# Supplementary material for: Genome-Wide Analysis of MicroRNAs and Their Target Genes Related to Leaf Senescence of Rice
Source: PLoS One. 2014 Dec 5;9(12):e114313. doi: 10.1371/journal.pone.0114313 (PMC4257594; doi:10.1371/journal.pone.0114313)
Supplement: Table S2 — Expression profiling of all the microRNAs discovered in rice leaves. (XLS) [file pone.0114313.s002.xls]

## Sheet: Table S2
Index	miR_name	miR_seq	N2Y6-E(norm)	N2Y6-M(norm)	N2Y6-L(norm)	LYP9-E(norm)	LYP9-M(norm)	LYP9-L(norm)
1	osa-miR156a	TGACAGAAGAGAGTGAGCAC	47.073	49.1883	71.9565	106.551	80.3337	129.566
2	osa-miR156b	TGACAGAAGAGAGTGAGCAC	47.073	49.1883	71.9565	106.551	80.3337	129.566
3	osa-miR156b-3p	GCTCACTCTCTATCTGTCAGC	0	0	0.930472	0.902638	0	0
4	osa-miR156c	TGACAGAAGAGAGTGAGCAC	47.073	49.1883	71.9565	106.551	80.3337	129.566
5	osa-miR156c-3p	GCTCACTTCTCTCTCTGTCAGC	3.1695	0	0.930472	0	0	2.24281
6	osa-miR156d_L+1	TTGACAGAAGAGAGTGAGCAC	572.154	727.329	866.27	1244.63	1177.55	1768.03
7	osa-MIR156d-p3	GCTCACTCCTCTTTCTGTCACC	140.515	181.645	129.336	351.126	227.096	322.403
8	osa-miR156e	TGACAGAAGAGAGTGAGCAC	47.073	49.1883	71.9565	106.551	80.3337	129.566
9	osa-miR156f_L+1	TTGACAGAAGAGAGTGAGCAC	572.154	727.329	866.27	1244.63	1177.55	1768.03
10	osa-miR156g	TGACAGAAGAGAGTGAGCAC	47.073	49.1883	71.9565	106.551	80.3337	129.566
11	osa-miR156i	TGACAGAAGAGAGTGAGCAC	47.073	49.1883	71.9565	106.551	80.3337	129.566
12	osa-miR156j_L+1	TTGACAGAAGAGAGTGAGCAC	572.154	727.329	866.27	1244.63	1177.55	1768.03
13	osa-miR156L-3p	GCTCACTTCTCTTTCTGTCAGC	0	1.72995	0.930472	0.902638	0	0
14	osa-miR159a.1	TTTGGATTGAAGGGAGCTCTG	5780.3	9100.04	6103.9	25694.1	21968.8	27743.6
15	osa-MIR159b-p5	GAGCTCCTTTCGTTCCAATG	12.678	40.6538	13.9571	238.296	217.222	154.006
16	osa-miR159b	TTTGGATTGAAGGGAGCTCTG	5780.3	9100.04	6103.9	25694.1	21968.8	27743.6
17	osa-MIR159e-p5	AGCTGCCGGTTCATGGATACC	0	1.1533	0.852933	6.01759	4.11405	0.373801
18	osa-MIR159f-p5	AGCTCCCTTCGATCCAATCC	13.7345	21.0477	17.6014	23.1677	17.6904	31.7731
19	osa-miR159f_R-1	CTTGGATTGAAGGGAGCTCT	162.701	133.134	292.944	262.367	240.261	362.25
20	osa-miR160a-5p_L+1R-1	GTGCCTGGCTCCCTGTATGCC	57.5793	21.0621	29.2013	20.8359	39.8857	32.4833
21	osa-miR160a-3p	GCGTGCAAGGAGCCAAGCATG	3.1695	2.16244	0.930472	0.451319	0.617108	1.6821
22	osa-miR160b-5p_L+1R-1	GTGCCTGGCTCCCTGTATGCC	57.5793	21.0621	29.2013	20.8359	39.8857	32.4833
23	osa-miR160b-3p	GCGTGCAAGGAGCCAAGCATG	3.1695	2.16244	0.930472	0.451319	0.617108	1.6821
24	osa-miR160c-5p_L+1R-1	GTGCCTGGCTCCCTGTATGCC	57.5793	21.0621	29.2013	20.8359	39.8857	32.4833
25	osa-miR160d-5p	TGCCTGGCTCCCTGTATGCCA	30.4625	12.8449	22.0677	10.606	19.7269	14.1671
26	osa-miR160e-5p	TGCCTGGCTCCCTGTATGCCG	44.0209	13.3495	31.45	6.31847	15.3043	9.86834
27	osa-miR160f-5p	TGCCTGGCTCCCTGAATGCCA	107.763	44.9787	93.0472	10.8317	58.0081	23.5495
28	osa-MIR162a-p5	GGGCGCAGTGGTTTATCGATC	10.0368	6.48731	9.76996	2.70791	10.4908	10.6533
29	osa-miR162a	TCGATAAACCTCTGCATCCAG	444.787	463.194	801.137	371.436	461.597	502.949
30	osa-MIR162b-p5	GGGCGCAGTGGTTTATCGATC	6.86726	4.75736	9.76996	2.70791	9.25662	10.6533
31	osa-miR162b	TCGATAAGCCTCTGCATCCAG	649.748	444.165	752.752	329.914	385.075	514.163
32	osa-miR164a	TGGAGAAGCAGGGCACGTGCA	813.154	301.588	1168.67	83.0427	343.935	207.179
33	osa-miR164b	TGGAGAAGCAGGGCACGTGCA	813.154	301.588	1168.67	83.0427	343.935	207.179
34	osa-miR164d	TGGAGAAGCAGGGCACGTGCT	153.017	55.9351	225.795	28.1322	48.9572	44.015
35	osa-miR164e	TGGAGAAGCAGGGCACGTGAG	24.8278	76.9828	47.4541	13.0883	59.2423	44.015
36	osa-MIR164f-p3	TGCCCTTCTTCTCCACCGTGC	2.113	0	3.72189	0.902638	4.93686	0
37	osa-miR166a-5p	GGAATGTTGTCTGGTTCAAGG	1.0565	0.864975	1.24063	0	0.82281	0.560701
38	osa-miR166a-3p	TCGGACCAGGCTTCATTCCCC	35952.9	16095.9	22056.2	14509.6	36040.6	16304.5
39	osa-miR166b-5p	GGAATGTTGTCTGGCTCGGGG	81.3506	76.9828	66.8389	96.5823	243.346	82.4231
40	osa-miR166b-3p	TCGGACCAGGCTTCATTCCCC	35952.9	16095.9	22056.2	14509.6	36040.6	16304.5
41	osa-MIR166c-5p_L-3R+4	ATGTTGTCTGGTCCGAGACCT	70.7856	44.1137	27.2938	61.3794	52.6599	41.4919
42	osa-miR166c-3p	TCGGACCAGGCTTCATTCCCC	35952.9	16095.9	22056.2	14509.6	36040.6	16304.5
43	osa-miR166d-5p	GGAATGTTGTCTGGCTCGAGG	298.99	281.982	256.035	398.966	528.039	342.588
44	osa-miR166d-3p	TCGGACCAGGCTTCATTCCCC	35952.9	16095.9	22056.2	14509.6	36040.6	16304.5
45	osa-miR166a-5p	GGAATGTTGTCTGGTTCAAGG	1.0565	0.864975	1.24063	0	0.82281	0.560701
46	osa-miR166e-3p	TCGAACCAGGCTTCATTCCCC	81.7707	49.18	62.8512	32.3445	78.0494	35.613
47	osa-miR166f	TCGGACCAGGCTTCATTCCCC	35952.9	16095.9	22056.2	14509.6	36040.6	16304.5
48	osa-miR166g-3p_L+2R-2	TCTCGGACCAGGCTTCATTCC	4934.86	1689.27	3887.36	806.565	3530.93	1493.83
49	osa-miR166h-5p	GGAATGTTGGCTGGCTCGAGG	78.7094	33.3015	63.2721	6.31847	58.0081	54.388
50	osa-miR166h-3p	TCGGACCAGGCTTCATTCCTC	2280.57	913.102	1619.42	528.672	1464.63	909.506
52	osa-miR166i-3p_L+2R-2	TCTCGGATCAGGCTTCATTCC	76.5775	30.1506	121.003	13.4321	91.0087	21.7824
53	osa-miR166j-5p	GAATGACGTCCGGTCTGAAGA	440.561	312.256	455.931	188.651	399.886	426.133
54	osa-miR166j-3p	TCGGACCAGGCTTCATTCCCC	35952.9	16095.9	22056.2	14509.6	36040.6	16304.5
55	osa-miR166k-5p	GGTTTGTTGTCTGGCTCGAGG	24.8278	7.35229	16.7485	6.31847	14.8106	9.53192
56	osa-miR166k-3p	TCGGACCAGGCTTCAATCCCT	1338.05	662.23	1167.16	473.649	845.55	491.977
57	osa-miR166l-3p	TCGGACCAGGCTTCAATCCCT	1338.05	662.23	1167.16	473.649	845.55	491.977
58	osa-miR166m_R-1	TCGGACCAGGCTTCATTCCC	276.327	122.566	228.235	107.867	249.269	158.003
59	osa-miR167a-5p_R-1	TGAAGCTGCCAGCATGATCT	104.382	27.9387	63.3652	22.2049	19.3772	32.745
60	osa-miR167a-3p_R-1	ATCATGCATGACAGCCTCATT	10.565	2.59493	0.930472	0	1.23422	1.1214
61	osa-miR167b_R-1	TGAAGCTGCCAGCATGATCT	104.382	27.9387	63.3652	22.2049	19.3772	32.745
62	osa-miR167c-5p_R-1	TGAAGCTGCCAGCATGATCT	104.382	27.9387	63.3652	22.2049	19.3772	32.745
63	osa-miR167d-5p_R+1	TGAAGCTGCCAGCATGATCTGA	767.251	626.18	703.67	884.981	667.364	827.611
64	osa-miR167d-3p	GATCATGCTGTGCAGTTTCATC	4.22601	12.1097	4.65236	6.31847	1.23422	7.84982
66	osa-miR167e-3p	AGATCATGTTGCAGCTTCACT	15.8475	12.5421	13.9571	5.86715	3.08554	6.72842
67	osa-miR167d-5p_R+1	TGAAGCTGCCAGCATGATCTGA	767.251	626.18	703.67	884.981	667.364	827.611
68	osa-MIR167f-p3	AGATCATCTGGCAGTTTCATC	25.356	31.1391	5.58283	92.9717	18.5132	74.5733
69	osa-miR167g-5p_R+1	TGAAGCTGCCAGCATGATCTGA	767.251	626.18	703.67	884.981	667.364	827.611
70	osa-MIR167g-p3	AGATCATCCGGCAGCTTCATC	52.8251	41.5188	51.176	112.83	90.0977	159.8
71	osa-miR167h-5p_R+1	TGAAGCTGCCAGCATGATCTGA	767.251	626.18	703.67	884.981	667.364	827.611
72	osa-miR167h-3p	AGGTCATGCTGTAGTTTCATC	20.0735	26.8142	28.8446	165.183	38.2607	69.527
73	osa-miR167i-5p_R+1	TGAAGCTGCCAGCATGATCTGG	767.251	626.18	703.67	884.981	667.364	827.611
74	osa-miR167i-3p	AGATCATGTTGCAGCTTCACT	15.8475	12.5421	13.9571	5.86715	3.08554	6.72842
75	osa-miR167j-5p_R+1	TGAAGCTGCCAGCATGATCTGA	767.251	626.18	703.67	884.981	667.364	827.611
76	osa-miR168a-5p	TCGCTTGGTGCAGATCGGGAC	32295.1	26418.5	21993.6	29416.1	47419.8	44795
77	osa-miR168a-3p_L-3	CCCGCCTTGCACCAAGTGAAT	8884.12	10237	1129.59	2438.03	13560.3	15045.9
78	osa-MIR169a-p5	ATCGGAGGCCATGGTGCAGCC	73.6029	65.7381	64.5127	74.919	126.404	94.2913
79	osa-MIR169a-p3	CTACATCTTGGCCCCTGCTCC	63.3901	50.1686	42.8017	49.6451	248.077	90.8336
80	osa-miR169b	CAGCCAAGGATGACTTGCCGG	5.98684	6.05483	3.10157	6.16803	3.5998	9.62537
81	osa-MIR169b-p3	GGCAAGTTGTCCTTGGCTACG	3.1695	13.8396	0	2.70791	3.70265	11.214
82	osa-miR169c_L-1R+1	AGCCAAGGATGACTTGCCGGC	28.7016	19.4619	7.2887	20.6102	14.7077	30.3713
83	osa-miR169e_L-1R+1	AGCCAAGGATGACTTGCCGGC	14.3802	7.35229	2.32618	5.817	2.57128	4.39216
84	osa-miR169f.1_R-1	TAGCCAAGGATGACTTGCCT	3.24287	1.36954	3.37296	1.90557	6.73676	6.23446
85	osa-miR169g_R-1	TAGCCAAGGATGACTTGCCT	3.24287	1.36954	3.37296	1.90557	6.73676	6.23446
86	osa-miR169h_R-1	TAGCCAAGGATGACTTGCCT	3.24287	14.2	1.51202	14.6929	22.7816	19.1306
87	osa-MIR169h-p3	GGCAGTCTCCTTGGCTAGC	6.12771	3.11391	0	3.92003	0.246843	2.24281
88	osa-miR169i_R-1	TAGCCAAGGATGACTTGCCT	3.24287	14.2	1.51202	14.6929	22.7816	19.1306
89	osa-miR169i-3p	TGAGTCGCTCTTATCACTCATG	10.565	16.867	0.930472	16.3764	1.23422	12.8961
90	osa-miR169j_R-1	TAGCCAAGGATGACTTGCCT	3.24287	14.2	1.51202	14.6929	22.7816	19.1306
91	osa-miR169k_R-1	TAGCCAAGGATGACTTGCCT	3.24287	14.2	1.51202	14.6929	22.7816	19.1306
92	osa-miR169l_R-1	TAGCCAAGGATGACTTGCCT	3.24287	14.2	1.51202	14.6929	22.7816	19.1306
93	osa-MIR169l-p3	GGCAGTCTCCTTGGCTAGC	6.12771	3.11391	0	3.92003	0.246843	2.24281
94	osa-miR169m_R-1	TAGCCAAGGATGACTTGCCT	3.24287	14.2	1.51202	14.6929	22.7816	19.1306
95	osa-miR169n	TAGCCAAGAATGACTTGCCTA	0.528251	0.864975	0	0.451319	0	0.560701
96	osa-miR169o	TAGCCAAGAATGACTTGCCTA	0.528251	0.864975	0	0.451319	0	0.560701
97	osa-miR171b	TGATTGAGCCGTGCCAATATC	16.0588	6.74681	14.0501	4.33266	4.44318	7.17698
98	osa-miR171c-5p	GGATATTGGTGCGGTTCAATC	1.0565	0.864975	0.465236	0	1.23422	0
99	osa-miR171c-3p	TGATTGAGCCGTGCCAATATC	16.0588	6.74681	14.0501	4.33266	4.44318	7.17698
100	osa-miR171d-3p	TGATTGAGCCGTGCCAATATC	16.0588	6.74681	14.0501	4.33266	4.44318	7.17698
101	osa-miR171e-3p	TGATTGAGCCGTGCCAATATC	16.0588	6.74681	14.0501	4.33266	4.44318	7.17698
102	osa-MIR171f-3p_L-3R+3	CGATGTTGGCATGGTTCAATC	5.28251	1.72995	0	0.902638	6.17108	3.36421
103	osa-miR171f-3p	TGATTGAGCCGTGCCAATATC	16.0588	6.74681	14.0501	4.33266	4.44318	7.17698
104	osa-MIR171g-p5	CATGGTATTGACTTGGCTCATC	10.565	35.464	10.2352	28.8844	19.7474	8.97122
105	osa-MIR171g-3p_L-4R+4	TGAGCCGAGCCAATATCACTT	29.582	51.0335	13.9571	39.2648	61.7108	41.4919
106	osa-miR171h_L-1R+1	TGAGCCGAACCAATATCACTC	9.50851	0.864975	0	1.35396	2.46843	2.24281
107	osa-MIR171i-p3	TTGAGCCGCGTCAATATCTCT	209.187	79.5777	212.148	50.5477	81.4582	57.1915
108	osa-miR172a	AGAATCTTGATGATGCTGCAT	78.1811	86.6417	128.87	55.9636	42.3747	130.83
110	osa-miR172d-5p_R+1	GCAGCACCATCAAGATTCACA	19.017	28.5442	32.5665	34.3002	29.6212	41.4919
111	osa-miR172d	AGAATCTTGATGATGCTGCAT	78.1811	86.6417	128.87	55.9636	42.3747	130.83
112	osa-miR319a-3p.2-3p_R+1	TTGGACTGAAGGGTGCTCCCT	5.81076	14.2721	5.58283	53.707	15.4277	29.1565
113	osa-miR319b	TTGGACTGAAGGGTGCTCCCT	5.81076	14.2721	5.58283	53.707	15.4277	29.1565
114	osa-miR390-5p	AAGCTCAGGAGGGATAGCGCC	77.1246	25.0843	47.4541	9.02638	14.8106	3.36421
115	osa-miR390-3p	CGCTATCTATCCTGAGCTCC	4.22601	3.4599	2.79142	0	1.23422	1.1214
116	osa-miR393a	TCCAAAGGGATCGCATTGATC	30.1103	23.3543	35.3579	21.212	11.1079	21.3066
117	osa-miR393b	TCCAAAGGGATCGCATTGATC	30.1103	23.3543	35.3579	21.212	11.1079	21.3066
118	osa-miR394	TTGGCATTCTGTCCACCTCC	535.646	333.88	533.161	261.765	296.212	538.273
119	osa-MIR394-p3	AGGTGGGCATACTGCCAATGG	1.0565	3.4599	0	3.61055	2.46843	5.60701
120	osa-miR395a_L-1	TGAAGTGCTTGGGGGAACTC	7.39551	5.18985	0	12.6369	0	0
121	osa-miR395b_L-1	TGAAGTGTTTGGGGGAACTC	7.97425	7.29187	2.20987	12.0728	0.617108	0.630789
122	osa-miR395d_L-1	TGAAGTGTTTGGGGGAACTC	7.97425	7.29187	2.20987	12.0728	0.617108	0.630789
123	osa-miR395e_L-1	TGAAGTGTTTGGGGGAACTC	7.97425	7.29187	2.20987	12.0728	0.617108	0.630789
124	osa-MIR395g-p5	GTTCCCTTCGAACACTTCACG	1.0565	4.32488	0	3.61055	0	0
125	osa-miR395g_L-1	TGAAGTGTTTGGGGGAACTC	7.97425	7.29187	2.20987	12.0728	0.617108	0.630789
126	osa-miR395h_L-1	TGAAGTGTTTGGGGGAACTC	7.97425	7.29187	2.20987	12.0728	0.617108	0.630789
127	osa-miR395i_L-1	TGAAGTGTTTGGGGGAACTC	7.97425	7.29187	2.20987	12.0728	0.617108	0.630789
128	osa-miR395j_L-1	TGAAGTGTTTGGGGGAACTC	7.97425	7.29187	2.20987	12.0728	0.617108	0.630789
129	osa-miR395k_L-1	TGAAGTGTTTGGGGGAACTC	7.97425	7.29187	2.20987	12.0728	0.617108	0.630789
130	osa-miR395I_L-1	TGAAGTGTTTGGGGGAACTC	7.97425	7.29187	2.20987	12.0728	0.617108	0.630789
131	osa-miR395m_L-1	TGAAGTGTTTGGGGGAACTC	7.97425	7.29187	2.20987	12.0728	0.617108	0.630789
132	osa-miR395n_L-1	TGAAGTGTTTGGGGGAACTC	7.97425	7.29187	2.20987	12.0728	0.617108	0.630789
133	osa-miR395p_L-1	TGAAGTGTTTGGGGGAACTC	7.97425	7.29187	2.20987	12.0728	0.617108	0.630789
134	osa-miR395q_L-1	TGAAGTGTTTGGGGGAACTC	7.97425	7.29187	2.20987	12.0728	0.617108	0.630789
135	osa-miR395r_L-1	TGAAGTGTTTGGGGGAACTC	7.97425	7.29187	2.20987	12.0728	0.617108	0.630789
136	osa-miR395s_L-1	TGAAGTGTTTGGGGGAACTC	7.97425	7.29187	2.20987	12.0728	0.617108	0.630789
137	osa-miR395y_L-1	TGAAGTGTTTGGGGGAACTC	7.97425	7.29187	2.20987	12.0728	0.617108	0.630789
138	osa-miR396a-5p	TTCCACAGCTTTCTTGAACTG	63.7423	36.1848	169.191	153.749	22.2159	15.3258
139	osa-miR396a-5p	TTCCACAGCTTTCTTGAACTG	63.7423	36.1848	169.191	153.749	22.2159	15.3258
140	osa-miR396c-5p	TTCCACAGCTTTCTTGAACTT	241.234	119.655	327.836	133.891	93.8004	91.5812
141	osa-miR396c-3p_L-1R+1	GTCAAGAAAGCTGTGGGAAGA	12.678	3.4599	7.44378	2.70791	4.93686	5.60701
142	osa-miR396e-5p	TCCACAGGCTTTCTTGAACTG	10349	4933.82	12710.7	2931.77	4732.6	5829.05
143	osa-miR396e-3p_L-3	GTTCAAGAAAGCCCATGGAAA	1.0565	3.4599	1.86094	0	0	1.1214
144	osa-miR396f-5p	TCCACAGGCTTTCTTGAACTG	10349	4933.82	12710.7	2931.77	4732.6	5829.05
145	osa-MIR397a-L-3R+3	TTGAGTGCAGCGTTGATGAAC	713.138	415.621	660.17	795.224	1029.95	1297.46
146	osa-MIR397b-L-3R+4	TTGAGTGCAGCGTTGATGAACC	14081.1	9073.16	13935.2	11820.9	24799.7	26017.7
147	osa-MIR397b-p3	TCACCAGCACTGCACCCAATC	2441.57	1308.71	1366.86	1539.9	3382.98	3218.43
148	osa-MIR398a-p5	GGAGTGGTACTGAGAACACAGG	73.9551	68.333	10.2352	135.396	38.2607	25.7923
149	osa-miR398a	TGTGTTCTCAGGTCACCCCTT	73.9551	44.5462	19.0747	110.122	35.1751	31.3993
150	osa-MIR398b-p5	GGGGCGAGCTGGGAACACACG	1414.66	406.538	332.179	352.932	729.421	328.571
151	osa-miR398b	TGTGTTCTCAGGTCGCCCCTG	1135.74	695.873	419.178	1070.53	967.008	565.187
152	osa-miR399a	TGCCAAAGGAGAATTGCCCTG	1.40867	0.57665	0.620315	4.51319	0.82281	0.747602
155	osa-MIR399d-p5	ACAGTAGTAGGCAGCTCTCC	6.33901	12.9746	3.72189	34.3002	18.5132	39.2491
156	osa-miR399d	TGCCAAAGGAGAGTTGCCCTG	66.0313	108.122	40.4755	92.5204	103.674	133.447
158	osa-MIR399j-p5	AGGGCTCCTCTCTCTTGGCAGGGA	1.0565	4.32488	0	3.61055	2.46843	7.84982
159	osa-miR399j_R-1	TGCCAAAGGAGAGTTGCCCT	21.6583	25.9493	6.97854	32.0437	13.5764	32.5207
160	osa-miR408-5p_L+1R-1	ACAGGGATGAGGCAGAGCATG	2657.1	448.057	1072.83	236.491	512.199	266.894
161	osa-miR408-3p	CTGCACTGCCTCTTCCCTGGC	13583.4	3823.19	4289.48	3966.19	4553.02	2638.66
162	osa-MIR439d-p3_L+4R-3	TCCCTGTCGAACCGCGGTTGTT	6.60313	5.36285	6.00155	6.82996	8.51609	4.42954
163	osa-MIR439g-p3_L+4R-3	TCCCTGTCGAACCGCGGTTGTT	7.13138	5.36285	6.46678	6.6043	8.51609	4.70989
164	osa-MIR439h-p3_L-5R+5	AACCGCGGTTGTTCGACAGGG	11.3574	11.8502	7.39725	12.9228	16.847	8.6348
165	osa-MIR439j-p3_L-6R+8	ACCGCGGTTGTTCGATAGGTACCC	0	1.72995	3.72189	0.601759	4.93686	2.24281
166	osa-miR528-5p	TGGAAGGGGCATGCAGAGGAG	23271.6	8121.25	21186.9	7027.94	26079	14314.7
167	osa-miR528-3p	CCTGTGCTTGCCTCTTCCATT	3110.34	526.77	935.124	158.864	391.246	675.084
168	osa-miR530-5p_R+1	TGCATTTGCACCTGCACCTAC	21978.4	21971.2	10277.1	11043.8	7675.59	9906.47
169	osa-miR530-3p	AGGTGCAGAGGCAGATGCAAC	566.285	275.927	234.479	80.3348	67.8819	131.204
170	osa-miR531a	CTCGCCGGGGCTGCGTGCCGCCAT	0	0	3.25665	0.451319	24.6843	62.2378
171	osa-miR531b	CTCGCCGGGGCTGCGTGCCGCCAT	0	0	3.25665	0.451319	24.6843	62.2378
172	osa-MIR531b-p3	GCTGGTGCGCATCCCCGTCGAGCG	0	0	2.32618	0	12.3422	14.5782
173	osa-miR535-5p	TGACAACGAGAGAGAGCACGC	1961.92	2587.14	508.968	2265.62	782.493	759.19
174	osa-miR535-3p	GTGCTTTCTCCCGTTGTCACT	122.554	200.674	26.0532	159.767	46.9002	85.2266
175	osa-miR810a	TCATAAGCCCACCACATGTGG	0	0.864975	4.65236	0	0	1.1214
176	osa-miR810b.1	TGAACACCGATATGCGTCATC	31.695	29.4092	42.8017	31.5923	18.5132	35.8849
177	osa-miR812k	ACGAACGGTTAAAGTTGGACGCGG	42.6122	36.329	39.5451	20.6102	52.8656	45.4168
178	osa-miR812n-5p	AAGTGCAGCCATGAGTTTCCGTGC	29.8462	32.6528	33.0318	21.5129	26.5356	19.6245
179	osa-miR812o-5p_L+4R-1_1ss10TC	TTTTCGTGTCCAACGTTTGACTGT	5.28251	16.4345	11.1657	5.86715	6.78819	10.6533
180	osa-miR812s_1ss11AG	AAGACGGACAGTCAAACGTTGGAC	14.791	9.37056	6.04807	9.02638	11.725	19.6245
181	osa-miR812v_L-1R-2_1ss15AG	TGGCTGCACTTAAGATGGGAC	4.75426	0.864975	3.72189	4.96451	3.08554	8.97122
182	osa-MIR814c-L-3R+3	TTCATAGTACAACGAATCTGGACA	2.113	9.51473	11.1657	9.02638	12.3422	13.4568
183	osa-miR817_L-1R+1_1ss2CA	ACAACTTGAGGCCCGATTGAG	12.678	13.8396	14.8876	6.31847	19.7474	22.4281
184	osa-miR818a_L+1R+1_1ss6CA	AAATCACTTATATTATGGGACGGA	0	3.4599	0.465236	0.902638	3.70265	2.24281
185	osa-miR820a_R+1	TCGGCCTCGTGGATGGACCAGG	27.8212	19.0295	23.572	9.92902	30.2383	26.353
186	osa-MIR820a-p3	GAACTGCCTTAAGGAAGTCGATGCT	32.9276	44.9787	53.6572	16.9997	34.1466	56.4439
188	osa-MIR820b-p3	GAACTGCCTTAAGGAAGTCGATGCT	59.3402	58.8183	74.1276	30.5393	53.277	76.6292
190	osa-MIR820c-p3	GAACTGCCTTAAGGAAGTCGATGCT	61.9814	60.5483	67.6143	29.1853	50.8085	69.9008
191	osa-miR827a	TTAGATGACCATCAGCAAACA	57.0511	122.826	153.528	406.187	178.961	320.721
192	osa-MIR1319a-L+3R-3	AAAAACCGGCATCTGTAATATATT	1.0565	4.32488	0	0	1.23422	6.72842
193	osa-miR1320-5p	TGGAACGGAGGAATTTTATAG	23.243	419.513	37.2189	999.22	839.267	1057.48
194	osa-miR1320-3p	TGTAAAATTCATTCGTTCCAA	5.28251	69.198	2.79142	384.524	143.786	191.76
195	osa-miR1423a-5p_L-2R+2	GCAACTACACGTTGGGCGCTCGAT	974.094	839.891	538.743	369.179	1251.49	540.516
196	osa-miR1423a-3p_R+3_1ss8AG	AGCGCCCGAGCGGTAGTTGTCTCC	1909.1	1112.36	468.027	305.994	1167.57	391.369
197	osa-miR1425-5p	TAGGATTCAATCCTTGCTGCT	4086.55	4655.3	1217.06	3856.07	2379.57	3810.53
198	osa-miR1425-3p	CAGCAAGAACTGGATCTTAAT	21.13	6.9198	2.79142	18.0528	13.5764	19.0638
199	osa-miR1427	TGCGGAACCGTGCGGTGGCGC	10.565	8.64975	0	0	0	1.1214
200	osa-MIR1428e-p5_1ss20CT_L+9R-9	CGCTTGGCGAATTCACAGGTCC	0	0.288325	0.930472	0	4.93686	0
201	osa-miR1428e-3p	TAAGATAATGCCATGAATTTG	0	0.864975	0	1.80528	0	0
202	osa-miR1429-5p_R+3	GTAATATACTAATCCGTGCATCCA	4.22601	12.1097	14.8876	7.2211	6.17108	22.4281
203	osa-miR1429-3p_L-1R+1	TTGCACGGGTTTGTATGTTGC	3.1695	1.72995	5.58283	0.902638	4.93686	6.72842
204	osa-miR1318-5p_L+1R+1	ATCAGGAGAGATGACACCGACA	3269.87	10662.5	2189.4	5692.94	6821.51	9784.24
205	osa-miR1318-3p	CAGGTGTCATCTCCCCTGAAC	22.1865	62.2782	15.818	12.6369	12.3422	12.3354
206	osa-miR1436_L-2R+1	ATTATGGGACGGAGGGAGTA	1.0565	2.81117	3.25665	3.61055	4.11405	0.467251
207	osa-MIR1437-p5	TGCGGCACCGGAGCTCGCCAGC	219.752	152.236	162.833	67.6979	303.617	179.424
208	osa-MIR1437-p3	CTAGGCACTGTTTCCTCCCTC	144.741	121.097	113.518	123.661	128.358	124.476
209	osa-MIR1440a-p5_1ss2AG	TGCCACCCGGGCCCACATGTC	21.13	28.5442	43.267	12.6369	161.065	100.926
210	osa-MIR1440a-p3_1ss13TC	TTGGGAGAGTGGCATTTGAGC	22.7148	22.9218	77.2292	14.8935	154.277	164.285
211	osa-MIR1440b-p3	AGGCTGACATGTGGGCCCGGGT	15.3193	14.2721	32.5665	5.86715	76.5214	45.4168
212	osa-miR1846a-5p	AGTGAGGAGGCCGGGGCCGCT	14.0867	7.92894	2.5588	3.83621	6.89104	9.90572
213	osa-miR1846a-3p	TGACCCCGTTCTCCTCGCCGG	6.86726	10.8122	0.465236	7.52198	0	3.92491
214	osa-miR1846a-5p	AGTGAGGAGGCCGGGGCCGCT	14.0867	7.92894	2.5588	3.83621	6.89104	9.90572
215	osa-miR1846a-3p	TGACCCCGTTCTCCTCGCCGG	6.86726	10.8122	0.465236	7.52198	0	3.92491
216	osa-miR1846a-5p	AGTGAGGAGGCCGGGGCCGCT	14.0867	7.92894	2.5588	3.83621	6.89104	9.90572
217	osa-miR1846d-5p_R-1	TCCCACCGAGCAGCCGGATCT	63.3901	50.1686	25.1227	38.8134	71.5845	59.4343
218	osa-miR1846d-3p_L+1	GTATCCGGCGCCGCAGGGAGG	69.7291	93.4173	29.7751	67.9987	124.656	69.527
219	osa-miR1846e_L-1R+3	AACGAGGAGGCCGGGACCACCG	282.086	278.522	156.552	289.972	371.807	414.919
220	osa-MIR1846e-p3	GGTGACTCCGGCCTCCTCGCC	34.8645	34.599	9.30472	38.8134	43.1975	29.1565
221	osa-MIR1847-p3	CAACTGCAAACTACATAAAGT	2.113	1.72995	2.79142	1.80528	1.23422	5.60701
222	osa-miR1848	CCTCGCCGGCGCGCGCGTGCA	1.0565	4.32488	0.930472	0.902638	0	1.1214
223	osa-MIR1849-p5	ACCTAGGATATGATGGGACATTACC	2.113	1.72995	3.72189	3.61055	1.23422	1.1214
224	osa-MIR1849-p3	AATGCCCTATCGTATCCTAGGTTG	1.0565	5.18985	9.30472	9.92902	8.0224	4.48561
225	osa-MIR1851-p5_1ss1CT	TTCTTCTTCCTCCATCCTGCG	16.904	8.64975	5.1176	8.12374	11.725	7.84982
226	osa-MIR1851-p3_1ss4AG	AAGGAGAAGAGCCAGGGGCATT	59.1641	44.9787	13.0266	30.6897	14.8106	14.5782
228	osa-MIR1857-p5	TTTTTGGAGCATGAGGTTATC	9.50851	10.3797	2.79142	16.2475	2.46843	15.6996
229	osa-miR1857-3p	TCATGCTCCAAGAAAACCAGG	6.33901	2.59493	3.72189	5.41583	8.63951	5.60701
230	osa-MIR1860-p5	TAAAGAGAAAACCAGCTTCC	5.28251	4.32488	15.818	1.80528	17.279	42.6133
231	osa-miR1860-3p	ATCTGGAAGCTAGGTTTTCTCT	1.0565	6.05483	9.30472	9.92902	7.40529	33.6421
232	osa-MIR1861c-p3_1ss9CT	AGACCGAGTCTGTGAATATGCAAA	0	0	0.465236	0	4.93686	1.1214
233	osa-miR1861h	CGGTCTTGAGGCAGGAACTGAG	1.0565	0.432488	0.837425	3.15923	2.46843	3.02779
234	osa-miR1861h	CGGTCTTGAGGCAGGAACTGAG	1.0565	0.432488	0.837425	3.15923	2.46843	3.02779
235	osa-miR1862a_1ss2CT	ATGAGGTTGGTTTATTTTGGGACG	6.33901	4.32488	10.2352	3.61055	7.40529	2.24281
236	osa-miR1862a_1ss6GA	ACGAGATTGGTTTATTTTGGGACG	0	2.59493	0.930472	0	2.46843	4.48561
237	osa-miR1862a	ACGAGGTTGGTTTATTTTGGGACG	0	0	10.2352	0	14.8106	8.97122
238	osa-MIR1862d-p5	TCCCAAAATAAACAAAGCTAGT	3.1695	4.32488	5.1176	2.2566	6.78819	2.24281
239	osa-miR1862d	ACTAGGTTTGTTTATTTTGGGACG	71.8421	78.7127	92.1167	45.1319	98.7372	128.961
240	osa-MIR1863a-p5	GTCTAATATGGTATCCGAGCT	36.9775	95.1473	47.4541	50.5477	59.2423	114.383
241	osa-miR1863a	AGCTCTGATACCATGTTAGATTAG	2.113	8.21726	3.72189	8.87594	6.17108	5.60701
242	osa-miR1863b.2_L+1	TAGAGACTTGGCTGATGCATTACT	2.113	3.4599	0	0.300879	0	1.1214
243	osa-miR1863c	TAGAAACTTGGCTGATGCATTACT	44.3731	70.4955	30.7056	35.0524	27.1527	48.2203
244	osa-MIR1864-p3_L-5R+5	GTAACGTGATGGTCAATGTGTAGT	4.22601	4.32488	5.58283	4.51319	4.93686	11.214
245	osa-miR1865-3p_R-1	CGAAGAATCGCAGTCACTAGTTG	0	2.59493	2.79142	0.902638	1.23422	4.48561
246	osa-MIR1870-p5_L-6R+6	ATTAGACCTAGTGGGCATTTATAC	15.8475	37.1939	14.8876	18.0528	20.9817	34.7635
247	osa-MIR1870-p3	TTGTGATCTATATATGCCCTTT	3.1695	4.32488	7.44378	3.61055	6.17108	2.24281
248	osa-MIR1871-p5	AAATCTAACATGGTATCGGATCCA	3.1695	3.4599	2.79142	7.2211	0	10.0926
249	osa-miR1871	ATGGCTCTGATATCATGTTGGTTT	16.904	25.9493	30.7056	18.9554	41.9633	33.6421
250	osa-MIR1873-p5_1ss20GA_L+3R-3	ACCTCAACATGGTATCAGAACTGG	9.50851	37.1939	45.5931	28.8844	53.0713	72.8912
251	osa-MIR1873-p3	TCTAGCTCTGATACCATGTTGAGT	12.678	17.2995	23.2618	11.7343	12.3422	19.0638
252	osa-miR1874-5p	TAGGGCTACTACACCATCCATAAG	27.469	57.9533	3.72189	86.6533	4.93686	3.36421
253	osa-miR1874-3p	TATGGATGGAGGTGTAACCCGATG	36.9775	60.5483	4.65236	92.9717	2.46843	4.48561
254	osa-MIR1875-p5	TCATTGCACTTTGCTCCATTGTGG	4.22601	1.72995	0.930472	6.31847	0	1.1214
255	osa-miR1875_R-3	ACAATGGAGTGAAGTGCAACA	5.28251	12.1097	2.79142	13.5396	16.0448	19.0638
256	osa-MIR1876-p5	GCTGGCTTTTGAACCCATTTATGG	4.22601	0	0	3.61055	6.17108	3.36421
257	osa-miR1876	ATAAGTGGGTTTGTGGGCTGGCCC	402.527	399.619	322.874	180.528	960.22	567.43
258	osa-miR1878	ACTTAATCTGGACACTATAAAAGA	0	2.59493	1.86094	0	0	3.36421
260	osa-MIR1883a-p5_L-3R+3	TGTGACGGGCCGAGAATGGAACCC	14.791	13.8396	14.4223	9.92902	27.7698	18.5031
261	osa-MIR1883a-p3	ATCCGTCACAGGTGACTAGATGCC	13.7345	12.9746	8.37425	9.92902	12.3422	17.9424
262	osa-MIR1883b-p5_1ss6TA_L+12R-15	AGGTAACTAGTCACCTGTGAC	12.678	161.75	3.25665	223.854	107.994	297.732
263	osa-MIR1883b-p3_1ss11AT	AGGTGACTAGTTACCTGTGACGGG	1.0565	1.72995	2.79142	2.70791	3.70265	4.48561
264	osa-miR2055	TTTCCTTGGGAAGGTGGTTTC	34.8645	18.1645	36.2884	14.4422	20.9817	49.3417
265	osa-MIR2096-p5_L-3R+4	CGATTTCCCCCTCGGGCGAGCC	8.45201	7.78478	3.72189	3.61055	4.93686	3.36421
266	osa-miR2103_L+2R-2	TTTTTCCCTCTCCGTGCGCGCT	3.1695	0	8.37425	0.902638	18.5132	24.6709
267	osa-MIR2103-p3	CGAGGATGGATGCCGGGAGGGA	1.0565	8.64975	13.9571	4.51319	16.0448	22.4281
268	osa-miR2106_L+1R+1_1ss3CG	GCGGAGGTTTTCTGGATACATTC	12.678	21.6244	4.65236	7.2211	27.1527	6.72842
269	osa-miR2118b	TTCCCGATGCCTCCCATTCCTA	1.0565	0	0.232618	0	0.617108	0.560701
271	osa-miR2118e	TTCCCAATGCCTCCCATGCCTA	0	0	0.465236	0	0	0.560701
272	osa-miR2118b	TTCCCGATGCCTCCCATTCCTA	1.0565	0	0.232618	0	0.617108	0.560701
274	osa-miR2118e	TTCCCAATGCCTCCCATGCCTA	0	0	0.465236	0	0	0.560701
275	osa-MIR2122-p5_1ss15CT	GAACTTAGACACCTTAGCGCC	187.001	217.109	142.362	185.041	315.959	244.466
276	osa-MIR2122-p3_1ss4TC	ATACGATTTGGCGCTGAACAAAAT	11.6215	4.32488	2.79142	9.4777	9.87372	6.72842
277	osa-miR2863a	TTGTCCCATTCTAGTTTAGCT	1.0565	6.9198	2.79142	8.12374	1.23422	8.97122
278	osa-MIR2863b-p5	CACTAGTTCAACTAAATGAAC	2.113	5.18985	4.65236	19.858	4.93686	20.1852
279	osa-miR2863b_L-1R+1	TCGTTTATTTGGACTAGAGTG	1.0565	12.9746	0.930472	44.2293	43.1975	17.9424
280	osa-miR2863c_L+1R-3	TTTAGTAGGACTAGAATGGGCC	1.0565	4.32488	8.37425	4.51319	1.23422	6.72842
281	osa-miR2864.1_L-2R+2	TTGCTGCCCTTGTTTTGCATT	14.791	15.5696	9.30472	11.7343	12.3422	11.214
282	osa-MIR2864-p3	CCTCTACAGTGCAAAACAAGGACA	0	0.864975	0.930472	1.80528	2.46843	5.60701
283	osa-MIR2865-p5_L-3R+3	AGCAGTCGACTGTACCGTGCCT	5.28251	6.9198	1.86094	12.6369	11.1079	8.97122
284	osa-MIR2866-p3	TGCTGAGCACAAACTAGAGAA	6.33901	11.2447	13.9571	5.41583	4.93686	6.72842
285	osa-miR2867-3p	CCAGGACGTGTGGGATGGCA	5.28251	0.864975	0.930472	2.70791	2.46843	0
286	osa-MIR2869-p5	TTGGGAGGTGGTGAGTACTAAG	4.22601	1.72995	0.930472	0.902638	1.23422	2.24281
287	osa-miR2870_L-1R+1	AATCAGTTTGGGGAGACAAAC	1.0565	3.4599	0	9.92902	3.70265	2.24281
288	osa-miR2871a-5p_L+1R-4	TGACCGTAGAAACTAGCATAG	32.2233	32.4366	33.497	55.5122	80.8411	88.0301
289	osa-miR2871a-3p_L-1R+1	ATTTTAGTTTCTATGGTCACT	1.40867	4.03655	3.72189	4.51319	4.11405	13.083
290	osa-MIR2871b-p5	ACCATGGTGACCGTAGAAACTA	2.113	1.72995	5.58283	0.902638	12.3422	11.214
292	osa-MIR2873a-p5	ACCAAATTTCAAGTTCAAACTC	0	3.4599	2.32618	15.7962	8.63951	26.353
293	osa-miR2873a	AAGTTTGGACTTAAATTTGGTAAC	57.0511	143.153	48.3846	125.918	40.7291	113.822
294	osa-MIR2873b-p5_1ss5AC	AAATCTCAAGTTCAAACTCAAC	0	1.72995	1.39571	6.76979	2.46843	10.6533
295	osa-MIR2873b-p3_1ss7GA_L+3R-3	AGTTTGAACTTGAGATTTGGT	1.0565	9.08224	9.30472	7.67242	7.40529	15.6996
296	osa-MIR2874-p3	TGGAACTAACATGTGAACAGT	4.22601	6.05483	4.65236	2.70791	2.46843	6.72842
297	osa-miR2876-5p_L-2R+2	TTGCTGGCAGCACTGTTTATA	4.22601	0.864975	0.930472	3.61055	1.23422	2.24281
298	osa-miR2876-3p_L-2R+3	CCTATATGAACACTGTTGCCAG	5.28251	1.72995	2.79142	3.61055	1.23422	7.84982
299	osa-MIR2877-p5	ATCATCCGATGTCCAAAGTGCAGA	2.113	3.4599	0.930472	3.61055	6.17108	3.36421
300	osa-miR2877_1ss16TA	TTGCATCCTCTGCACATTGGGCCT	69.7291	70.928	37.2189	33.3976	146.872	93.0764
301	osa-miR2878-5p	TACATGTATAAAATTCTGAGGATG	6.33901	9.51473	2.79142	9.02638	6.17108	26.9137
302	osa-miR2878-3p	CAGGATTTTATACATGTAAAGAAT	0	3.4599	2.79142	2.70791	4.93686	5.60701
303	osa-miR2879	GCCAGATGTGTTAAAATAATGACC	19.017	9.51473	5.58283	8.12374	17.279	7.84982
304	osa-miR2880	ACGGTATCCCGTTCGGACAGGATG	57.0511	45.8437	26.9837	20.7607	44.4318	23.5495
305	osa-MIR2905-p5	TTTGTCACTGACATGTGGGCC	5.28251	0	7.44378	4.51319	9.87372	7.84982
306	osa-miR2905	TACATGTCAGTGACAAAGGCA	2.113	0.864975	3.72189	3.61055	1.23422	2.24281
307	osa-miR3979-5p_R+1	TCTCTCTCTCCCTTGAAGGCT	5.28251	6.05483	11.1657	2.70791	4.93686	2.24281
309	osa-miR3980a-5p	AATCGACGGCCTCAGTCAGGG	333.854	214.514	110.726	189.554	128.358	153.632
310	osa-MIR3982-p5_L-5R+5	CCACGTAGGCAACAATTTTGC	3.1695	5.18985	0	2.70791	2.46843	7.84982
311	osa-miR3982-3p_L+1R-1	TAGTTGCCTACATGGAGCGCC	21.13	21.6244	11.1657	19.858	18.5132	37.0063
312	osa-miR5072_L-2_1ss3AG	GTTCCCCAGCGGAGTCGCCA	319.063	231.813	216.8	233.783	111.079	85.2266
313	osa-miR5073_R+1_1ss20AT	GTTTGGTGAATCGGAAACTTTTTT	0	0.864975	2.79142	2.70791	24.6843	6.72842
314	osa-miR5077_1ss5GA	GTTCACGTCGGGTTCACCA	0	0	5.58283	7.2211	0	1.1214
315	osa-MIR5081-p5_1ss17TA	ACAAAACTGCAACTTTAACGT	2.113	15.5696	7.44378	10.8317	23.4501	20.1852
316	osa-miR5082_L-1R-1	GCGATGATGGCCGCGCGGGTTC	53.8816	37.1939	23.2618	38.8134	59.2423	60.5557
317	osa-MIR5143a-p3_L-6R+4	ATGTTGGCAATGTAGGAAGTCT	2.113	4.32488	1.86094	3.15923	1.85132	3.36421
318	osa-MIR5143b-p3_L-6R+4	ATGTTGGCAATGTAGGAAGTCT	1.0565	4.32488	1.86094	2.2566	3.08554	3.36421
319	osa-miR5145_L-1R-1_1ss13TC	CCTGTTTGGATCCTTGAGGGCT	2.113	0	3.72189	3.61055	6.17108	1.1214
320	osa-miR5146	TTTAACTAATGAACCGGCACCTAT	0	0	1.86094	0	7.40529	2.24281
321	osa-MIR5147-p5_1ss21AG	TCCATCCACGAGAGTTGTACG	7.39551	3.4599	5.58283	2.70791	2.46843	1.1214
322	osa-miR5148a_L+2R-2	AATGAGGGGTAGAAATGTCATATC	1.0565	4.6132	0.930472	1.20352	2.26273	6.35461
325	osa-miR5150-5p	AGCTTCTGACAGCTGCAGTTTCTC	28.5255	29.4092	22.3313	7.2211	28.387	15.6996
326	osa-miR5150-3p_L-1R+1	GAAGCTGCAGCTGTCAGAAGCTCC	79.2376	77.8478	57.6893	33.3976	83.9267	94.1978
327	osa-MIR5151-p5	ATGAACAAAAATGTGACTATT	6.33901	18.1645	8.37425	17.1501	12.3422	17.9424
328	osa-miR5152-3p	AGACCATGCCTATACCTACCA	1.0565	0	1.86094	0	0	4.48561
329	osa-MIR5153-p3	ATTCCACTGACACGTAGACGTCAC	7.39551	7.78478	9.30472	4.51319	14.8106	10.0926
330	osa-MIR5154-p3_1ss11AG_L-6R+6	AGTTGACGTGGCGCTGAGGTGTCT	9.50851	4.32488	5.58283	0.451319	11.1079	2.24281
332	osa-miR5179	TTTTGCTCAAGACCGCGCAAC	1.0565	0	0	0.902638	0	0
333	osa-MIR5339-p3	TGGGAATATTCTTTATCTGTT	6.33901	26.8142	8.37425	18.0528	24.6843	49.3417
334	osa-miR5493_R+3	AGCCGGGCTCGGTCGCGCGTGCCT	35.921	51.8985	39.0798	45.1319	74.0529	26.9137
335	osa-miR5504_R+1	AGTGACGGGAGGACTGCAAGGT	15.8475	28.5442	13.9571	15.3448	16.0448	14.5782
336	osa-miR5508	TAGATGGCTGATCTGGTGTGG	2.113	1.72995	3.72189	8.12374	16.0448	20.1852
337	osa-miR5510	AGGCTGATCCACTCCAGAGGA	1.0565	3.4599	2.79142	2.70791	1.23422	4.48561
338	osa-MIR5510-p3	CTCAGGAGTGGATTGGGCTTC	4.22601	5.18985	4.65236	6.31847	0	10.0926
339	osa-MIR5513-p5	AGTCCGTTGTCCTTTGTGATA	2.113	2.59493	0.930472	3.61055	2.46843	4.48561
340	osa-miR5513	TAACAAAGGACAACAGACTGA	1.0565	9.51473	3.72189	22.566	2.46843	6.72842
341	osa-miR5539_L-3R+2	AAAACGGATGCGCGTGCTAAC	0	1.72995	0.930472	5.41583	6.17108	1.1214
342	osa-MIR5540-p5_1ss6AC	ATATACCGTCGATCTCGCAC	3.1695	1.72995	0.930472	3.61055	0	1.1214
343	osa-miR5540	TTGTGCGAGATCGACGGTATA	3.1695	1.72995	2.79142	2.70791	2.46843	1.1214
344	osa-MIR5542-p3	ATTTACAATAGAAAAAATGGTACC	4.22601	10.3797	6.5133	3.61055	3.70265	5.60701
345	osa-MIR5788-p3_1ss20AG	AGATTCGTAGTACTAGGATGTGTC	3.1695	3.4599	6.5133	4.51319	0	7.28912
346	osa-miR5788	TGGATGTGACATACTCTAGTA	51.7686	75.6853	106.074	72.211	74.0529	163.725
348	osa-MIR5794-p3	TGAGGAATCACTAGTAGTCGT	211.652	343.972	394.52	338.489	335.501	583.877
350	osa-miR5805	ACGAGTGATGGCGGCGTATACCTG	1.0565	0	0	1.80528	2.46843	1.1214
351	osa-miR5809_R+1	TCGTCGCCGGCGACCACAGCT	15.8475	6.05483	12.0961	1.80528	12.3422	6.72842
352	osa-miR5810_R-2_1ss13TC	ACGGAACCCTAACGGCGATGGC	11.6215	6.05483	5.58283	9.02638	2.46843	8.97122
353	osa-miR5811_1ss1CA	ACTAACCTAGGAGTTCGATGGGAC	3.1695	7.78478	0.930472	9.02638	6.17108	10.0926
355	osa-miR5813	AAGCAGCGACTCTGGTCATGGA	4.22601	6.05483	2.79142	1.80528	3.70265	5.60701
356	osa-miR5814	AATCAAGTTAGGAACCATGCAAGT	7.39551	6.05483	13.0266	5.41583	11.1079	8.97122
357	osa-miR5816_L+2R-2	TCTAGGAGTGTTTGTAGGAGCGCC	3.1695	5.18985	1.86094	3.61055	3.70265	5.60701
358	osa-miR5825_L-1R+1_1ss24GA	AAACATCTGATAACCTGAAACGGA	1.0565	0.864975	0	0	1.23422	4.48561
359	osa-miR5827_1ss2TC	TCTGTTGCAATTTGGACTACC	13.7345	12.9746	0	31.5923	1.23422	2.24281
361	osa-MIR5830-p5_1ss2AG	AGAATCACACATGTAGATGAG	2.113	2.59493	0.930472	5.41583	0	2.24281
362	osa-miR5831_L+1R-4_1ss16AG	TTAGTCAAACTTAGAGTAGTT	2.46517	1.72995	2.79142	5.41583	3.70265	19.0638
363	osa-MIR6246-p3	GCCTTTGGGAGGAACTCTTCCAGT	0	0	0.930472	0.902638	1.23422	4.48561
364	osa-miR6249	CGTGAAGAGCTCGCCGGCGGC	31.695	5.18985	1.39571	1.80528	0.617108	0
365	osa-MIR6250-p5	TCGTCCTCTCTTGTTCTTGTTA	1.0565	2.59493	0.930472	1.80528	2.46843	4.48561
366	osa-miR6251	TGTGTAGCCACATTGTAAGGG	9.50851	19.0295	7.44378	15.3448	3.70265	21.3066
367	osa-MIR6251-p3	CTTGCAGCGTGGCTACATG	11.6215	6.9198	4.65236	13.5396	3.70265	14.5782
368	osa-MIR6253-p3_1ss22AT	AACAATCATTTTCCTCTCATTT	2.113	7.78478	1.86094	1.80528	1.23422	0
369	osa-miR6254	TGCTCCGGATATTATGGCATG	1.0565	0	0.930472	2.70791	0	2.24281
370	PC-5p-730473_5	ACATAGTACAACGAATGAGCATGT	3.1695	8.64975	9.30472	4.51319	18.5132	12.3354
371	PC-3p-550680_9	ATTCGTTGTACTATGTAATGTCCC	1.0565	4.32488	3.72189	0.902638	0	4.48561
372	PC-5p-88277_71	AAAATGCATGGAGAATTATGGTGT	12.1498	21.1919	4.18712	9.02638	4.31975	3.36421
373	PC-3p-6653421_1	TCCATCCATGGATTACACTGACCA	0	0	0.465236	0	0.617108	0
374	PC-3p-197916_35	AATAGAATGTGTCACATCTGC	6.33901	6.05483	2.79142	7.2211	3.70265	14.5782
375	PC-3p-189894_35	GGGACCCAGATGAAAAAGTACGGC	2.113	6.05483	2.79142	1.80528	16.0448	8.97122
376	PC-5p-262965_15	GTATATATGATACCTGGGCTCCTG	78.1811	138.396	116.309	42.424	83.9267	139.054
377	PC-3p-385622_13	ATGATACCTGGGCTCCTGG	59.1641	101.202	108.865	27.0791	71.5845	98.6834
378	PC-5p-7005239_1	TAGGTTCACTAGGATTCTTAGCGGTTGG	0	2.59493	4.65236	2.70791	1.23422	1.1214
379	PC-3p-638008_4	AATTTTTTCTGGGCCTGTATTCT	7.39551	5.18985	6.5133	1.80528	2.46843	13.4568
381	PC-3p-63227_106	CCAGGATGAAGCTTGGAT	20.0735	39.7889	99.5605	53.2556	41.9633	52.7059
382	PC-3p-395965_7	ACGAGTGAGGCTGACATGTGGACC	10.565	8.64975	1.86094	4.51319	3.70265	2.24281
383	PC-5p-18203_331	AAAATGGATGGCGCTGA	38.034	69.198	70.7159	79.4322	19.7474	42.6133
385	PC-5p-3246621_1	ATCCGTCCTAAAATGTAGCTACCT	0	0.864975	0	0	0.617108	1.1214
386	PC-3p-433361_11	ATGTCACTTCCTGTACTAGGTAGC	4.22601	5.18985	4.18712	4.06187	2.46843	10.0926
388	PC-3p-221157_20	GAACGACGGCACCAGCCACTCTGG	0	0	4.65236	0	19.7474	4.48561
389	PC-3p-62878_116	AATAGCCCGAAGGATCCAAACAAG	17.9605	28.5442	17.679	4.51319	62.945	33.6421
391	PC-3p-337602_10	GGCCGCCGCCGCTGTCGAATC	13.7345	6.9198	0.930472	1.80528	1.23422	0
392	PC-5p-277272_17	ATAGTTTTTTCTACCACACTTTAGA	15.3193	25.5168	13.0266	7.2211	14.1935	48.781
393	PC-3p-1022026_2	TTTCTTTTTTCACTGCATCCACT	4.22601	2.59493	2.32618	1.35396	6.17108	11.7747
394	PC-5p-408591_10	ACGAAAATGCAGTAATTCT	27.469	61.4132	26.0532	11.7343	30.8554	72.8912
395	PC-3p-3350_913	TCAGATTGAGCCGAGTTTAAA	1847.82	358.1	135.849	1677.1	108.611	233.252
396	PC-5p-15512_320	CTGGGAGACTTCTTACTTCAAT	88.7461	49.3036	70.7159	59.5741	143.169	721.062
397	PC-3p-317957_20	ACCAGATATGGAGATGGCGAC	23.243	24.2193	19.5399	21.6633	20.9817	43.7347
398	PC-5p-66657_104	GGCCGGAAGTAGAAACCGTCAGAGG	4.22601	31.1391	0.930472	12.1856	32.0896	18.5031
399	PC-3p-335115_12	TTCGACCCGTCACAGGTGACT	0.528251	4.32488	1.86094	3.15923	1.23422	1.1214
400	PC-5p-99119_69	TTTCCGTCAGCCTTGATCGCTA	17.4323	21.6244	19.5399	27.9818	25.9185	34.7635
401	PC-3p-2815297_1	GTCAATAGCGATCAAGGCGAACGG	1.0565	0.864975	0	0	0.617108	0.560701
402	PC-5p-524202_5	AATTGAATTAGACTACAA	4.75426	10.3797	6.5133	4.51319	8.0224	28.5958
403	PC-3p-1300904_3	AGTGTGGTAGAAAAAACTATATG	1.0565	2.16244	2.79142	1.80528	1.85132	4.48561
404	PC-5p-547163_9	TCGCCGTTAGGGTTCCGTTCC	2.113	0	3.25665	1.35396	0.617108	1.1214
405	PC-3p-185232_35	AATGGCGCGGAATGGACGGAACC	8.45201	4.32488	8.37425	3.61055	9.87372	10.0926
407	PC-3p-211321_28	ATAGCCCGGAGGATCCAAACAAGG	9.50851	6.9198	5.58283	2.70791	32.0896	21.3066
408	PC-5p-443902_9	ATCCGGCTGCGACCCGTCACAGGT	1.58475	0.432488	3.25665	0	2.46843	2.24281
409	PC-3p-636785_7	AGCCCGTTTGAGATGACTTCTGCC	2.113	0.864975	4.18712	0	13.5764	2.80351
410	PC-5p-705811_3	TCAGCGCGACGGAATC	1.0565	0.864975	0	0.902638	0	0
411	PC-3p-121977_42	ATTCCGTTAACGAACGA	5.28251	3.4599	18.6094	23.4686	4.93686	5.60701
412	PC-5p-1464100_2	AGAGACCACTCATCTCTGACGGG	1.0565	3.4599	1.86094	0	3.70265	1.1214
413	PC-3p-347190_9	TATGACCCGTCAGTGATGAGT	1.0565	4.32488	0.930472	17.1501	4.93686	2.24281
414	PC-5p-74074_106	AAAGTGCATGGGGAATTTTGGT	7.39551	8.21726	7.90901	4.06187	14.1935	16.2603
415	PC-5p-152427_39	GCCTTTGTCATTGATATGTGGACC	10.565	18.1645	13.9571	2.70791	19.7474	16.821
416	PC-3p-2960466_1	AGGCATGGTGCAGTCGACTGATCTG	1.0565	2.59493	1.86094	0	1.23422	1.6821
417	PC-3p-110955_62	AAAACAAGGACAACAAGAGGT	13.7345	18.1645	17.679	7.2211	2.46843	12.3354
418	PC-5p-183793_32	ACTCTTTTACCGGTCGCTTTGGTC	13.2063	16.002	25.1227	11.283	35.7923	21.3066
419	PC-3p-189375_31	ACACCCTCTAATTGGATGCCTGAC	8.45201	9.94722	14.8876	8.57506	22.833	14.0175
420	PC-3p-79071_79	CCAAGTGCGGAGAGGA	26.4125	18.1645	43.7322	9.02638	22.2159	15.6996
421	PC-5p-795945_6	ATTTCGGGCCGGGAACCAATTTAC	6.86726	6.05483	5.58283	5.86715	8.0224	10.6533
422	PC-3p-1269475_2	AAATTGATTCCCGGCCTGGA	1.58475	1.72995	0	0.902638	3.70265	0
424	PC-3p-385900_12	ATATTGTGTGCGTAGCTGGGT	1.0565	4.32488	0.930472	10.8317	4.93686	2.24281
425	PC-5p-797954_3	TGATTGAAATTAAGTGGATGC	2.113	3.89239	2.79142	3.15923	3.08554	5.04631
426	PC-3p-204728_32	GTGTGGTAGAAAAAACTATATG	0.528251	6.9198	3.25665	5.86715	4.93686	25.7923
427	PC-5p-413922_9	TAGTTTTTTCTACCACACT	2.113	1.72995	1.39571	1.35396	3.08554	16.2603
429	PC-5p-171396_32	TGCCGACATTCCTCGGACGTCT	19.017	7.78478	15.818	4.51319	19.7474	5.60701
430	PC-5p-284772_19	AGGCCTGCGGTCCGCC	1.0565	0	10.2352	4.51319	0	2.24281
431	PC-3p-5359748_1	AAAAAATGTGATTGATCTGCCTGC	0	0	0.930472	0.902638	1.23422	0
432	PC-5p-183793_32	ACTCTTTTACCGGTCGCTTTGGTC	13.2063	16.002	25.1227	11.283	35.7923	21.3066
433	PC-3p-189375_31	ACACCCTCTAATTGGATGCCTGAC	8.45201	9.94722	14.8876	8.57506	22.833	14.0175
434	PC-5p-711136_5	AATACAAGTACACCTGAACCGGAT	8.45201	1.72995	3.72189	0	14.8106	7.84982
435	PC-3p-5429784_1	ACTATGAAATGCTATATCCGGTCC	0	0.864975	1.86094	0	0	1.1214
436	PC-3p-322970_14	ATGGACCGCACACGAAAATGAGCC	4.22601	1.29746	7.90901	0	9.87372	11.214
437	PC-5p-36947_173	TTGGCGCCGAACTTAGACACC	24.8278	13.4071	6.04807	13.9909	14.8106	18.5031
439	PC-5p-1293438_2	ATAGAAATAGAAATAGAAAGAATAGAAAGA	1.0565	0.864975	0.930472	0	1.23422	14.5782
440	PC-3p-6079486_1	TGCAAAACGGTCAATTAAAGAAC	0	0	0.930472	0	0	1.1214
441	PC-5p-379537_13	AATGTGACATATTCTAGTACT	2.113	0.864975	0.930472	1.80528	1.23422	10.0926
442	PC-3p-18725_264	CTGCCGGCGATGCGCTC	48.5991	32.8691	46.5236	80.3348	33.3238	16.821
443	PC-5p-63899_117	GAAGGGAGCTTCGAGGCG	98.2546	70.928	35.3579	26.1765	97.503	62.7985
445	PC-3p-153871_42	CACGCGCGTGCCCCGAA	5.28251	11.2447	10.2352	8.12374	6.17108	5.60701
446	PC-5p-117474_59	AAACTCTGAATACTAGA	7.39551	23.3543	27.9142	43.3266	13.5764	16.821
447	PC-5p-338357_24	TACTATAGAGACAAGTGAACT	3.1695	15.5696	7.44378	29.7871	27.1527	17.9424
448	PC-3p-126611_61	ATAGAGACAAGTGAACTGGGGC	45.4296	64.0082	58.6197	110.122	160.448	150.268
449	PC-5p-4212160_1	GGAATCAATCCACTAGTCAAGAGG	0	2.16244	0	0	0	1.6821
450	PC-3p-779969_7	AAATTGGTTCCTGGCCCGGAA	7.92376	12.9746	3.72189	9.92902	13.5764	10.0926
451	PC-5p-3024939_2	AGATTCAGTGACATTCCCTGTGAC	1.0565	0.864975	0	0.902638	0	0
452	PC-3p-110417_54	ACTCAATGTCACCGAGAATGTCAC	9.50851	6.9198	13.0266	5.41583	16.0448	8.97122
453	PC-5p-230523_20	AGCCACTCCTAGAATGCCCTCACT	15.8475	13.8396	2.79142	3.61055	9.87372	5.60701
454	PC-3p-563595_4	ACTAACTGAGGGTACTTTAGGGGT	0	2.59493	3.72189	0.902638	1.23422	1.1214
455	PC-3p-269952_20	GCGCCGCGGGAAATC	1.0565	3.4599	7.44378	7.2211	13.5764	5.60701
456	PC-5p-120568_66	CTGGCGCTGAACTTAGACACT	6.33901	7.78478	2.79142	11.283	16.6619	15.6996
459	PC-3p-18730_326	AGAGGAAAAGAAAGCAAAAGC	138.402	262.952	169.346	52.353	196.24	126.718
460	PC-5p-188746_32	GCCGGGAACCAATTTACTTATGAT	14.791	6.9198	3.25665	1.35396	14.1935	7.28912
461	PC-3p-92163_57	AATTGGTTCCCGGCTCGGAAT	17.9605	11.2447	4.65236	11.283	26.5356	14.0175
463	PC-3p-35500_181	GCTTCTTAGAGGGACT	16.904	24.2193	28.8446	74.0163	12.3422	22.4281
464	PC-5p-714581_3	ACAATAAGAGACCGGAATTAGTTC	7.39551	5.62234	7.90901	5.41583	12.9593	7.28912
466	PC-5p-223862_30	AAGAAGAACTTTATGTTGGCACT	11.0933	20.7594	9.30472	9.02638	8.63951	22.9888
467	PC-3p-223401_21	AAGAACTTTATGTTGGCACTGACT	7.39551	24.2193	6.04807	22.1146	14.1935	25.2316
468	PC-5p-277272_17	ATAGTTTTTTCTACCACACTTTAGA	15.3193	25.5168	13.0266	7.2211	14.1935	48.781
469	PC-3p-1022026_2	TTTCTTTTTTCACTGCATCCACT	4.22601	2.59493	2.32618	1.35396	6.17108	11.7747
470	PC-5p-214083_24	ATTTCGGGCCGAGAATCAATTTAC	18.4888	13.8396	7.44378	5.41583	35.1751	17.3817
471	PC-3p-1252178_3	AATAAGAGATCGGGATTAGTTCCA	2.113	2.16244	1.39571	1.80528	0.617108	1.6821
472	PC-5p-280456_15	GGGATCCTCTGCAGTCGACTGCAC	7.39551	5.18985	12.0961	1.80528	13.5764	6.72842
473	PC-3p-789776_6	ATGTTAGTGACAATGGCACGGTGC	0.528251	0.864975	8.37425	0.902638	1.23422	3.92491
474	PC-5p-828490_5	AGAGAGCTAGGTGTAGCCAAGG	2.113	1.72995	0	0.902638	3.70265	2.80351
475	PC-3p-59729_135	TGGCTGCATCCCGTTCTCCTC	12.1498	29.4092	30.7056	29.3357	95.6517	65.602
476	PC-3p-134202_46	CCTTCCCAACGGGCGG	5.28251	6.05483	5.58283	9.92902	11.1079	10.0926
477	PC-5p-89797_74	TTTCCGTCAGCCTTGATCGCT	14.2628	6.05483	24.1923	20.7607	14.8106	17.9424
478	PC-3p-964342_2	TCAATAGCGATCAAGGCGGCT	2.113	0.864975	0	2.70791	0	0
479	PC-5p-172108_31	TAGATATGGTAGAGGGGCGTAT	55.9946	86.4975	133.058	21.6633	44.4318	95.3192
480	PC-3p-790217_3	TCGATTCCCACTACCCGCTCCA	3.1695	6.05483	2.79142	0.902638	2.46843	2.24281
482	PC-3p-198015_25	CTGGGAGACTTCTTACTTCAATTAGA	9.50851	8.64975	12.5614	4.96451	30.2383	121.672
483	PC-5p-524202_5	AATTGAATTAGACTACAA	4.75426	10.3797	6.5133	4.51319	8.0224	28.5958
484	PC-3p-204728_32	GTGTGGTAGAAAAAACTATATG	0.528251	6.9198	3.25665	5.86715	4.93686	25.7923
485	PC-5p-400017_11	AATAAGAGACCAGGAATCAATCCA	5.28251	3.89239	7.44378	0.902638	6.78819	8.97122
486	PC-3p-454231_12	GAGTAAATTGATTCTCGGCCCGAA	6.86726	11.6772	6.04807	6.31847	4.93686	16.2603
487	PC-5p-5621329_1	CATAGGTACTGGTTTTTATTA	1.0565	0	0.930472	0	0	2.24281
488	PC-3p-64701_119	ATAAAAACCGGTACCTATGAG	15.8475	45.8437	18.6094	15.3448	25.9185	39.2491
489	PC-5p-120568_66	CTGGCGCTGAACTTAGACACT	6.33901	7.78478	2.79142	11.283	16.6619	15.6996
491	PC-5p-463985_7	AATACACCCTCGAACTACAAAACC	3.1695	3.4599	3.72189	1.80528	19.7474	3.36421
492	PC-3p-914589_5	TCAATACCGGACACTTAACCCC	1.0565	0	1.86094	1.80528	2.46843	4.48561
494	PC-3p-98053_91	TTGAATCCGTCAGGTACCAGA	0	0.864975	39.0798	0	44.4318	66.1628
495	PC-5p-696339_4	GGTAGGTAGAAAAATTACTAGATAGCATT	0	0.864975	0	0	4.93686	13.4568
496	PC-3p-6126137_1	TAATAATTTTTTCTACCCCTCTTCCC	0	0	0.930472	0	1.23422	1.1214
498	PC-3p-149561_34	AAGGGACCCAGATGAAAAAAGTAC	2.113	6.05483	3.72189	4.51319	18.5132	1.1214
499	PC-5p-215441_30	CCTCCGCAGCTAGCTTC	5.28251	3.4599	2.79142	5.41583	3.70265	11.214
500	PC-5p-188746_32	GCCGGGAACCAATTTACTTATGAT	14.791	6.9198	3.25665	1.35396	14.1935	7.28912
501	PC-3p-534369_9	TATGATAGAGACAATAAGAGA	8.98026	7.35229	5.1176	5.41583	8.63951	10.0926
502	PC-5p-187365_25	TGGCGCTGAACTTAGACACCTTAG	1.0565	7.78478	0.930472	3.61055	14.8106	5.60701
503	PC-5p-498243_8	AGAGGGGTAGAAAAAATTATTAGA	1.0565	0.864975	0	0.902638	13.5764	6.72842
504	PC-3p-944549_4	TAGGGCCAATGCTATCTAGTA	2.113	0.864975	0.930472	0	1.23422	2.24281
505	PC-5p-151167_37	GAACAAAAGGGTAAAAGCT	4.22601	7.78478	4.65236	13.5396	2.46843	2.24281
507	PC-3p-71426_79	CTGGGAGACTTCTTACTTCAAA	5.28251	4.75736	5.1176	2.2566	11.725	93.0764
508	PC-5p-15113_357	AAGTCGGCAAAACGGAT	108.82	115.907	160.972	452.222	109.845	136.811
509	PC-5p-881452_4	TAAAGAAGAACCGACACCTATAGT	0	0	12.0961	0	10.4908	9.53192
510	PC-3p-1285584_2	GTTCTTCTTGAGAACCGGCACCTA	2.113	0.864975	2.79142	0	2.46843	1.1214
511	PC-3p-322970_14	ATGGACCGCACACGAAAATGAGCC	4.22601	1.29746	7.90901	0	9.87372	11.214
512	PC-5p-74074_106	AAAGTGCATGGGGAATTTTGGT	7.39551	8.21726	7.90901	4.06187	14.1935	16.2603
513	PC-5p-881452_4	TAAAGAAGAACCGACACCTATAGT	0	0	12.0961	0	10.4908	9.53192
514	PC-3p-960185_3	AATATAGGTGTCGGTTTCTAAAGA	0	0.864975	5.58283	0	10.4908	0
515	PC-5p-88277_71	AAAATGCATGGAGAATTATGGTGT	12.1498	21.1919	4.18712	9.02638	4.31975	3.36421
516	PC-5p-66657_104	GGCCGGAAGTAGAAACCGTCAGAGG	4.22601	31.1391	0.930472	12.1856	32.0896	18.5031
517	PC-3p-2498310_1	ACCCGTCATAAGTGACTAGTTACT	0	0.432488	0	0	1.23422	0
518	PC-5p-36947_173	TTGGCGCCGAACTTAGACACC	24.8278	13.4071	6.04807	13.9909	14.8106	18.5031
520	PC-5p-795945_6	ATTTCGGGCCGGGAACCAATTTAC	6.86726	6.05483	5.58283	5.86715	8.0224	10.6533
521	PC-5p-197403_26	GAAAATCGATTTTCGCTGGCGGCC	13.7345	3.4599	3.72189	0	12.3422	3.36421
522	PC-5p-527055_6	GAAGTAAGAAGTCTCCCCC	2.113	0.432488	0	0	0.617108	2.80351
523	PC-3p-71426_79	CTGGGAGACTTCTTACTTCAAA	5.28251	4.75736	5.1176	2.2566	11.725	93.0764
524	PC-5p-33358_168	AGAGACCGATAGCGAA	38.034	37.1939	53.0369	93.8744	23.4501	28.0351
525	PC-5p-702276_4	GATTTATTCCGGGTCGGGAAC	3.1695	2.59493	1.39571	1.80528	1.23422	0
526	PC-3p-92163_57	AATTGGTTCCCGGCTCGGAAT	17.9605	11.2447	4.65236	11.283	26.5356	14.0175
527	PC-3p-269067_20	GTGGAAACGCTCTTTAA	1.0565	5.18985	12.0961	5.41583	3.70265	6.72842
529	PC-3p-660020_6	AAAGGTAGCTATATTTCGGGAC	2.113	1.72995	0.930472	3.61055	4.93686	10.0926
530	PC-5p-461212_10	TAGGTCACCCGTGAACCCACTTAT	1.0565	4.32488	0.930472	0	11.1079	3.36421
531	PC-5p-151234_40	GAACATGTATCTTCTCGTAGACAC	10.565	18.1645	15.818	9.92902	18.5132	19.0638
