# Supplementary material for: Genome-Wide Analysis of MicroRNAs and Their Target Genes Related to Leaf Senescence of Rice
Source: PLoS One. 2014 Dec 5;9(12):e114313. doi: 10.1371/journal.pone.0114313 (PMC4257594; doi:10.1371/journal.pone.0114313)
Supplement: Table S3 — Profile of potential miRNA candidates originating from predicted RNA hairpins (XLS) [file pone.0114313.s003.xls]

## Sheet: Table S3
	Pre-miRNA Index	miRNA_Index	miR_name	miR_seq	len	genomeID	strand	start	end	genome_seq	#mir	type	Sequence in miRbase	group	SS	hairpinLen	CG%	dG	MFEI	N2Y6-E(raw)	N2Y6-M(raw)	N2Y6-L(raw)	LYP9-E(raw)	LYP9-M(raw)	LYP9-L(raw)	N2Y6-E(norm)	N2Y6-M(norm)	N2Y6-L(norm)	LYP9-E(norm)	LYP9-M(norm)	LYP9-L(norm)
1	16	25	PC-5p-730473_5	ACATAGTACAACGAATGAGCATGT	24	Chr1	+	4439318	4439581	ctccgtctaaaaaaaatctaacctaaacacaaatgggacattACATAGTACAACGAATGAGCATGTccagattcattgtaagatggaacattacatagtacaataaatttgggcatgctcATTCGTTGTACTATGTAATGTCCCatccgtatttaggataggcttttttttacggaagg	0	5'	New	gp4a	.(((((..(((((((..(((.((((((.((..(((((((((((((((((((((((((((((((((((((((((.((((((..(((........)))..)))))).)))))))))))))))))))))))))))))))))))))))))..)).)))))).)))..))))))).)))))...	175	35.8	-103.9	1.6	3	10	10	5	15	11	3.1695	8.64975	9.30472	4.51319	18.5132	12.3354
	16	26	PC-3p-550680_9	ATTCGTTGTACTATGTAATGTCCC	24	Chr1	+	4439318	4439581	ctccgtctaaaaaaaatctaacctaaacacaaatgggacattACATAGTACAACGAATGAGCATGTccagattcattgtaagatggaacattacatagtacaataaatttgggcatgctcATTCGTTGTACTATGTAATGTCCCatccgtatttaggataggcttttttttacggaagg	0	3'	New	gp4a	.(((((..(((((((..(((.((((((.((..(((((((((((((((((((((((((((((((((((((((((.((((((..(((........)))..)))))).)))))))))))))))))))))))))))))))))))))))))..)).)))))).)))..))))))).)))))...	175	35.8	-103.9	1.6	1	5	4	1	0	4	1.0565	4.32488	3.72189	0.902638	0	4.48561
2	40	59	PC-5p-88277_71	AAAATGCATGGAGAATTATGGTGT	24	Chr1	+	18693693	18693956	aatacAAAATGCATGGAGAATTATGGTGTctaggtcggttccgtccatggattatactgaccaatccaccataattccccatgcattttgtatt	0	5'	New	gp4a	((((((((((((((((.(((((((((((....(((((((...(((....)))...)))))))....))))))))))).))))))))))))))))	148	37	-73.6	1.3	11.5	24.5	4.5	10	3.5	3	12.1498	21.1919	4.18712	9.02638	4.31975	3.36421
	40	60	PC-3p-6653421_1	TCCATCCATGGATTACACTGACCA	24	Chr1	+	18693693	18693956	aatacAAAATGCATGGAGAATTATGGTGTctaggtcggttccgtccatggattatactgaccaatccaccataattccccatgcattttgtatt	0	3'	New	gp4a	((((((((((((((((.(((((((((((....(((((((...(((....)))...)))))))....))))))))))).))))))))))))))))	148	37	-73.6	1.3	0	0	0.5	0	0.5	0	0	0	0.465236	0	0.617108	0
3	49	73	PC-3p-197916_35	AATAGAATGTGTCACATCTGC	21	Chr1	+	21228195	21228455	agatagatgtgacatattctagcaaaatgaatctgaacagggagtctataatgaatctggacattgtAATAGAATGTGTCACATCTACccaaaa	0	3'	New	gp4a	...((((((((((((((((((((((......(((....)))..(((((.........))))).))))..)))))))))))))))))).......	84	34	-30.5	1	6	7	3	8	3	13	6.33901	6.05483	2.79142	7.2211	3.70265	14.5782
4	82	128	PC-3p-189894_35	GGGACCCAGATGAAAAAGTACGGC	24	Chr1	+	33447157	33447420	taacatagaaaaatcttttggccgtacttttttcatctgggtggggcggcaaGGGACCCAGATGAAAAAGTACGGCcgcaagctctttatgggc	0	3'	New	gp4a	...................((((((((.((((((((((((((.............))))))))))))))))))))))....((((.....))))	58	47.9	-40.2	0.9	2	7	3	2	13	8	2.113	6.05483	2.79142	1.80528	16.0448	8.97122
5	83	129	PC-5p-262965_15	GTATATATGATACCTGGGCTCCTG	24	Chr1	+	33569099	33569358	tctttggttatgtgtggaaagatagaaataaaatgactacaattttgggtattcacctaattttgttaggtataggtgcttttcttctagtactcaaagctctttattttggcgGTATATATGATACCTGGGCTCCTGGgggaggagatgtaagaaaaattaccaatttgacccttagccccggtgttatatttggttatttactaaaatccccttttgggggagagggttggattgttagtgtggatgatttag	0	5'	New	gp4a	....(((((((.....................)))))))...((((..(((((((((((((.............((((((........))))))...((((((((.((((((..(...((((((((((.(((((...((((...((...((((......))))...))...)))).))))).))))))))))........)..)))))).((((....)))).)))))))).....))))).)))))).))..))	103	37.5	-65.1	0.7	74	160	125	47	68	124	78.1811	138.396	116.309	42.424	83.9267	139.054
	83	130	PC-3p-385622_13	Table S1	19	Chr1	+	33569099	33569358	tctttggttatgtgtggaaagatagaaataaaatgactacaattttgggtattcacctaattttgttaggtataggtgcttttcttctagtactcaaagctctttattttggcgGTATATATGATACCTGGGCTCCTGGgggaggagatgtaagaaaaattaccaatttgacccttagccccggtgttatatttggttatttactaaaatccccttttgggggagagggttggattgttagtgtggatgatttag	0	3'	New	gp4a	....(((((((.....................)))))))...((((..(((((((((((((.............((((((........))))))...((((((((.((((((..(...((((((((((.(((((...((((...((...((((......))))...))...)))).))))).))))))))))........)..)))))).((((....)))).)))))))).....))))).)))))).))..))	103	37.5	-65.1	0.7	56	117	117	30	58	88	59.1641	101.202	108.865	27.0791	71.5845	98.6834
6	90	141	PC-5p-7005239_1	TAGGTTCACTAGGATTCTTAGCGGTTGG	28	Chr1	+	35580792	35581054	TAGGTTCACTAGGATTCTTAGCGGTTGGggcttccagttatcttggtaagaatattcagaatcaaaaaaagtaaagtcaaaatcttttagaacttctgaaaggttctcgaaaaagaggtAATTTTTTCTGGGCCTGTATTCTttttctaggttcactaggattcttagcggttggggcttccagttatcttggta	0	5'	New	gp4a	((((...(((.(((.((..(((.(((..((..((((((...(((((.(((((((..(((..(((.(((((((........((((((((((.....))))))))))(((......)))...))))))).)))..))))))))))...)))))...))).))).))..))).)))..))..))))))...))))...	192	37.4	-51.8	0.7	0	3	5	3	1	1	0	2.59493	4.65236	2.70791	1.23422	1.1214
	90	142	PC-3p-638008_4	AATTTTTTCTGGGCCTGTATTCT	23	Chr1	+	35580792	35581054	TAGGTTCACTAGGATTCTTAGCGGTTGGggcttccagttatcttggtaagaatattcagaatcaaaaaaagtaaagtcaaaatcttttagaacttctgaaaggttctcgaaaaagaggtAATTTTTTCTGGGCCTGTATTCTttttctaggttcactaggattcttagcggttggggcttccagttatcttggta	0	3'	New	gp4a	((((...(((.(((.((..(((.(((..((..((((((...(((((.(((((((..(((..(((.(((((((........((((((((((.....))))))))))(((......)))...))))))).)))..))))))))))...)))))...))).))).))..))).)))..))..))))))...))))...	192	37.4	-51.8	0.7	7	6	7	2	2	12	7.39551	5.18985	6.5133	1.80528	2.46843	13.4568
7	116	184	PC-5p-5379711_1	GGACAATACGAAATGACAGGGACT	24	Chr1	-	5658882	5659140	GGACAATACGAAATGTCAGGGACTaaattgatccttaagtaaaagttcaaggatcatgttgggtattcacccttaaaaatacataatctaaataattttCCAGCATGAAGCTTGGATgaaca	0	5'	New	gp4a	.((((........)))).(((..........)))....((....(((((((..((((((((((...................................))))))))))..)))))))..)).	16	33.6	-25.834	0.6	0	0	0	0	1	0	0	0	0	0	1.23422	0
	116	185	PC-3p-63227_106	CCAGGATGAAGCTTGGAT	18	Chr1	-	5658882	5659140	GGACAATACGAAATGTCAGGGACTaaattgatccttaagtaaaagttcaaggatcatgttgggtattcacccttaaaaatacataatctaaataattttCCAGCATGAAGCTTGGATgaaca	0	3'	New	gp4a	.((((........)))).(((..........)))....((....(((((((..((((((((((...................................))))))))))..)))))))..)).	16	33.6	-25.834	0.6	19	46	107	59	34	47	20.0735	39.7889	99.5605	53.2556	41.9633	52.7059
8	154	239	PC-3p-395965_7	ACGAGTGAGGCTGACATGTGGACC	24	Chr1	-	20274764	20275027	atttgccactctcccaaattttcattcccaaatgccacccgggcccacatgtcagcctcagtctccattcaaacaaaagtgatgcgggacccgataATGAGTGAGGCTGACATGTGGACCcgagtgccatttggaaatgaaaatttgggagagtggcattt	0	3'	New	gp4a	...(((((((((((((((((((((((.(((((((.(((.((((.((((((((((((((((.((..((((........))))...(((...))).....)).)))))))))))))))).)))).))).))))))).)))))))))))))))))))))))...	155	48.4	-100.6	1.3	10	10	2	5	3	2	10.565	8.64975	1.86094	4.51319	3.70265	2.24281
9	169	263	PC-5p-18203_331	AAAATGGATGGCGCTGA	17	Chr1	-	25773800	25774060	gccAAAATGCATGGCGCTGAcccctatcgcacctgccaatggctccgcgtttttgatctcagtgccaatcccaatgatgacgaggtcacggttcatttttaaaataagTTTTTGGCATGGTTTACTCTTcaaataagttttctaaaagggttagattgtcaaaattt	0	5'	New	gp4a	(((((((.((.(((((((((.......(((....(((...)))...))).........))))))))).....(((((...((......))..)))))..........)))))))))...((((((((((................))))).)))))...........	56	41.3	-36.9	0.5	36	80	76	88	16	38	38.034	69.198	70.7159	79.4322	19.7474	42.6133
	169	264	PC-3p-2787533_1	TTTCTGGCATGGTTTACTCTT	21	Chr1	-	25773800	25774060	gccAAAATGCATGGCGCTGAcccctatcgcacctgccaatggctccgcgtttttgatctcagtgccaatcccaatgatgacgaggtcacggttcatttttaaaataagTTTTTGGCATGGTTTACTCTTcaaataagttttctaaaagggttagattgtcaaaattt	0	3'	New	gp4a	(((((((.((.(((((((((.......(((....(((...)))...))).........))))))))).....(((((...((......))..)))))..........)))))))))...((((((((((................))))).)))))...........	56	41.3	-36.9	0.5	0	0	0	1	1	0	0	0	0	0.902638	1.23422	0
10	174	271	PC-5p-3246621_1	ATCCGTCCTAAAATGTAGCTACCT	24	Chr1	-	27093346	27093609	taatactacCTCCGTCCTAAAATGTAGCTACCTagtatagaatgtgatattacctagtactacgaatcgagacagcctagtacattccaaattagtagtaataggtaATGTCACATCCTGTACTAGGTAGCtatattttgggacggaggaagtagtg	0	5'	New	gp4a	...((((.((((((((((((((((((((((((((((((((.(((((((((((((((.((((((((((....((......))..)))).......)))))).))))))))))))))).)))))))))))))))))))))))))))))))).))))...	151	38.2	-90.3	1.5	0	1	0	0	0.5	1	0	0.864975	0	0	0.617108	1.1214
	174	272	PC-3p-433361_11	ATGTCACTTCCTGTACTAGGTAGC	24	Chr1	-	27093346	27093609	taatactacCTCCGTCCTAAAATGTAGCTACCTagtatagaatgtgatattacctagtactacgaatcgagacagcctagtacattccaaattagtagtaataggtaATGTCACATCCTGTACTAGGTAGCtatattttgggacggaggaagtagtg	0	3'	New	gp4a	...((((.((((((((((((((((((((((((((((((((.(((((((((((((((.((((((((((....((......))..)))).......)))))).))))))))))))))).)))))))))))))))))))))))))))))))).))))...	151	38.2	-90.3	1.5	4	6	4.5	4.5	2	9	4.22601	5.18985	4.18712	4.06187	2.46843	10.0926
11	178	277	PC-5p-1629423_1	TGAACGACGGCGCCAGCGACT	21	Chr1	-	28813749	28814012	aacggcgccaaagaggctggcgccgtcctgtTGAACGACGGCGCCAGCCACTctggcgcactccccctagccacctcagcatcgccccgccacgtcggcaggggaacggcgccaaagaggctagcgccgtcctgttGAACGACGGCGCCAGCCACTCTGGcgcccca	0	5'	New	gp4a	...(((((((.((.(((((((((((((..(((.(((((((((((.((((.((.((((((....(((((.(((((....((........))...)).))))))))....)))))).)).)))).))))))))..))).)))))))))))))))).)).)))))))...	161	70.1	-108.4	0.9	0	0	2	0	0	0	0	0	1.86094	0	0	0
	178	278	PC-3p-221157_20	GAACGACGGCACCAGCCACTCTGG	24	Chr1	-	28813749	28814012	aacggcgccaaagaggctggcgccgtcctgtTGAACGACGGCGCCAGCCACTctggcgcactccccctagccacctcagcatcgccccgccacgtcggcaggggaacggcgccaaagaggctagcgccgtcctgttGAACGACGGCGCCAGCCACTCTGGcgcccca	0	3'	New	gp4a	...(((((((.((.(((((((((((((..(((.(((((((((((.((((.((.((((((....(((((.(((((....((........))...)).))))))))....)))))).)).)))).))))))))..))).)))))))))))))))).)).)))))))...	161	70.1	-108.4	0.9	0	0	5	0	16	4	0	0	4.65236	0	19.7474	4.48561
12	213	326	PC-3p-62878_116	AATAGCCCGAAGGATCCAAACAAG	24	Chr1	-	43066506	43066769	ataggccctgtttggatgcttcaggctattaAATAGCCCGAAGGATCCAAACAAGgccata	0	3'	New	gp4a	...((((.(((((((((.((((.((((((...)))))).)))).))))))))).))))...	55	45.9	-36.6	1.3	17	33	19	5	51	30	17.9605	28.5442	17.679	4.51319	62.945	33.6421
13	221	338	PC-5p-6233153_1	GGTTCGTTCGCTCGCTCG	18	Chr10	+	1532990	1533250	gcggagtcgatgtcttcggcggcggcggcggcggttgagccggggatcgataaGGTTCGTTCGCTCGCTCGcccgtcgagcaaagtccgattcggttttcccgaatttgtgctgtgctacGGCCGCCGCCGCTGTCGAATCatcgactcttaattgcgattaggattaggattatgagcaggatctgaccaacgccgctagtaattaggcaggcacgggtga	0	5'	New	gp4a	..((((((((((..((((((((((((((((((((..((((..(.((.(((......))).)).)..))))..))..((((((.((..((((((((.....))))).)))..)).)))).)))))))))))))))))))).)))))))))).......((((....(((......)))....))))..(((...((((((........))).)))...)))..	42	58.1	-101.9	0.8	0	0	0	0	1	0	0	0	0	0	1.23422	0
	221	339	PC-3p-337602_10	GGCCGCCGCCGCTGTCGAATC	21	Chr10	+	1532990	1533250	gcggagtcgatgtcttcggcggcggcggcggcggttgagccggggatcgataaGGTTCGTTCGCTCGCTCGcccgtcgagcaaagtccgattcggttttcccgaatttgtgctgtgctacGGCCGCCGCCGCTGTCGAATCatcgactcttaattgcgattaggattaggattatgagcaggatctgaccaacgccgctagtaattaggcaggcacgggtga	0	3'	New	gp4a	..((((((((((..((((((((((((((((((((..((((..(.((.(((......))).)).)..))))..))..((((((.((..((((((((.....))))).)))..)).)))).)))))))))))))))))))).)))))))))).......((((....(((......)))....))))..(((...((((((........))).)))...)))..	42	58.1	-101.9	0.8	13	8	1	2	1	0	13.7345	6.9198	0.930472	1.80528	1.23422	0
14	246	378	PC-5p-277272_17	ATAGTTTTTTCTACCACACTTTAGA	25	Chr10	+	10823909	10824173	tcaattaatcattgaagaaatgaaaaagggattaaataaaataaaaatccaagtcttaaatgaaaggatccggttggaatcataaagtgtggtagaaaaaaaactacatATAGTTTTTTCTACCACACTTTAGAgtctttctattatattatcttgaatctacatagaatagattactagattgaaatagtagtctaattcaaTTTCTTTTTTCACTGCATCCACTtaatttcaatcaagtcaaaatga	0	5'	New	gp4a	.........((.((((((((.((((...(((((..((((.((((..((((...((......))..))))..((..(((.((.((((((((((((((((((..((((....)))))))))))))))))))))))).)))..)).)))).))))....))))).....(((((((((((((........))))))))).))))..)))))))))))).))...............................	71	26.1	-59.8	0.9	14.5	29.5	14	8	11.5	43.5	15.3193	25.5168	13.0266	7.2211	14.1935	48.781
	246	379	PC-3p-1022026_2	TTTCTTTTTTCACTGCATCCACT	23	Chr10	+	10823909	10824173	tcaattaatcattgaagaaatgaaaaagggattaaataaaataaaaatccaagtcttaaatgaaaggatccggttggaatcataaagtgtggtagaaaaaaaactacatATAGTTTTTTCTACCACACTTTAGAgtctttctattatattatcttgaatctacatagaatagattactagattgaaatagtagtctaattcaaTTTCTTTTTTCACTGCATCCACTtaatttcaatcaagtcaaaatga	0	3'	New	gp4a	.........((.((((((((.((((...(((((..((((.((((..((((...((......))..))))..((..(((.((.((((((((((((((((((..((((....)))))))))))))))))))))))).)))..)).)))).))))....))))).....(((((((((((((........))))))))).))))..)))))))))))).))...............................	71	26.1	-59.8	0.9	4	3	2.5	1.5	5	10.5	4.22601	2.59493	2.32618	1.35396	6.17108	11.7747
15	247	380	PC-5p-408591_10	ACGAAAATGCAGTAATTCT	19	Chr10	+	10862659	10862919	tagaaaaaaggtctaaataaaaaagaagagaaatagaaagatcaaaaatcagttACGAAAATGCAGTAATTCTtcttttttcttctaattgattgcaattaaactcggctcaatctttttTCAGATTGAGCCGAGTTTAAAtagattttgatacgatcatgagacttgacaaatcgggattcctctattctatatattta	0	5'	New	gp4a	(((((...((((((.........((((((((((.((((.(((.....))).(((((.........)))))..))))))))))))))...(((((((((((((((((((((((((((......)))))))))))))))))).......)))...))))))..))))))........(((.....))).)))))........	19	28.5	-53.4	0.9	26	71	28	13	25	65	27.469	61.4132	26.0532	11.7343	30.8554	72.8912
	247	381	PC-3p-3350_913	TCAGATTGAGCCGAGTTTAAA	21	Chr10	+	10862659	10862919	tagaaaaaaggtctaaataaaaaagaagagaaatagaaagatcaaaaatcagttACGAAAATGCAGTAATTCTtcttttttcttctaattgattgcaattaaactcggctcaatctttttTCAGATTGAGCCGAGTTTAAAtagattttgatacgatcatgagacttgacaaatcgggattcctctattctatatattta	0	3'	New	gp4a	(((((...((((((.........((((((((((.((((.(((.....))).(((((.........)))))..))))))))))))))...(((((((((((((((((((((((((((......)))))))))))))))))).......)))...))))))..))))))........(((.....))).)))))........	19	28.5	-53.4	0.9	1749	414	146	1858	88	208	1847.82	358.1	135.849	1677.1	108.611	233.252
16	248	382	PC-5p-15512_320	CTGGGAGACTTCTTACTTCAAT	22	Chr10	+	10877613	10877874	tccgagaaccacctaaggttccgactaaaaaagtgaaataatttaattgaagtaagaagtctccccatCTGGGAGACTTCTTACTTCAATtagtccccgtgttcttcgaatggatctcttaattgttgagagggttgcccaaacgcggtatataaggcatacccagtaaagcttacaagtaaACCAGATATGGAGATGGCGACtaaagt	0	5'	New	gp4a	..((.(((((......)))))))......................((((((((((((((((((((.....))))))))))))))))))))(((((.((((.(((......(((.((((.........))))((((((((................)))).))))...................))).....))).)))).)))))....	45	41.1	-69.8	0.8	84	57	76	66	116	643	88.7461	49.3036	70.7159	59.5741	143.169	721.062
	248	383	PC-3p-317957_20	ACCAGATATGGAGATGGCGAC	21	Chr10	+	10877613	10877874	tccgagaaccacctaaggttccgactaaaaaagtgaaataatttaattgaagtaagaagtctccccatCTGGGAGACTTCTTACTTCAATtagtccccgtgttcttcgaatggatctcttaattgttgagagggttgcccaaacgcggtatataaggcatacccagtaaagcttacaagtaaACCAGATATGGAGATGGCGACtaaagt	0	3'	New	gp4a	..((.(((((......)))))))......................((((((((((((((((((((.....))))))))))))))))))))(((((.((((.(((......(((.((((.........))))((((((((................)))).))))...................))).....))).)))).)))))....	45	41.1	-69.8	0.8	22	28	21	24	17	39	23.243	24.2193	19.5399	21.6633	20.9817	43.7347
17	279	425	PC-5p-66657_104	GGCCGGAAGTAGAAACCGTCAGAGG	25	Chr10	+	20813154	20813418	atccggttgcaactcgtcacaggtaactagtcacctgtgacgGGCCGGAAGTAGAAACCGTCAGAGGtgaggattaactcacctttgacgggttccgttTTCGACCCGTCACAGGTGACTagttacctgtgacgggtcgtagctgaat	0	5'	New	gp4a	...(((((((.(((((((((((((((((((((((((((((((((.((((((..(((.((((((((((((((......)))))))))))))).)))..)))))).))))))))))))))))))))))))))))))))).)))))))...	142	52.7	-116	1.5	4	36	1	13.5	26	16.5	4.22601	31.1391	0.930472	12.1856	32.0896	18.5031
	279	426	PC-3p-335115_12	TTCGACCCGTCACAGGTGACT	21	Chr10	+	20813154	20813418	atccggttgcaactcgtcacaggtaactagtcacctgtgacgGGCCGGAAGTAGAAACCGTCAGAGGtgaggattaactcacctttgacgggttccgttTTCGACCCGTCACAGGTGACTagttacctgtgacgggtcgtagctgaat	0	3'	New	gp4a	...(((((((.(((((((((((((((((((((((((((((((((.((((((..(((.((((((((((((((......)))))))))))))).)))..)))))).))))))))))))))))))))))))))))))))).)))))))...	142	52.7	-116	1.5	0.5	5	2	3.5	1	1	0.528251	4.32488	1.86094	3.15923	1.23422	1.1214
18	289	441	PC-5p-99119_69	TTTCCGTCAGCCTTGATCGCTA	22	Chr10	-	3019328	3019589	ttaatagcacctaaagttcaccacattcccatttttaacacttccgtcaattctcgatcgtTTTCCGTCTGCCTTGATCGCTAttgacccagcctatgaggggtagaaacgtcatatcgcgtgcgtgactggGTCAATAGCGATCAAGGCGGACGGaaaacgatcgaggattgacgaaagtgttaaaaataggaacagggtga	0	5'	New	gp4a	.................(((((...((((.(((((((((((((.(((((((((((((((((((((((((((((((((((((((((((((((((((....)))......(((.(((.....))))))..)))))))))))))))))))))))))))))))))))))))))))))))).))))))))))))).))))...)))))	186	45.8	-126	1.4	16.5	25	21	31	21	31	17.4323	21.6244	19.5399	27.9818	25.9185	34.7635
	289	442	PC-3p-2815297_1	GTCAATAGCGATCAAGGCGAACGG	24	Chr10	-	3019328	3019589	ttaatagcacctaaagttcaccacattcccatttttaacacttccgtcaattctcgatcgtTTTCCGTCTGCCTTGATCGCTAttgacccagcctatgaggggtagaaacgtcatatcgcgtgcgtgactggGTCAATAGCGATCAAGGCGGACGGaaaacgatcgaggattgacgaaagtgttaaaaataggaacagggtga	0	3'	New	gp4a	.................(((((...((((.(((((((((((((.(((((((((((((((((((((((((((((((((((((((((((((((((((....)))......(((.(((.....))))))..)))))))))))))))))))))))))))))))))))))))))))))))).))))))))))))).))))...)))))	186	45.8	-126	1.4	1	1	0	0	0.5	0.5	1.0565	0.864975	0	0	0.617108	0.560701
19	309	471	PC-5p-524202_5	AATTGAATTAGACTACAA	18	Chr10	-	10823906	10824168	ttgattgaaattaagtggatgcagtgaaaaaagaAATTGAATTAGACTACTAtttcaatctagtaatctattctatgtagattcaagataatataatagaaagactctaaAGTGTGGTAGAAAAAACTATATGtagttttttttctaccacactttatgattccaaccggatcctttcatttaa	0	5'	New	gp4a	..(((((((((..(((.(((.((((..........)))).)))..)))...)))))))))....(((((((.....)))))))...............(((((..((((((((((((((((((((((((....))))..)))))))))))))))))).)).(((....)))..)))))......	58	27.2	-49.8	1	4.5	12	7	5	6.5	25.5	4.75426	10.3797	6.5133	4.51319	8.0224	28.5958
	309	472	PC-3p-1300904_3	AGTGTGGTAGAAAAAACTATATG	23	Chr10	-	10823906	10824168	ttgattgaaattaagtggatgcagtgaaaaaagaAATTGAATTAGACTACTAtttcaatctagtaatctattctatgtagattcaagataatataatagaaagactctaaAGTGTGGTAGAAAAAACTATATGtagttttttttctaccacactttatgattccaaccggatcctttcatttaa	0	3'	New	gp4a	..(((((((((..(((.(((.((((..........)))).)))..)))...)))))))))....(((((((.....)))))))...............(((((..((((((((((((((((((((((((....))))..)))))))))))))))))).)).(((....)))..)))))......	58	27.2	-49.8	1	1	2.5	3	2	1.5	4	1.0565	2.16244	2.79142	1.80528	1.85132	4.48561
20	333	505	PC-5p-547163_9	TCGCCGTTAGGGTTCCGTTCC	21	Chr10	-	18672097	18672359	cgacaagtgtgagttccaagaaatgccatcctacaaatgattttgtcccaaaaatgccaTCGCCGTTAGGGTTCTGTTCCattctgcgctgtaaaatacactgttcgtcctatagaacttAATGGCGCGGAATGGACGGAACCctaacggcgatggcatttttgggacaaagtcatttgtacgatggcatttcttggaactcacacttgttgatggcatttctgggatttggatgcttgtcaatggc	0	5'	New	gp4a	((((((((((((((((((((((((((((((.((((((((((((((((((((((((((((((((((((((((((((((.(((((((((((((((...)))...((((........)))).....)))))))))))))))))))))))))))))))))))))))))))))))))))))))))).)))))))))))))))))))))))))))))).(((((..((..(...)..))....))))).....	212	44.9	-169.6	1.5	2	0	3.5	1.5	0.5	1	2.113	0	3.25665	1.35396	0.617108	1.1214
	333	506	PC-3p-185232_35	AATGGCGCGGAATGGACGGAACC	23	Chr10	-	18672097	18672359	cgacaagtgtgagttccaagaaatgccatcctacaaatgattttgtcccaaaaatgccaTCGCCGTTAGGGTTCTGTTCCattctgcgctgtaaaatacactgttcgtcctatagaacttAATGGCGCGGAATGGACGGAACCctaacggcgatggcatttttgggacaaagtcatttgtacgatggcatttcttggaactcacacttgttgatggcatttctgggatttggatgcttgtcaatggc	0	3'	New	gp4a	((((((((((((((((((((((((((((((.((((((((((((((((((((((((((((((((((((((((((((((.(((((((((((((((...)))...((((........)))).....)))))))))))))))))))))))))))))))))))))))))))))))))))))))))).)))))))))))))))))))))))))))))).(((((..((..(...)..))....))))).....	212	44.9	-169.6	1.5	8	5	9	4	8	9	8.45201	4.32488	8.37425	3.61055	9.87372	10.0926
21	377	567	PC-5p-2670815_1	AAACCTTCGCCTTGTTTGAATCCT	24	Chr11	+	15465415	15465678	acaccacagAAACCTTCGCCTTGTTTGAATCCTccgatctattaaATAGCCCGGAGGATCCAAACAAGGccct	0	5'	New	gp4a	.................((((((((((.((((((((..((((...))))..)))))))).))))))))))...	53	47.9	-32.2	0.9	0	0	0	1	0	1	0	0	0	0.902638	0	1.1214
	377	568	PC-3p-211321_28	ATAGCCCGGAGGATCCAAACAAGG	24	Chr11	+	15465415	15465678	acaccacagAAACCTTCGCCTTGTTTGAATCCTccgatctattaaATAGCCCGGAGGATCCAAACAAGGccct	0	3'	New	gp4a	.................((((((((((.((((((((..((((...))))..)))))))).))))))))))...	53	47.9	-32.2	0.9	9	8	6	3	26	19	9.50851	6.9198	5.58283	2.70791	32.0896	21.3066
22	506	768	PC-5p-443902_9	ATCCGGCTGCGACCCGTCACAGGT	24	Chr12	+	10066481	10066744	atacgggatgccgtcatcggtgagtcATCCGGCTGCGACCCGTCACAGGTaactagtcacttgtgacgggtttacctgtgacggatcgcagccggacggcccgtcagaggtaaggtttactcacctcaaacggctttaagtcttAGCCCGTTTGAGATGACTTCTGCCa	0	5'	New	gp4a	..(((((..((((....))))......(((((((((((.((((((((((((((..((((....))))..).))))))))))))).)))))))))))...)))))(((((((..((....))...(((((((((((.........)).)))))))))...)))))))...	69	55	-86.6	0.9	1.5	0.5	3.5	0	2	2	1.58475	0.432488	3.25665	0	2.46843	2.24281
	506	769	PC-3p-636785_7	AGCCCGTTTGAGATGACTTCTGCC	24	Chr12	+	10066481	10066744	atacgggatgccgtcatcggtgagtcATCCGGCTGCGACCCGTCACAGGTaactagtcacttgtgacgggtttacctgtgacggatcgcagccggacggcccgtcagaggtaaggtttactcacctcaaacggctttaagtcttAGCCCGTTTGAGATGACTTCTGCCa	0	3'	New	gp4a	..(((((..((((....))))......(((((((((((.((((((((((((((..((((....))))..).))))))))))))).)))))))))))...)))))(((((((..((....))...(((((((((((.........)).)))))))))...)))))))...	69	55	-86.6	0.9	2	1	4.5	0	11	2.5	2.113	0.864975	4.18712	0	13.5764	2.80351
23	515	782	PC-5p-705811_3	TCAGCGCGACGGAATC	16	Chr12	+	16091571	16091826	cgaattactgtagcgcatgattaactctaatcatcgtaattaacgctaatcgccgtgattagtaatgggaTCAGCGCGACGGATTCg	0	5'	New	gp4a	(((((..((((.((((.(((((....(((((((..(..((((....))))..)..)))))))......))))))))).)))))))))	99	48.5	-62.6	0.6	1	1	0	1	0	0	1.0565	0.864975	0	0.902638	0	0
	515	783	PC-3p-121977_42	ATTCCGTTAACGAACGA	17	Chr12	+	16091571	16091826	cgaattactgtagcgcatgattaactctaatcatcgtaattaacgctaatcgccgtgattagtaatgggaTCAGCGCGACGGATTCg	0	3'	New	gp4a	(((((..((((.((((.(((((....(((((((..(..((((....))))..)..)))))))......))))))))).)))))))))	99	48.5	-62.6	0.6	5	4	20	26	4	5	5.28251	3.4599	18.6094	23.4686	4.93686	5.60701
24	557	841	PC-5p-1464100_2	AGAGACCACTCATCTCTGACGGG	23	Chr12	-	5971962	5972222	aaAGAGACCACTCATCTCTGATGGGtcattaactaacacacgtcacaggtaacgttatgtctgacgggtggtagtTATGACCCGTCAGTGATGAGTgaaa	0	5'	New	gp4a	........((((((((.((((((((((((.(((((.(((.(((((...(((....)))...))))).))).))))))))))))))))).))))))))...	89	44.2	-57.9	1	1	4	2	0	3	1	1.0565	3.4599	1.86094	0	3.70265	1.1214
	557	842	PC-3p-347190_9	TATGACCCGTCAGTGATGAGT	21	Chr12	-	5971962	5972222	aaAGAGACCACTCATCTCTGATGGGtcattaactaacacacgtcacaggtaacgttatgtctgacgggtggtagtTATGACCCGTCAGTGATGAGTgaaa	0	3'	New	gp4a	........((((((((.((((((((((((.(((((.(((.(((((...(((....)))...))))).))).))))))))))))))))).))))))))...	89	44.2	-57.9	1	1	5	1	19	4	2	1.0565	4.32488	0.930472	17.1501	4.93686	2.24281
25	560	846	PC-5p-74074_106	AAAGTGCATGGGGAATTTTGGT	22	Chr12	-	7076707	7076968	tagattggccgcagatttaatgtagttccgaggttatcaaaccatcacagaatacAAAGTGCATGGGGAATTTTGGTcgataggccagtgtagtccatggacggaaccgacctagacaccaaaattctccatgcattttgttttctgtcataatttgatgattaaggaggctttgcagattatctaaacttgttgat	0	5'	New	gp4a	...((..((...((((....(((((((((...(((((((((..((.((((((.((((((((((((((((((((((((...((((...((...(((....)))...))...))))...)))))))))))))))))))))))).)))))).))..)))))))))...))))...)))))....))))......))..))	194	40.1	-74.9	0.9	7	9.5	8.5	4.5	11.5	14.5	7.39551	8.21726	7.90901	4.06187	14.1935	16.2603
26	593	896	PC-5p-152427_39	GCCTTTGTCATTGATATGTGGACC	24	Chr12	-	23312425	23312688	tatgccaagcgattgggatcctcttcagtcactgcccactacaccgtGCCTTTGTCATTGATATGTGGACCtgatgtgtcgtcgggctcatttattagtgacaaAGGCATGGTGCAGTCGACTGATCTCtatcctgataccaagtggtcct	0	5'	New	gp4a	...((((....((..((((.....(((((((((((.......(((((((((((((((((((((..((..(((((((...)))))))..))..)))))))))))))))))))))))))).)))))).....))))..))......))))...	145	49	-72.9	1	10	21	15	3	16	15	10.565	18.1645	13.9571	2.70791	19.7474	16.821
	593	897	PC-3p-2960466_1	AGGCATGGTGCAGTCGACTGATCTG	25	Chr12	-	23312425	23312688	tatgccaagcgattgggatcctcttcagtcactgcccactacaccgtGCCTTTGTCATTGATATGTGGACCtgatgtgtcgtcgggctcatttattagtgacaaAGGCATGGTGCAGTCGACTGATCTCtatcctgataccaagtggtcct	0	3'	New	gp4a	...((((....((..((((.....(((((((((((.......(((((((((((((((((((((..((..(((((((...)))))))..))..)))))))))))))))))))))))))).)))))).....))))..))......))))...	145	49	-72.9	1	1	3	2	0	1	1.5	1.0565	2.59493	1.86094	0	1.23422	1.6821
27	601	908	PC-3p-110955_62	AAAACAAGGACAACAAGAGGT	21	Chr12	-	25664599	25664859	ctccctacatgtttttctgcagcagcgtgggttggccctctattcagcttttgctgcccttgttttgcattgtataggtatagcaatatgccattctgtagtggcatacctctacagtgcAAAACAAGGACAACAAGAGGTggcaaagctctaacccctgctacagcaaaacatggagggagaat	0	3'	New	gp4a	((((((.((((((((.(((.(((((...(((((((..((....(((.((((((.((.(((((((((((((((((.(((((........((((((......))))))))))).))))))))))))))))).)).)))))).)))...))..)))))))))))).))).)))))))).))))))...	182	46.5	-91.4	1.1	13	21	19	8	2	11	13.7345	18.1645	17.679	7.2211	2.46843	12.3354
28	612	924	PC-5p-183793_32	ACTCTTTTACCGGTCGCTTTGGTC	24	Chr2	+	2898056	2898319	ggttggagggactaaagtggagctaaactttagtccctctcacaaaaatgccaacttgttgctgtgagaACTCTTTTACCGGTCGCTTTGGTCaggcatccaattagagggtgtttgcaaccctctaattgcaaACACCCTCTAATTGGATGTCTGACcaaagcgaccggtaaaagagttaagagagcaacaagttggcatgtcactt	0	5'	New	gp4a	.((..(((((((((((((........)))))))))))))..))....((((((((((((((((.....((((((((((((((((((((((((((((((((((((((((((((((((((((........)))))))))))))))))))))))))))))))))))))))))))))))))))).....)))))))))))))))).......	154	45.2	-150.4	1.6	12.5	18.5	27	12.5	29	19	13.2063	16.002	25.1227	11.283	35.7923	21.3066
	612	925	PC-3p-189375_31	ACACCCTCTAATTGGATGCCTGAC	24	Chr2	+	2898056	2898319	ggttggagggactaaagtggagctaaactttagtccctctcacaaaaatgccaacttgttgctgtgagaACTCTTTTACCGGTCGCTTTGGTCaggcatccaattagagggtgtttgcaaccctctaattgcaaACACCCTCTAATTGGATGTCTGACcaaagcgaccggtaaaagagttaagagagcaacaagttggcatgtcactt	0	3'	New	gp4a	.((..(((((((((((((........)))))))))))))..))....((((((((((((((((.....((((((((((((((((((((((((((((((((((((((((((((((((((((........)))))))))))))))))))))))))))))))))))))))))))))))))))).....)))))))))))))))).......	154	45.2	-150.4	1.6	8	11.5	16	9.5	18.5	12.5	8.45201	9.94722	14.8876	8.57506	22.833	14.0175
29	616	931	PC-3p-79071_79	CCAAGTGCGGAGAGGA	16	Chr2	+	3990559	3990816	gcaggtctttgtaagcaggctttttccatggcatgcattgCCAAGTGAGGAGAGGAgaggaccacc	0	3'	New	gp4a	...((((((.(....)...((((((((((((((.....)))))..)).)))))))..))))))...	60	53	-19.8	0.6	25	21	47	10	18	14	26.4125	18.1645	43.7322	9.02638	22.2159	15.6996
30	623	943	PC-5p-795945_6	ATTTCGGGCCGGGAACCAATTTAC	24	Chr2	+	6569518	6569781	tttATTTCGGGCCGGGAACCAATTTACtcatgatagggataataagagacctggaatcaatccactagtcaagaggtgtggaactaatcccggcctcttattgtccctatcatgagtAAATTGATTCCCGGCCTGGAataaa	0	5'	New	gp4a	((((((((((((((((((.(((((((((((((((((((((((((((((.((.(((.....(((((............))))).....))).)).))))))))))))))))))))))))))))).))))))))))))))))))	142	42	-104.7	1.1	6.5	7	6	6.5	6.5	9.5	6.86726	6.05483	5.58283	5.86715	8.0224	10.6533
	623	944	PC-3p-1269475_2	AAATTGATTCCCGGCCTGGA	20	Chr2	+	6569518	6569781	tttATTTCGGGCCGGGAACCAATTTACtcatgatagggataataagagacctggaatcaatccactagtcaagaggtgtggaactaatcccggcctcttattgtccctatcatgagtAAATTGATTCCCGGCCTGGAataaa	0	3'	New	gp4a	((((((((((((((((((.(((((((((((((((((((((((((((((.((.(((.....(((((............))))).....))).)).))))))))))))))))))))))))))))).))))))))))))))))))	142	42	-104.7	1.1	1.5	2	0	1	3	0	1.58475	1.72995	0	0.902638	3.70265	0
31	626	948	PC-5p-5300747_1	ACACACGATATGACGTTTCTACCC	24	Chr2	+	7372435	7372695	aacgcttatgtcaattttcgatcgttttctgtctgtcttgatctagccacACACACGATATGACGTTTCTACCCctcacaagtacaagtagaatgcatgtcaatgaggggtagaaacatcATATTGTGTGCGTGGCTGGGTcaatagcgatcaagacggatgaaaatattgacggatgtgttaaa	0	5'	New	gp4a	(((((...((((((((((((..((((((..(((.((.(((((((((((((.((((((((((((.((((((((((((((.....(((.((.....)).)))...)))))))))))))).)))))))))))).)))))))))))))..))))).))))))..)))))))..)))))...)))))...	182	41.6	-89.9	1.2	0	0	1	0	0	0	0	0	0.930472	0	0	0
	626	949	PC-3p-385900_12	ATATTGTGTGCGTAGCTGGGT	21	Chr2	+	7372435	7372695	aacgcttatgtcaattttcgatcgttttctgtctgtcttgatctagccacACACACGATATGACGTTTCTACCCctcacaagtacaagtagaatgcatgtcaatgaggggtagaaacatcATATTGTGTGCGTGGCTGGGTcaatagcgatcaagacggatgaaaatattgacggatgtgttaaa	0	3'	New	gp4a	(((((...((((((((((((..((((((..(((.((.(((((((((((((.((((((((((((.((((((((((((((.....(((.((.....)).)))...)))))))))))))).)))))))))))).)))))))))))))..))))).))))))..)))))))..)))))...)))))...	182	41.6	-89.9	1.2	1	5	1	12	4	2	1.0565	4.32488	0.930472	10.8317	4.93686	2.24281
32	648	982	PC-5p-797954_3	TGATTGAAATTAAGTGGATGC	21	Chr2	+	14279493	14279754	atttttctctccctccatggattttttcattttgactTGATTGAAATTAAGTGGATGCagtgaaaaaagatattctattctatgtagattcaagataatataatagaaagactctaaaGTGTGGTAGAAAAAACTATATGtagttttttctaccacactttatgattc	0	5'	New	gp4a	.((((((.((...(((((.((((((.(((........)))..))))))..)))))...)).)))))).....(((((((.(((..............))).))))))).((.((((((((((((((((((((((((....)))))))))))))))))))))).)).))	66	28	-49.9	1.1	2	4.5	3	3.5	2.5	4.5	2.113	3.89239	2.79142	3.15923	3.08554	5.04631
	648	983	PC-3p-204728_32	GTGTGGTAGAAAAAACTATATG	22	Chr2	+	14279493	14279754	atttttctctccctccatggattttttcattttgactTGATTGAAATTAAGTGGATGCagtgaaaaaagatattctattctatgtagattcaagataatataatagaaagactctaaaGTGTGGTAGAAAAAACTATATGtagttttttctaccacactttatgattc	0	3'	New	gp4a	.((((((.((...(((((.((((((.(((........)))..))))))..)))))...)).)))))).....(((((((.(((..............))).))))))).((.((((((((((((((((((((((((....)))))))))))))))))))))).)).))	66	28	-49.9	1.1	0.5	8	3.5	6.5	4	23	0.528251	6.9198	3.25665	5.86715	4.93686	25.7923
33	649	984	PC-5p-413922_9	TAGTTTTTTCTACCACACT	19	Chr2	+	14279515	14279773	gactctaaagtgtggtagaaaaaactatatgTAGTTTTTTCTACCACACTttatgattccaaccggatcctttcatttaagacttggnnnnnnnnnnnnnnnnnnnnntttttcatttcttcaatgattaattgaACTTCCAATTAATCATTTTGGCTGactgtt	0	5'	New	gp4a	((.((((((((((((((((((((((((....)))))))))))))))))))))).)).))...(((..((.((......))))..))).........................(((...((..((((((((((((......))))))))))))..)).))).....	59	27.3	-45.9	1	2	2	1.5	1.5	2.5	14.5	2.113	1.72995	1.39571	1.35396	3.08554	16.2603
	649	985	PC-3p-1909770_1	ACTTCCAATTAATCATTTTGGCTG	24	Chr2	+	14279515	14279773	gactctaaagtgtggtagaaaaaactatatgTAGTTTTTTCTACCACACTttatgattccaaccggatcctttcatttaagacttggnnnnnnnnnnnnnnnnnnnnntttttcatttcttcaatgattaattgaACTTCCAATTAATCATTTTGGCTGactgtt	0	3'	New	gp4a	((.((((((((((((((((((((((((....)))))))))))))))))))))).)).))...(((..((.((......))))..))).........................(((...((..((((((((((((......))))))))))))..)).))).....	59	27.3	-45.9	1	0	2	0	0	0	0	0	1.72995	0	0	0	0
34	667	1011	PC-5p-171396_32	TGCCGACATTCCTCGGACGTCT	22	Chr2	+	20713533	20713794	gaatcatgcggctcgcatcgTGCCGACATTCCTCGGACGTCTatactccggcaacatcaagaaggacgttcgagacaatgccggagcgtcc	0	5'	New	gp4a	.....(((((((.((...)).)))).))).....(((((......((((((((...((..(((.....)))..))...)))))))))))))	24	57.1	-30.8	0.6	18	9	17	5	16	5	19.017	7.78478	15.818	4.51319	19.7474	5.60701
35	680	1031	PC-5p-284772_19	AGGCCTGCGGTCCGCC	16	Chr2	+	23048693	23048948	atgggtcttcccaggcggacgctggctccgcctatacctcacaatcttcgcaggcAGGCCGGCGGTCCGCCtagtaagaccattatcgtaggcgaactggagctagaggtgccgcctaggaaaatagattcagtgcgccagAAAAAATGTGATTGATCTGCCTGCgaaaatagg	0	5'	New	gp4a	...((((((...(((((((((((((((..((((..................)))).))))))).))))))))...))))))....((((((((...((((.((...(((.....)))..(((......)))...)).)))).........((....)).)))))))).......	78	54.6	-66.1	0.7	1	0	11	5	0	2	1.0565	0	10.2352	4.51319	0	2.24281
	680	1032	PC-3p-5359748_1	AAAAAATGTGATTGATCTGCCTGC	24	Chr2	+	23048693	23048948	atgggtcttcccaggcggacgctggctccgcctatacctcacaatcttcgcaggcAGGCCGGCGGTCCGCCtagtaagaccattatcgtaggcgaactggagctagaggtgccgcctaggaaaatagattcagtgcgccagAAAAAATGTGATTGATCTGCCTGCgaaaatagg	0	3'	New	gp4a	...((((((...(((((((((((((((..((((..................)))).))))))).))))))))...))))))....((((((((...((((.((...(((.....)))..(((......)))...)).)))).........((....)).)))))))).......	78	54.6	-66.1	0.7	0	0	1	1	1	0	0	0	0.930472	0.902638	1.23422	0
36	718	1086	PC-5p-183793_32	ACTCTTTTACCGGTCGCTTTGGTC	24	Chr2	-	2898142	2898405	gacatgccaacttgttgctctcttaACTCTTTTACCGGTCGCTTTGGTCagacatccaattagagggtgtttgcaattagagggttgcaaACACCCTCTAATTGGATGCCTGACcaaagcgaccggtaaaagagttctcacagcaacaagttggcatttttgtgagagg	0	5'	New	gp4a	...((((((((((((((((.....(((((((((((((((((((((((((((.(((((((((((((((((((((((((......))))))))))))))))))))))))).))))))))))))))))))))))))))).....))))))))))))))))............	154	45.6	-121.9	1.6	12.5	18.5	27	12.5	29	19	13.2063	16.002	25.1227	11.283	35.7923	21.3066
	718	1087	PC-3p-189375_31	ACACCCTCTAATTGGATGCCTGAC	24	Chr2	-	2898142	2898405	gacatgccaacttgttgctctcttaACTCTTTTACCGGTCGCTTTGGTCagacatccaattagagggtgtttgcaattagagggttgcaaACACCCTCTAATTGGATGCCTGACcaaagcgaccggtaaaagagttctcacagcaacaagttggcatttttgtgagagg	0	3'	New	gp4a	...((((((((((((((((.....(((((((((((((((((((((((((((.(((((((((((((((((((((((((......))))))))))))))))))))))))).))))))))))))))))))))))))))).....))))))))))))))))............	154	45.6	-121.9	1.6	8	11.5	16	9.5	18.5	12.5	8.45201	9.94722	14.8876	8.57506	22.833	14.0175
37	727	1102	PC-5p-711136_5	AATACAAGTACACCTGAACCGGAT	24	Chr2	-	5849787	5850050	ttgtactccctccgtcctAATATAAGTACACCTGAACCGGATgtggcatttcatagtataaccaatatctcgttgtACTATGAAATGCTATATCCGGTCCtaagtgcatttatattgggacgaaaggagtagact	0	5'	New	gp4a	...((((((...(((((((((((((((.(((.((.(((((((((((((((((((((((((((.........)))))))))))))))))))))))))))..)).))).)))))))))))))))...))))))....	128	40	-72.6	1.3	8	2	4	0	12	7	8.45201	1.72995	3.72189	0	14.8106	7.84982
	727	1103	PC-3p-5429784_1	ACTATGAAATGCTATATCCGGTCC	24	Chr2	-	5849787	5850050	ttgtactccctccgtcctAATATAAGTACACCTGAACCGGATgtggcatttcatagtataaccaatatctcgttgtACTATGAAATGCTATATCCGGTCCtaagtgcatttatattgggacgaaaggagtagact	0	3'	New	gp4a	...((((((...(((((((((((((((.(((.((.(((((((((((((((((((((((((((.........)))))))))))))))))))))))))))..)).))).)))))))))))))))...))))))....	128	40	-72.6	1.3	0	1	2	0	0	1	0	0.864975	1.86094	0	0	1.1214
38	744	1126	PC-3p-322970_14	ATGGACCGCACACGAAAATGAGCC	24	Chr2	-	11100797	11101060	taggtccgcatgggaaaatcggctcattttcgcgtgcggtcctcttaaATGGACCGCACGCGAAAATGAGCCgattttcccagatgcgacgag	0	3'	New	gp4a	...((.((((((((((((((((((((((((((((((((((((........))))))))))))))))))))))))))))))))..))))))...	87	53.8	-71.7	1.4	4	1.5	8.5	0	8	10	4.22601	1.29746	7.90901	0	9.87372	11.214
39	745	1127	PC-5p-36947_173	TTGGCGCCGAACTTAGACACC	21	Chr2	-	11374260	11374520	TTGGCGCTGAACTTAGACACCtcagcgccaaatagcgtggcgctgaatatgcattggcacgctgacttagtctcccatctgtggtggcacggcattcagcgccagttgacatgacgctgaggtgtctaagttcagcgcctg	0	5'	New	gp4a	..(((((((((((((((((((((((((.((..((((.(((((((((..((((....((.((((.((..............))))))))...)))))))))))))))))...)).)))))))))))))))))))))))))..	137	55.5	-83.8	1	23.5	15.5	6.5	15.5	12	16.5	24.8278	13.4071	6.04807	13.9909	14.8106	18.5031
	745	1128	PC-3p-3714297_1	AGTCTCCCATCTGTCGTGGCACGG	24	Chr2	-	11374260	11374520	TTGGCGCTGAACTTAGACACCtcagcgccaaatagcgtggcgctgaatatgcattggcacgctgacttagtctcccatctgtggtggcacggcattcagcgccagttgacatgacgctgaggtgtctaagttcagcgcctg	0	3'	New	gp4a	..(((((((((((((((((((((((((.((..((((.(((((((((..((((....((.((((.((..............))))))))...)))))))))))))))))...)).)))))))))))))))))))))))))..	137	55.5	-83.8	1	0	0	1	0	0	0	0	0	0.930472	0	0	0
40	751	1135	PC-5p-1293438_2	ATAGAAATAGAAATAGAAAGAATAGAAAGA	30	Chr2	-	14279033	14279302	ctattttctattctttctatttctatttctattctactatATAGAAATAGAAATAGAAAGAATAGAAAGActctttcttacaagagtttcttacaggagtgaaacaaaattaaagaaagagagaaagaataaagttcggcaaaatgattaaTGCAAAACGGTCAATTAAAGAAA	0	5'	New	gp4a	...(((((((((((((((((((((((((((((........))))))))))))))))))))))))))))).(((((((((......(((((..........))))).......))))))))).....((.....(((..(((..........)))..)))..))...........	66	25.9	-52.8	1.2	1	1	1	0	1	13	1.0565	0.864975	0.930472	0	1.23422	14.5782
	751	1136	PC-3p-6079486_1	TGCAAAACGGTCAATTAAAGAAC	23	Chr2	-	14279033	14279302	ctattttctattctttctatttctatttctattctactatATAGAAATAGAAATAGAAAGAATAGAAAGActctttcttacaagagtttcttacaggagtgaaacaaaattaaagaaagagagaaagaataaagttcggcaaaatgattaaTGCAAAACGGTCAATTAAAGAAA	0	3'	New	gp4a	...(((((((((((((((((((((((((((((........))))))))))))))))))))))))))))).(((((((((......(((((..........))))).......))))))))).....((.....(((..(((..........)))..)))..))...........	66	25.9	-52.8	1.2	0	0	1	0	0	1	0	0	0.930472	0	0	1.1214
41	755	1142	PC-5p-379537_13	AATGTGACATATTCTAGTACT	21	Chr2	-	15929337	15929597	gtacgtatgctattgcttcgaattctgtctcaaattaaattaatctcgtatgaAATGTGACATATTCTAGTACTaaattcgtagtactagatatatcacgtaccatattggattaacttaatttgggacatatgaagtagatcatgtcggtc	0	5'	New	gp4a	...((((((...((((((((.....(((((((((((((.(((((((..((((..((((((.((((.(((((((((......))))))))))))).))))))..))))..))))))).)))))))))))))..))))))))..)))).))...	146	32.2	-56.2	1.1	2	1	1	2	1	9	2.113	0.864975	0.930472	1.80528	1.23422	10.0926
42	771	1169	PC-3p-18725_264	CTGCCGGCGATGCGCTC	17	Chr2	-	20140521	20140777	aacctcgtcgccgcagcagcaacggagggaaaaaaaaaagaagacacgagacgccaacaggaaagcacttcgcctcgccgcgccgcgccgcccgttgCTGCCGGCGATGAGCTC	0	3'	New	gp4a	...((((((((((..((((((((((.((..................((((...((....))...((.....)))))).(((...)))))..))))))))))))))))))))...	108	63.2	-45	0.6	46	38	50	89	27	15	48.5991	32.8691	46.5236	80.3348	33.3238	16.821
43	792	1199	PC-5p-63899_117	GAAGGGAGCTTCGAGGCG	18	Chr2	-	26262721	26262980	ctacgacggcggcGCAGGGAGCTTCGAGGCGgcgacggcggcgcgcggcctggaggcacgtcgctgcctcgctggctccctggcgtcgcctcgcctcaccaatcggacttctattcagagaaaagagAGGAATGGGGAATTAG	0	5'	New	gp4a	...(((.((((((((((((((((.((((((((((((((((...))).(((....))).)))))))))))))..))))))))).))))))))))(((((((..((....((((......))))..))..))..)))))......	90	66.4	-78.7	0.8	93	82	38	29	79	56	98.2546	70.928	35.3579	26.1765	97.503	62.7985
	792	1200	PC-3p-1547074_1	AGGGATGGGGAATTAG	16	Chr2	-	26262721	26262980	ctacgacggcggcGCAGGGAGCTTCGAGGCGgcgacggcggcgcgcggcctggaggcacgtcgctgcctcgctggctccctggcgtcgcctcgcctcaccaatcggacttctattcagagaaaagagAGGAATGGGGAATTAG	0	3'	New	gp4a	...(((.((((((((((((((((.((((((((((((((((...))).(((....))).)))))))))))))..))))))))).))))))))))(((((((..((....((((......))))..))..))..)))))......	90	66.4	-78.7	0.8	0	0	0	0	1	0	0	0	0	0	1.23422	0
44	807	1221	PC-3p-153871_42	CACGCGCGTGCCCCGAA	17	Chr2	-	30838680	30838935	aaagctaagcaaagcgagcaaaagctacaatagcggagcagattttgaccggcgcgcgctcgcgCACGCGCGTGCGCCGAAtcggtttgcgtccgtggacgcgtggttggctgatggttgctgctgctgctgcgaa	0	3'	New	gp4a	...((..((((.(((((.((..(((((((...(((((((((((..(((.((((((((((.((....)).))))))))))..))))))))).))))).......))..)))))..)).)))))..))))...))...	130	60.3	-59.8	0.7	5	13	11	9	5	5	5.28251	11.2447	10.2352	8.12374	6.17108	5.60701
45	820	1237	PC-5p-117474_59	AAACTCTGAATACTAGA	17	Chr2	-	34427056	34427320	caaatgtctgcaAAACTCTGAATACTAGTacagtgcattttgtgaggtgcaatgcacactatagaatctgaatctctagacagagcacagcattgttttcagtttttgtacagtgattcagagttgctgacataca	0	5'	New	gp4a	...(((((.(((..((((((((((((.(((((((((.(((((((..((((...))))..)))))))((((..((....))))))))))...((((....))))...)))))))).)))))))))))).)))))...	130	38.2	-42.6	0.8	7	27	30	48	11	15	7.39551	23.3543	27.9142	43.3266	13.5764	16.821
46	825	1244	PC-5p-338357_24	TACTATAGAGACAAGTGAACT	21	Chr3	+	270553	270814	tgggttgaatccatttgtctgcacnnnnnnnnnnnnnnnnnnnnnnnnnnnnnnnnnnnnnnnnnnnnnnnnnnnnnnnnnnnnnnnnnnnnnnnnnnnnnnnnnnnnnnnnagtgTACTATAGAGACAAGTGAACTGGGGCggttttggtctggatctcagtccattagcaggcttagatgtaccgaatctagttcattcctctttttaaattgctatccggcagaaaatttctcaatctgtatgtttagctat	0	5'	New	gp4a	((((.....))))....((((..................................................................................................((.(((((..(((((((((((.((((..(((.(((.....))).)))...(((........)))))))..)))))))))))..))))).))....((((....(((((...........))))).....))))...	91	27.1	-42.5	0.6	3	18	8	33	22	16	3.1695	15.5696	7.44378	29.7871	27.1527	17.9424
	825	1245	PC-3p-126611_61	ATAGAGACAAGTGAACTGGGGC	22	Chr3	+	270553	270814	tgggttgaatccatttgtctgcacnnnnnnnnnnnnnnnnnnnnnnnnnnnnnnnnnnnnnnnnnnnnnnnnnnnnnnnnnnnnnnnnnnnnnnnnnnnnnnnnnnnnnnnnagtgTACTATAGAGACAAGTGAACTGGGGCggttttggtctggatctcagtccattagcaggcttagatgtaccgaatctagttcattcctctttttaaattgctatccggcagaaaatttctcaatctgtatgtttagctat	0	3'	New	gp4a	((((.....))))....((((..................................................................................................((.(((((..(((((((((((.((((..(((.(((.....))).)))...(((........)))))))..)))))))))))..))))).))....((((....(((((...........))))).....))))...	91	27.1	-42.5	0.6	43	74	63	122	130	134	45.4296	64.0082	58.6197	110.122	160.448	150.268
47	875	1319	PC-5p-4212160_1	GGAATCAATCCACTAGTCAAGAGG	24	Chr3	+	22934126	22934386	gatttattccgggccgggaaccaatttactcttgatatgaacaataagagaccgggaatcaatccactagtcaagaggtgtggaactaatcccggtctcttattgtccctatcatgagtAAATTGGTTCCTGGCCCGGAAtaaatc	0	5'	New	gp4a	(((((((((((((((((((((((((((((((.(((((...(((((((((((((((((.....(((((............))))).....)))))))))))))))))...))))).)))))))))))))))))))))))))))))))	146	41.9	-107.1	1.1	0	2.5	0	0	0	1.5	0	2.16244	0	0	0	1.6821
	875	1320	PC-3p-779969_7	AAATTGGTTCCTGGCCCGGAA	21	Chr3	+	22934126	22934386	gatttattccgggccgggaaccaatttactcttgatatgaacaataagagaccgggaatcaatccactagtcaagaggtgtggaactaatcccggtctcttattgtccctatcatgagtAAATTGGTTCCTGGCCCGGAAtaaatc	0	3'	New	gp4a	(((((((((((((((((((((((((((((((.(((((...(((((((((((((((((.....(((((............))))).....)))))))))))))))))...))))).)))))))))))))))))))))))))))))))	146	41.9	-107.1	1.1	7.5	15	4	11	11	9	7.92376	12.9746	3.72189	9.92902	13.5764	10.0926
48	898	1358	PC-5p-3024939_2	AGATTCAGTGACATTCCCTGTGAC	24	Chr3	+	30590427	30590690	atacacgaacacAGATTCAGTGACATTCCCTGTGACattctcgatgacattgagtcnnnnnnnnnnnnnnnnnnnnnnnnnnnnnnnnnnnnnnnnnnnnACTCAATGTCACCGAGAATGTCACggggcaatgtcaccgaatccca	0	5'	New	gp4a	.............(((((.((((((((((((((((((((((((.(((((((((((.............................................))))))))))).)))))))))))))))).)))))))).)))))...	130	32.9	-61.763	1.3	1	1	0	1	0	0	1.0565	0.864975	0	0.902638	0	0
	898	1359	PC-3p-110417_54	ACTCAATGTCACCGAGAATGTCAC	24	Chr3	+	30590427	30590690	atacacgaacacAGATTCAGTGACATTCCCTGTGACattctcgatgacattgagtcnnnnnnnnnnnnnnnnnnnnnnnnnnnnnnnnnnnnnnnnnnnnACTCAATGTCACCGAGAATGTCACggggcaatgtcaccgaatccca	0	3'	New	gp4a	.............(((((.((((((((((((((((((((((((.(((((((((((.............................................))))))))))).)))))))))))))))).)))))))).)))))...	130	32.9	-61.763	1.3	9	8	14	6	13	8	9.50851	6.9198	13.0266	5.41583	16.0448	8.97122
49	902	1365	PC-5p-230523_20	AGCCACTCCTAGAATGCCCTCACT	24	Chr3	+	31288346	31288609	aagggcatctataatcagAGCCACTCCTAGAGTGCCCTCACTAACTGAGGGTACTTTAGGGGTactcacctctataatgcaggagcccaacgagtgt	0	5'	New	gp4a	..((((...........(((..((((((((((((((((((.....)))))))))))))))))).))).(((.........))).)))).........	50	49.5	-42.7	0.9	15	16	3	4	8	5	15.8475	13.8396	2.79142	3.61055	9.87372	5.60701
	902	1366	PC-3p-563595_4	ACTAACTGAGGGTACTTTAGGGGT	24	Chr3	+	31288346	31288609	aagggcatctataatcagAGCCACTCCTAGAGTGCCCTCACTAACTGAGGGTACTTTAGGGGTactcacctctataatgcaggagcccaacgagtgt	0	3'	New	gp4a	..((((...........(((..((((((((((((((((((.....)))))))))))))))))).))).(((.........))).)))).........	50	49.5	-42.7	0.9	0	3	4	1	1	1	0	2.59493	3.72189	0.902638	1.23422	1.1214
50	914	1383	PC-3p-269952_20	GCGCCGCGGGAAATC	15	Chr3	+	33626910	33627165	gccttcgattcctgtggcaggttgtttctctcgtcgccatcagcgcggttggtgcgctcgccaacgccaGCGCCGCGGGAAATTcgagttc	0	3'	New	gp4a	...(((((((((((((((..((((.......((.(((.....)))))(((((((....)))))))..))))))))))))))..)))))...	85	62.6	-36.1	0.6	1	4	8	8	11	5	1.0565	3.4599	7.44378	7.2211	13.5764	5.60701
51	915	1384	PC-5p-120568_66	CTGGCGCTGAACTTAGACACT	21	Chr3	+	33722702	33722962	aaaacttatttcaaaaatgactcttttggtcagcaccaaatcacCTGGCGCTGAACTTAGACACTtcagcgccatgtcaactggcgctgaatgccgtgccaccgcggatgggagactaagtcagcatgccaatgcatatttagcgTCACGCTATTTGGCGCTGAGGTGTctaagttcagcgccaa	0	5'	New	gp4a	........................((((((....)))))).....(((((((((((((((((((((((((((((.......(((((((((((((((((....))))).(((....))).....((((....)))).)))))))))))).......))))))))))))))))))))))))))))).	139	49.2	-91.5	1	6	9	3	12.5	13.5	14	6.33901	7.78478	2.79142	11.283	16.6619	15.6996
	915	1385	PC-3p-1928065_1	TCACGCTGTTTGGCGCTGAGGTGT	24	Chr3	+	33722702	33722962	aaaacttatttcaaaaatgactcttttggtcagcaccaaatcacCTGGCGCTGAACTTAGACACTtcagcgccatgtcaactggcgctgaatgccgtgccaccgcggatgggagactaagtcagcatgccaatgcatatttagcgTCACGCTATTTGGCGCTGAGGTGTctaagttcagcgccaa	0	3'	New	gp4a	........................((((((....)))))).....(((((((((((((((((((((((((((((.......(((((((((((((((((....))))).(((....))).....((((....)))).)))))))))))).......))))))))))))))))))))))))))))).	139	49.2	-91.5	1	0	2	0	0	0	0	0	1.72995	0	0	0	0
52	967	1464	PC-5p-6034015_1	ATCAGGCTGCTGCACTAGACT	21	Chr3	-	14220464	14220724	ATCAGGCTGCTGCACTAGACTagtagctcaagcctcagcctcatccccccatttgatacgagagagagaAGAGGAGAAGAAAGCAAAAGCtccctctgcagaaaagaagcgtttttttttctttcttctcgacgcaaaccaagtaaccaacccctc	0	5'	New	gp4a	...((((((((((.........)))))...)))))..(((((.((..............))))).(((((((((((((((((((....(((...(((.......))))))))))))))))))).))))))...)).....................	32	47.4	-35.1	0.5	0	1	0	0	0	0	0	0.864975	0	0	0	0
	967	1465	PC-3p-18730_326	AGAGGAAAAGAAAGCAAAAGC	21	Chr3	-	14220464	14220724	ATCAGGCTGCTGCACTAGACTagtagctcaagcctcagcctcatccccccatttgatacgagagagagaAGAGGAGAAGAAAGCAAAAGCtccctctgcagaaaagaagcgtttttttttctttcttctcgacgcaaaccaagtaaccaacccctc	0	3'	New	gp4a	...((((((((((.........)))))...)))))..(((((.((..............))))).(((((((((((((((((((....(((...(((.......))))))))))))))))))).))))))...)).....................	32	47.4	-35.1	0.5	131	304	182	58	159	113	138.402	262.952	169.346	52.353	196.24	126.718
53	973	1474	PC-5p-188746_32	GCCGGGAACCAATTTACTTATGAT	24	Chr3	-	15815229	15815489	gatttattccggGCCGGGAACCAATTTACTTATGATagagacaataaaagaccgggaatcaatttactagtcaagaggtatggagctaatctgtatgttttgttgtacttaatatgagtaAATTGGTTCCCGGCTCGGAATaaatcccggtatcttattgtatctatcataaatttcttattatacttatcattctcggcccagattgaatccaggcatacccgggccttacgca	0	5'	New	gp4a	((((((((((((((((((((((((((((((((((...(((((((((((((((..(...........)..))).....(((..((.....))..))).))))))))).)))..))))))))))))))))))))))))))))))))))..(((((......))))).................................(((((.(((...)))..((....)).))))).......	146	38.7	-83.9	0.9	14	8	3.5	1.5	11.5	6.5	14.791	6.9198	3.25665	1.35396	14.1935	7.28912
	973	1475	PC-3p-92163_57	AATTGGTTCCCGGCTCGGAAT	21	Chr3	-	15815229	15815489	gatttattccggGCCGGGAACCAATTTACTTATGATagagacaataaaagaccgggaatcaatttactagtcaagaggtatggagctaatctgtatgttttgttgtacttaatatgagtaAATTGGTTCCCGGCTCGGAATaaatcccggtatcttattgtatctatcataaatttcttattatacttatcattctcggcccagattgaatccaggcatacccgggccttacgca	0	3'	New	gp4a	((((((((((((((((((((((((((((((((((...(((((((((((((((..(...........)..))).....(((..((.....))..))).))))))))).)))..))))))))))))))))))))))))))))))))))..(((((......))))).................................(((((.(((...)))..((....)).))))).......	146	38.7	-83.9	0.9	17	13	5	12.5	21.5	12.5	17.9605	11.2447	4.65236	11.283	26.5356	14.0175
54	979	1483	PC-5p-1738943_1	AGCTACTCGGAAATTGAATTTCGC	24	Chr3	-	16675810	16676065	gcatgcggtctacttaagacgcccgcatgcgaaaatagatcttcgcatgcggtcttgttaggtcgaccgcatgggaaaatatatcttcgcatgcgGCTTCTTAGATGGACTgcatgc	0	5'	New	gp4a	((((((((((((..(((((.(((.(((((((((.(((.((.(((.(((((((((..........))))))))).))).)).))).)))))))))))).)))))..))))))))))))	15	46.5	-68.7	1	1	0	0	0	0	0	1.0565	0	0	0	0	0
	979	1484	PC-3p-35500_181	GCTTCTTAGAGGGACT	16	Chr3	-	16675810	16676065	gcatgcggtctacttaagacgcccgcatgcgaaaatagatcttcgcatgcggtcttgttaggtcgaccgcatgggaaaatatatcttcgcatgcgGCTTCTTAGATGGACTgcatgc	0	3'	New	gp4a	((((((((((((..(((((.(((.(((((((((.(((.((.(((.(((((((((..........))))))))).))).)).))).)))))))))))).)))))..))))))))))))	15	46.5	-68.7	1	16	28	31	82	10	20	16.904	24.2193	28.8446	74.0163	12.3422	22.4281
55	996	1510	PC-5p-714581_3	ACAATAAGAGACCGGAATTAGTTC	24	Chr3	-	22934089	22934352	gattcaatccggtccgggaataacaagtatagtaagaaatttatgatagatacaatgagagaccgggatttattccgggccaggaaccaatttactcatgatagggACAATAAGAGACCGGGATTAGTTCCACACCTCttgactagtggattgattcccggtctcttattgttcatatcaagagtaaattggttcccggcccggaataaatcatggtctcattgtatctatcataaatttcttactatac	0	5'	New	gp4a	.......(((......))).......((((((((((((((((((((((((((((((((..((((..(((((((((((((((.(((((((((((((((.(((((.((((((((((((((((((((((((.((((............))))))))).))))))))))))))))))).))))).))))))))))))))).)))))))))))))))..))))))))))))))))))))))))))))))))))))	224	39.6	-154.8	1.6	7	6.5	8.5	6	10.5	6.5	7.39551	5.62234	7.90901	5.41583	12.9593	7.28912
	996	1511	PC-3p-5139348_1	AGACCGTGATTAGTTCCACACCTC	24	Chr3	-	22934089	22934352	gattcaatccggtccgggaataacaagtatagtaagaaatttatgatagatacaatgagagaccgggatttattccgggccaggaaccaatttactcatgatagggACAATAAGAGACCGGGATTAGTTCCACACCTCttgactagtggattgattcccggtctcttattgttcatatcaagagtaaattggttcccggcccggaataaatcatggtctcattgtatctatcataaatttcttactatac	0	3'	New	gp4a	.......(((......))).......((((((((((((((((((((((((((((((((..((((..(((((((((((((((.(((((((((((((((.(((((.((((((((((((((((((((((((.((((............))))))))).))))))))))))))))))).))))).))))))))))))))).)))))))))))))))..))))))))))))))))))))))))))))))))))))	224	39.6	-154.8	1.6	1	0	0	0	0	0	1.0565	0	0	0	0	0
56	998	1513	PC-5p-223862_30	AAGAAGAACTTTATGTTGGCACT	23	Chr3	-	23382972	23383234	ataatcatctAAGAAGAACTTTATGTTGGCACTGACTaagcatttctagttcataacacggctaaatggatatgtttgtgtagcccatttagctgtgttatgaactagaaatgcttagtcaatggcgacataaagttcttcttagatgattat	0	5'	New	gp4a	((((((((((((((((((((((((((((.((.(((((((((((((((((((((((((((((((((((((.(((......)))..))))))))))))))))))))))))))))))))))))).)).))))))))))))))))))))))))))))	153	34.5	-121.7	1.4	10.5	24	10	10	7	20.5	11.0933	20.7594	9.30472	9.02638	8.63951	22.9888
	998	1514	PC-3p-223401_21	AAGAACTTTATGTTGGCACTGACT	24	Chr3	-	23382972	23383234	ataatcatctAAGAAGAACTTTATGTTGGCACTGACTaagcatttctagttcataacacggctaaatggatatgtttgtgtagcccatttagctgtgttatgaactagaaatgcttagtcaatggcgacataaagttcttcttagatgattat	0	3'	New	gp4a	((((((((((((((((((((((((((((.((.(((((((((((((((((((((((((((((((((((((.(((......)))..))))))))))))))))))))))))))))))))))))).)).))))))))))))))))))))))))))))	153	34.5	-121.7	1.4	7	28	6.5	24.5	11.5	22.5	7.39551	24.2193	6.04807	22.1146	14.1935	25.2316
57	1055	1595	PC-5p-277272_17	ATAGTTTTTTCTACCACACTTTAGA	25	Chr4	+	9184245	9184509	aataaaaatccaagtcttaaatgaaaggatccggttggaatcataaagtgtggtagaaaaaactacatATAGTTTTTTCTACCACACTTTAGAgtctttctattatattatcttgaatctacatagaatagattactagattgaaatagtagtctaattcaaTTTCTTTTTTCACTGCATCCACTtaatttcaatcaagtcaaaatga	0	5'	New	gp4a	.......((((...((......))..))))..(((((((((..((((((((((((((((((((((....))))))))))))))))))))))((((....(((((((.((((((..((((((.......))))))...))).))).)))))))....))))...........................)))))))))............	48	27.4	-55.7	1	14.5	29.5	14	8	11.5	43.5	15.3193	25.5168	13.0266	7.2211	14.1935	48.781
	1055	1596	PC-3p-1022026_2	TTTCTTTTTTCACTGCATCCACT	23	Chr4	+	9184245	9184509	aataaaaatccaagtcttaaatgaaaggatccggttggaatcataaagtgtggtagaaaaaactacatATAGTTTTTTCTACCACACTTTAGAgtctttctattatattatcttgaatctacatagaatagattactagattgaaatagtagtctaattcaaTTTCTTTTTTCACTGCATCCACTtaatttcaatcaagtcaaaatga	0	3'	New	gp4a	.......((((...((......))..))))..(((((((((..((((((((((((((((((((((....))))))))))))))))))))))((((....(((((((.((((((..((((((.......))))))...))).))).)))))))....))))...........................)))))))))............	48	27.4	-55.7	1	4	3	2.5	1.5	5	10.5	4.22601	2.59493	2.32618	1.35396	6.17108	11.7747
58	1089	1650	PC-5p-214083_24	ATTTCGGGCCGAGAATCAATTTAC	24	Chr4	+	21698674	21698937	atttacgcattgtttggttaggcttggattcaattcgggccgggaataagtatagtaaaaaatttatgaatgatacaataagaaaccgaaatttATTTCGGGCCGAGAATCAATTTACtcatgatagggacAATAAGAGATCGGGATTAGTTCCAcatctcttgactagtggattgattcctggtctcttattgcccctatcatgagtaaattggttttcagcccgaaataaatctcg	0	5'	New	gp4a	.(((((...((((((.....(((..((((...))))..)))..)))))).....)))))...........................(((.(((((((((((((.(((((((((((((((((((((((((.(((((((((((((((((((((.((((.((....))...))))))))).)))))))))))))))).))))))))))))))))))))))))).))))))))))))).)))	152	37.4	-108.9	1.2	17.5	16	8	6	28.5	15.5	18.4888	13.8396	7.44378	5.41583	35.1751	17.3817
	1089	1651	PC-3p-1252178_3	AATAAGAGATCGGGATTAGTTCCA	24	Chr4	+	21698674	21698937	atttacgcattgtttggttaggcttggattcaattcgggccgggaataagtatagtaaaaaatttatgaatgatacaataagaaaccgaaatttATTTCGGGCCGAGAATCAATTTACtcatgatagggacAATAAGAGATCGGGATTAGTTCCAcatctcttgactagtggattgattcctggtctcttattgcccctatcatgagtaaattggttttcagcccgaaataaatctcg	0	3'	New	gp4a	.(((((...((((((.....(((..((((...))))..)))..)))))).....)))))...........................(((.(((((((((((((.(((((((((((((((((((((((((.(((((((((((((((((((((.((((.((....))...))))))))).)))))))))))))))).))))))))))))))))))))))))).))))))))))))).)))	152	37.4	-108.9	1.2	2	2.5	1.5	2	0.5	1.5	2.113	2.16244	1.39571	1.80528	0.617108	1.6821
59	1096	1661	PC-5p-280456_15	GGGATCCTCTGCAGTCGACTGCAC	24	Chr4	+	23142770	23143033	gggttttgggtctttttggaggattGGGATCCTCTGCAGTCGACTGCACcgtgacattgtcactgacatgtggatcctatgacacatcgggtccacATGTTAGTGACAATGACACGGTGCagtcaactgtaaaggatcccaatccttttttggatgggttcggggaaa	0	5'	New	gp4a	...(..((..((..((..(((((((((((((((.((((((.((((((((((((.(((((((((((((((((((((((.(((...))).))))))))))))))))))))))).)))))))))))).)))))).))))))))))))))...)..))..))..))..)...	162	48.8	-110	1.3	7	6	13	2	11	6	7.39551	5.18985	12.0961	1.80528	13.5764	6.72842
	1096	1662	PC-3p-789776_6	ATGTTAGTGACAATGGCACGGTGC	24	Chr4	+	23142770	23143033	gggttttgggtctttttggaggattGGGATCCTCTGCAGTCGACTGCACcgtgacattgtcactgacatgtggatcctatgacacatcgggtccacATGTTAGTGACAATGACACGGTGCagtcaactgtaaaggatcccaatccttttttggatgggttcggggaaa	0	3'	New	gp4a	...(..((..((..((..(((((((((((((((.((((((.((((((((((((.(((((((((((((((((((((((.(((...))).))))))))))))))))))))))).)))))))))))).)))))).))))))))))))))...)..))..))..))..)...	162	48.8	-110	1.3	0.5	1	9	1	1	3.5	0.528251	0.864975	8.37425	0.902638	1.23422	3.92491
60	1112	1686	PC-5p-828490_5	AGAGAGCTAGGTGTAGCCAAGG	22	Chr4	+	30712314	30712574	agagccaaacgctagaagaAGAGAGCTAGGTGTAGCCAAGGacagacttgccggctaactccaaggcgcttcagcaaagctgagattcccccaataccaggagccggcaagtcatcctTGGCTGCATCCCGTTCTCCTCctcacagtgcatggcaac	0	5'	New	gp4a	...((((..((((.((.((.((((((..((((((((((((((..((((((((((((........((...((((((...))))))...)).((.......)))))))))))))).))))))))))))))..)))))).)).))..))))..))))...	151	55.4	-76.8	0.9	2	2	0	1	3	2.5	2.113	1.72995	0	0.902638	3.70265	2.80351
	1112	1687	PC-3p-59729_135	TGGCTGCATCCCGTTCTCCTC	21	Chr4	+	30712314	30712574	agagccaaacgctagaagaAGAGAGCTAGGTGTAGCCAAGGacagacttgccggctaactccaaggcgcttcagcaaagctgagattcccccaataccaggagccggcaagtcatcctTGGCTGCATCCCGTTCTCCTCctcacagtgcatggcaac	0	3'	New	gp4a	...((((..((((.((.((.((((((..((((((((((((((..((((((((((((........((...((((((...))))))...)).((.......)))))))))))))).))))))))))))))..)))))).)).))..))))..))))...	151	55.4	-76.8	0.9	11.5	34	33	32.5	77.5	58.5	12.1498	29.4092	30.7056	29.3357	95.6517	65.602
61	1118	1694	PC-3p-134202_46	CCTTCCCAACGGGCGG	16	Chr4	+	33621365	33621620	ttcgccgccctctgggagggcgatttttaaaaatcgCCTTCCCAAAGGGCGGtaggcg	0	3'	New	gp4a	...((((((((.((((((((((((((....)))))))))))))).)))))))).....	50	58.6	-41.8	1.2	5	7	6	11	9	9	5.28251	6.05483	5.58283	9.92902	11.1079	10.0926
62	1124	1703	PC-5p-89797_74	TTTCCGTCAGCCTTGATCGCT	21	Chr4	-	597941	598201	ccgtccgccttgatcgctattgacccaaccacggatgcgatatgacgtttctacccctcacaagtacaagtagaatgcatggcaatgaggggtagaaacgatgtgcgtggttggaTCAATAGCGATCAAGGCGGATgg	0	5'	New	gp4a	(((((((((((((((((((((((.(((((((((.((.........(((((((((((((((...((.((.((.....)).))))..)))))))))))))))..)).))))))))).)))))))))))))))))))))))	138	50.3	-87.7	1.2	13.5	7	26	23	12	16	14.2628	6.05483	24.1923	20.7607	14.8106	17.9424
	1124	1704	PC-3p-964342_2	TCAATAGCGATCAAGGCGGCT	21	Chr4	-	597941	598201	ccgtccgccttgatcgctattgacccaaccacggatgcgatatgacgtttctacccctcacaagtacaagtagaatgcatggcaatgaggggtagaaacgatgtgcgtggttggaTCAATAGCGATCAAGGCGGATgg	0	3'	New	gp4a	(((((((((((((((((((((((.(((((((((.((.........(((((((((((((((...((.((.((.....)).))))..)))))))))))))))..)).))))))))).)))))))))))))))))))))))	138	50.3	-87.7	1.2	2	1	0	3	0	0	2.113	0.864975	0	2.70791	0	0
63	1142	1727	PC-5p-172108_31	TAGATATGGTAGAGGGGCGTAT	22	Chr4	-	9125462	9125720	gtagaagagccctctttaccattctgtataaatggactattctatttgtaTAGATATGGTAGAGGGGCGTATtcaaccccccttttatccactagttcccctctctttagtttaacaggatagaacagtttggtagctgacaaggctcataaccgtggggttgcgggtTCGATTCCCACTACCCGCTCCA	0	5'	New	gp4a	...(((..((((.(((((((((((((((((((((((....)))))))))))))).)))))))))))))...))).(((((..(((((((((((((...........)))))......))))))))......(((((((.....))))....)))..))))).((((((............))))))....	71	45.3	-68.5	0.8	53	100	143	24	36	85	55.9946	86.4975	133.058	21.6633	44.4318	95.3192
	1142	1728	PC-3p-790217_3	TCGATTCCCACTACCCGCTCCA	22	Chr4	-	9125462	9125720	gtagaagagccctctttaccattctgtataaatggactattctatttgtaTAGATATGGTAGAGGGGCGTATtcaaccccccttttatccactagttcccctctctttagtttaacaggatagaacagtttggtagctgacaaggctcataaccgtggggttgcgggtTCGATTCCCACTACCCGCTCCA	0	3'	New	gp4a	...(((..((((.(((((((((((((((((((((((....)))))))))))))).)))))))))))))...))).(((((..(((((((((((((...........)))))......))))))))......(((((((.....))))....)))..))))).((((((............))))))....	71	45.3	-68.5	0.8	3	7	3	1	2	2	3.1695	6.05483	2.79142	0.902638	2.46843	2.24281
64	1143	1729	PC-5p-4022118_1	TCCGAGAACCACCTAAGGTTCCGACTAAC	29	Chr4	-	9164111	9164376	TCCGAGAACCACCTAAGGTTCCGACTAAAaaagtgaaataatttaattgaagtaagaagtctccccatCTGGGAGACTTCTTACTTCAATTAGTccccgtgttcttcgaatggatctctta	0	5'	New	gp4a	..((.(((((......))))))).......(((.((......(((((((((((((((((((((((.....)))))))))))))))))))))))...((((.........)))).)).))).	21	39.7	-48.2	1	0	0.5	0	0	0	0	0	0.432488	0	0	0	0
	1143	1730	PC-3p-198015_25	CTGGGAGACTTCTTACTTCAATTAGA	26	Chr4	-	9164111	9164376	TCCGAGAACCACCTAAGGTTCCGACTAAAaaagtgaaataatttaattgaagtaagaagtctccccatCTGGGAGACTTCTTACTTCAATTAGTccccgtgttcttcgaatggatctctta	0	3'	New	gp4a	..((.(((((......))))))).......(((.((......(((((((((((((((((((((((.....)))))))))))))))))))))))...((((.........)))).)).))).	21	39.7	-48.2	1	9	10	13.5	5.5	24.5	108.5	9.50851	8.64975	12.5614	4.96451	30.2383	121.672
65	1144	1731	PC-5p-524202_5	AATTGAATTAGACTACAA	18	Chr4	-	9184242	9184503	tgattgaaattaagtggatgcagtgaaaaaagaAATTGAATTAGACTACTAtttcaatctagtaatctattctatgtagattcaagataatataatagaaagactctaaaGTGTGGTAGAAAAAACTATATGtagttttttctaccacactttatgattccaaccggatcctttcatttaagactt	0	5'	New	gp4a	.(((((((((..(((.(((.((((..........)))).)))..)))...)))))))))....(((((((.....)))))))...............(((((..((((((((((((((((((((((((....)))))))))))))))))))))).)).(((....)))..)))))...........	58	28	-54.5	1	4.5	12	7	5	6.5	25.5	4.75426	10.3797	6.5133	4.51319	8.0224	28.5958
	1144	1732	PC-3p-204728_32	GTGTGGTAGAAAAAACTATATG	22	Chr4	-	9184242	9184503	tgattgaaattaagtggatgcagtgaaaaaagaAATTGAATTAGACTACTAtttcaatctagtaatctattctatgtagattcaagataatataatagaaagactctaaaGTGTGGTAGAAAAAACTATATGtagttttttctaccacactttatgattccaaccggatcctttcatttaagactt	0	3'	New	gp4a	.(((((((((..(((.(((.((((..........)))).)))..)))...)))))))))....(((((((.....)))))))...............(((((..((((((((((((((((((((((((....)))))))))))))))))))))).)).(((....)))..)))))...........	58	28	-54.5	1	0.5	8	3.5	6.5	4	23	0.528251	6.9198	3.25665	5.86715	4.93686	25.7923
66	1182	1787	PC-5p-400017_11	AATAAGAGACCAGGAATCAATCCA	24	Chr4	-	21698676	21698939	accgagatttatttcgggctgaaaaccaatttactcatgataggggcaataagagaccaggaatcaatccactagtcaagagatgtggaactaatcccgatctcttattgtccctatcatGAGTAAATTGATTCTCGGCCCGAAataaatttcggt	0	5'	New	gp4a	((((((((((((((((((((((.((.((((((((((((((((((((((((((((((...(((.....(((((..(((....)))))))).....)))...)))))))))))))))))))))))))))))).)).))))))))))))))))))))))	156	40.3	-95.2	1.5	5	4.5	8	1	5.5	8	5.28251	3.89239	7.44378	0.902638	6.78819	8.97122
	1182	1788	PC-3p-454231_12	GAGTAAATTGATTCTCGGCCCGAA	24	Chr4	-	21698676	21698939	accgagatttatttcgggctgaaaaccaatttactcatgataggggcaataagagaccaggaatcaatccactagtcaagagatgtggaactaatcccgatctcttattgtccctatcatGAGTAAATTGATTCTCGGCCCGAAataaatttcggt	0	3'	New	gp4a	((((((((((((((((((((((.((.((((((((((((((((((((((((((((((...(((.....(((((..(((....)))))))).....)))...)))))))))))))))))))))))))))))).)).))))))))))))))))))))))	156	40.3	-95.2	1.5	6.5	13.5	6.5	7	4	14.5	6.86726	11.6772	6.04807	6.31847	4.93686	16.2603
67	1233	1863	PC-5p-5621329_1	CATAGGTACTGGTTTTTATTA	21	Chr5	+	9464395	9464655	acacataggtgcccgttcttatcataaaccggcacctataactacggtatCATAGGTACTGGTTTTTATTAtgatccggaacatatgggcatcacatatgtactggttcttaATAAAAACCGGTACCTATGAGcccataggtgcctgcttacaattaaaactgcacctatgatgacacaa	0	5'	New	gp4a	.(((((((((((..(((...((..(((...(((((((((......((..((((((((((((((((((((((.((.((((.(((((((.......))))))).)))).)).))))))))))))))))))))))..)))))))))))...)))..))...))).))))))))).))......	173	40.6	-80	1.1	1	0	1	0	0	2	1.0565	0	0.930472	0	0	2.24281
	1233	1864	PC-3p-64701_119	ATAAAAACCGGTACCTATGAG	21	Chr5	+	9464395	9464655	acacataggtgcccgttcttatcataaaccggcacctataactacggtatCATAGGTACTGGTTTTTATTAtgatccggaacatatgggcatcacatatgtactggttcttaATAAAAACCGGTACCTATGAGcccataggtgcctgcttacaattaaaactgcacctatgatgacacaa	0	3'	New	gp4a	.(((((((((((..(((...((..(((...(((((((((......((..((((((((((((((((((((((.((.((((.(((((((.......))))))).)))).)).))))))))))))))))))))))..)))))))))))...)))..))...))).))))))))).))......	173	40.6	-80	1.1	15	53	20	17	21	35	15.8475	45.8437	18.6094	15.3448	25.9185	39.2491
68	1289	1945	PC-5p-120568_66	CTGGCGCTGAACTTAGACACT	21	Chr5	-	3409739	3409999	aaatcacCTGGCGCTGAACTTAGACACCtcagcgctatgtcaactggcgctgaatgccgtgccACCGCGGATGGGAGACTAAGTCAGcgtgccaacgcatattcagcgccacgctatttggcgctgaggtgtctaagttcagcgccaa	0	5'	New	gp4a	........(((((((((((((((((((((((((((((.......(((((((((((((((((....))))).(((....))).....((((....)))).)))))))))))).......))))))))))))))))))))))))))))).	139	56.1	-94	1.1	6	9	3	12.5	13.5	14	6.33901	7.78478	2.79142	11.283	16.6619	15.6996
	1289	1946	PC-3p-2140045_1	ACCGCGGATGGGAGACTAAGTCAA	24	Chr5	-	3409739	3409999	aaatcacCTGGCGCTGAACTTAGACACCtcagcgctatgtcaactggcgctgaatgccgtgccACCGCGGATGGGAGACTAAGTCAGcgtgccaacgcatattcagcgccacgctatttggcgctgaggtgtctaagttcagcgccaa	0	3'	New	gp4a	........(((((((((((((((((((((((((((((.......(((((((((((((((((....))))).(((....))).....((((....)))).)))))))))))).......))))))))))))))))))))))))))))).	139	56.1	-94	1.1	0	1	0	0	0	0	0	0.864975	0	0	0	0
69	1290	1947	PC-5p-463985_7	AATACACCCTCGAACTACAAAACC	24	Chr5	-	3558306	3558569	acaccctcgaactcttatgcttatgcaaAATACACCCCCGAACTACAAAACCgggtataatatgccctcgaacttTCAATACCGGACACTTAACCCCccagatttgagggtgtattatacccggttttgtagttcaggggtgtattttaaacaagcataaaagttcgagggt	0	5'	New	gp4a	..(((((((((((.((((((((....((((((((((((.(((((((((((((((((((((((..((((((((...((......((........)).....))))))))))..))))))))))))))))))))))).))))))))))))....)))))))).)))))))))))	170	43	-102.3	1.4	3	4	4	2	16	3	3.1695	3.4599	3.72189	1.80528	19.7474	3.36421
	1290	1948	PC-3p-914589_5	TCAATACCGGACACTTAACCCC	22	Chr5	-	3558306	3558569	acaccctcgaactcttatgcttatgcaaAATACACCCCCGAACTACAAAACCgggtataatatgccctcgaacttTCAATACCGGACACTTAACCCCccagatttgagggtgtattatacccggttttgtagttcaggggtgtattttaaacaagcataaaagttcgagggt	0	3'	New	gp4a	..(((((((((((.((((((((....((((((((((((.(((((((((((((((((((((((..((((((((...((......((........)).....))))))))))..))))))))))))))))))))))).))))))))))))....)))))))).)))))))))))	170	43	-102.3	1.4	1	0	2	2	2	4	1.0565	0	1.86094	1.80528	2.46843	4.48561
70	1306	1972	PC-5p-3559988_1	GAGATAGGGTCTGTTTGGTTGTCTGCGGA	29	Chr5	-	8693775	8694035	GAGATAGGGTCTGTTTGGTTGTCTGCGGAttgagaatgtgcatactgcagctggTTGAATCCGTCAGATACCAGAgcga	0	5'	New	gp4a	.((((...)))).(((((.((((((((((((.((...((((.....))).)...)).)))))).)))))))))))....	62	49.4	-25.3	0.6	0	0	1	0	0	0	0	0	0.930472	0	0	0
	1306	1973	PC-3p-98053_91	TTGAATCCGTCAGGTACCAGA	21	Chr5	-	8693775	8694035	GAGATAGGGTCTGTTTGGTTGTCTGCGGAttgagaatgtgcatactgcagctggTTGAATCCGTCAGATACCAGAgcga	0	3'	New	gp4a	.((((...)))).(((((.((((((((((((.((...((((.....))).)...)).)))))).)))))))))))....	62	49.4	-25.3	0.6	0	1	42	0	36	59	0	0.864975	39.0798	0	44.4318	66.1628
71	1349	2035	PC-5p-696339_4	GGTAGGTAGAAAAATTACTAGATAGCATT	29	Chr6	+	1095240	1095501	agtaggtaGGTAGGTAGAAAAATTACTAGATAGCATTggccctactttacttcgctatcTAATAATTTTTTCTACCCCTCTTCCCtttttctttgtatcaactaaaccattgggttgtcttcaattagatgggggaatc	0	5'	New	gp4a	.......(((..(((((((((((((.((((((((...((..........))..)))))))).))).))))))))))))).(((((..(((..(((...(((((.........)))))....)))..)))..)))))...	72	36.7	-36.8	0.7	0	1	0	0	4	12	0	0.864975	0	0	4.93686	13.4568
	1349	2036	PC-3p-6126137_1	TAATAATTTTTTCTACCCCTCTTCCC	26	Chr6	+	1095240	1095501	agtaggtaGGTAGGTAGAAAAATTACTAGATAGCATTggccctactttacttcgctatcTAATAATTTTTTCTACCCCTCTTCCCtttttctttgtatcaactaaaccattgggttgtcttcaattagatgggggaatc	0	3'	New	gp4a	.......(((..(((((((((((((.((((((((...((..........))..)))))))).))).))))))))))))).(((((..(((..(((...(((((.........)))))....)))..)))..)))))...	72	36.7	-36.8	0.7	0	0	1	0	1	1	0	0	0.930472	0	1.23422	1.1214
72	1383	2084	PC-5p-3277637_1	CCGCCGTCGGCCAAAATTGCGATT	24	Chr6	+	12463083	12463346	ggtcgtacttttttcatctgggtcccttgccgtcccatattggggcagcAAGGGACCCAGATGAAAAAAGTACggcc	0	5'	New	gp4a	((((((((((((((((((((((((((((((.(((((.....))))).))))))))))))))))))))))))))))))	35	52.1	-77.6	1	0	0	1	0	0	0	0	0	0.930472	0	0	0
	1383	2085	PC-3p-149561_34	AAGGGACCCAGATGAAAAAAGTAC	24	Chr6	+	12463083	12463346	ggtcgtacttttttcatctgggtcccttgccgtcccatattggggcagcAAGGGACCCAGATGAAAAAAGTACggcc	0	3'	New	gp4a	((((((((((((((((((((((((((((((.(((((.....))))).))))))))))))))))))))))))))))))	35	52.1	-77.6	1	2	7	4	5	15	1	2.113	6.05483	3.72189	4.51319	18.5132	1.1214
73	1394	2099	PC-5p-215441_30	CCTCCGCAGCTAGCTTC	17	Chr6	+	16417349	16417605	ccatggaactgaagcaaCCTCCGCAGCGAGCTTCatggagtttgctgaatggatatccttgtagtctccacag	0	5'	New	gp4a	...(((((((((((.....((((((((((((((....))))))))))..))))....))).)))).))))...	67	50.7	-23.9	0.6	5	4	3	6	3	10	5.28251	3.4599	2.79142	5.41583	3.70265	11.214
74	1410	2121	PC-5p-188746_32	GCCGGGAACCAATTTACTTATGAT	24	Chr6	+	21163874	21164137	gagagaccgggatttattccggGCCGGGAACCAATTTACTTATGATAGAGACAATAAGAGAtcgggaatcaatccactagtcaagaggtgtggaactaatcccagtctcttattgcccctatcatgagtaaattggttcccggtccggaataaatcacggtctctc	0	5'	New	gp4a	(((((((((.((((((((((((((((((((((((((((((((((((((...((((((((((..((((.....(((((............))))).....))))..))))))))))...)))))))))))))))))))))))))))))))))))))).)))))))))	166	44	-129.8	1.2	14	8	3.5	1.5	11.5	6.5	14.791	6.9198	3.25665	1.35396	14.1935	7.28912
	1410	2122	PC-3p-534369_9	TATGATAGAGACAATAAGAGA	21	Chr6	+	21163874	21164137	gagagaccgggatttattccggGCCGGGAACCAATTTACTTATGATAGAGACAATAAGAGAtcgggaatcaatccactagtcaagaggtgtggaactaatcccagtctcttattgcccctatcatgagtaaattggttcccggtccggaataaatcacggtctctc	0	3'	New	gp4a	(((((((((.((((((((((((((((((((((((((((((((((((((...((((((((((..((((.....(((((............))))).....))))..))))))))))...)))))))))))))))))))))))))))))))))))))).)))))))))	166	44	-129.8	1.2	8.5	8.5	5.5	6	7	9	8.98026	7.35229	5.1176	5.41583	8.63951	10.0926
75	1435	2156	PC-5p-187365_25	TGGCGCTGAACTTAGACACCTTAG	24	Chr6	+	27964961	27965224	aaatcatgTGGCGCTGAACTTAGACACCTTAGcgccacatcagctggtgctaaatgccgtgccacgacggatgggagactaagtcagcgtgccaacatacattcaacgccatgctatttggcgctaaggtgtctaaattcagcgccacacga	0	5'	New	gp4a	...((.((((((((((((.((((((((((((((((((.((.((((((((...((((...((.((((...(((((....))..)))..)))).)).....))))...))))).))))).)))))))))))))))))).)))))))))))).))	149	51.3	-82	1.1	1	9	1	4	12	5	1.0565	7.78478	0.930472	3.61055	14.8106	5.60701
76	1445	2168	PC-5p-498243_8	AGAGGGGTAGAAAAAATTATTAGA	24	Chr6	-	1095289	1095552	gggaAGAGGGGTAGAAAAAATTATTAGAtagcgaagtaaagtagggccaatgctatctagtaatttttctacctacctacct	0	5'	New	gp4a	(((.((..((((((.((((((((((((((((((..((........))...))))))))))))))))))))))))..)).)))	82	36.4	-34.2	1.1	1	1	0	1	11	6	1.0565	0.864975	0	0.902638	13.5764	6.72842
	1445	2169	PC-3p-944549_4	TAGGGCCAATGCTATCTAGTA	21	Chr6	-	1095289	1095552	gggaAGAGGGGTAGAAAAAATTATTAGAtagcgaagtaaagtagggccaatgctatctagtaatttttctacctacctacct	0	3'	New	gp4a	(((.((..((((((.((((((((((((((((((..((........))...))))))))))))))))))))))))..)).)))	82	36.4	-34.2	1.1	2	1	1	0	1	2	2.113	0.864975	0.930472	0	1.23422	2.24281
77	1500	2252	PC-5p-151167_37	GAACAAAAGGGTAAAAGCT	19	Chr6	-	22329260	22329518	tttagttttttttaaGAAAAAAAGGGTAAAAGCTttgcctcatatatattttgatagagcaaaaagagannnnnnnnnnnnnnnnnnnnnncagggcatcaaccgaggctcaggtaagcttttttttttttttgttttttaacttcc	0	5'	New	gp4a	...((((......((.(((((((..(.((((((((.(((.........(((((......))))).............................((((.((....)).)))).))))))))))))..))))))).))....))))...	141	25.9	-25.1	0.7	4	9	5	15	2	2	4.22601	7.78478	4.65236	13.5396	2.46843	2.24281
78	1508	2264	PC-5p-4022118_1	TCCGAGAACCACCTAAGGTTCCGACTAAC	29	Chr6	-	23571994	23572255	TCCGAGAACCACCTAAGGTTCCGACTAAAaaagtgaaataatttaattgaagtaagaagtctccccatCTGGGAGACTTCTTACTTCAATtagtcc	0	5'	New	gp4a	..((.(((((......)))))))...................(((((((((((((((((((((((.....)))))))))))))))))))))))...	21	38.5	-43.7	1.2	0	0.5	0	0	0	0	0	0.432488	0	0	0	0
	1508	2265	PC-3p-71426_79	CTGGGAGACTTCTTACTTCAAA	22	Chr6	-	23571994	23572255	TCCGAGAACCACCTAAGGTTCCGACTAAAaaagtgaaataatttaattgaagtaagaagtctccccatCTGGGAGACTTCTTACTTCAATtagtcc	0	3'	New	gp4a	..((.(((((......)))))))...................(((((((((((((((((((((((.....)))))))))))))))))))))))...	21	38.5	-43.7	1.2	5	5.5	5.5	2.5	9.5	83	5.28251	4.75736	5.1176	2.2566	11.725	93.0764
79	1532	2298	PC-5p-15113_357	AAGTCGGCAAAACGGAT	17	Chr7	+	1451353	1451609	gatgatccAAGTCGGCAACACGGATcggtgtatgtgaggacgatgacgagttctacacatagggatttcaaaatggccgaggatatataccaagtctgtctgctgagaattgacgtttaattaccttgtctgctggctggatcg	0	5'	New	gp4a	...(((((.(((((((((((.((.(((((.(((((((((((........))))).)))))).((...))......))))).............(((..(((....)))...))).........)).))).))))))))))))).	140	46.5	-46.3	0.7	103	134	173	501	89	122	108.82	115.907	160.972	452.222	109.845	136.811
80	1546	2320	PC-5p-881452_4	TAAAGAAGAACCGACACCTATAGT	24	Chr7	+	7054344	7054607	tttTAAAGAAGAACCGACACCTATAGTataggtgctggtttttctttagaaaccgacacctatattgcattaaaggtatcggtttttttaaaaaaccagcacctatactataggtgtcggttcttctttagaa	0	5'	New	gp4a	(((((((((((((((((((((((((((((((((((((((((((....(((((((((.((((.((......)).)))).)))))))))...)))))))))))))))))))))))))))))))))))))))))))	133	36.8	-88.8	1.7	0	0	13	0	8.5	8.5	0	0	12.0961	0	10.4908	9.53192
	1546	2321	PC-3p-1285584_2	GTTCTTCTTGAGAACCGGCACCTA	24	Chr7	+	7054344	7054607	tttTAAAGAAGAACCGACACCTATAGTataggtgctggtttttctttagaaaccgacacctatattgcattaaaggtatcggtttttttaaaaaaccagcacctatactataggtgtcggttcttctttagaa	0	3'	New	gp4a	(((((((((((((((((((((((((((((((((((((((((((....(((((((((.((((.((......)).)))).)))))))))...)))))))))))))))))))))))))))))))))))))))))))	133	36.8	-88.8	1.7	2	1	3	0	2	1	2.113	0.864975	2.79142	0	2.46843	1.1214
81	1563	2344	PC-3p-322970_14	ATGGACCGCACACGAAAATGAGCC	24	Chr7	+	14182879	14183142	ggaaaatcggctcattttcgcatgctgtccatttaagaagaccgcacggaaaaatcgatttttcccagacgcaacgagttactacacggaaaaattgatttttccgtgccgtcctctttaATGGACCGCACGCGAAAATGAGCCgattttcccag	0	3'	New	gp4a	(((((((((((((((((((((.(((.(((((((.((((.(((.((((((((((((((((((((((..(((.......))).......)))))))))))))))))))))).))).)))).))))))).))).)))))))))))))))))))))...	152	45.8	-93.3	1.3	4	1.5	8.5	0	8	10	4.22601	1.29746	7.90901	0	9.87372	11.214
82	1581	2370	PC-5p-74074_106	AAAGTGCATGGGGAATTTTGGT	22	Chr7	+	21552371	21552632	tagattggccgcagatttaatgtagttccgaggttatcaaaccatcacagaatacAAAGTGCATGGGGAATTTTGGTggataggccagtgtagtccatggacggaaccgacctagacaccaaaattctccatgcattttgttttctgtcataatttgatgattaaggaggctttgcagattatctaaacttgttgat	0	5'	New	gp4a	...((..((...((((....(((((((((...(((((((((..((.((((((.(((((((((((((((((((((((((..((((...((...(((....)))...))...))))..))))))))))))))))))))))))).)))))).))..)))))))))...))))...)))))....))))......))..))	194	40.1	-80.4	1	7	9.5	8.5	4.5	11.5	14.5	7.39551	8.21726	7.90901	4.06187	14.1935	16.2603
83	1617	2428	PC-5p-881452_4	TAAAGAAGAACCGACACCTATAGT	24	Chr7	-	7054447	7054710	ataggtgccggaacagctaaactggcacctataatgcttttccctcctccgtagagtcaaaacaagtaaaaccgacacctttaaacaactataggtgccggttcTAAAGAAGAACCGACACCTATAGTataggtgctggttttttaaaaaaaccgatacctttaatgcAATATAGGTGTCGGTTTCTAAAGAaaaaccagcacctatactataggtgtcggttcttctttaaaaccgata	0	5'	New	gp4a	(((((((((((..........)))))))))))..(((((.......(((....))).......))))).......(((((.((......)).))))).(((((.(((((((((((((((((((((((((((((((((((((((((....((((((((((((.((......)).)))))))))))).....))))))))))))))))))))))))))))))))))))))))).)))))...	139	39.6	-122.1	1.3	0	0	13	0	8.5	8.5	0	0	12.0961	0	10.4908	9.53192
	1617	2429	PC-3p-960185_3	AATATAGGTGTCGGTTTCTAAAGA	24	Chr7	-	7054447	7054710	ataggtgccggaacagctaaactggcacctataatgcttttccctcctccgtagagtcaaaacaagtaaaaccgacacctttaaacaactataggtgccggttcTAAAGAAGAACCGACACCTATAGTataggtgctggttttttaaaaaaaccgatacctttaatgcAATATAGGTGTCGGTTTCTAAAGAaaaaccagcacctatactataggtgtcggttcttctttaaaaccgata	0	3'	New	gp4a	(((((((((((..........)))))))))))..(((((.......(((....))).......))))).......(((((.((......)).))))).(((((.(((((((((((((((((((((((((((((((((((((((((....((((((((((((.((......)).)))))))))))).....))))))))))))))))))))))))))))))))))))))))).)))))...	139	39.6	-122.1	1.3	0	1	6	0	8.5	0	0	0.864975	5.58283	0	10.4908	0
84	1643	2464	PC-5p-88277_71	AAAATGCATGGAGAATTATGGTGT	24	Chr7	-	16338669	16338932	taattatcaaagaatgacagaatacAAAATGCATGGAGAATTATGGTGTctaggtcggttccgtccatggactacactgaccaatccaccataattccccatgcattttgtattctgtgatggtttgataacct	0	5'	New	gp4a	...((((((((..((.((((((((((((((((((((.(((((((((((....(((((((...(((....)))...)))))))....))))))))))).)))))))))))))))))))).))..))))))))...	128	38.8	-72.1	1.4	11.5	24.5	4.5	10	3.5	3	12.1498	21.1919	4.18712	9.02638	4.31975	3.36421
85	1728	2591	PC-5p-66657_104	GGCCGGAAGTAGAAACCGTCAGAGG	25	Chr8	+	16883747	16884011	acctctgacgggccatccggttgcatctcgtcacaggtaactagtcacatgtgacgGGCCGGAAGTAGAAACCGTCAGAGGtgaggtttaactcatctttgacgggttccgttttcgACCCGTCATAGGTGACTAGTTACTtgtgatgggtcgcagctgaat	0	5'	New	gp4a	.(((.....))).....(((((((..((((((((((((((((((((((.(((((((((.((((((..(((.((((((((((((((......)))))))))))))).)))..)))))).))))))))).))))))))))))))))))))))..)))))))...	142	51.9	-102.4	1.2	4	36	1	13.5	26	16.5	4.22601	31.1391	0.930472	12.1856	32.0896	18.5031
	1728	2592	PC-3p-2498310_1	ACCCGTCATAAGTGACTAGTTACT	24	Chr8	+	16883747	16884011	acctctgacgggccatccggttgcatctcgtcacaggtaactagtcacatgtgacgGGCCGGAAGTAGAAACCGTCAGAGGtgaggtttaactcatctttgacgggttccgttttcgACCCGTCATAGGTGACTAGTTACTtgtgatgggtcgcagctgaat	0	3'	New	gp4a	.(((.....))).....(((((((..((((((((((((((((((((((.(((((((((.((((((..(((.((((((((((((((......)))))))))))))).)))..)))))).))))))))).))))))))))))))))))))))..)))))))...	142	51.9	-102.4	1.2	0	0.5	0	0	1	0	0	0.432488	0	0	1.23422	0
86	1757	2633	PC-5p-36947_173	TTGGCGCCGAACTTAGACACC	21	Chr8	-	705385	705645	ataacccTTGGCGCCGAACTTAGACACCtcagcgccaaatagcgtggcgctgaatatgcgttggcacgctgacttagtctcccatccgcggtggcacggcattcagcgccagttgatatgtaGCTAAGGTGTCTAAGTTCAGCGCCag	0	5'	New	gp4a	........((((((.((((((((((((((.(((..((..((((.((((((((((.....((..(....)..))...(((..((((.....))))...))).))))))))))))))...))..))).)))))))))))))).)))))).	139	55.4	-72.9	0.9	23.5	15.5	6.5	15.5	12	16.5	24.8278	13.4071	6.04807	13.9909	14.8106	18.5031
	1757	2634	PC-3p-2554653_1	GCTAAGGTGTCTAAGTTCAGCGCC	24	Chr8	-	705385	705645	ataacccTTGGCGCCGAACTTAGACACCtcagcgccaaatagcgtggcgctgaatatgcgttggcacgctgacttagtctcccatccgcggtggcacggcattcagcgccagttgatatgtaGCTAAGGTGTCTAAGTTCAGCGCCag	0	3'	New	gp4a	........((((((.((((((((((((((.(((..((..((((.((((((((((.....((..(....)..))...(((..((((.....))))...))).))))))))))))))...))..))).)))))))))))))).)))))).	139	55.4	-72.9	0.9	0	1	0.5	0	0	0	0	0.864975	0.465236	0	0	0
87	1763	2641	PC-5p-795945_6	ATTTCGGGCCGGGAACCAATTTAC	24	Chr8	-	3762311	3762574	tttaatccgggtcaggaatgacaagtatagtaagaaatttatgatagatacaacatgagaccaggatttATTTCGGGCCGGGAACCAATTTACtcatgatagggacaataagagatcaggaatcaattcactagttaagaggtataaaactttttgttgtacctagctaatataagtaaattggttcccgacccggaataaatcccgatctct	0	5'	New	gp4a	....(((...((((....))))...(((((........)))))...))).......((((...((((((((((((((.((((((((((((((((.(((.((((.(((((((..((..(((((....))).))..))..(((((.....)))))))))))).)))).....))).)))))))))))))))).))))))))))))))...)))).	156	36.6	-68.9	0.9	6.5	7	6	6.5	6.5	9.5	6.86726	6.05483	5.58283	5.86715	8.0224	10.6533
88	1774	2655	PC-5p-197403_26	GAAAATCGATTTTCGCTGGCGGCC	24	Chr8	-	7894640	7894903	accgctagtGAAAATCGATTTTCGCTGGCGGCCgataaccgctagcaaagattttgatcttcactagcatt	0	5'	New	gp4a	...(((((((((.(((((((((.((((((((.......)))))))).))))))..))).)))))))))...	65	45.1	-33.7	1.1	13	4	4	0	10	3	13.7345	3.4599	3.72189	0	12.3422	3.36421
89	1778	2659	PC-5p-527055_6	GAAGTAAGAAGTCTCCCCC	19	Chr8	-	9272625	9272886	ctaaggttccgactaaaaaagtgaaataatttaattGAAGTAAGAAGTCTCCCCAtCTGGGAGACTTCTTACTTCAATtagtccccgtgttcttcgaatggatctct	0	5'	New	gp4a	...((((((..(((.....)))........(((((((((((((((((((((((.....)))))))))))))))))))))))..................))))))..	51	38.3	-39.5	1	2	0.5	0	0	0.5	2.5	2.113	0.432488	0	0	0.617108	2.80351
	1778	2660	PC-3p-71426_79	CTGGGAGACTTCTTACTTCAAA	22	Chr8	-	9272625	9272886	ctaaggttccgactaaaaaagtgaaataatttaattGAAGTAAGAAGTCTCCCCAtCTGGGAGACTTCTTACTTCAATtagtccccgtgttcttcgaatggatctct	0	3'	New	gp4a	...((((((..(((.....)))........(((((((((((((((((((((((.....)))))))))))))))))))))))..................))))))..	51	38.3	-39.5	1	5	5.5	5.5	2.5	9.5	83	5.28251	4.75736	5.1176	2.2566	11.725	93.0764
90	1815	2715	PC-5p-33358_168	AGAGACCGATAGCGAA	16	Chr8	-	26649485	26649750	tcaAGAGACCGCTAGCGAAaatgaatttttgttggcggtcgtcttaagccagccactagcaaagatccatttttgctggctgttgtcttccaccaaccgccagcaaaaattcattttcgctgacggctttgtt	0	5'	New	gp4a	...((((.(((..((((((((((((((((((((((((((......(((.((((..((((((((((....))))))))))..)))).)))......))))))))))))))))))))))))))..)))))))...	127	45.9	-67.3	1.1	36	43	57	104	19	25	38.034	37.1939	53.0369	93.8744	23.4501	28.0351
91	1822	2726	PC-5p-702276_4	GATTTATTCCGGGTCGGGAAC	21	Chr8	-	27615724	27615984	GATTTATTCCGGGTCGGGAACcaatttactcatattaggtacaacaaaacatctggattagttccacacctcttgactagtggattgattcccggtctcttattgtccctatcatgagtaAATTGGTTCCCGGCTCGGAATaaatc	0	5'	New	gp4a	(((((((((((((((((((((((((((((((((..((((.((((......(((.((((((((.((((............))))))))).))).)))......)))).))))..)))))))))))))))))))))))))))))))))	146	41.2	-81.9	0.9	3	3	1.5	2	1	0	3.1695	2.59493	1.39571	1.80528	1.23422	0
	1822	2727	PC-3p-92163_57	AATTGGTTCCCGGCTCGGAAT	21	Chr8	-	27615724	27615984	GATTTATTCCGGGTCGGGAACcaatttactcatattaggtacaacaaaacatctggattagttccacacctcttgactagtggattgattcccggtctcttattgtccctatcatgagtaAATTGGTTCCCGGCTCGGAATaaatc	0	3'	New	gp4a	(((((((((((((((((((((((((((((((((..((((.((((......(((.((((((((.((((............))))))))).))).)))......)))).))))..)))))))))))))))))))))))))))))))))	146	41.2	-81.9	0.9	17	13	5	12.5	21.5	12.5	17.9605	11.2447	4.65236	11.283	26.5356	14.0175
92	1843	2759	PC-3p-269067_20	GTGGAAACGCTCTTTAA	17	Chr9	+	6930680	6930936	catgataatcttatgttcctgaggagcttctaccatGTGGAAACGCTCTTTAAtggattttcgtt	0	3'	New	gp4a	.((((.(((((........((((((((((((((...))))))..))))))))..))))).)))).	63	38.5	-16.6	0.7	1	6	13	6	3	6	1.0565	5.18985	12.0961	5.41583	3.70265	6.72842
93	1872	2801	PC-5p-2331403_1	TCCGTCCCAAAATATAGTTGCCTT	24	Chr9	+	19261737	19261998	cattactaagcacatactcccTCCGTCCCAAAATATAGTTGCCTTtgtagttcaaacaaaggtacAAAGGTAGCTATATTTCGGGACagaaggagtagtacagtaagg	0	5'	New	gp4a	..(((((....((.((((((.((.(((((.(((((((((((((((((((.............))))))))))))))))))).))))).)).))))))))..)))))..	104	40.7	-46.7	1.1	0	0	0	1	0	0	0	0	0	0.902638	0	0
	1872	2802	PC-3p-660020_6	AAAGGTAGCTATATTTCGGGAC	22	Chr9	+	19261737	19261998	cattactaagcacatactcccTCCGTCCCAAAATATAGTTGCCTTtgtagttcaaacaaaggtacAAAGGTAGCTATATTTCGGGACagaaggagtagtacagtaagg	0	3'	New	gp4a	..(((((....((.((((((.((.(((((.(((((((((((((((((((.............))))))))))))))))))).))))).)).))))))))..)))))..	104	40.7	-46.7	1.1	2	2	1	4	4	9	2.113	1.72995	0.930472	3.61055	4.93686	10.0926
94	1914	2872	PC-5p-461212_10	TAGGTCACCCGTGAACCCACTTAT	24	Chr9	-	14439384	14439647	cttctcaactcaaggtaggggtgcaagTGGGTCACCCGTGAACCCACTTATaggtcaaaataagcgagttcacggattagtttagcttataagtgggttttcgcgggtagccgcttgcacccttaactcaaggtgagctt	0	5'	New	gp4a	...((((.((..((.((((((((((((((.(..((((((((((((((((((((((.....(((((.((((....)))).)))))))))))))))))))..))))))))..))))))))))))))).))..)).))))...	134	48.6	-72.3	1.1	1	5	1	0	9	3	1.0565	4.32488	0.930472	0	11.1079	3.36421
95	1927	2892	PC-5p-151234_40	GAACATGTATCTTCTCGTAGACAC	24	ChrSy	+	299719	299982	caaaGAACGTGTATCTTCTCGTAGACACtgcaaaaatgtggtaattagttgttggacacccaccgaaactaataaaataatgcggtaggtgtacagtagctaattaccacattttttgcagtgtccatgagaagatacgtgttctttg	0	5'	New	gp4a	((((((((..((((((((((((.(((((((((((((((((((((((((((..((.(((((.((((.................)))).))))).))..))))))))))))))))))).)))))))).))))))))))))..))))))))	148	39	-91.6	1.2	10	21	17	11	15	17	10.565	18.1645	15.818	9.92902	18.5132	19.0638
