# Supplementary material for: Genome-Wide Analysis of MicroRNAs and Their Target Genes Related to Leaf Senescence of Rice
Source: PLoS One. 2014 Dec 5;9(12):e114313. doi: 10.1371/journal.pone.0114313 (PMC4257594; doi:10.1371/journal.pone.0114313)
Supplement: Table S4 — Category of miRNAs targets in the leaves of N2Y6 and LYP9 at different stages of grain-filling. (XLS) [file pone.0114313.s004.xls]

## Sheet: Table S5 N2Y6-E VS LYP9-E
#SmallRNA	seq	Target	AlignmentScore	AlignmentRange	CleavageSite	BS01_Category	BS01_P-value	BS01_raw_reads	BS01_norm_reads	BS02_Category	BS02_P-value	BS02_raw_reads	BS02_norm_reads	regulation	log2fold_change	pvalue	FDR	significant	go	kegg
PC-3p-153871_42	CACGCGCGTGCCCCGAA	LOC_Os02g01590.1	4	604-619	611					4	1	1	0.5	down	-0.727696	0.98122	0.984025	no	GO:0016787(hydrolase activity),GO:0008152(metabolic process),GO:0005975(carbohydrate metabolic process),GO:0005773(vacuole),GO:0004564(beta-fructofuranosidase activity),GO:0004575(sucrose alpha-glucosidase activity)	00052(Galactose metabolism),00500(Starch and sucrose metabolism)
osa-miR156c	TGACAGAAGAGAGTGAGCAC	LOC_Os06g45310.1	1	854-873	864					4	0.999402	1	1	up	0.533168	0.3723	0.984025	no	GO:0003677(DNA binding),GO:0005634(nucleus),GO:0006139(nucleobase-containing compound metabolic process),GO:0009653(anatomical structure morphogenesis),GO:0009058(biosynthetic process),GO:0007275(multicellular organismal development),GO:0003700(sequence-specific DNA binding transcription factor activity)	NA
osa-miR166m_R-1	TCGGACCAGGCTTCATTCCC	LOC_Os03g01890.2	2	1090-1109	1100	0	0.0234298	19	3.16667	0	0.0280738	29	4.83333	up	1.32287	0.54434	0.984025	no	GO:0006139(nucleobase-containing compound metabolic process),GO:0003700(sequence-specific DNA binding transcription factor activity),GO:0007275(multicellular organismal development),GO:0009058(biosynthetic process),GO:0009653(anatomical structure morphogenesis),GO:0030154(cell differentiation),GO:0003677(DNA binding),GO:0008289(lipid binding),GO:0005634(nucleus),GO:0043565(sequence-specific DNA b…	NA
osa-miR169l_R-1	TAGCCAAGGATGACTTGCCT	LOC_Os12g42400.2	2.5	1203-1222	1213	0	0.0119026	3	1					up	0.171637	0.98122	0.984025	no	GO:0005634(nucleus),GO:0005654(nucleoplasm),GO:0009058(biosynthetic process),GO:0006139(nucleobase-containing compound metabolic process),GO:0003700(sequence-specific DNA binding transcription factor activity),GO:0006355(regulation of transcription, DNA-dependent)	NA
PC-5p-284772_19	AGGCCTGCGGTCCGCC	LOC_Os01g72860.1	3.5	2407-2423	2413	4	0.997438	1	1					up	0.11679	0.77699	0.984025	no	GO:0008150(biological_process),GO:0003674(molecular_function),GO:0005886(plasma membrane)	NA
osa-miR1436_L-2R+1	ATTATGGGACGGAGGGAGTA	LOC_Os07g22930.2	2	2369-2388	2379					4	1	1	0.333333	up	0.963866	0.062578	0.984025	no	GO:0009536(plastid),GO:0009987(cellular process),GO:0005975(carbohydrate metabolic process),GO:0009058(biosynthetic process),GO:0005515(protein binding),GO:0008152(metabolic process),GO:0016740(transferase activity)	NA
osa-miR169n	TAGCCAAGAATGACTTGCCTA	LOC_Os03g44540.1	2	1718-1738	1729	2	0.241095	4	4	1	0.00372865	10	10	up	0.539411	0.27865	0.984025	no	GO:0005654(nucleoplasm),GO:0005634(nucleus),GO:0003700(sequence-specific DNA binding transcription factor activity),GO:0006139(nucleobase-containing compound metabolic process),GO:0009058(biosynthetic process),GO:0006355(regulation of transcription, DNA-dependent)	NA
osa-miR166c-3p	TCGGACCAGGCTTCATTCCCC	LOC_Os12g41860.1	3	877-897	888	2	0.946834	4	1.33333	0	0.0330928	26	8.66667	up	0.463271	0.96748	0.984025	no	GO:0009908(flower development),GO:0009790(embryo development),GO:0009791(post-embryonic development),GO:0009058(biosynthetic process),GO:0006139(nucleobase-containing compound metabolic process),GO:0007275(multicellular organismal development),GO:0000003(reproduction),GO:0009653(anatomical structure morphogenesis),GO:0003677(DNA binding),GO:0005634(nucleus),GO:0003700(sequence-specific DNA bindin…	NA
osa-miR166k-3p	TCGGACCAGGCTTCAATCCCT	LOC_Os10g33960.4	2.5	925-944	935	0	0.0213227	20	3.41667	0	0.0255546	40	7.58333	up	0.577993	0.98122	0.984025	no	GO:0007275(multicellular organismal development),GO:0003677(DNA binding),GO:0005634(nucleus),GO:0030154(cell differentiation),GO:0009058(biosynthetic process),GO:0006139(nucleobase-containing compound metabolic process),GO:0009653(anatomical structure morphogenesis),GO:0008289(lipid binding),GO:0003700(sequence-specific DNA binding transcription factor activity),GO:0043565(sequence-specific DNA b…	NA
PC-3p-18725_264	CTGCCGGCGATGCGCTC	LOC_Os08g24770.1	4	2023-2038	2029					4	1	1	1	up	0.261382	0.51777	0.984025	no	GO:0009987(cellular process),GO:0006464(cellular protein modification process),GO:0016301(kinase activity),GO:0008152(metabolic process),GO:0005623(cell),GO:0004672(protein kinase activity),GO:0005524(ATP binding),GO:0006468(protein phosphorylation),GO:0005488(binding)	NA
osa-miR1848	CCTCGCCGGCGCGCGCGTGCA	LOC_Os09g23550.1	4	718-737	728	4	1	1	0.333333					up	0.192695	0.21609	0.984025	no	GO:0005488(binding),GO:0003824(catalytic activity),GO:0009607(response to biotic stimulus),GO:0006950(response to stress),GO:0008219(cell death),GO:0009058(biosynthetic process),GO:0009987(cellular process),GO:0019748(secondary metabolic process),GO:0008152(metabolic process),GO:0008270(zinc ion binding),GO:0016491(oxidoreductase activity),GO:0055114(oxidation-reduction process),GO:0016616(oxidor…	NA
osa-miR169o	TAGCCAAGAATGACTTGCCTA	LOC_Os03g48970.1	3	1236-1256	1247	2	0.594598	10	2.5	1	0.0121512	21	5.25	up	0.0333998	0.93778	0.984025	no	GO:0009790(embryo development),GO:0009791(post-embryonic development),GO:0000003(reproduction),GO:0003700(sequence-specific DNA binding transcription factor activity),GO:0006139(nucleobase-containing compound metabolic process),GO:0009058(biosynthetic process),GO:0005654(nucleoplasm),GO:0007275(multicellular organismal development),GO:0006355(regulation of transcription, DNA-dependent),GO:0005634…	NA
osa-miR169g_R-1	TAGCCAAGGATGACTTGCCT	LOC_Os07g41720.1	3	1170-1189	1180					2	0.950473	2	1	up	0.568672	0.49324	0.984025	no	GO:0005654(nucleoplasm),GO:0009058(biosynthetic process),GO:0006139(nucleobase-containing compound metabolic process),GO:0003700(sequence-specific DNA binding transcription factor activity),GO:0006355(regulation of transcription, DNA-dependent),GO:0005634(nucleus)	NA
osa-miR169j_R-1	TAGCCAAGGATGACTTGCCT	LOC_Os07g41720.2	3	1303-1322	1313					2	0.950473	2	1	up	0.594999	0.49323	0.984025	no	GO:0006139(nucleobase-containing compound metabolic process),GO:0003700(sequence-specific DNA binding transcription factor activity),GO:0005654(nucleoplasm),GO:0009058(biosynthetic process),GO:0006355(regulation of transcription, DNA-dependent),GO:0005634(nucleus)	NA
osa-miR169m_R-1	TAGCCAAGGATGACTTGCCT	LOC_Os03g48970.4	3	1229-1248	1239	2	0.946834	10	2.5	1	0.0389544	21	5.25	up	0.0493482	0.93778	0.984025	no	GO:0009058(biosynthetic process),GO:0009790(embryo development),GO:0009791(post-embryonic development),GO:0006139(nucleobase-containing compound metabolic process),GO:0007275(multicellular organismal development),GO:0000003(reproduction),GO:0005654(nucleoplasm),GO:0003700(sequence-specific DNA binding transcription factor activity),GO:0006355(regulation of transcription, DNA-dependent),GO:0005634…	NA
osa-miR166b-3p	TCGGACCAGGCTTCATTCCCC	LOC_Os10g33960.3	3	924-944	935	0	0.0276304	20	3.41667	0	0.0330928	40	7.58333	up	0.56742	0.98122	0.984025	no	GO:0007275(multicellular organismal development),GO:0003700(sequence-specific DNA binding transcription factor activity),GO:0008289(lipid binding),GO:0009653(anatomical structure morphogenesis),GO:0006139(nucleobase-containing compound metabolic process),GO:0009058(biosynthetic process),GO:0030154(cell differentiation),GO:0005634(nucleus),GO:0003677(DNA binding),GO:0043565(sequence-specific DNA b…	NA
osa-miR1320-5p	TGGAACGGAGGAATTTTATAG	LOC_Os12g42220.1	4	1209-1229	1220	4	0.974915	1	1					up	0.0867481	0.78028	0.984025	no	GO:0003674(molecular_function),GO:0008150(biological_process),GO:0005575(cellular_component)	NA
osa-miR169j_R-1	TAGCCAAGGATGACTTGCCT	LOC_Os03g48970.2	3	1766-1785	1776	2	0.946834	10	2.5	1	0.0389544	21	5.25	up	0.174016	0.75566	0.984025	no	GO:0007275(multicellular organismal development),GO:0005654(nucleoplasm),GO:0009058(biosynthetic process),GO:0006139(nucleobase-containing compound metabolic process),GO:0003700(sequence-specific DNA binding transcription factor activity),GO:0000003(reproduction),GO:0009791(post-embryonic development),GO:0009790(embryo development),GO:0006355(regulation of transcription, DNA-dependent),GO:0005634…	NA
osa-miR166j-3p	TCGGACCAGGCTTCATTCCCC	LOC_Os10g33960.4	3	924-944	935	0	0.0276304	20	3.41667	0	0.0330928	40	7.58333	up	0.577993	0.98122	0.984025	no	GO:0007275(multicellular organismal development),GO:0003677(DNA binding),GO:0005634(nucleus),GO:0030154(cell differentiation),GO:0009058(biosynthetic process),GO:0006139(nucleobase-containing compound metabolic process),GO:0009653(anatomical structure morphogenesis),GO:0008289(lipid binding),GO:0003700(sequence-specific DNA binding transcription factor activity),GO:0043565(sequence-specific DNA b…	NA
PC-3p-35500_181	GCTTCTTAGAGGGACT	LOC_Os09g40000.3	3	600-615	606	4	1	1	0.25					up	0.499559	0.67299	0.984025	no	GO:0003674(molecular_function),GO:0005829(cytosol),GO:0008150(biological_process)	NA
PC-5p-705811_3	TCAGCGCGACGGAATC	LOC_Os09g03610.3	4	1574-1590	1580					4	1	1	0.25	down	-0.062251	0.95803	0.984025	no	GO:0009908(flower development),GO:0007275(multicellular organismal development),GO:0040029(regulation of gene expression, epigenetic),GO:0006139(nucleobase-containing compound metabolic process),GO:0009058(biosynthetic process),GO:0003723(RNA binding),GO:0005622(intracellular),GO:0009790(embryo development),GO:0003676(nucleic acid binding),GO:0005515(protein binding)	NA
osa-miR396f-5p	TCCACAGGCTTTCTTGAACTG	LOC_Os03g47140.1	1	947-967	958	4	0.999398	1	1					up	0.286057	0.98122	0.984025	no	GO:0007275(multicellular organismal development),GO:0005515(protein binding),GO:0005634(nucleus),GO:0005524(ATP binding),GO:0016818(hydrolase activity, acting on acid anhydrides, in phosphorus-containing anhydrides),GO:0006355(regulation of transcription, DNA-dependent)	NA
osa-miR156f_L+1	TTGACAGAAGAGAGTGAGCAC	LOC_Os06g49010.5	1	2018-2038	2029	4	0.989569	1	0.166667					up	0.647765	0.30926	0.984025	no	GO:0003677(DNA binding),GO:0009908(flower development),GO:0006139(nucleobase-containing compound metabolic process),GO:0003700(sequence-specific DNA binding transcription factor activity),GO:0005634(nucleus),GO:0009058(biosynthetic process),GO:0007275(multicellular organismal development)	NA
osa-miR1428e-3p	TAAGATAATGCCATGAATTTG	LOC_Os03g17980.2	4	1259-1279	1270	2	0.409436	2	0.666667	2	0.416904	3	1	up	0.535771	0.35186	0.984025	no	GO:0005515(protein binding),GO:0016301(kinase activity),GO:0009991(response to extracellular stimulus),GO:0006464(cellular protein modification process),GO:0006950(response to stress),GO:0007165(signal transduction),GO:0009719(response to endogenous stimulus),GO:0007275(multicellular organismal development),GO:0000003(reproduction),GO:0005634(nucleus),GO:0009791(post-embryonic development),GO:000…	NA
osa-miR166m_R-1	TCGGACCAGGCTTCATTCCC	LOC_Os10g33960.2	2	697-716	707	0	0.0234298	20	3.41667	0	0.0280738	40	7.58333	up	0.888651	0.54434	0.984025	no	GO:0007275(multicellular organismal development),GO:0030154(cell differentiation),GO:0009058(biosynthetic process),GO:0006139(nucleobase-containing compound metabolic process),GO:0009653(anatomical structure morphogenesis),GO:0008289(lipid binding),GO:0003700(sequence-specific DNA binding transcription factor activity),GO:0003677(DNA binding),GO:0005634(nucleus),GO:0043565(sequence-specific DNA b…	NA
osa-miR1425-5p	TAGGATTCAATCCTTGCTGCT	LOC_Os08g01650.1	3	1325-1345	1336	4	0.546039	1	1	4	0.473902	1	1	down	-0.79367	0.58328	0.984025	no	NA	NA
osa-miR319a-3p.2-3p_R+1	TTGGACTGAAGGGTGCTCCCT	LOC_Os07g05720.1	1.5	1330-1349	1340					4	0.575294	1	1	down	-0.0144952	0.96748	0.984025	no	GO:0006139(nucleobase-containing compound metabolic process),GO:0005575(cellular_component),GO:0030154(cell differentiation),GO:0009058(biosynthetic process),GO:0007275(multicellular organismal development),GO:0003700(sequence-specific DNA binding transcription factor activity),GO:0008150(biological_process),GO:0009653(anatomical structure morphogenesis)	NA
PC-3p-18725_264	CTGCCGGCGATGCGCTC	LOC_Os09g32570.1	4	983-999	990	4	1	1	1					up	1.71988	0.30926	0.984025	no	GO:0008152(metabolic process),GO:0009536(plastid),GO:0005773(vacuole),GO:0003824(catalytic activity),GO:0005886(plasma membrane),GO:0005488(binding),GO:0009579(thylakoid),GO:0016020(membrane),GO:0016491(oxidoreductase activity),GO:0055114(oxidation-reduction process),GO:0008270(zinc ion binding)	NA
osa-miR166a-3p	TCGGACCAGGCTTCATTCCCC	LOC_Os03g01890.1	3	1089-1109	1100	0	0.0276304	19	3.16667	0	0.0330928	29	4.83333	up	0.771313	0.39124	0.984025	no	GO:0003700(sequence-specific DNA binding transcription factor activity),GO:0007275(multicellular organismal development),GO:0009653(anatomical structure morphogenesis),GO:0030154(cell differentiation),GO:0006139(nucleobase-containing compound metabolic process),GO:0008289(lipid binding),GO:0009058(biosynthetic process),GO:0003677(DNA binding),GO:0005634(nucleus),GO:0043565(sequence-specific DNA b…	NA
osa-miR166a-3p	TCGGACCAGGCTTCATTCCCC	LOC_Os12g41860.1	3	877-897	888	2	0.946834	4	1.33333	0	0.0330928	26	8.66667	up	0.463271	0.96748	0.984025	no	GO:0009908(flower development),GO:0009790(embryo development),GO:0009791(post-embryonic development),GO:0009058(biosynthetic process),GO:0006139(nucleobase-containing compound metabolic process),GO:0007275(multicellular organismal development),GO:0000003(reproduction),GO:0009653(anatomical structure morphogenesis),GO:0003677(DNA binding),GO:0005634(nucleus),GO:0003700(sequence-specific DNA bindin…	NA
PC-3p-269067_20	GTGGAAACGCTCTTTAA	LOC_Os11g44810.1	4	328-345	335	2	0.985204	2	1	3	0.337708	3	1.5	up	0.454642	0.05932	0.984025	no	GO:0005575(cellular_component)	NA
PC-5p-705811_3	TCAGCGCGACGGAATC	LOC_Os04g54474.3	4	1218-1232	1224	4	1	1	0.333333					up	0.866306	0.39124	0.984025	no	GO:0006139(nucleobase-containing compound metabolic process),GO:0003700(sequence-specific DNA binding transcription factor activity),GO:0005634(nucleus),GO:0003677(DNA binding),GO:0006950(response to stress),GO:0009607(response to biotic stimulus),GO:0005515(protein binding),GO:0009058(biosynthetic process),GO:0009628(response to abiotic stimulus),GO:0043565(sequence-specific DNA binding),GO:0046…	NA
osa-miR1436_L-2R+1	ATTATGGGACGGAGGGAGTA	LOC_Os06g05530.2	3.5	993-1012	1003	4	0.999946	1	0.333333					up	0.117897	0.97345	0.984025	no	NA	NA
osa-miR160f-5p	TGCCTGGCTCCCTGAATGCCA	LOC_Os02g41800.2	2	1484-1504	1495	0	0.0208538	7	3.5	0	0.0249938	11	5.5	up	0.180846	0.97345	0.984025	no	GO:0003700(sequence-specific DNA binding transcription factor activity),GO:0009987(cellular process),GO:0005634(nucleus),GO:0009719(response to endogenous stimulus),GO:0007275(multicellular organismal development),GO:0009058(biosynthetic process),GO:0006139(nucleobase-containing compound metabolic process),GO:0003723(RNA binding),GO:0003677(DNA binding),GO:0006355(regulation of transcription, DNA…	NA
PC-3p-18725_264	CTGCCGGCGATGCGCTC	LOC_Os11g41170.1	4	2319-2336	2327	4	1	1	1					up	0.238105	0.53663	0.984025	no	GO:0000166(nucleotide binding),GO:0006950(response to stress),GO:0008219(cell death),GO:0005515(protein binding),GO:0005886(plasma membrane),GO:0043531(ADP binding),GO:0006915(apoptotic process),GO:0005524(ATP binding)	NA
PC-3p-121977_42	ATTCCGTTAACGAACGA	LOC_Os03g50070.1	3	901-916	907	2	0.676512	2	2					up	0.0398582	0.71514	0.984025	no	GO:0008152(metabolic process),GO:0005773(vacuole),GO:0006629(lipid metabolic process),GO:0005575(cellular_component),GO:0003824(catalytic activity),GO:0005886(plasma membrane),GO:0016020(membrane),GO:0016627(oxidoreductase activity, acting on the CH-CH group of donors),GO:0005737(cytoplasm),GO:0016021(integral to membrane)	NA
osa-miR1425-5p	TAGGATTCAATCCTTGCTGCT	LOC_Os10g35240.1	3.5	1296-1316	1307	1	0.0104574	2	1	0	0.00687936	4	2	up	0.585565	0.54435	0.984025	no	GO:0006139(nucleobase-containing compound metabolic process),GO:0005739(mitochondrion),GO:0003723(RNA binding)	NA
osa-MIR1851-p5_1ss1CT	TTCTTCTTCCTCCATCCTGCG	LOC_Os05g37730.1	4	1638-1659	1650	2	1	2	2	4	1	1	1	down	-0.127442	0.82791	0.984025	no	GO:0003700(sequence-specific DNA binding transcription factor activity),GO:0009058(biosynthetic process),GO:0006139(nucleobase-containing compound metabolic process),GO:0003677(DNA binding)	NA
osa-miR166c-3p	TCGGACCAGGCTTCATTCCCC	LOC_Os10g33960.4	3	924-944	935	0	0.0276304	20	3.41667	0	0.0330928	40	7.58333	up	0.577993	0.98122	0.984025	no	GO:0007275(multicellular organismal development),GO:0003677(DNA binding),GO:0005634(nucleus),GO:0030154(cell differentiation),GO:0009058(biosynthetic process),GO:0006139(nucleobase-containing compound metabolic process),GO:0009653(anatomical structure morphogenesis),GO:0008289(lipid binding),GO:0003700(sequence-specific DNA binding transcription factor activity),GO:0043565(sequence-specific DNA b…	NA
osa-MIR1851-p5_1ss1CT	TTCTTCTTCCTCCATCCTGCG	LOC_Os07g46790.1	4	2829-2849	2840	4	1	1	1	2	1	2	2	up	0.119647	0.48532	0.984025	no	GO:0009987(cellular process),GO:0005975(carbohydrate metabolic process),GO:0016740(transferase activity),GO:0006091(generation of precursor metabolites and energy),GO:0009056(catabolic process),GO:0005829(cytosol),GO:0030246(carbohydrate binding),GO:2001070(starch binding),GO:0004134(4-alpha-glucanotransferase activity),GO:0003824(catalytic activity)	00500(Starch and sucrose metabolism)
osa-miR399d	TGCCAAAGGAGAGTTGCCCTG	LOC_Os04g55230.1	3	4033-4052	4043	4	0.546039	1	1					down	-0.252001	0.25598	0.984025	no	GO:0005488(binding),GO:0009719(response to endogenous stimulus)	NA
osa-miR166l-3p	TCGGACCAGGCTTCAATCCCT	LOC_Os03g01890.2	2.5	1090-1109	1100	0	0.0213227	19	3.16667	0	0.0255546	29	4.83333	up	1.32287	0.54434	0.984025	no	GO:0006139(nucleobase-containing compound metabolic process),GO:0003700(sequence-specific DNA binding transcription factor activity),GO:0007275(multicellular organismal development),GO:0009058(biosynthetic process),GO:0009653(anatomical structure morphogenesis),GO:0030154(cell differentiation),GO:0003677(DNA binding),GO:0008289(lipid binding),GO:0005634(nucleus),GO:0043565(sequence-specific DNA b…	NA
osa-miR169i_R-1	TAGCCAAGGATGACTTGCCT	LOC_Os05g25180.1	4	1271-1291	1282	4	0.602026	1	1					up	0.24317	0.61389	0.984025	no	GO:0005488(binding)	NA
osa-miR164e	TGGAGAAGCAGGGCACGTGAG	LOC_Os12g41680.1	3	911-931	922	2	0.868857	4	4	2	0.875139	2	2	up	0.74493	0.54435	0.984025	no	GO:0009058(biosynthetic process),GO:0003700(sequence-specific DNA binding transcription factor activity),GO:0006139(nucleobase-containing compound metabolic process),GO:0009791(post-embryonic development),GO:0009790(embryo development),GO:0007165(signal transduction),GO:0009719(response to endogenous stimulus),GO:0007275(multicellular organismal development),GO:0000003(reproduction),GO:0009653(an…	NA
osa-miR1848	CCTCGCCGGCGCGCGCGTGCA	LOC_Os03g06390.1	4	267-286	277	4	1	1	1	4	1	1	1	down	-0.695561	0.15117	0.984025	no	GO:0003674(molecular_function),GO:0005515(protein binding),GO:0008150(biological_process),GO:0005575(cellular_component)	NA
osa-miR172a	AGAATCTTGATGATGCTGCAT	LOC_Os05g03040.3	2	2089-2109	2100	2	0.855019	18	6	2	0.861628	5	1.66667	down	-0.250839	0.60083	0.984025	no	GO:0005634(nucleus),GO:0009791(post-embryonic development),GO:0000003(reproduction),GO:0003700(sequence-specific DNA binding transcription factor activity),GO:0006139(nucleobase-containing compound metabolic process),GO:0009058(biosynthetic process),GO:0003677(DNA binding),GO:0007275(multicellular organismal development),GO:0009653(anatomical structure morphogenesis),GO:0006355(regulation of tran…	NA
osa-MIR162b-p5	GGGCGCAGTGGTTTATCGATC	LOC_Os05g33900.1	4	1373-1393	1384	2	0.296099	2	2	2	0.302046	2	2	down	-0.0544426	0.98634	0.988449	no	GO:0016020(membrane)	NA
PC-5p-215441_30	CCTCCGCAGCTAGCTTC	LOC_Os02g54080.1	4	261-276	267	2	1	2	1					down	-0.247392	0.78404	0.984025	no	GO:0008150(biological_process),GO:0003674(molecular_function)	NA
osa-miR535-3p	GTGCTTTCTCCCGTTGTCACT	LOC_Os06g41770.1	4	517-536	527	2	0.504524	2	2	4	0.631784	1	1	up	0.935257	0.086389	0.984025	no	GO:0009058(biosynthetic process),GO:0007165(signal transduction),GO:0005783(endoplasmic reticulum),GO:0006139(nucleobase-containing compound metabolic process),GO:0016020(membrane),GO:0003677(DNA binding),GO:0005634(nucleus),GO:0008150(biological_process),GO:0003700(sequence-specific DNA binding transcription factor activity),GO:0006950(response to stress),GO:0043565(sequence-specific DNA binding…	NA
osa-miR156d_L+1	TTGACAGAAGAGAGTGAGCAC	LOC_Os06g49010.5	1	2018-2038	2029	4	0.989569	1	0.166667					up	0.647765	0.30926	0.984025	no	GO:0003677(DNA binding),GO:0009908(flower development),GO:0006139(nucleobase-containing compound metabolic process),GO:0003700(sequence-specific DNA binding transcription factor activity),GO:0005634(nucleus),GO:0009058(biosynthetic process),GO:0007275(multicellular organismal development)	NA
osa-miR171d-3p	TGATTGAGCCGTGCCAATATC	LOC_Os02g44360.1	1	1351-1371	1362	0	0.0123758	4	4	2	0.737017	2	2	up	0.309141	0.57096	0.984025	no	GO:0030154(cell differentiation),GO:0009987(cellular process),GO:0007275(multicellular organismal development),GO:0016043(cellular component organization),GO:0006139(nucleobase-containing compound metabolic process),GO:0009058(biosynthetic process),GO:0008150(biological_process),GO:0003700(sequence-specific DNA binding transcription factor activity),GO:0009536(plastid),GO:0009653(anatomical struc…	NA
osa-miR169k_R-1	TAGCCAAGGATGACTTGCCT	LOC_Os07g41720.2	3	1303-1322	1313					2	0.950473	2	1	up	0.594999	0.49323	0.984025	no	GO:0006139(nucleobase-containing compound metabolic process),GO:0003700(sequence-specific DNA binding transcription factor activity),GO:0005654(nucleoplasm),GO:0009058(biosynthetic process),GO:0006355(regulation of transcription, DNA-dependent),GO:0005634(nucleus)	NA
PC-5p-215441_30	CCTCCGCAGCTAGCTTC	LOC_Os11g05120.1	3.5	281-296	287	4	1	1	1	4	1	1	1	up	0.294894	0.45231	0.984025	no	GO:0003674(molecular_function),GO:0008150(biological_process)	NA
osa-miR5809_R+1	TCGTCGCCGGCGACCACAGCT	LOC_Os09g10750.1	4	328-347	338					2	1	2	2	up	0.187552	0.15951	0.984025	no	GO:0008150(biological_process),GO:0009579(thylakoid),GO:0009536(plastid),GO:0003674(molecular_function),GO:0016020(membrane)	NA
osa-miR156d_L+1	TTGACAGAAGAGAGTGAGCAC	LOC_Os02g04680.1	2	1965-1985	1976	1	0.0331649	4	2	0	0.0219041	5	2.5	up	0.927752	0.17522	0.984025	no	GO:0006139(nucleobase-containing compound metabolic process),GO:0009058(biosynthetic process),GO:0007275(multicellular organismal development),GO:0005634(nucleus),GO:0003677(DNA binding),GO:0009908(flower development),GO:0003700(sequence-specific DNA binding transcription factor activity)	NA
PC-5p-33358_168	AGAGACCGATAGCGAA	LOC_Os10g42700.1	4	922-937	928					2	0.999913	2	2	down	-0.117224	0.76912	0.984025	no	GO:0009058(biosynthetic process),GO:0009987(cellular process),GO:0009536(plastid),GO:0004765(shikimate kinase activity),GO:0005524(ATP binding)	NA
osa-miR171e-3p	TGATTGAGCCGTGCCAATATC	LOC_Os02g44360.1	1	1351-1371	1362	0	0.0123758	4	4	2	0.737017	2	2	up	0.309141	0.57096	0.984025	no	GO:0030154(cell differentiation),GO:0009987(cellular process),GO:0007275(multicellular organismal development),GO:0016043(cellular component organization),GO:0006139(nucleobase-containing compound metabolic process),GO:0009058(biosynthetic process),GO:0008150(biological_process),GO:0003700(sequence-specific DNA binding transcription factor activity),GO:0009536(plastid),GO:0009653(anatomical struc…	NA
osa-MIR164f-p3	TGCCCTTCTTCTCCACCGTGC	LOC_Os12g29950.1	4	1813-1833	1824	4	0.999988	1	0.5	2	0.998709	2	1	up	0.984637	0.25786	0.984025	no	GO:0009607(response to biotic stimulus),GO:0003674(molecular_function),GO:0006950(response to stress),GO:0005575(cellular_component)	NA
osa-MIR159b-p5	GAGCTCCTTTCGTTCCAATG	LOC_Os02g34460.2	3	529-547	538	4	0.326234	1	1					down	-0.0174214	0.87877	0.984025	no	GO:0005829(cytosol),GO:0016020(membrane),GO:0005840(ribosome),GO:0006412(translation),GO:0005198(structural molecule activity)	03010(Ribosome)
osa-miR166m_R-1	TCGGACCAGGCTTCATTCCC	LOC_Os10g33960.1	2	925-944	935	0	0.0234298	20	3.41667	0	0.0280738	40	7.58333	up	0.881717	0.54434	0.984025	no	GO:0007275(multicellular organismal development),GO:0003700(sequence-specific DNA binding transcription factor activity),GO:0008289(lipid binding),GO:0009653(anatomical structure morphogenesis),GO:0006139(nucleobase-containing compound metabolic process),GO:0009058(biosynthetic process),GO:0030154(cell differentiation),GO:0005634(nucleus),GO:0003677(DNA binding),GO:0043565(sequence-specific DNA b…	NA
osa-miR398a	TGTGTTCTCAGGTCACCCCTT	LOC_Os07g46990.1	3	124-144	135	0	0.00215301	29	29	0	0.00258533	44	44	up	0.517672	0.144	0.984025	no	GO:0005829(cytosol),GO:0005488(binding),GO:0005576(extracellular region),GO:0008150(biological_process),GO:0006950(response to stress),GO:0009628(response to abiotic stimulus),GO:0008152(metabolic process),GO:0009607(response to biotic stimulus),GO:0003824(catalytic activity),GO:0009987(cellular process),GO:0005737(cytoplasm),GO:0046872(metal ion binding),GO:0006801(superoxide metabolic process),…	04146(Peroxisome),05014(Amyotrophic lateral sclerosis (ALS)),05016(Huntington's disease),05020(Prion diseases)
osa-miR395s_L-1	TGAAGTGTTTGGGGGAACTC	LOC_Os03g53230.1	2	595-614	605	2	0.241095	7	7	2	0.246137	2	2	down	-0.0400911	0.99158	0.992945	no	GO:0009536(plastid),GO:0005886(plasma membrane),GO:0016740(transferase activity),GO:0008152(metabolic process),GO:0008150(biological_process),GO:0004781(sulfate adenylyltransferase (ATP) activity),GO:0000103(sulfate assimilation)	00230(Purine metabolism),00450(Selenoamino acid metabolism),00920(Sulfur metabolism)
osa-MIR1437-p5	TGCGGCACCGGAGCTCGCCAGC	LOC_Os02g48560.4	2.5	1580-1601	1592	4	0.9281	1	0.166667					down	-0.99379	0.14665	0.984025	no	GO:0005783(endoplasmic reticulum),GO:0006629(lipid metabolic process),GO:0008152(metabolic process),GO:0003824(catalytic activity),GO:0016717(oxidoreductase activity, acting on paired donors, with oxidation of a pair of donors resulting in the reduction of molecular oxygen to two molecules of water),GO:0055114(oxidation-reduction process),GO:0016491(oxidoreductase activity)	01040(Biosynthesis of unsaturated fatty acids)
osa-miR5809_R+1	TCGTCGCCGGCGACCACAGCT	LOC_Os03g60580.1	4	296-316	307	2	1	2	2					down	-1.76125	0.32536	0.984025	no	GO:0008150(biological_process),GO:0005515(protein binding),GO:0006950(response to stress),GO:0005622(intracellular),GO:0005575(cellular_component),GO:0005829(cytosol),GO:0005739(mitochondrion),GO:0005886(plasma membrane),GO:0009536(plastid),GO:0003779(actin binding)	NA
osa-miR166d-3p	TCGGACCAGGCTTCATTCCCC	LOC_Os03g01890.2	3	1089-1109	1100	0	0.0276304	19	3.16667	0	0.0330928	29	4.83333	up	1.32287	0.54434	0.984025	no	GO:0006139(nucleobase-containing compound metabolic process),GO:0003700(sequence-specific DNA binding transcription factor activity),GO:0007275(multicellular organismal development),GO:0009058(biosynthetic process),GO:0009653(anatomical structure morphogenesis),GO:0030154(cell differentiation),GO:0003677(DNA binding),GO:0008289(lipid binding),GO:0005634(nucleus),GO:0043565(sequence-specific DNA b…	NA
PC-3p-18725_264	CTGCCGGCGATGCGCTC	LOC_Os05g47850.1	4	2545-2561	2552					2	1	3	3	up	0.0827164	0.39643	0.984025	no	GO:0009536(plastid),GO:0003723(RNA binding),GO:0000003(reproduction),GO:0009791(post-embryonic development),GO:0009790(embryo development),GO:0009719(response to endogenous stimulus)	NA
osa-miR169o	TAGCCAAGAATGACTTGCCTA	LOC_Os12g42400.2	1.5	1202-1222	1213	0	0.00858425	3	1					up	0.171637	0.98122	0.984025	no	GO:0005634(nucleus),GO:0005654(nucleoplasm),GO:0009058(biosynthetic process),GO:0006139(nucleobase-containing compound metabolic process),GO:0003700(sequence-specific DNA binding transcription factor activity),GO:0006355(regulation of transcription, DNA-dependent)	NA
osa-miR169j_R-1	TAGCCAAGGATGACTTGCCT	LOC_Os03g29760.3	3	1265-1284	1275	2	0.946834	2	0.666667	2	0.950473	2	0.666667	up	0.600864	0.22166	0.984025	no	GO:0003700(sequence-specific DNA binding transcription factor activity),GO:0005634(nucleus),GO:0005654(nucleoplasm),GO:0009058(biosynthetic process),GO:0006139(nucleobase-containing compound metabolic process),GO:0009536(plastid),GO:0006355(regulation of transcription, DNA-dependent)	NA
osa-miR169b	CAGCCAAGGATGACTTGCCGG	LOC_Os07g41720.2	3.5	1302-1322	1313					2	0.943686	2	1	up	0.594999	0.49323	0.984025	no	GO:0006139(nucleobase-containing compound metabolic process),GO:0003700(sequence-specific DNA binding transcription factor activity),GO:0005654(nucleoplasm),GO:0009058(biosynthetic process),GO:0006355(regulation of transcription, DNA-dependent),GO:0005634(nucleus)	NA
PC-5p-705811_3	TCAGCGCGACGGAATC	LOC_Os04g54474.2	4	1360-1374	1366	4	1	1	0.333333					up	0.671238	0.67299	0.984025	no	GO:0009058(biosynthetic process),GO:0003700(sequence-specific DNA binding transcription factor activity),GO:0005515(protein binding),GO:0009607(response to biotic stimulus),GO:0006950(response to stress),GO:0009628(response to abiotic stimulus),GO:0006139(nucleobase-containing compound metabolic process),GO:0005634(nucleus),GO:0003677(DNA binding),GO:0043565(sequence-specific DNA binding),GO:0046…	NA
osa-MIR169l-p3	GGCAGTCTCCTTGGCTAGC	LOC_Os04g38900.1	4	899-916	907	4	0.99996	1	0.5					down	-0.0114323	0.93778	0.984025	no	GO:0016020(membrane),GO:0005773(vacuole),GO:0009987(cellular process),GO:0016043(cellular component organization),GO:0016049(cell growth),GO:0009791(post-embryonic development),GO:0006950(response to stress),GO:0005739(mitochondrion),GO:0005886(plasma membrane),GO:0009628(response to abiotic stimulus),GO:0005730(nucleolus),GO:0009719(response to endogenous stimulus),GO:0008150(biological_process)	NA
PC-3p-337602_10	GGCCGCCGCCGCTGTCGAATC	LOC_Os01g22990.1	3.5	146-166	157					4	1	1	0.5	up	0.0768449	0.64225	0.984025	no	GO:0008150(biological_process),GO:0005829(cytosol),GO:0003674(molecular_function)	NA
osa-miR160e-5p	TGCCTGGCTCCCTGTATGCCG	LOC_Os06g47150.1	1	2042-2062	2053	0	0.0245984	178	44.45	0	0.0294706	643	160.2	up	0.622752	0.49323	0.984025	no	GO:0006139(nucleobase-containing compound metabolic process),GO:0000003(reproduction),GO:0009719(response to endogenous stimulus),GO:0007165(signal transduction),GO:0009058(biosynthetic process),GO:0007275(multicellular organismal development),GO:0003700(sequence-specific DNA binding transcription factor activity),GO:0009908(flower development),GO:0005634(nucleus),GO:0008150(biological_process),G…	NA
osa-miR172c	TGAATCTTGATGATGCTGCAC	LOC_Os03g60430.1	3	1755-1775	1766					2	0.842666	2	1	up	0.608701	0.98122	0.984025	no	GO:0000003(reproduction),GO:0009653(anatomical structure morphogenesis),GO:0009791(post-embryonic development),GO:0009908(flower development),GO:0006139(nucleobase-containing compound metabolic process),GO:0005634(nucleus),GO:0030154(cell differentiation),GO:0009058(biosynthetic process),GO:0007275(multicellular organismal development),GO:0003700(sequence-specific DNA binding transcription factor…	NA
osa-miR169b	CAGCCAAGGATGACTTGCCGG	LOC_Os03g48970.2	4	1765-1785	1776	2	0.754504	10	2.5	1	0.018838	21	5.25	up	0.174016	0.75566	0.984025	no	GO:0007275(multicellular organismal development),GO:0005654(nucleoplasm),GO:0009058(biosynthetic process),GO:0006139(nucleobase-containing compound metabolic process),GO:0003700(sequence-specific DNA binding transcription factor activity),GO:0000003(reproduction),GO:0009791(post-embryonic development),GO:0009790(embryo development),GO:0006355(regulation of transcription, DNA-dependent),GO:0005634…	NA
osa-miR1429-3p_L-1R+1	TTGCACGGGTTTGTATGTTGC	LOC_Os08g42370.3	4	1156-1175	1166	2	0.584302	5	1.66667	2	0.593026	4	1.33333	up	0.397831	0.5506	0.984025	no	GO:0005488(binding),GO:0008150(biological_process),GO:0005886(plasma membrane),GO:0008270(zinc ion binding)	NA
osa-miR528-5p	TGGAAGGGGCATGCAGAGGAG	LOC_Os08g36420.2	4	389-409	400					4	0.991311	1	0.2	up	0.961078	0.54434	0.984025	no	GO:0006810(transport),GO:0009987(cellular process),GO:0005215(transporter activity),GO:0016020(membrane),GO:0005623(cell),GO:0046873(metal ion transmembrane transporter activity),GO:0030001(metal ion transport),GO:0055085(transmembrane transport)	NA
osa-miR167c-5p_R-1	TGAAGCTGCCAGCATGATCT	LOC_Os02g06910.1	4	3231-3251	3241					2	0.952953	5	3	up	0.850782	0.33713	0.984025	no	GO:0005634(nucleus),GO:0009719(response to endogenous stimulus),GO:0006139(nucleobase-containing compound metabolic process),GO:0003700(sequence-specific DNA binding transcription factor activity),GO:0009058(biosynthetic process),GO:0009908(flower development),GO:0006355(regulation of transcription, DNA-dependent),GO:0003677(DNA binding),GO:0009725(response to hormone stimulus)	NA
osa-miR156f_L+1	TTGACAGAAGAGAGTGAGCAC	LOC_Os02g07780.2	2	2221-2241	2232	4	0.965896	1	0.5					up	0.136453	0.98122	0.984025	no	GO:0005634(nucleus),GO:0003677(DNA binding),GO:0009908(flower development),GO:0003700(sequence-specific DNA binding transcription factor activity),GO:0006139(nucleobase-containing compound metabolic process),GO:0009058(biosynthetic process),GO:0007275(multicellular organismal development)	NA
PC-3p-63227_106	CCAGGATGAAGCTTGGAT	LOC_Os01g72170.1	3.5	306-322	314	2	0.991895	3	1					up	0.779574	0.33713	0.984025	no	GO:0008150(biological_process),GO:0016740(transferase activity),GO:0005737(cytoplasm),GO:0008152(metabolic process),GO:0019748(secondary metabolic process),GO:0009987(cellular process),GO:0009056(catabolic process),GO:0005515(protein binding)	NA
osa-MIR1437-p3	CTAGGCACTGTTTCCTCCCTC	LOC_Os06g08530.3	4	2205-2224	2216					4	0.825947	1	0.2	up	0.589597	0.18874	0.984025	no	GO:0009536(plastid),GO:0016787(hydrolase activity),GO:0008152(metabolic process),GO:0009987(cellular process),GO:0009056(catabolic process),GO:0019538(protein metabolic process),GO:0004221(ubiquitin thiolesterase activity),GO:0006511(ubiquitin-dependent protein catabolic process)	NA
osa-miR1846d-5p_R-1	TCCCACCGAGCAGCCGGATCT	LOC_Os03g60620.1	4	2029-2048	2040					4	0.393192	1	1	up	0.0311056	0.71308	0.984025	no	GO:0009987(cellular process),GO:0008150(biological_process),GO:0006950(response to stress),GO:0009628(response to abiotic stimulus),GO:0005575(cellular_component),GO:0005634(nucleus),GO:0005618(cell wall),GO:0009791(post-embryonic development),GO:0005737(cytoplasm),GO:0005730(nucleolus),GO:0005829(cytosol),GO:0005576(extracellular region),GO:0005840(ribosome),GO:0005886(plasma membrane),GO:000953…	03040(Spliceosome),04010(MAPK signaling pathway),04144(Endocytosis),04612(Antigen processing and presentation)
osa-MIR164f-p3	TGCCCTTCTTCTCCACCGTGC	LOC_Os12g29950.2	4	1813-1833	1824	4	0.999988	1	0.5	2	0.998709	2	1	up	0.899859	0.25786	0.984025	no	GO:0006950(response to stress),GO:0003674(molecular_function),GO:0009607(response to biotic stimulus),GO:0005575(cellular_component)	NA
PC-5p-705811_3	TCAGCGCGACGGAATC	LOC_Os05g48320.1	4	334-348	340					0	0.338172	9	8	down	-0.236041	0.27422	0.984025	no	GO:0006412(translation),GO:0005840(ribosome),GO:0009987(cellular process),GO:0005829(cytosol),GO:0005198(structural molecule activity),GO:0003735(structural constituent of ribosome),GO:0005622(intracellular)	03010(Ribosome)
osa-miR169i_R-1	TAGCCAAGGATGACTTGCCT	LOC_Os03g07880.1	3	845-864	855	0	0.0276304	4	1.33333	0	0.0330928	8	2.66667	up	0.22963	0.76266	0.984025	no	GO:0009536(plastid),GO:0009058(biosynthetic process),GO:0005654(nucleoplasm),GO:0005634(nucleus),GO:0003700(sequence-specific DNA binding transcription factor activity),GO:0006139(nucleobase-containing compound metabolic process),GO:0006355(regulation of transcription, DNA-dependent)	NA
PC-3p-18730_326	AGAGGAAAAGAAAGCAAAAGC	LOC_Os01g28989.3	2.5	729-748	739	4	0.953636	1	0.5					up	0.355801	0.57096	0.984025	no	NA	NA
PC-3p-18725_264	CTGCCGGCGATGCGCTC	LOC_Os06g50130.1	4	616-632	623	2	1	5	5	2	1	16	16	down	-0.114698	0.66194	0.984025	no	GO:0003674(molecular_function),GO:0009536(plastid),GO:0009579(thylakoid),GO:0016020(membrane),GO:0008150(biological_process)	NA
PC-3p-1547074_1	AGGGATGGGGAATTAG	LOC_Os01g05500.1	3	5195-5211	5202					4	1	1	0.5	up	0.497528	0.38461	0.984025	no	GO:0003824(catalytic activity),GO:0009719(response to endogenous stimulus),GO:0009791(post-embryonic development),GO:0006629(lipid metabolic process),GO:0009056(catabolic process),GO:0006464(cellular protein modification process),GO:0009987(cellular process),GO:0019538(protein metabolic process),GO:0004842(ubiquitin-protein ligase activity),GO:0008270(zinc ion binding)	NA
osa-miR1436_L-2R+1	ATTATGGGACGGAGGGAGTA	LOC_Os08g38620.3	4	826-845	836	4	1	1	1					up	0.169738	0.77699	0.984025	no	NA	NA
osa-miR169f.1_R-1	TAGCCAAGGATGACTTGCCT	LOC_Os12g42400.1	2.5	1257-1276	1267	0	0.0119026	3	1					up	0.171637	0.98122	0.984025	no	GO:0005634(nucleus),GO:0005654(nucleoplasm),GO:0009058(biosynthetic process),GO:0006139(nucleobase-containing compound metabolic process),GO:0003700(sequence-specific DNA binding transcription factor activity),GO:0006355(regulation of transcription, DNA-dependent)	NA
osa-miR172c	TGAATCTTGATGATGCTGCAC	LOC_Os05g03040.1	3	1976-1996	1987	2	0.835649	18	6	2	0.842666	5	1.66667	down	-0.257604	0.60984	0.984025	no	GO:0009058(biosynthetic process),GO:0006139(nucleobase-containing compound metabolic process),GO:0003700(sequence-specific DNA binding transcription factor activity),GO:0000003(reproduction),GO:0005634(nucleus),GO:0003677(DNA binding),GO:0007275(multicellular organismal development),GO:0009653(anatomical structure morphogenesis),GO:0009791(post-embryonic development),GO:0006355(regulation of tran…	NA
PC-3p-18725_264	CTGCCGGCGATGCGCTC	LOC_Os08g04470.1	4	966-982	973	2	1	2	2					down	-0.870183	0.21993	0.984025	no	GO:0003824(catalytic activity),GO:0005622(intracellular),GO:0006464(cellular protein modification process),GO:0005488(binding),GO:0004842(ubiquitin-protein ligase activity),GO:0016567(protein ubiquitination),GO:0000151(ubiquitin ligase complex)	NA
osa-miR169k_R-1	TAGCCAAGGATGACTTGCCT	LOC_Os05g25180.1	4	1271-1291	1282	4	0.602026	1	1					up	0.24317	0.61389	0.984025	no	GO:0005488(binding)	NA
PC-3p-18725_264	CTGCCGGCGATGCGCTC	LOC_Os12g02340.1	4	352-368	359					2	1	4	1.16667	up	0.453315	0.040866	0.984025	yes	GO:0006950(response to stress),GO:0005576(extracellular region),GO:0008289(lipid binding),GO:0009719(response to endogenous stimulus),GO:0005618(cell wall),GO:0009628(response to abiotic stimulus)	NA
PC-3p-18725_264	CTGCCGGCGATGCGCTC	LOC_Os08g37370.1	3.5	808-824	815	4	1	1	0.5					up	0.19305	0.39847	0.984025	no	GO:0006810(transport),GO:0005215(transporter activity),GO:0009987(cellular process),GO:0016020(membrane),GO:0005739(mitochondrion),GO:0005488(binding)	NA
PC-3p-1547074_1	AGGGATGGGGAATTAG	LOC_Os10g42500.1	4	997-1012	1003	2	1	2	2	2	1	2	2	down	-0.281615	0.27104	0.984025	no	GO:0009579(thylakoid),GO:0005198(structural molecule activity),GO:0009536(plastid),GO:0016020(membrane),GO:0008150(biological_process),GO:0009507(chloroplast)	NA
PC-5p-33358_168	AGAGACCGATAGCGAA	LOC_Os04g58560.2	4	1552-1567	1558	4	1	1	0.5					up	0.458221	0.72128	0.984025	no	GO:0009536(plastid),GO:0009987(cellular process),GO:0009056(catabolic process),GO:0016787(hydrolase activity)	04140(Regulation of autophagy)
osa-miR169m_R-1	TAGCCAAGGATGACTTGCCT	LOC_Os03g07880.3	3	757-776	767	0	0.0276304	4	1.33333	0	0.0330928	8	2.66667	up	0.226942	0.57096	0.984025	no	GO:0005654(nucleoplasm),GO:0009058(biosynthetic process),GO:0006139(nucleobase-containing compound metabolic process),GO:0003700(sequence-specific DNA binding transcription factor activity),GO:0006355(regulation of transcription, DNA-dependent),GO:0005634(nucleus)	NA
PC-5p-284772_19	AGGCCTGCGGTCCGCC	LOC_Os03g23980.1	4	190-206	197					4	1	1	1	down	-0.12134	0.50312	0.984025	no	GO:0009536(plastid),GO:0005488(binding),GO:0008152(metabolic process),GO:0003824(catalytic activity),GO:0009058(biosynthetic process),GO:0006629(lipid metabolic process),GO:0003854(3-beta-hydroxy-delta5-steroid dehydrogenase activity),GO:0016616(oxidoreductase activity, acting on the CH-OH group of donors, NAD or NADP as acceptor),GO:0006694(steroid biosynthetic process),GO:0055114(oxidation-redu…	NA
PC-3p-35500_181	GCTTCTTAGAGGGACT	LOC_Os01g59130.3	4	877-893	883					4	1	1	0.333333	up	0.975717	0.30141	0.984025	no	GO:0003674(molecular_function),GO:0005575(cellular_component),GO:0008150(biological_process)	NA
osa-miR5809_R+1	TCGTCGCCGGCGACCACAGCT	LOC_Os05g03760.1	4	1705-1725	1716	2	1	8	8					down	-0.176494	0.56597	0.984025	no	GO:0006139(nucleobase-containing compound metabolic process),GO:0003700(sequence-specific DNA binding transcription factor activity),GO:0009058(biosynthetic process),GO:0005515(protein binding),GO:0003676(nucleic acid binding),GO:0008270(zinc ion binding)	NA
PC-5p-527055_6	GAAGTAAGAAGTCTCCCCC	LOC_Os01g22990.1	4	28-46	37					4	0.894383	1	0.5	up	0.0768449	0.64225	0.984025	no	GO:0008150(biological_process),GO:0005829(cytosol),GO:0003674(molecular_function)	NA
PC-3p-18730_326	AGAGGAAAAGAAAGCAAAAGC	LOC_Os05g08730.1	3.5	164-184	175	4	0.999688	1	1	2	0.99114	2	2	up	0.486679	0.23016	0.984025	no	GO:0008150(biological_process),GO:0003674(molecular_function),GO:0005829(cytosol)	NA
osa-miR319b	TTGGACTGAAGGGTGCTCCCT	LOC_Os01g59660.4	4	1179-1199	1190	4	0.841616	1	0.25	2	0.659999	3	0.75	up	0.376255	0.30926	0.984025	no	GO:0007165(signal transduction),GO:0009719(response to endogenous stimulus),GO:0040007(growth),GO:0003677(DNA binding),GO:0005634(nucleus),GO:0009058(biosynthetic process),GO:0006139(nucleobase-containing compound metabolic process),GO:0000003(reproduction),GO:0030154(cell differentiation),GO:0007275(multicellular organismal development),GO:0008219(cell death),GO:0003700(sequence-specific DNA bin…	NA
osa-miR167a-5p_R-1	TGAAGCTGCCAGCATGATCT	LOC_Os02g06910.1	4	3231-3251	3241					2	0.952953	5	3	up	0.850782	0.33713	0.984025	no	GO:0005634(nucleus),GO:0009719(response to endogenous stimulus),GO:0006139(nucleobase-containing compound metabolic process),GO:0003700(sequence-specific DNA binding transcription factor activity),GO:0009058(biosynthetic process),GO:0009908(flower development),GO:0006355(regulation of transcription, DNA-dependent),GO:0003677(DNA binding),GO:0009725(response to hormone stimulus)	NA
PC-3p-35500_181	GCTTCTTAGAGGGACT	LOC_Os12g37870.1	4	985-999	991	4	1	1	1					up	0.313265	0.19298	0.984025	no	GO:0016740(transferase activity),GO:0005829(cytosol),GO:0005737(cytoplasm),GO:0009058(biosynthetic process),GO:0009987(cellular process),GO:0008152(metabolic process)	00020(Citrate cycle (TCA cycle)),00720(Reductive carboxylate cycle (CO2 fixation))
PC-5p-63899_117	GAAGGGAGCTTCGAGGCG	LOC_Os11g47760.5	4	1730-1747	1738	2	0.996368	11	2.75	2	0.996829	10	2.5	up	0.772766	0.00016647	0.0175382	yes	GO:0016020(membrane),GO:0005576(extracellular region),GO:0000166(nucleotide binding),GO:0009987(cellular process),GO:0006950(response to stress),GO:0009607(response to biotic stimulus),GO:0005737(cytoplasm),GO:0005515(protein binding),GO:0005730(nucleolus),GO:0005829(cytosol),GO:0005886(plasma membrane),GO:0009536(plastid),GO:0019538(protein metabolic process),GO:0005634(nucleus),GO:0005575(cellu…	NA
PC-5p-215441_30	CCTCCGCAGCTAGCTTC	LOC_Os10g30870.1	3	1355-1371	1362	4	0.998196	1	1					down	-0.130975	0.71576	0.984025	no	GO:0009536(plastid),GO:0003674(molecular_function),GO:0008150(biological_process)	NA
osa-miR167h-3p	AGGTCATGCTGTAGTTTCATC	LOC_Os01g41565.1	4	415-434	425	4	0.841616	1	0.333333					up	1.04029	0.031135	0.977179	yes	GO:0006950(response to stress),GO:0000166(nucleotide binding),GO:0009987(cellular process)	NA
osa-miR169k_R-1	TAGCCAAGGATGACTTGCCT	LOC_Os03g48970.2	3	1766-1785	1776	2	0.946834	10	2.5	1	0.0389544	21	5.25	up	0.174016	0.75566	0.984025	no	GO:0007275(multicellular organismal development),GO:0005654(nucleoplasm),GO:0009058(biosynthetic process),GO:0006139(nucleobase-containing compound metabolic process),GO:0003700(sequence-specific DNA binding transcription factor activity),GO:0000003(reproduction),GO:0009791(post-embryonic development),GO:0009790(embryo development),GO:0006355(regulation of transcription, DNA-dependent),GO:0005634…	NA
PC-3p-121977_42	ATTCCGTTAACGAACGA	LOC_Os02g18660.1	4	1634-1650	1641	4	0.986428	1	1					up	0.0291569	0.91617	0.984025	no	GO:0009058(biosynthetic process),GO:0008150(biological_process),GO:0009536(plastid),GO:0006139(nucleobase-containing compound metabolic process)	NA
osa-miR169m_R-1	TAGCCAAGGATGACTTGCCT	LOC_Os03g29760.2	3	1365-1384	1375	2	0.946834	2	0.666667	2	0.950473	2	0.666667	up	0.596011	0.29424	0.984025	no	GO:0009536(plastid),GO:0005634(nucleus),GO:0003700(sequence-specific DNA binding transcription factor activity),GO:0006139(nucleobase-containing compound metabolic process),GO:0009058(biosynthetic process),GO:0005654(nucleoplasm),GO:0006355(regulation of transcription, DNA-dependent)	NA
osa-miR166h-3p	TCGGACCAGGCTTCATTCCTC	LOC_Os10g33960.1	3	924-944	935	0	0.019211	20	3.41667	0	0.0230288	40	7.58333	up	0.881717	0.54434	0.984025	no	GO:0007275(multicellular organismal development),GO:0003700(sequence-specific DNA binding transcription factor activity),GO:0008289(lipid binding),GO:0009653(anatomical structure morphogenesis),GO:0006139(nucleobase-containing compound metabolic process),GO:0009058(biosynthetic process),GO:0030154(cell differentiation),GO:0005634(nucleus),GO:0003677(DNA binding),GO:0043565(sequence-specific DNA b…	NA
osa-miR159b	TTTGGATTGAAGGGAGCTCTG	LOC_Os10g05230.2	4	335-355	346	4	0.953636	1	1					up	1.13227	0.11716	0.984025	no	GO:0005488(binding),GO:0005739(mitochondrion)	NA
osa-miR394	TTGGCATTCTGTCCACCTCC	LOC_Os05g51150.3	3	1395-1414	1405	4	0.546039	1	0.5	4	0.473902	1	0.5	up	0.594694	0.0082825	0.397014	yes	GO:0003700(sequence-specific DNA binding transcription factor activity),GO:0009536(plastid),GO:0003674(molecular_function),GO:0016740(transferase activity),GO:0009058(biosynthetic process),GO:0006139(nucleobase-containing compound metabolic process),GO:0015979(photosynthesis),GO:0005975(carbohydrate metabolic process),GO:0003677(DNA binding),GO:0016987(sigma factor activity),GO:0006352(transcript…	03020(RNA polymerase)
osa-miR172c	TGAATCTTGATGATGCTGCAC	LOC_Os05g03040.2	3	1552-1572	1563	2	0.835649	18	6	2	0.842666	5	1.66667	down	-0.275161	0.57156	0.984025	no	GO:0009058(biosynthetic process),GO:0005634(nucleus),GO:0003677(DNA binding),GO:0007275(multicellular organismal development),GO:0009653(anatomical structure morphogenesis),GO:0006139(nucleobase-containing compound metabolic process),GO:0000003(reproduction),GO:0009791(post-embryonic development),GO:0003700(sequence-specific DNA binding transcription factor activity),GO:0006355(regulation of tran…	NA
osa-miR164d	TGGAGAAGCAGGGCACGTGCT	LOC_Os12g05260.1	4	202-222	213	4	0.784676	1	1					up	1.12628	0.30141	0.984025	no	GO:0008083(growth factor activity),GO:0008283(cell proliferation),GO:0005576(extracellular region)	NA
PC-3p-337602_10	GGCCGCCGCCGCTGTCGAATC	LOC_Os04g12820.1	4	846-867	858	4	1	1	1					up	1.96768	0.094133	0.984025	no	GO:0016747(transferase activity, transferring acyl groups other than amino-acyl groups)	NA
PC-3p-63227_106	CCAGGATGAAGCTTGGAT	LOC_Os01g03030.1	4	607-624	615	4	0.999984	1	0.5					down	-0.0677618	0.96246	0.984025	no	GO:0006139(nucleobase-containing compound metabolic process),GO:0003824(catalytic activity),GO:0006412(translation),GO:0000166(nucleotide binding),GO:0003676(nucleic acid binding),GO:0005737(cytoplasm),GO:0004813(alanine-tRNA ligase activity),GO:0005524(ATP binding),GO:0006419(alanyl-tRNA aminoacylation),GO:0016876(ligase activity, forming aminoacyl-tRNA and related compounds),GO:0043039(tRNA ami…	NA
PC-3p-35500_181	GCTTCTTAGAGGGACT	LOC_Os03g56670.1	4	361-375	367	2	1	11	5.5	3	0.964233	4	2	down	-0.291969	0.001183	0.0912478	yes	GO:0009579(thylakoid),GO:0009536(plastid),GO:0016020(membrane),GO:0015979(photosynthesis),GO:0003674(molecular_function),GO:0009522(photosystem I),GO:0009538(photosystem I reaction center)	00195(Photosynthesis)
osa-miR169i_R-1	TAGCCAAGGATGACTTGCCT	LOC_Os03g29760.1	3	1285-1304	1295	2	0.946834	2	0.666667	2	0.950473	2	0.666667	up	0.645146	0.22166	0.984025	no	GO:0005634(nucleus),GO:0005654(nucleoplasm),GO:0009058(biosynthetic process),GO:0006139(nucleobase-containing compound metabolic process),GO:0003700(sequence-specific DNA binding transcription factor activity),GO:0009536(plastid),GO:0006355(regulation of transcription, DNA-dependent)	NA
osa-miR160f-5p	TGCCTGGCTCCCTGAATGCCA	LOC_Os04g43910.1	2	1344-1364	1355	1	0.0378121	3	3	0	0.0249938	3	3	up	1.58925	0.30926	0.984025	no	GO:0007275(multicellular organismal development),GO:0003700(sequence-specific DNA binding transcription factor activity),GO:0009908(flower development),GO:0005634(nucleus),GO:0009719(response to endogenous stimulus),GO:0019748(secondary metabolic process),GO:0009058(biosynthetic process),GO:0009987(cellular process),GO:0007165(signal transduction),GO:0006139(nucleobase-containing compound metabol…	NA
osa-miR160a-5p_L+1R-1	GTGCCTGGCTCCCTGTATGCC	LOC_Os06g47150.4	0.5	1845-1865	1856	2	0.939731	5	1.25	2	0.943686	9	2.25	up	0.635599	0.45068	0.984025	no	GO:0009719(response to endogenous stimulus),GO:0005634(nucleus),GO:0009908(flower development),GO:0003700(sequence-specific DNA binding transcription factor activity),GO:0007275(multicellular organismal development),GO:0000003(reproduction),GO:0006139(nucleobase-containing compound metabolic process),GO:0009058(biosynthetic process),GO:0007165(signal transduction),GO:0019748(secondary metabolic p…	NA
osa-miR169o	TAGCCAAGAATGACTTGCCTA	LOC_Os03g44540.1	2	1718-1738	1729	2	0.241095	4	4	1	0.00372865	10	10	up	0.539411	0.27865	0.984025	no	GO:0005654(nucleoplasm),GO:0005634(nucleus),GO:0003700(sequence-specific DNA binding transcription factor activity),GO:0006139(nucleobase-containing compound metabolic process),GO:0009058(biosynthetic process),GO:0006355(regulation of transcription, DNA-dependent)	NA
osa-miR169n	TAGCCAAGAATGACTTGCCTA	LOC_Os03g48970.3	3	1935-1955	1946	2	0.594598	10	2.5	2	0.603346	21	5.25	up	0.223159	0.75566	0.984025	no	GO:0006139(nucleobase-containing compound metabolic process),GO:0007275(multicellular organismal development),GO:0005654(nucleoplasm),GO:0009058(biosynthetic process),GO:0003700(sequence-specific DNA binding transcription factor activity),GO:0000003(reproduction),GO:0009791(post-embryonic development),GO:0009790(embryo development),GO:0006355(regulation of transcription, DNA-dependent),GO:0005634…	NA
osa-miR398b	TGTGTTCTCAGGTCGCCCCTG	LOC_Os01g68770.1	3.5	134-153	144	2	0.181792	9	9	2	0.185749	3	3	down	-0.288496	0.43253	0.984025	no	GO:0009987(cellular process),GO:0008152(metabolic process),GO:0008150(biological_process),GO:0005575(cellular_component),GO:0005829(cytosol),GO:0005488(binding),GO:0006950(response to stress),GO:0008430(selenium binding)	NA
osa-miR156i	TGACAGAAGAGAGTGAGCAC	LOC_Os08g10550.1	4	88-107	98					2	0.884399	2	2	up	0.585055	0.62804	0.984025	no	GO:0009987(cellular process),GO:0006810(transport),GO:0005215(transporter activity),GO:0005886(plasma membrane),GO:0007275(multicellular organismal development),GO:0015079(potassium ion transmembrane transporter activity),GO:0071805(potassium ion transmembrane transport),GO:0016020(membrane)	NA
osa-miR1425-5p	TAGGATTCAATCCTTGCTGCT	LOC_Os10g35240.2	3.5	1299-1319	1310	2	0.452239	2	1	2	0.460148	4	2	up	0.58211	0.54435	0.984025	no	GO:0005739(mitochondrion),GO:0003723(RNA binding),GO:0006139(nucleobase-containing compound metabolic process)	NA
osa-miR156a	TGACAGAAGAGAGTGAGCAC	LOC_Os02g04680.1	2	1965-1984	1975					2	0.677024	2	1	up	0.927752	0.17522	0.984025	no	GO:0006139(nucleobase-containing compound metabolic process),GO:0009058(biosynthetic process),GO:0007275(multicellular organismal development),GO:0005634(nucleus),GO:0003677(DNA binding),GO:0009908(flower development),GO:0003700(sequence-specific DNA binding transcription factor activity)	NA
PC-3p-1547074_1	AGGGATGGGGAATTAG	LOC_Os01g68700.2	4	2142-2157	2148					4	1	1	0.5	up	0.738004	0.25786	0.984025	no	GO:0009536(plastid),GO:0009058(biosynthetic process),GO:0006139(nucleobase-containing compound metabolic process),GO:0003677(DNA binding),GO:0005634(nucleus),GO:0003700(sequence-specific DNA binding transcription factor activity),GO:0030528(transcription regulator activity),GO:0006355(regulation of transcription, DNA-dependent)	NA
PC-5p-413922_9	TAGTTTTTTCTACCACACT	LOC_Os02g03840.2	3.5	6238-6256	6247	4	0.504404	1	1					up	0.369381	0.33387	0.984025	no	GO:0008150(biological_process),GO:0005886(plasma membrane),GO:0003674(molecular_function),GO:0009536(plastid)	NA
osa-miR156a	TGACAGAAGAGAGTGAGCAC	LOC_Os06g45310.1	1	854-873	864					4	0.999402	1	1	up	0.533168	0.3723	0.984025	no	GO:0003677(DNA binding),GO:0005634(nucleus),GO:0006139(nucleobase-containing compound metabolic process),GO:0009653(anatomical structure morphogenesis),GO:0009058(biosynthetic process),GO:0007275(multicellular organismal development),GO:0003700(sequence-specific DNA binding transcription factor activity)	NA
osa-miR169k_R-1	TAGCCAAGGATGACTTGCCT	LOC_Os03g07880.2	3	994-1013	1004	0	0.0276304	4	1.33333	0	0.0330928	8	2.66667	up	0.238751	0.75566	0.984025	no	GO:0003700(sequence-specific DNA binding transcription factor activity),GO:0006139(nucleobase-containing compound metabolic process),GO:0009058(biosynthetic process),GO:0005654(nucleoplasm),GO:0006355(regulation of transcription, DNA-dependent),GO:0005634(nucleus)	NA
osa-MIR5513-p5	AGTCCGTTGTCCTTTGTGATA	LOC_Os04g48160.1	4	1463-1483	1474					4	0.393192	1	1	down	-0.0325508	0.95803	0.984025	no	GO:0009719(response to endogenous stimulus),GO:0005515(protein binding)	NA
osa-miR166d-3p	TCGGACCAGGCTTCATTCCCC	LOC_Os10g33960.2	3	696-716	707	0	0.0276304	20	3.41667	0	0.0330928	40	7.58333	up	0.888651	0.54434	0.984025	no	GO:0007275(multicellular organismal development),GO:0030154(cell differentiation),GO:0009058(biosynthetic process),GO:0006139(nucleobase-containing compound metabolic process),GO:0009653(anatomical structure morphogenesis),GO:0008289(lipid binding),GO:0003700(sequence-specific DNA binding transcription factor activity),GO:0003677(DNA binding),GO:0005634(nucleus),GO:0043565(sequence-specific DNA b…	NA
osa-miR172c	TGAATCTTGATGATGCTGCAC	LOC_Os07g13170.1	3	1404-1424	1415	0	0.0170948	11	5.5	0	0.0204964	8	4	up	0.440385	0.62804	0.984025	no	GO:0003677(DNA binding),GO:0009058(biosynthetic process),GO:0000003(reproduction),GO:0009791(post-embryonic development),GO:0003700(sequence-specific DNA binding transcription factor activity),GO:0006139(nucleobase-containing compound metabolic process),GO:0009653(anatomical structure morphogenesis),GO:0007275(multicellular organismal development),GO:0005634(nucleus),GO:0006355(regulation of tran…	NA
osa-miR164a	TGGAGAAGCAGGGCACGTGCA	LOC_Os06g46270.1	2	954-974	965	2	0.562919	5	5	1	0.0111443	5	5	down	-0.777074	0.32536	0.984025	no	GO:0009653(anatomical structure morphogenesis),GO:0009058(biosynthetic process),GO:0009790(embryo development),GO:0000003(reproduction),GO:0003700(sequence-specific DNA binding transcription factor activity),GO:0009791(post-embryonic development),GO:0007165(signal transduction),GO:0009719(response to endogenous stimulus),GO:0007275(multicellular organismal development),GO:0006139(nucleobase-conta…	NA
osa-miR166l-3p	TCGGACCAGGCTTCAATCCCT	LOC_Os10g33960.4	2.5	925-944	935	0	0.0213227	20	3.41667	0	0.0255546	40	7.58333	up	0.577993	0.98122	0.984025	no	GO:0007275(multicellular organismal development),GO:0003677(DNA binding),GO:0005634(nucleus),GO:0030154(cell differentiation),GO:0009058(biosynthetic process),GO:0006139(nucleobase-containing compound metabolic process),GO:0009653(anatomical structure morphogenesis),GO:0008289(lipid binding),GO:0003700(sequence-specific DNA binding transcription factor activity),GO:0043565(sequence-specific DNA b…	NA
osa-miR169m_R-1	TAGCCAAGGATGACTTGCCT	LOC_Os07g41720.2	3	1303-1322	1313					2	0.950473	2	1	up	0.594999	0.49323	0.984025	no	GO:0006139(nucleobase-containing compound metabolic process),GO:0003700(sequence-specific DNA binding transcription factor activity),GO:0005654(nucleoplasm),GO:0009058(biosynthetic process),GO:0006355(regulation of transcription, DNA-dependent),GO:0005634(nucleus)	NA
osa-miR169l_R-1	TAGCCAAGGATGACTTGCCT	LOC_Os05g25180.1	4	1271-1291	1282	4	0.602026	1	1					up	0.24317	0.61389	0.984025	no	GO:0005488(binding)	NA
osa-MIR1863a-p5	GTCTAATATGGTATCCGAGCT	LOC_Os01g34620.9	4	598-618	609					4	0.917727	1	0.111111	up	0.53803	0.97345	0.984025	no	GO:0005488(binding),GO:0005739(mitochondrion),GO:0019725(cellular homeostasis),GO:0009055(electron carrier activity),GO:0015035(protein disulfide oxidoreductase activity),GO:0045454(cell redox homeostasis)	NA
PC-3p-35500_181	GCTTCTTAGAGGGACT	LOC_Os01g25370.1	4	202-217	208	4	1	1	0.333333					up	0.124191	0.72128	0.984025	no	GO:0009908(flower development),GO:0016787(hydrolase activity),GO:0006464(cellular protein modification process),GO:0008152(metabolic process),GO:0019538(protein metabolic process),GO:0005634(nucleus),GO:0008234(cysteine-type peptidase activity),GO:0006508(proteolysis)	NA
PC-3p-18725_264	CTGCCGGCGATGCGCTC	LOC_Os02g46480.1	4	160-176	167	4	1	1	1					up	0.146633	0.66932	0.984025	no	NA	NA
osa-MIR1851-p5_1ss1CT	TTCTTCTTCCTCCATCCTGCG	LOC_Os03g49620.5	4	2083-2104	2095	2	1	2	0.333333					up	0.263464	0.96245	0.984025	no	GO:0016301(kinase activity),GO:0006464(cellular protein modification process),GO:0005886(plasma membrane),GO:0008152(metabolic process),GO:0009987(cellular process),GO:0004672(protein kinase activity),GO:0005524(ATP binding),GO:0006468(protein phosphorylation)	NA
osa-miR171f-3p	TGATTGAGCCGTGCCAATATC	LOC_Os02g44360.1	1	1351-1371	1362	0	0.0123758	4	4	2	0.737017	2	2	up	0.309141	0.57096	0.984025	no	GO:0030154(cell differentiation),GO:0009987(cellular process),GO:0007275(multicellular organismal development),GO:0016043(cellular component organization),GO:0006139(nucleobase-containing compound metabolic process),GO:0009058(biosynthetic process),GO:0008150(biological_process),GO:0003700(sequence-specific DNA binding transcription factor activity),GO:0009536(plastid),GO:0009653(anatomical struc…	NA
osa-miR164d	TGGAGAAGCAGGGCACGTGCT	LOC_Os12g41680.1	1	911-931	922	2	0.623981	4	4	2	0.632763	2	2	up	0.74493	0.54435	0.984025	no	GO:0009058(biosynthetic process),GO:0003700(sequence-specific DNA binding transcription factor activity),GO:0006139(nucleobase-containing compound metabolic process),GO:0009791(post-embryonic development),GO:0009790(embryo development),GO:0007165(signal transduction),GO:0009719(response to endogenous stimulus),GO:0007275(multicellular organismal development),GO:0000003(reproduction),GO:0009653(an…	NA
osa-miR169h_R-1	TAGCCAAGGATGACTTGCCT	LOC_Os07g41720.2	3	1303-1322	1313					2	0.950473	2	1	up	0.594999	0.49323	0.984025	no	GO:0006139(nucleobase-containing compound metabolic process),GO:0003700(sequence-specific DNA binding transcription factor activity),GO:0005654(nucleoplasm),GO:0009058(biosynthetic process),GO:0006355(regulation of transcription, DNA-dependent),GO:0005634(nucleus)	NA
osa-miR395j_L-1	TGAAGTGTTTGGGGGAACTC	LOC_Os10g35870.1	4	651-671	662	4	0.841616	1	1	3	0.097884	2	2	up	0.1913	0.078277	0.984025	no	GO:0005634(nucleus),GO:0016020(membrane),GO:0005488(binding),GO:0009579(thylakoid),GO:0009536(plastid),GO:0020037(heme binding)	NA
osa-miR166c-3p	TCGGACCAGGCTTCATTCCCC	LOC_Os03g43930.1	3	955-975	966	2	0.946834	4	1.33333	0	0.0330928	26	8.66667	up	0.126252	0.67299	0.984025	no	GO:0003700(sequence-specific DNA binding transcription factor activity),GO:0007275(multicellular organismal development),GO:0009058(biosynthetic process),GO:0006139(nucleobase-containing compound metabolic process),GO:0005634(nucleus),GO:0003677(DNA binding),GO:0009653(anatomical structure morphogenesis),GO:0000003(reproduction),GO:0009791(post-embryonic development),GO:0009790(embryo development…	NA
PC-3p-35500_181	GCTTCTTAGAGGGACT	LOC_Os07g43470.1	4	1083-1099	1090					4	1	1	1	up	0.12458	0.55108	0.984025	no	GO:0009056(catabolic process),GO:0016787(hydrolase activity),GO:0000166(nucleotide binding),GO:0005829(cytosol),GO:0006139(nucleobase-containing compound metabolic process),GO:0005525(GTP binding),GO:0015093(ferrous iron transmembrane transporter activity),GO:0015684(ferrous iron transport),GO:0016021(integral to membrane),GO:0005622(intracellular)	NA
osa-miR169g_R-1	TAGCCAAGGATGACTTGCCT	LOC_Os03g07880.3	3	757-776	767	0	0.0276304	4	1.33333	0	0.0330928	8	2.66667	up	0.226942	0.57096	0.984025	no	GO:0005654(nucleoplasm),GO:0009058(biosynthetic process),GO:0006139(nucleobase-containing compound metabolic process),GO:0003700(sequence-specific DNA binding transcription factor activity),GO:0006355(regulation of transcription, DNA-dependent),GO:0005634(nucleus)	NA
PC-5p-284772_19	AGGCCTGCGGTCCGCC	LOC_Os01g37960.1	4	1274-1289	1280					4	1	1	1	up	0.442285	0.21885	0.984025	no	GO:0016787(hydrolase activity),GO:0019538(protein metabolic process),GO:0005886(plasma membrane),GO:0006950(response to stress),GO:0005783(endoplasmic reticulum),GO:0008152(metabolic process)	NA
osa-miR395a_L-1	TGAAGTGCTTGGGGGAACTC	LOC_Os05g44290.3	4	2605-2624	2615	4	0.990017	1	0.25					up	0.493924	0.98122	0.984025	no	GO:0009987(cellular process),GO:0005886(plasma membrane),GO:0006464(cellular protein modification process),GO:0005829(cytosol),GO:0016301(kinase activity),GO:0008152(metabolic process),GO:0004672(protein kinase activity),GO:0005524(ATP binding),GO:0006468(protein phosphorylation)	NA
osa-miR160e-5p	TGCCTGGCTCCCTGTATGCCG	LOC_Os10g33940.1	1	1635-1655	1646	0	0.0245984	71	70.2	0	0.0294706	118	109.2	down	-0.177655	0.77683	0.984025	no	GO:0009719(response to endogenous stimulus),GO:0003723(RNA binding),GO:0007275(multicellular organismal development),GO:0009987(cellular process),GO:0005634(nucleus),GO:0003700(sequence-specific DNA binding transcription factor activity),GO:0009058(biosynthetic process),GO:0006139(nucleobase-containing compound metabolic process),GO:0006355(regulation of transcription, DNA-dependent),GO:0003677(D…	NA
osa-MIR169l-p3	GGCAGTCTCCTTGGCTAGC	LOC_Os03g08020.1	3	961-978	969	2	0.835649	10	3.33333	3	0.161879	2	0.666667	down	-0.0705801	0.77862	0.984025	no	GO:0005773(vacuole),GO:0016020(membrane),GO:0005739(mitochondrion),GO:0005575(cellular_component),GO:0005515(protein binding),GO:0009536(plastid),GO:0005829(cytosol),GO:0006412(translation),GO:0008135(translation factor activity, nucleic acid binding),GO:0005730(nucleolus),GO:0008150(biological_process),GO:0005886(plasma membrane),GO:0003924(GTPase activity),GO:0005525(GTP binding)	NA
osa-MIR439g-p3_L+4R-3	TCCCTGTCGAACCGCGGTTGTT	LOC_Os03g36540.2	3.5	983-1003	994	4	0.504404	1	0.5	4	0.434986	1	0.5	down	-0.141317	0.67298	0.984025	no	GO:0009536(plastid),GO:0009987(cellular process),GO:0016787(hydrolase activity),GO:0009058(biosynthetic process),GO:0006139(nucleobase-containing compound metabolic process),GO:0009056(catabolic process),GO:0003824(catalytic activity)	NA
osa-miR166k-3p	TCGGACCAGGCTTCAATCCCT	LOC_Os03g43930.2	2.5	956-975	966	2	0.895356	4	1.33333	0	0.0255546	26	8.66667	up	0.108819	0.67299	0.984025	no	GO:0000003(reproduction),GO:0009653(anatomical structure morphogenesis),GO:0009791(post-embryonic development),GO:0009790(embryo development),GO:0009058(biosynthetic process),GO:0007275(multicellular organismal development),GO:0005634(nucleus),GO:0006139(nucleobase-containing compound metabolic process),GO:0009908(flower development),GO:0003700(sequence-specific DNA binding transcription factor a…	NA
PC-5p-33358_168	AGAGACCGATAGCGAA	LOC_Os01g04860.1	4	971-986	977	2	0.999892	2	2					down	-0.73249	0.16802	0.984025	no	GO:0008150(biological_process),GO:0003674(molecular_function),GO:0005575(cellular_component)	NA
osa-miR169b	CAGCCAAGGATGACTTGCCGG	LOC_Os03g29760.3	3.5	1264-1284	1275	2	0.939731	2	0.666667	2	0.943686	2	0.666667	up	0.600864	0.22166	0.984025	no	GO:0003700(sequence-specific DNA binding transcription factor activity),GO:0005634(nucleus),GO:0005654(nucleoplasm),GO:0009058(biosynthetic process),GO:0006139(nucleobase-containing compound metabolic process),GO:0009536(plastid),GO:0006355(regulation of transcription, DNA-dependent)	NA
osa-miR169o	TAGCCAAGAATGACTTGCCTA	LOC_Os12g42400.1	1.5	1256-1276	1267	0	0.00858425	3	1					up	0.171637	0.98122	0.984025	no	GO:0005634(nucleus),GO:0005654(nucleoplasm),GO:0009058(biosynthetic process),GO:0006139(nucleobase-containing compound metabolic process),GO:0003700(sequence-specific DNA binding transcription factor activity),GO:0006355(regulation of transcription, DNA-dependent)	NA
osa-miR1436_L-2R+1	ATTATGGGACGGAGGGAGTA	LOC_Os10g40740.1	3	1618-1637	1628	2	0.999999	4	1.33333	3	0.756524	5	1.66667	up	0.0420521	0.5634	0.984025	no	GO:0005575(cellular_component),GO:0003700(sequence-specific DNA binding transcription factor activity),GO:0000003(reproduction),GO:0006139(nucleobase-containing compound metabolic process),GO:0009058(biosynthetic process),GO:0003677(DNA binding),GO:0030528(transcription regulator activity),GO:0006355(regulation of transcription, DNA-dependent)	NA
osa-miR156f_L+1	TTGACAGAAGAGAGTGAGCAC	LOC_Os07g32170.1	3	852-872	863	4	0.694136	1	0.5					up	0.883656	0.30926	0.984025	no	GO:0003700(sequence-specific DNA binding transcription factor activity),GO:0006139(nucleobase-containing compound metabolic process),GO:0009058(biosynthetic process),GO:0005634(nucleus),GO:0003677(DNA binding),GO:0009791(post-embryonic development)	NA
osa-miR156j_L+1	TTGACAGAAGAGAGTGAGCAC	LOC_Os01g69830.1	1.5	1153-1173	1164	4	0.793919	1	1					up	0.12608	0.95803	0.984025	no	GO:0006139(nucleobase-containing compound metabolic process),GO:0005634(nucleus),GO:0003677(DNA binding),GO:0009908(flower development),GO:0009058(biosynthetic process),GO:0003700(sequence-specific DNA binding transcription factor activity)	NA
osa-MIR169l-p3	GGCAGTCTCCTTGGCTAGC	LOC_Os03g08050.1	3	961-978	969	2	0.835649	10	3.33333	3	0.161879	2	0.666667	down	-0.0824029	0.67227	0.984025	no	GO:0009536(plastid),GO:0005730(nucleolus),GO:0005829(cytosol),GO:0005575(cellular_component),GO:0008135(translation factor activity, nucleic acid binding),GO:0006412(translation),GO:0016020(membrane),GO:0005773(vacuole),GO:0008150(biological_process),GO:0005515(protein binding),GO:0005739(mitochondrion),GO:0005886(plasma membrane),GO:0003924(GTPase activity),GO:0005525(GTP binding)	NA
osa-miR1857-3p	TCATGCTCCAAGAAAACCAGG	LOC_Os10g32348.1	4	580-599	591	2	0.409436	3	1.5	2	0.416904	4	1.83333	up	0.245146	0.43605	0.984025	no	GO:0016020(membrane),GO:0015979(photosynthesis),GO:0005488(binding),GO:0009536(plastid),GO:0009579(thylakoid),GO:0016043(cellular component organization),GO:0006091(generation of precursor metabolites and energy)	NA
osa-miR166c-3p	TCGGACCAGGCTTCATTCCCC	LOC_Os03g01890.2	3	1089-1109	1100	0	0.0276304	19	3.16667	0	0.0330928	29	4.83333	up	1.32287	0.54434	0.984025	no	GO:0006139(nucleobase-containing compound metabolic process),GO:0003700(sequence-specific DNA binding transcription factor activity),GO:0007275(multicellular organismal development),GO:0009058(biosynthetic process),GO:0009653(anatomical structure morphogenesis),GO:0030154(cell differentiation),GO:0003677(DNA binding),GO:0008289(lipid binding),GO:0005634(nucleus),GO:0043565(sequence-specific DNA b…	NA
PC-3p-35500_181	GCTTCTTAGAGGGACT	LOC_Os06g45380.2	4	212-226	218					4	1	1	0.5	up	0.296341	0.29236	0.984025	no	GO:0005886(plasma membrane),GO:0006810(transport),GO:0009987(cellular process),GO:0005794(Golgi apparatus),GO:0005488(binding)	NA
PC-3p-18725_264	CTGCCGGCGATGCGCTC	LOC_Os01g47330.1	4	469-485	476	4	1	1	1					down	-0.199352	0.21851	0.984025	no	GO:0009536(plastid),GO:0005840(ribosome),GO:0009579(thylakoid),GO:0005198(structural molecule activity),GO:0006412(translation),GO:0009607(response to biotic stimulus),GO:0016020(membrane),GO:0006950(response to stress),GO:0003735(structural constituent of ribosome),GO:0005622(intracellular)	03010(Ribosome)
osa-miR156b	TGACAGAAGAGAGTGAGCAC	LOC_Os02g04680.1	2	1965-1984	1975					2	0.677024	2	1	up	0.927752	0.17522	0.984025	no	GO:0006139(nucleobase-containing compound metabolic process),GO:0009058(biosynthetic process),GO:0007275(multicellular organismal development),GO:0005634(nucleus),GO:0003677(DNA binding),GO:0009908(flower development),GO:0003700(sequence-specific DNA binding transcription factor activity)	NA
osa-miR156d_L+1	TTGACAGAAGAGAGTGAGCAC	LOC_Os06g49010.1	1	1686-1706	1697	4	0.989569	1	0.166667					up	0.198109	0.30926	0.984025	no	GO:0005634(nucleus),GO:0003677(DNA binding),GO:0009908(flower development),GO:0003700(sequence-specific DNA binding transcription factor activity),GO:0006139(nucleobase-containing compound metabolic process),GO:0009058(biosynthetic process),GO:0007275(multicellular organismal development)	NA
osa-miR164b	TGGAGAAGCAGGGCACGTGCA	LOC_Os06g46270.1	2	954-974	965	2	0.562919	5	5	1	0.0111443	5	5	down	-0.777074	0.32536	0.984025	no	GO:0009653(anatomical structure morphogenesis),GO:0009058(biosynthetic process),GO:0009790(embryo development),GO:0000003(reproduction),GO:0003700(sequence-specific DNA binding transcription factor activity),GO:0009791(post-embryonic development),GO:0007165(signal transduction),GO:0009719(response to endogenous stimulus),GO:0007275(multicellular organismal development),GO:0006139(nucleobase-conta…	NA
PC-3p-35500_181	GCTTCTTAGAGGGACT	LOC_Os07g10480.1	4	596-611	602					4	1	1	1	up	0.326214	0.52767	0.984025	no	GO:0016020(membrane),GO:0006810(transport),GO:0005768(endosome),GO:0009987(cellular process)	NA
osa-miR2055	TTTCCTTGGGAAGGTGGTTTC	LOC_Os04g54330.1	3.5	788-807	798					2	0.642076	2	1	up	0.209106	0.65987	0.984025	no	GO:0008152(metabolic process),GO:0005623(cell),GO:0016740(transferase activity),GO:0008080(N-acetyltransferase activity),GO:0016747(transferase activity, transferring acyl groups other than amino-acyl groups)	NA
osa-miR172a	AGAATCTTGATGATGCTGCAT	LOC_Os05g03040.1	2	1976-1996	1987	2	0.855019	18	6	2	0.861628	5	1.66667	down	-0.257604	0.60984	0.984025	no	GO:0009058(biosynthetic process),GO:0006139(nucleobase-containing compound metabolic process),GO:0003700(sequence-specific DNA binding transcription factor activity),GO:0000003(reproduction),GO:0005634(nucleus),GO:0003677(DNA binding),GO:0007275(multicellular organismal development),GO:0009653(anatomical structure morphogenesis),GO:0009791(post-embryonic development),GO:0006355(regulation of tran…	NA
osa-miR6249	CGTGAAGAGCTCGCCGGCGGC	LOC_Os02g47510.1	2.5	1109-1129	1120	2	0.394437	2	2	4	0.510138	1	1	down	-0.906107	3.7421e-49	9.29756e-46	yes	GO:0005515(protein binding),GO:0009536(plastid)	00906(Carotenoid biosynthesis)
PC-5p-215441_30	CCTCCGCAGCTAGCTTC	LOC_Os01g54920.2	4	390-406	397	2	1	6	3	2	1	12	6	up	0.453482	0.079671	0.984025	no	GO:0008150(biological_process),GO:0003674(molecular_function),GO:0005829(cytosol)	NA
osa-miR169m_R-1	TAGCCAAGGATGACTTGCCT	LOC_Os03g29760.1	3	1285-1304	1295	2	0.946834	2	0.666667	2	0.950473	2	0.666667	up	0.645146	0.22166	0.984025	no	GO:0005634(nucleus),GO:0005654(nucleoplasm),GO:0009058(biosynthetic process),GO:0006139(nucleobase-containing compound metabolic process),GO:0003700(sequence-specific DNA binding transcription factor activity),GO:0009536(plastid),GO:0006355(regulation of transcription, DNA-dependent)	NA
osa-miR156j_L+1	TTGACAGAAGAGAGTGAGCAC	LOC_Os02g07780.2	2	2221-2241	2232	4	0.965896	1	0.5					up	0.136453	0.98122	0.984025	no	GO:0005634(nucleus),GO:0003677(DNA binding),GO:0009908(flower development),GO:0003700(sequence-specific DNA binding transcription factor activity),GO:0006139(nucleobase-containing compound metabolic process),GO:0009058(biosynthetic process),GO:0007275(multicellular organismal development)	NA
osa-MIR169h-p3	GGCAGTCTCCTTGGCTAGC	LOC_Os04g38900.1	4	899-916	907	4	0.99996	1	0.5					down	-0.0114323	0.93778	0.984025	no	GO:0016020(membrane),GO:0005773(vacuole),GO:0009987(cellular process),GO:0016043(cellular component organization),GO:0016049(cell growth),GO:0009791(post-embryonic development),GO:0006950(response to stress),GO:0005739(mitochondrion),GO:0005886(plasma membrane),GO:0009628(response to abiotic stimulus),GO:0005730(nucleolus),GO:0009719(response to endogenous stimulus),GO:0008150(biological_process)	NA
osa-miR396f-5p	TCCACAGGCTTTCTTGAACTG	LOC_Os06g02560.2	1	605-625	616	0	0.0396642	2	0.666667	4	0.997595	1	0.333333	up	0.179858	0.98122	0.984025	no	GO:0007275(multicellular organismal development),GO:0005634(nucleus),GO:0005515(protein binding),GO:0005524(ATP binding),GO:0016818(hydrolase activity, acting on acid anhydrides, in phosphorus-containing anhydrides),GO:0006355(regulation of transcription, DNA-dependent)	NA
osa-miR169g_R-1	TAGCCAAGGATGACTTGCCT	LOC_Os12g42400.3	2.5	1248-1267	1258	0	0.0119026	3	1					up	0.171637	0.98122	0.984025	no	GO:0003700(sequence-specific DNA binding transcription factor activity),GO:0006139(nucleobase-containing compound metabolic process),GO:0009058(biosynthetic process),GO:0005654(nucleoplasm),GO:0005634(nucleus),GO:0006355(regulation of transcription, DNA-dependent)	NA
osa-miR169m_R-1	TAGCCAAGGATGACTTGCCT	LOC_Os07g41720.1	3	1170-1189	1180					2	0.950473	2	1	up	0.568672	0.49324	0.984025	no	GO:0005654(nucleoplasm),GO:0009058(biosynthetic process),GO:0006139(nucleobase-containing compound metabolic process),GO:0003700(sequence-specific DNA binding transcription factor activity),GO:0006355(regulation of transcription, DNA-dependent),GO:0005634(nucleus)	NA
osa-miR399d	TGCCAAAGGAGAGTTGCCCTG	LOC_Os04g33860.1	4	498-519	509					4	0.631784	1	1	up	0.376255	0.67299	0.984025	no	GO:0003674(molecular_function),GO:0008150(biological_process),GO:0009536(plastid)	NA
PC-5p-215441_30	CCTCCGCAGCTAGCTTC	LOC_Os03g03670.1	4	1061-1076	1067	4	1	1	1	4	1	1	1	down	-0.511271	0.11359	0.984025	no	GO:0009536(plastid),GO:0003674(molecular_function),GO:0008150(biological_process)	NA
osa-miR169k_R-1	TAGCCAAGGATGACTTGCCT	LOC_Os03g07880.1	3	845-864	855	0	0.0276304	4	1.33333	0	0.0330928	8	2.66667	up	0.22963	0.76266	0.984025	no	GO:0009536(plastid),GO:0009058(biosynthetic process),GO:0005654(nucleoplasm),GO:0005634(nucleus),GO:0003700(sequence-specific DNA binding transcription factor activity),GO:0006139(nucleobase-containing compound metabolic process),GO:0006355(regulation of transcription, DNA-dependent)	NA
PC-5p-527055_6	GAAGTAAGAAGTCTCCCCC	LOC_Os01g22990.2	4	28-46	37					4	0.894383	1	0.5	up	0.117356	0.67704	0.984025	no	NA	NA
PC-5p-705811_3	TCAGCGCGACGGAATC	LOC_Os08g38910.4	4	744-759	750	4	1	1	0.25					up	2.06075	0.30926	0.984025	no	GO:0008152(metabolic process),GO:0016740(transferase activity),GO:0005829(cytosol),GO:0008150(biological_process),GO:0019748(secondary metabolic process),GO:0009987(cellular process),GO:0009058(biosynthetic process),GO:0008171(O-methyltransferase activity)	NA
osa-miR169h_R-1	TAGCCAAGGATGACTTGCCT	LOC_Os03g44540.1	3	1719-1738	1729	2	0.946834	4	4	1	0.0389544	10	10	up	0.539411	0.27865	0.984025	no	GO:0005654(nucleoplasm),GO:0005634(nucleus),GO:0003700(sequence-specific DNA binding transcription factor activity),GO:0006139(nucleobase-containing compound metabolic process),GO:0009058(biosynthetic process),GO:0006355(regulation of transcription, DNA-dependent)	NA
osa-miR169b	CAGCCAAGGATGACTTGCCGG	LOC_Os12g42400.1	3.5	1256-1276	1267	0	0.0264653	3	1					up	0.171637	0.98122	0.984025	no	GO:0005634(nucleus),GO:0005654(nucleoplasm),GO:0009058(biosynthetic process),GO:0006139(nucleobase-containing compound metabolic process),GO:0003700(sequence-specific DNA binding transcription factor activity),GO:0006355(regulation of transcription, DNA-dependent)	NA
PC-3p-18730_326	AGAGGAAAAGAAAGCAAAAGC	LOC_Os09g29170.3	4	122-141	133	2	0.999987	2	0.5					up	0.0106175	0.94067	0.984025	no	GO:0000166(nucleotide binding),GO:0016301(kinase activity),GO:0006464(cellular protein modification process),GO:0005515(protein binding),GO:0009987(cellular process),GO:0008152(metabolic process),GO:0004672(protein kinase activity),GO:0005524(ATP binding),GO:0006468(protein phosphorylation),GO:0016773(phosphotransferase activity, alcohol group as acceptor),GO:0009103(lipopolysaccharide biosynthet…	NA
osa-miR166j-3p	TCGGACCAGGCTTCATTCCCC	LOC_Os10g33960.3	3	924-944	935	0	0.0276304	20	3.41667	0	0.0330928	40	7.58333	up	0.56742	0.98122	0.984025	no	GO:0007275(multicellular organismal development),GO:0003700(sequence-specific DNA binding transcription factor activity),GO:0008289(lipid binding),GO:0009653(anatomical structure morphogenesis),GO:0006139(nucleobase-containing compound metabolic process),GO:0009058(biosynthetic process),GO:0030154(cell differentiation),GO:0005634(nucleus),GO:0003677(DNA binding),GO:0043565(sequence-specific DNA b…	NA
PC-3p-337602_10	GGCCGCCGCCGCTGTCGAATC	LOC_Os01g57082.1	3.5	66-87	78					4	1	1	0.5	up	0.420955	0.54435	0.984025	no	GO:0005488(binding),GO:0016787(hydrolase activity),GO:0003824(catalytic activity),GO:0019538(protein metabolic process),GO:0005575(cellular_component),GO:0004222(metalloendopeptidase activity),GO:0008270(zinc ion binding),GO:0006508(proteolysis)	NA
osa-miR1436_L-2R+1	ATTATGGGACGGAGGGAGTA	LOC_Os08g36840.1	2.5	1743-1762	1753	4	0.998614	1	0.25	2	0.978781	5	1.5	up	0.182165	0.76836	0.984025	no	GO:0006464(cellular protein modification process),GO:0005975(carbohydrate metabolic process),GO:0016740(transferase activity),GO:0005794(Golgi apparatus),GO:0008152(metabolic process),GO:0009058(biosynthetic process),GO:0008417(fucosyltransferase activity),GO:0006486(protein glycosylation),GO:0016020(membrane)	00510(N-Glycan biosynthesis)
osa-miR171c-3p	TGATTGAGCCGTGCCAATATC	LOC_Os06g01620.1	1	456-476	467	0	0.0123758	8	8	0	0.0148455	11	11	down	-0.481141	0.73839	0.984025	no	GO:0009536(plastid),GO:0016043(cellular component organization),GO:0006139(nucleobase-containing compound metabolic process),GO:0009653(anatomical structure morphogenesis),GO:0030154(cell differentiation),GO:0016049(cell growth),GO:0007275(multicellular organismal development),GO:0009058(biosynthetic process),GO:0008150(biological_process),GO:0005515(protein binding),GO:0009987(cellular process),…	NA
osa-MIR5788-p3_1ss20AG	AGATTCGTAGTACTAGGATGTGTC	LOC_Os07g45350.3	4	1761-1784	1775					2	0.834372	2	0.4	up	0.260497	0.72128	0.984025	no	GO:0005488(binding),GO:0016881(acid-amino acid ligase activity)	NA
osa-miR169b	CAGCCAAGGATGACTTGCCGG	LOC_Os03g07880.2	3.5	993-1013	1004	0	0.0264653	4	1.33333	0	0.0317013	8	2.66667	up	0.238751	0.75566	0.984025	no	GO:0003700(sequence-specific DNA binding transcription factor activity),GO:0006139(nucleobase-containing compound metabolic process),GO:0009058(biosynthetic process),GO:0005654(nucleoplasm),GO:0006355(regulation of transcription, DNA-dependent),GO:0005634(nucleus)	NA
osa-miR166a-3p	TCGGACCAGGCTTCATTCCCC	LOC_Os03g01890.2	3	1089-1109	1100	0	0.0276304	19	3.16667	0	0.0330928	29	4.83333	up	1.32287	0.54434	0.984025	no	GO:0006139(nucleobase-containing compound metabolic process),GO:0003700(sequence-specific DNA binding transcription factor activity),GO:0007275(multicellular organismal development),GO:0009058(biosynthetic process),GO:0009653(anatomical structure morphogenesis),GO:0030154(cell differentiation),GO:0003677(DNA binding),GO:0008289(lipid binding),GO:0005634(nucleus),GO:0043565(sequence-specific DNA b…	NA
osa-miR156g	TGACAGAAGAGAGTGAGCAC	LOC_Os08g10550.1	4	88-107	98					2	0.884399	2	2	up	0.585055	0.62804	0.984025	no	GO:0009987(cellular process),GO:0006810(transport),GO:0005215(transporter activity),GO:0005886(plasma membrane),GO:0007275(multicellular organismal development),GO:0015079(potassium ion transmembrane transporter activity),GO:0071805(potassium ion transmembrane transport),GO:0016020(membrane)	NA
osa-miR169l_R-1	TAGCCAAGGATGACTTGCCT	LOC_Os12g42400.1	2.5	1257-1276	1267	0	0.0119026	3	1					up	0.171637	0.98122	0.984025	no	GO:0005634(nucleus),GO:0005654(nucleoplasm),GO:0009058(biosynthetic process),GO:0006139(nucleobase-containing compound metabolic process),GO:0003700(sequence-specific DNA binding transcription factor activity),GO:0006355(regulation of transcription, DNA-dependent)	NA
osa-miR156b-3p	GCTCACTCTCTATCTGTCAGC	LOC_Os06g03682.1	4	1883-1902	1894	4	0.458951	1	0.5					up	0.431213	0.44672	0.984025	no	GO:0008152(metabolic process),GO:0009987(cellular process),GO:0016301(kinase activity),GO:0005575(cellular_component),GO:0006464(cellular protein modification process),GO:0004672(protein kinase activity),GO:0005524(ATP binding),GO:0006468(protein phosphorylation)	NA
osa-MIR1851-p5_1ss1CT	TTCTTCTTCCTCCATCCTGCG	LOC_Os02g38170.1	4	404-424	415	4	1	1	1					down	-0.464856	0.4841	0.984025	no	GO:0003674(molecular_function),GO:0005575(cellular_component),GO:0008150(biological_process)	NA
PC-3p-35500_181	GCTTCTTAGAGGGACT	LOC_Os07g41810.4	3	1029-1043	1035					4	0.999993	1	0.166667	up	0.0608205	0.96246	0.984025	no	GO:0009536(plastid),GO:0008150(biological_process),GO:0005777(peroxisome),GO:0003674(molecular_function)	NA
osa-miR172d	AGAATCTTGATGATGCTGCAT	LOC_Os07g13170.1	2	1404-1424	1415	0	0.018271	11	5.5	0	0.0219041	8	4	up	0.440385	0.62804	0.984025	no	GO:0003677(DNA binding),GO:0009058(biosynthetic process),GO:0000003(reproduction),GO:0009791(post-embryonic development),GO:0003700(sequence-specific DNA binding transcription factor activity),GO:0006139(nucleobase-containing compound metabolic process),GO:0009653(anatomical structure morphogenesis),GO:0007275(multicellular organismal development),GO:0005634(nucleus),GO:0006355(regulation of tran…	NA
osa-miR159b	TTTGGATTGAAGGGAGCTCTG	LOC_Os06g40330.1	3.5	1418-1438	1429	4	0.939673	1	1	2	0.806774	2	2	up	0.472882	0.45068	0.984025	no	GO:0007165(signal transduction),GO:0007275(multicellular organismal development),GO:0030154(cell differentiation),GO:0000003(reproduction),GO:0006139(nucleobase-containing compound metabolic process),GO:0040007(growth),GO:0003677(DNA binding),GO:0005634(nucleus),GO:0009058(biosynthetic process),GO:0008150(biological_process),GO:0008219(cell death),GO:0003700(sequence-specific DNA binding transcri…	NA
osa-miR164a	TGGAGAAGCAGGGCACGTGCA	LOC_Os12g41680.1	2	911-931	922	2	0.562919	4	4	2	0.571572	2	2	up	0.74493	0.54435	0.984025	no	GO:0009058(biosynthetic process),GO:0003700(sequence-specific DNA binding transcription factor activity),GO:0006139(nucleobase-containing compound metabolic process),GO:0009791(post-embryonic development),GO:0009790(embryo development),GO:0007165(signal transduction),GO:0009719(response to endogenous stimulus),GO:0007275(multicellular organismal development),GO:0000003(reproduction),GO:0009653(an…	NA
osa-miR167h-3p	AGGTCATGCTGTAGTTTCATC	LOC_Os02g52470.2	4	645-664	655	4	0.841616	1	0.333333					up	0.90485	0.1567	0.984025	no	GO:0006950(response to stress),GO:0009987(cellular process),GO:0000166(nucleotide binding)	NA
osa-miR167c-5p_R-1	TGAAGCTGCCAGCATGATCT	LOC_Os06g03830.2	4	1496-1515	1506	0	0.028096	9	4.5	2	0.952953	2	1	up	0.863242	0.62804	0.984025	no	GO:0008152(metabolic process),GO:0003824(catalytic activity),GO:0005488(binding),GO:0016491(oxidoreductase activity),GO:0050662(coenzyme binding),GO:0044237(cellular metabolic process)	NA
osa-miR171d-3p	TGATTGAGCCGTGCCAATATC	LOC_Os04g46860.1	1	1326-1346	1337	0	0.0123758	10	10	0	0.0148455	20	20	up	0.229706	0.70149	0.984025	no	GO:0016049(cell growth),GO:0007275(multicellular organismal development),GO:0009653(anatomical structure morphogenesis),GO:0008150(biological_process),GO:0009536(plastid),GO:0003700(sequence-specific DNA binding transcription factor activity),GO:0009987(cellular process),GO:0030154(cell differentiation),GO:0005515(protein binding),GO:0009058(biosynthetic process),GO:0006139(nucleobase-containing …	NA
osa-miR172d	AGAATCTTGATGATGCTGCAT	LOC_Os03g60430.1	2	1755-1775	1766					2	0.861628	2	1	up	0.608701	0.98122	0.984025	no	GO:0000003(reproduction),GO:0009653(anatomical structure morphogenesis),GO:0009791(post-embryonic development),GO:0009908(flower development),GO:0006139(nucleobase-containing compound metabolic process),GO:0005634(nucleus),GO:0030154(cell differentiation),GO:0009058(biosynthetic process),GO:0007275(multicellular organismal development),GO:0003700(sequence-specific DNA binding transcription factor…	NA
PC-3p-337602_10	GGCCGCCGCCGCTGTCGAATC	LOC_Os04g56000.1	4	273-294	285	4	1	1	1					down	-0.538856	0.98122	0.984025	no	NA	NA
PC-3p-337602_10	GGCCGCCGCCGCTGTCGAATC	LOC_Os01g22990.2	3.5	146-166	157					4	1	1	0.5	up	0.117356	0.67704	0.984025	no	NA	NA
osa-miR396e-5p	TCCACAGGCTTTCTTGAACTG	LOC_Os06g02560.2	1	605-625	616	0	0.0396642	2	0.666667	4	0.997595	1	0.333333	up	0.179858	0.98122	0.984025	no	GO:0007275(multicellular organismal development),GO:0005634(nucleus),GO:0005515(protein binding),GO:0005524(ATP binding),GO:0016818(hydrolase activity, acting on acid anhydrides, in phosphorus-containing anhydrides),GO:0006355(regulation of transcription, DNA-dependent)	NA
osa-miR169g_R-1	TAGCCAAGGATGACTTGCCT	LOC_Os03g29760.2	3	1365-1384	1375	2	0.946834	2	0.666667	2	0.950473	2	0.666667	up	0.596011	0.29424	0.984025	no	GO:0009536(plastid),GO:0005634(nucleus),GO:0003700(sequence-specific DNA binding transcription factor activity),GO:0006139(nucleobase-containing compound metabolic process),GO:0009058(biosynthetic process),GO:0005654(nucleoplasm),GO:0006355(regulation of transcription, DNA-dependent)	NA
osa-MIR1851-p5_1ss1CT	TTCTTCTTCCTCCATCCTGCG	LOC_Os07g48260.1	3.5	1179-1198	1189	4	1	1	1					up	1.04611	0.62804	0.984025	no	GO:0006139(nucleobase-containing compound metabolic process),GO:0003700(sequence-specific DNA binding transcription factor activity),GO:0009058(biosynthetic process),GO:0006950(response to stress),GO:0043565(sequence-specific DNA binding),GO:0006355(regulation of transcription, DNA-dependent)	NA
osa-miR169b	CAGCCAAGGATGACTTGCCGG	LOC_Os03g29760.2	3.5	1364-1384	1375	2	0.939731	2	0.666667	2	0.943686	2	0.666667	up	0.596011	0.29424	0.984025	no	GO:0009536(plastid),GO:0005634(nucleus),GO:0003700(sequence-specific DNA binding transcription factor activity),GO:0006139(nucleobase-containing compound metabolic process),GO:0009058(biosynthetic process),GO:0005654(nucleoplasm),GO:0006355(regulation of transcription, DNA-dependent)	NA
osa-miR164e	TGGAGAAGCAGGGCACGTGAG	LOC_Os03g16980.5	4	727-747	738	4	0.986428	1	0.2					up	1.3476	0.0957	0.984025	no	GO:0008152(metabolic process),GO:0006139(nucleobase-containing compound metabolic process),GO:0009987(cellular process),GO:0003824(catalytic activity),GO:0005488(binding),GO:0005886(plasma membrane),GO:0003854(3-beta-hydroxy-delta5-steroid dehydrogenase activity),GO:0016616(oxidoreductase activity, acting on the CH-OH group of donors, NAD or NADP as acceptor),GO:0006694(steroid biosynthetic proce…	NA
osa-miR169o	TAGCCAAGAATGACTTGCCTA	LOC_Os03g48970.2	3	1765-1785	1776	2	0.594598	10	2.5	1	0.0121512	21	5.25	up	0.174016	0.75566	0.984025	no	GO:0007275(multicellular organismal development),GO:0005654(nucleoplasm),GO:0009058(biosynthetic process),GO:0006139(nucleobase-containing compound metabolic process),GO:0003700(sequence-specific DNA binding transcription factor activity),GO:0000003(reproduction),GO:0009791(post-embryonic development),GO:0009790(embryo development),GO:0006355(regulation of transcription, DNA-dependent),GO:0005634…	NA
osa-MIR1851-p5_1ss1CT	TTCTTCTTCCTCCATCCTGCG	LOC_Os09g34280.4	3	2201-2220	2212	4	0.999997	1	0.25					up	0.221938	0.60188	0.984025	no	GO:0005886(plasma membrane),GO:0005515(protein binding)	NA
PC-3p-110955_62	AAAACAAGGACAACAAGAGGT	LOC_Os01g05830.1	4	1357-1377	1368	4	0.841616	1	1					up	0.704415	0.45068	0.984025	no	GO:0003674(molecular_function),GO:0008150(biological_process),GO:0005634(nucleus)	NA
osa-miR169m_R-1	TAGCCAAGGATGACTTGCCT	LOC_Os12g42400.2	2.5	1203-1222	1213	0	0.0119026	3	1					up	0.171637	0.98122	0.984025	no	GO:0005634(nucleus),GO:0005654(nucleoplasm),GO:0009058(biosynthetic process),GO:0006139(nucleobase-containing compound metabolic process),GO:0003700(sequence-specific DNA binding transcription factor activity),GO:0006355(regulation of transcription, DNA-dependent)	NA
osa-miR169n	TAGCCAAGAATGACTTGCCTA	LOC_Os03g48970.1	3	1236-1256	1247	2	0.594598	10	2.5	1	0.0121512	21	5.25	up	0.0333998	0.93778	0.984025	no	GO:0009790(embryo development),GO:0009791(post-embryonic development),GO:0000003(reproduction),GO:0003700(sequence-specific DNA binding transcription factor activity),GO:0006139(nucleobase-containing compound metabolic process),GO:0009058(biosynthetic process),GO:0005654(nucleoplasm),GO:0007275(multicellular organismal development),GO:0006355(regulation of transcription, DNA-dependent),GO:0005634…	NA
osa-miR156j_L+1	TTGACAGAAGAGAGTGAGCAC	LOC_Os06g49010.4	1	1638-1658	1649	4	0.989569	1	0.166667					up	0.324327	0.30926	0.984025	no	GO:0005634(nucleus),GO:0009908(flower development),GO:0003677(DNA binding),GO:0007275(multicellular organismal development),GO:0009058(biosynthetic process),GO:0006139(nucleobase-containing compound metabolic process),GO:0003700(sequence-specific DNA binding transcription factor activity)	NA
osa-miR166d-3p	TCGGACCAGGCTTCATTCCCC	LOC_Os10g33960.3	3	924-944	935	0	0.0276304	20	3.41667	0	0.0330928	40	7.58333	up	0.56742	0.98122	0.984025	no	GO:0007275(multicellular organismal development),GO:0003700(sequence-specific DNA binding transcription factor activity),GO:0008289(lipid binding),GO:0009653(anatomical structure morphogenesis),GO:0006139(nucleobase-containing compound metabolic process),GO:0009058(biosynthetic process),GO:0030154(cell differentiation),GO:0005634(nucleus),GO:0003677(DNA binding),GO:0043565(sequence-specific DNA b…	NA
osa-miR1846d-5p_R-1	TCCCACCGAGCAGCCGGATCT	LOC_Os04g48030.1	4	355-375	366	2	0.296099	2	2					up	0.40027	0.72128	0.984025	no	GO:0006139(nucleobase-containing compound metabolic process),GO:0005634(nucleus),GO:0008150(biological_process),GO:0009058(biosynthetic process),GO:0003700(sequence-specific DNA binding transcription factor activity),GO:0043565(sequence-specific DNA binding),GO:0006355(regulation of transcription, DNA-dependent)	NA
osa-miR166b-3p	TCGGACCAGGCTTCATTCCCC	LOC_Os10g33960.2	3	696-716	707	0	0.0276304	20	3.41667	0	0.0330928	40	7.58333	up	0.888651	0.54434	0.984025	no	GO:0007275(multicellular organismal development),GO:0030154(cell differentiation),GO:0009058(biosynthetic process),GO:0006139(nucleobase-containing compound metabolic process),GO:0009653(anatomical structure morphogenesis),GO:0008289(lipid binding),GO:0003700(sequence-specific DNA binding transcription factor activity),GO:0003677(DNA binding),GO:0005634(nucleus),GO:0043565(sequence-specific DNA b…	NA
osa-miR396c-5p	TTCCACAGCTTTCTTGAACTT	LOC_Os06g02560.2	4	605-626	616	0	0.0410431	2	0.666667	4	0.998058	1	0.333333	up	0.179858	0.98122	0.984025	no	GO:0007275(multicellular organismal development),GO:0005634(nucleus),GO:0005515(protein binding),GO:0005524(ATP binding),GO:0016818(hydrolase activity, acting on acid anhydrides, in phosphorus-containing anhydrides),GO:0006355(regulation of transcription, DNA-dependent)	NA
osa-MIR1863a-p5	GTCTAATATGGTATCCGAGCT	LOC_Os01g34620.2	4	575-595	586					4	0.917727	1	0.111111	down	-0.0606021	0.97345	0.984025	no	GO:0019725(cellular homeostasis),GO:0005739(mitochondrion),GO:0005488(binding),GO:0009055(electron carrier activity),GO:0015035(protein disulfide oxidoreductase activity),GO:0045454(cell redox homeostasis)	NA
PC-3p-18725_264	CTGCCGGCGATGCGCTC	LOC_Os03g55010.1	3.5	1041-1057	1048	4	1	1	0.333333					down	-0.686062	0.35052	0.984025	no	GO:0016740(transferase activity),GO:0005575(cellular_component),GO:0008152(metabolic process),GO:0016758(transferase activity, transferring hexosyl groups)	NA
PC-3p-18730_326	AGAGGAAAAGAAAGCAAAAGC	LOC_Os09g29170.1	4	37-56	48	2	0.999987	2	0.5					up	0.0638364	0.93778	0.984025	no	GO:0016301(kinase activity),GO:0008152(metabolic process),GO:0009987(cellular process),GO:0005515(protein binding),GO:0000166(nucleotide binding),GO:0006464(cellular protein modification process),GO:0004672(protein kinase activity),GO:0005524(ATP binding),GO:0006468(protein phosphorylation),GO:0016773(phosphotransferase activity, alcohol group as acceptor),GO:0009103(lipopolysaccharide biosynthet…	NA
osa-miR167h-3p	AGGTCATGCTGTAGTTTCATC	LOC_Os02g52470.1	4	642-661	652	4	0.841616	1	0.333333					up	0.927218	0.1567	0.984025	no	GO:0009987(cellular process),GO:0000166(nucleotide binding),GO:0006950(response to stress)	NA
PC-5p-151167_37	GAACAAAAGGGTAAAAGCT	LOC_Os01g70270.2	3.5	2867-2885	2876	2	0.865527	2	0.5	2	0.87189	11	2.75	up	0.652053	0.13045	0.984025	no	GO:0009058(biosynthetic process),GO:0006139(nucleobase-containing compound metabolic process),GO:0005634(nucleus),GO:0000003(reproduction),GO:0007275(multicellular organismal development),GO:0009838(abscission),GO:0009908(flower development),GO:0009719(response to endogenous stimulus),GO:0005515(protein binding),GO:0003677(DNA binding),GO:0003700(sequence-specific DNA binding transcription factor…	NA
osa-miR528-5p	TGGAAGGGGCATGCAGAGGAG	LOC_Os08g36420.4	4	700-720	711					4	0.991311	1	0.2	up	0.529119	0.98122	0.984025	no	GO:0006810(transport),GO:0009987(cellular process),GO:0005215(transporter activity),GO:0016020(membrane),GO:0005623(cell),GO:0046873(metal ion transmembrane transporter activity),GO:0030001(metal ion transport),GO:0055085(transmembrane transport)	NA
PC-5p-215441_30	CCTCCGCAGCTAGCTTC	LOC_Os08g02630.1	3.5	910-926	917	2	0.999971	8	3.95					down	-0.399632	7.0994e-05	0.00881953	yes	GO:0009536(plastid),GO:0009579(thylakoid),GO:0016020(membrane),GO:0015979(photosynthesis),GO:0005488(binding),GO:0030145(manganese ion binding),GO:0009523(photosystem II),GO:0016021(integral to membrane)	00195(Photosynthesis)
osa-miR528-5p	TGGAAGGGGCATGCAGAGGAG	LOC_Os08g42640.1	4	630-650	641					4	0.991311	1	1	up	0.0492106	0.95803	0.984025	no	GO:0005488(binding),GO:0003824(catalytic activity),GO:0006464(cellular protein modification process)	NA
PC-3p-1547074_1	AGGGATGGGGAATTAG	LOC_Os01g38359.2	3	615-631	622	4	1	1	0.333333	4	1	1	0.333333	up	1.29084	0.23876	0.984025	no	GO:0016020(membrane),GO:0003824(catalytic activity),GO:0006464(cellular protein modification process),GO:0005488(binding),GO:0005515(protein binding),GO:0005773(vacuole),GO:0006457(protein folding)	NA
osa-miR172c	TGAATCTTGATGATGCTGCAC	LOC_Os05g03040.3	3	2089-2109	2100	2	0.835649	18	6	2	0.842666	5	1.66667	down	-0.250839	0.60083	0.984025	no	GO:0005634(nucleus),GO:0009791(post-embryonic development),GO:0000003(reproduction),GO:0003700(sequence-specific DNA binding transcription factor activity),GO:0006139(nucleobase-containing compound metabolic process),GO:0009058(biosynthetic process),GO:0003677(DNA binding),GO:0007275(multicellular organismal development),GO:0009653(anatomical structure morphogenesis),GO:0006355(regulation of tran…	NA
osa-MIR1863a-p5	GTCTAATATGGTATCCGAGCT	LOC_Os01g34620.6	4	598-618	609					4	0.917727	1	0.111111	up	0.53803	0.97345	0.984025	no	GO:0005739(mitochondrion),GO:0019725(cellular homeostasis),GO:0005488(binding),GO:0009055(electron carrier activity),GO:0015035(protein disulfide oxidoreductase activity),GO:0045454(cell redox homeostasis)	NA
osa-MIR1846e-p3	GGTGACTCCGGCCTCCTCGCC	LOC_Os04g51280.1	4	232-252	243					2	0.659999	5	5	down	-0.0495894	0.97115	0.984025	no	GO:0009536(plastid),GO:0006139(nucleobase-containing compound metabolic process),GO:0016043(cellular component organization),GO:0009987(cellular process),GO:0003674(molecular_function)	NA
PC-5p-215441_30	CCTCCGCAGCTAGCTTC	LOC_Os12g38270.2	4	87-104	95					2	1	2	1	down	-0.630363	0.1623	0.984025	no	GO:0046872(metal ion binding)	NA
PC-3p-1547074_1	AGGGATGGGGAATTAG	LOC_Os01g38359.1	3	615-631	622	4	1	1	0.333333	4	1	1	0.333333	up	1.44715	0.23876	0.984025	no	GO:0005773(vacuole),GO:0005515(protein binding),GO:0005488(binding),GO:0006464(cellular protein modification process),GO:0016020(membrane),GO:0003824(catalytic activity),GO:0006457(protein folding)	NA
PC-3p-1547074_1	AGGGATGGGGAATTAG	LOC_Os06g01360.2	2.5	1727-1743	1734					4	0.986182	1	0.5	down	-0.274624	0.68852	0.984025	no	GO:0009987(cellular process),GO:0009056(catabolic process),GO:0003824(catalytic activity),GO:0005829(cytosol),GO:0008152(metabolic process),GO:0004411(homogentisate 1,2-dioxygenase activity),GO:0006559(L-phenylalanine catabolic process),GO:0006570(tyrosine metabolic process),GO:0055114(oxidation-reduction process)	NA
osa-miR156e	TGACAGAAGAGAGTGAGCAC	LOC_Os06g45310.1	1	854-873	864					4	0.999402	1	1	up	0.533168	0.3723	0.984025	no	GO:0003677(DNA binding),GO:0005634(nucleus),GO:0006139(nucleobase-containing compound metabolic process),GO:0009653(anatomical structure morphogenesis),GO:0009058(biosynthetic process),GO:0007275(multicellular organismal development),GO:0003700(sequence-specific DNA binding transcription factor activity)	NA
osa-miR172a	AGAATCTTGATGATGCTGCAT	LOC_Os04g55560.4	4	807-827	818	1	0.0331649	2	0.666667	0	0.0219041	5	1.66667	down	-0.0831769	0.97345	0.984025	no	NA	NA
osa-miR169b	CAGCCAAGGATGACTTGCCGG	LOC_Os12g42400.2	3.5	1202-1222	1213	0	0.0264653	3	1					up	0.171637	0.98122	0.984025	no	GO:0005634(nucleus),GO:0005654(nucleoplasm),GO:0009058(biosynthetic process),GO:0006139(nucleobase-containing compound metabolic process),GO:0003700(sequence-specific DNA binding transcription factor activity),GO:0006355(regulation of transcription, DNA-dependent)	NA
osa-miR172d	AGAATCTTGATGATGCTGCAT	LOC_Os05g03040.1	2	1976-1996	1987	2	0.855019	18	6	2	0.861628	5	1.66667	down	-0.257604	0.60984	0.984025	no	GO:0009058(biosynthetic process),GO:0006139(nucleobase-containing compound metabolic process),GO:0003700(sequence-specific DNA binding transcription factor activity),GO:0000003(reproduction),GO:0005634(nucleus),GO:0003677(DNA binding),GO:0007275(multicellular organismal development),GO:0009653(anatomical structure morphogenesis),GO:0009791(post-embryonic development),GO:0006355(regulation of tran…	NA
osa-miR395g_L-1	TGAAGTGTTTGGGGGAACTC	LOC_Os03g53230.1	2	595-614	605	2	0.241095	7	7	2	0.246137	2	2	down	-0.0400911	0.99158	0.992945	no	GO:0009536(plastid),GO:0005886(plasma membrane),GO:0016740(transferase activity),GO:0008152(metabolic process),GO:0008150(biological_process),GO:0004781(sulfate adenylyltransferase (ATP) activity),GO:0000103(sulfate assimilation)	00230(Purine metabolism),00450(Selenoamino acid metabolism),00920(Sulfur metabolism)
osa-MIR1851-p5_1ss1CT	TTCTTCTTCCTCCATCCTGCG	LOC_Os02g12654.2	4	955-975	966	0	0.231404	3	3					up	0.0628585	0.70149	0.984025	no	NA	NA
osa-miR1848	CCTCGCCGGCGCGCGCGTGCA	LOC_Os10g39936.1	4	630-651	642	4	1	1	1					up	0.580857	0.52537	0.984025	no	GO:0016020(membrane),GO:0005488(binding),GO:0016043(cellular component organization)	NA
osa-miR166m_R-1	TCGGACCAGGCTTCATTCCC	LOC_Os10g33960.4	2	925-944	935	0	0.0234298	20	3.41667	0	0.0280738	40	7.58333	up	0.577993	0.98122	0.984025	no	GO:0007275(multicellular organismal development),GO:0003677(DNA binding),GO:0005634(nucleus),GO:0030154(cell differentiation),GO:0009058(biosynthetic process),GO:0006139(nucleobase-containing compound metabolic process),GO:0009653(anatomical structure morphogenesis),GO:0008289(lipid binding),GO:0003700(sequence-specific DNA binding transcription factor activity),GO:0043565(sequence-specific DNA b…	NA
osa-miR156j_L+1	TTGACAGAAGAGAGTGAGCAC	LOC_Os06g49010.5	1	2018-2038	2029	4	0.989569	1	0.166667					up	0.647765	0.30926	0.984025	no	GO:0003677(DNA binding),GO:0009908(flower development),GO:0006139(nucleobase-containing compound metabolic process),GO:0003700(sequence-specific DNA binding transcription factor activity),GO:0005634(nucleus),GO:0009058(biosynthetic process),GO:0007275(multicellular organismal development)	NA
PC-5p-215441_30	CCTCCGCAGCTAGCTTC	LOC_Os02g29400.1	3	165-180	171	2	0.972989	2	1.5					up	0.398229	0.35582	0.984025	no	GO:0005773(vacuole),GO:0006810(transport),GO:0009987(cellular process),GO:0016020(membrane),GO:0016043(cellular component organization),GO:0005739(mitochondrion),GO:0005215(transporter activity),GO:0009536(plastid),GO:0006886(intracellular protein transport),GO:0005741(mitochondrial outer membrane)	NA
osa-miR172c	TGAATCTTGATGATGCTGCAC	LOC_Os07g13170.2	3	1463-1483	1474	0	0.0170948	11	5.5	0	0.0204964	8	4	up	0.482677	0.62804	0.984025	no	GO:0009791(post-embryonic development),GO:0009653(anatomical structure morphogenesis),GO:0007275(multicellular organismal development),GO:0003677(DNA binding),GO:0005634(nucleus),GO:0009058(biosynthetic process),GO:0006139(nucleobase-containing compound metabolic process),GO:0003700(sequence-specific DNA binding transcription factor activity),GO:0000003(reproduction),GO:0006355(regulation of tran…	NA
osa-miR166f	TCGGACCAGGCTTCATTCCCC	LOC_Os10g33960.3	3	924-944	935	0	0.0276304	20	3.41667	0	0.0330928	40	7.58333	up	0.56742	0.98122	0.984025	no	GO:0007275(multicellular organismal development),GO:0003700(sequence-specific DNA binding transcription factor activity),GO:0008289(lipid binding),GO:0009653(anatomical structure morphogenesis),GO:0006139(nucleobase-containing compound metabolic process),GO:0009058(biosynthetic process),GO:0030154(cell differentiation),GO:0005634(nucleus),GO:0003677(DNA binding),GO:0043565(sequence-specific DNA b…	NA
osa-miR166h-3p	TCGGACCAGGCTTCATTCCTC	LOC_Os03g01890.1	3	1089-1109	1100	0	0.019211	19	3.16667	0	0.0230288	29	4.83333	up	0.771313	0.39124	0.984025	no	GO:0003700(sequence-specific DNA binding transcription factor activity),GO:0007275(multicellular organismal development),GO:0009653(anatomical structure morphogenesis),GO:0030154(cell differentiation),GO:0006139(nucleobase-containing compound metabolic process),GO:0008289(lipid binding),GO:0009058(biosynthetic process),GO:0003677(DNA binding),GO:0005634(nucleus),GO:0043565(sequence-specific DNA b…	NA
osa-miR166m_R-1	TCGGACCAGGCTTCATTCCC	LOC_Os12g41860.1	2	878-897	888	2	0.9165	4	1.33333	0	0.0280738	26	8.66667	up	0.463271	0.96748	0.984025	no	GO:0009908(flower development),GO:0009790(embryo development),GO:0009791(post-embryonic development),GO:0009058(biosynthetic process),GO:0006139(nucleobase-containing compound metabolic process),GO:0007275(multicellular organismal development),GO:0000003(reproduction),GO:0009653(anatomical structure morphogenesis),GO:0003677(DNA binding),GO:0005634(nucleus),GO:0003700(sequence-specific DNA bindin…	NA
osa-miR169k_R-1	TAGCCAAGGATGACTTGCCT	LOC_Os03g48970.4	3	1229-1248	1239	2	0.946834	10	2.5	1	0.0389544	21	5.25	up	0.0493482	0.93778	0.984025	no	GO:0009058(biosynthetic process),GO:0009790(embryo development),GO:0009791(post-embryonic development),GO:0006139(nucleobase-containing compound metabolic process),GO:0007275(multicellular organismal development),GO:0000003(reproduction),GO:0005654(nucleoplasm),GO:0003700(sequence-specific DNA binding transcription factor activity),GO:0006355(regulation of transcription, DNA-dependent),GO:0005634…	NA
osa-miR169n	TAGCCAAGAATGACTTGCCTA	LOC_Os03g48970.2	3	1765-1785	1776	2	0.594598	10	2.5	1	0.0121512	21	5.25	up	0.174016	0.75566	0.984025	no	GO:0007275(multicellular organismal development),GO:0005654(nucleoplasm),GO:0009058(biosynthetic process),GO:0006139(nucleobase-containing compound metabolic process),GO:0003700(sequence-specific DNA binding transcription factor activity),GO:0000003(reproduction),GO:0009791(post-embryonic development),GO:0009790(embryo development),GO:0006355(regulation of transcription, DNA-dependent),GO:0005634…	NA
osa-miR166j-3p	TCGGACCAGGCTTCATTCCCC	LOC_Os03g43930.2	3	955-975	966	2	0.946834	4	1.33333	0	0.0330928	26	8.66667	up	0.108819	0.67299	0.984025	no	GO:0000003(reproduction),GO:0009653(anatomical structure morphogenesis),GO:0009791(post-embryonic development),GO:0009790(embryo development),GO:0009058(biosynthetic process),GO:0007275(multicellular organismal development),GO:0005634(nucleus),GO:0006139(nucleobase-containing compound metabolic process),GO:0009908(flower development),GO:0003700(sequence-specific DNA binding transcription factor a…	NA
osa-miR169j_R-1	TAGCCAAGGATGACTTGCCT	LOC_Os12g42400.1	2.5	1257-1276	1267	0	0.0119026	3	1					up	0.171637	0.98122	0.984025	no	GO:0005634(nucleus),GO:0005654(nucleoplasm),GO:0009058(biosynthetic process),GO:0006139(nucleobase-containing compound metabolic process),GO:0003700(sequence-specific DNA binding transcription factor activity),GO:0006355(regulation of transcription, DNA-dependent)	NA
PC-5p-63899_117	GAAGGGAGCTTCGAGGCG	LOC_Os11g47760.4	4	1501-1518	1509	2	0.996368	11	2.75	2	0.996829	10	2.5	up	0.767737	0.00010217	0.0116713	yes	GO:0009607(response to biotic stimulus),GO:0006950(response to stress),GO:0009628(response to abiotic stimulus),GO:0000166(nucleotide binding),GO:0009987(cellular process),GO:0005737(cytoplasm),GO:0005515(protein binding),GO:0005730(nucleolus),GO:0005829(cytosol),GO:0005886(plasma membrane),GO:0009536(plastid),GO:0009791(post-embryonic development),GO:0005618(cell wall),GO:0005575(cellular_compon…	NA
osa-miR395e_L-1	TGAAGTGTTTGGGGGAACTC	LOC_Os03g53230.1	2	595-614	605	2	0.241095	7	7	2	0.246137	2	2	down	-0.0400911	0.99158	0.992945	no	GO:0009536(plastid),GO:0005886(plasma membrane),GO:0016740(transferase activity),GO:0008152(metabolic process),GO:0008150(biological_process),GO:0004781(sulfate adenylyltransferase (ATP) activity),GO:0000103(sulfate assimilation)	00230(Purine metabolism),00450(Selenoamino acid metabolism),00920(Sulfur metabolism)
osa-MIR1851-p5_1ss1CT	TTCTTCTTCCTCCATCCTGCG	LOC_Os01g48950.1	4	190-209	200	2	1	3	3	2	1	6	6	down	-0.144577	0.88709	0.984025	no	NA	NA
PC-5p-151167_37	GAACAAAAGGGTAAAAGCT	LOC_Os01g70270.4	3.5	2747-2765	2756	2	0.865527	2	0.5	2	0.87189	11	2.75	up	0.628408	0.13045	0.984025	no	GO:0009058(biosynthetic process),GO:0006139(nucleobase-containing compound metabolic process),GO:0005634(nucleus),GO:0000003(reproduction),GO:0007275(multicellular organismal development),GO:0009838(abscission),GO:0009908(flower development),GO:0009719(response to endogenous stimulus),GO:0005515(protein binding),GO:0003677(DNA binding),GO:0003700(sequence-specific DNA binding transcription factor…	NA
osa-miR1436_L-2R+1	ATTATGGGACGGAGGGAGTA	LOC_Os02g13100.1	3	1499-1518	1509	4	1	1	1	2	1	3	3	down	-0.0960097	0.8619	0.984025	no	GO:0005634(nucleus),GO:0008152(metabolic process),GO:0009058(biosynthetic process),GO:0006464(cellular protein modification process),GO:0009987(cellular process),GO:0003824(catalytic activity),GO:0016787(hydrolase activity)	NA
PC-3p-385622_13	ATGATACCTGGGCTCCTGG	LOC_Os01g64270.1	4	586-603	595					3	0.128335	2	2	up	0.0972602	0.64468	0.984025	no	GO:0009536(plastid),GO:0008150(biological_process),GO:0009579(thylakoid),GO:0016020(membrane),GO:0003674(molecular_function)	NA
PC-3p-1547074_1	AGGGATGGGGAATTAG	LOC_Os04g17100.2	3.5	860-875	866	2	0.999996	2	1	2	0.999997	2	1	up	0.616024	0.13838	0.984025	no	GO:0005886(plasma membrane),GO:0006810(transport),GO:0005488(binding),GO:0046872(metal ion binding),GO:0030001(metal ion transport)	NA
PC-5p-705811_3	TCAGCGCGACGGAATC	LOC_Os08g40070.1	4	226-242	232	2	1	2	0.666667					down	-0.926308	0.50917	0.984025	no	GO:0003677(DNA binding),GO:0009058(biosynthetic process),GO:0006139(nucleobase-containing compound metabolic process)	NA
osa-miR160a-5p_L+1R-1	GTGCCTGGCTCCCTGTATGCC	LOC_Os06g47150.3	0.5	1812-1832	1823	2	0.939731	5	1.25	2	0.943686	9	2.25	up	0.613678	0.49324	0.984025	no	GO:0009987(cellular process),GO:0009058(biosynthetic process),GO:0007275(multicellular organismal development),GO:0040007(growth),GO:0003723(RNA binding),GO:0008150(biological_process),GO:0007165(signal transduction),GO:0009719(response to endogenous stimulus),GO:0005634(nucleus),GO:0009908(flower development),GO:0003700(sequence-specific DNA binding transcription factor activity),GO:0000003(repr…	NA
PC-5p-284772_19	AGGCCTGCGGTCCGCC	LOC_Os03g09310.1	4	539-554	545					4	1	1	0.5	down	-0.319244	0.73839	0.984025	no	GO:0005575(cellular_component),GO:0005515(protein binding)	NA
osa-miR169i_R-1	TAGCCAAGGATGACTTGCCT	LOC_Os03g07880.3	3	757-776	767	0	0.0276304	4	1.33333	0	0.0330928	8	2.66667	up	0.226942	0.57096	0.984025	no	GO:0005654(nucleoplasm),GO:0009058(biosynthetic process),GO:0006139(nucleobase-containing compound metabolic process),GO:0003700(sequence-specific DNA binding transcription factor activity),GO:0006355(regulation of transcription, DNA-dependent),GO:0005634(nucleus)	NA
osa-miR169f.1_R-1	TAGCCAAGGATGACTTGCCT	LOC_Os12g42400.2	2.5	1203-1222	1213	0	0.0119026	3	1					up	0.171637	0.98122	0.984025	no	GO:0005634(nucleus),GO:0005654(nucleoplasm),GO:0009058(biosynthetic process),GO:0006139(nucleobase-containing compound metabolic process),GO:0003700(sequence-specific DNA binding transcription factor activity),GO:0006355(regulation of transcription, DNA-dependent)	NA
osa-miR156f_L+1	TTGACAGAAGAGAGTGAGCAC	LOC_Os01g69830.1	1.5	1153-1173	1164	4	0.793919	1	1					up	0.12608	0.95803	0.984025	no	GO:0006139(nucleobase-containing compound metabolic process),GO:0005634(nucleus),GO:0003677(DNA binding),GO:0009908(flower development),GO:0009058(biosynthetic process),GO:0003700(sequence-specific DNA binding transcription factor activity)	NA
PC-3p-121977_42	ATTCCGTTAACGAACGA	LOC_Os01g53060.1	4	1004-1019	1010					2	0.919316	3	1.5	down	-0.189583	0.71366	0.984025	no	GO:0016020(membrane),GO:0005777(peroxisome),GO:0009536(plastid),GO:0003674(molecular_function),GO:0008150(biological_process),GO:0016021(integral to membrane)	NA
osa-miR171c-3p	TGATTGAGCCGTGCCAATATC	LOC_Os02g44370.1	1	1526-1546	1537					4	0.843616	1	1	down	-0.186236	0.8619	0.984025	no	GO:0009987(cellular process),GO:0009536(plastid),GO:0008150(biological_process),GO:0030154(cell differentiation),GO:0009058(biosynthetic process),GO:0006139(nucleobase-containing compound metabolic process),GO:0016043(cellular component organization),GO:0009653(anatomical structure morphogenesis),GO:0016049(cell growth),GO:0007275(multicellular organismal development),GO:0005515(protein binding),…	NA
osa-miR166i-3p_L+2R-2	TCTCGGATCAGGCTTCATTCC	LOC_Os02g52390.1	4	1801-1822	1812	2	0.504524	5	5	2	0.51286	3	3	up	0.12905	0.15562	0.984025	no	GO:0005576(extracellular region),GO:0008150(biological_process),GO:0016787(hydrolase activity),GO:0009536(plastid),GO:0005739(mitochondrion),GO:0019538(protein metabolic process),GO:0004222(metalloendopeptidase activity),GO:0006508(proteolysis),GO:0008270(zinc ion binding),GO:0008237(metallopeptidase activity)	NA
osa-miR1436_L-2R+1	ATTATGGGACGGAGGGAGTA	LOC_Os05g15510.2	4	1655-1674	1665	4	1	1	1	4	1	1	1	down	-0.728827	0.68176	0.984025	no	GO:0005623(cell),GO:0008152(metabolic process),GO:0005488(binding),GO:0003824(catalytic activity),GO:0016787(hydrolase activity),GO:0005975(carbohydrate metabolic process),GO:0004553(hydrolase activity, hydrolyzing O-glycosyl compounds)	NA
osa-miR166h-3p	TCGGACCAGGCTTCATTCCTC	LOC_Os10g33960.2	3	696-716	707	0	0.019211	20	3.41667	0	0.0230288	40	7.58333	up	0.888651	0.54434	0.984025	no	GO:0007275(multicellular organismal development),GO:0030154(cell differentiation),GO:0009058(biosynthetic process),GO:0006139(nucleobase-containing compound metabolic process),GO:0009653(anatomical structure morphogenesis),GO:0008289(lipid binding),GO:0003700(sequence-specific DNA binding transcription factor activity),GO:0003677(DNA binding),GO:0005634(nucleus),GO:0043565(sequence-specific DNA b…	NA
osa-miR160a-5p_L+1R-1	GTGCCTGGCTCCCTGTATGCC	LOC_Os10g33940.1	0.5	1636-1656	1647	2	0.939731	3	3					down	-0.177655	0.77683	0.984025	no	GO:0009719(response to endogenous stimulus),GO:0003723(RNA binding),GO:0007275(multicellular organismal development),GO:0009987(cellular process),GO:0005634(nucleus),GO:0003700(sequence-specific DNA binding transcription factor activity),GO:0009058(biosynthetic process),GO:0006139(nucleobase-containing compound metabolic process),GO:0006355(regulation of transcription, DNA-dependent),GO:0003677(D…	NA
osa-miR1436_L-2R+1	ATTATGGGACGGAGGGAGTA	LOC_Os08g37444.6	4	2060-2079	2070	4	1	1	0.5					up	0.370719	0.55059	0.984025	no	GO:0000166(nucleotide binding),GO:0016787(hydrolase activity),GO:0009987(cellular process),GO:0006810(transport),GO:0005488(binding),GO:0006139(nucleobase-containing compound metabolic process),GO:0009056(catabolic process),GO:0005737(cytoplasm),GO:0008152(metabolic process),GO:0005783(endoplasmic reticulum),GO:0005525(GTP binding),GO:0006614(SRP-dependent cotranslational protein targeting to mem…	NA
osa-miR5809_R+1	TCGTCGCCGGCGACCACAGCT	LOC_Os01g49750.1	4	280-300	291	4	1	1	1					down	#NAME?	0.32536	0.984025	no	NA	NA
PC-5p-215441_30	CCTCCGCAGCTAGCTTC	LOC_Os07g30840.3	3.5	581-596	587	4	1	1	0.25	4	1	1	0.25	up	0.271173	0.72128	0.984025	no	GO:0016043(cellular component organization),GO:0016301(kinase activity),GO:0005634(nucleus),GO:0005829(cytosol),GO:0005515(protein binding),GO:0009628(response to abiotic stimulus),GO:0009791(post-embryonic development),GO:0006464(cellular protein modification process),GO:0009987(cellular process)	NA
osa-miR530-5p_R+1	TGCATTTGCACCTGCACCTAC	LOC_Os01g01120.1	4	48-68	59	2	0.855019	2	2	2	0.861628	2	2	down	-0.386945	0.31288	0.984025	no	GO:0008152(metabolic process),GO:0005829(cytosol),GO:0009058(biosynthetic process),GO:0009536(plastid),GO:0009987(cellular process),GO:0016787(hydrolase activity),GO:0005488(binding),GO:0003824(catalytic activity)	NA
osa-miR169m_R-1	TAGCCAAGGATGACTTGCCT	LOC_Os03g29760.3	3	1265-1284	1275	2	0.946834	2	0.666667	2	0.950473	2	0.666667	up	0.600864	0.22166	0.984025	no	GO:0003700(sequence-specific DNA binding transcription factor activity),GO:0005634(nucleus),GO:0005654(nucleoplasm),GO:0009058(biosynthetic process),GO:0006139(nucleobase-containing compound metabolic process),GO:0009536(plastid),GO:0006355(regulation of transcription, DNA-dependent)	NA
osa-MIR164f-p3	TGCCCTTCTTCTCCACCGTGC	LOC_Os10g18340.1	4	558-579	570	2	0.99849	24	12	2	0.998709	14	7	up	0.571441	3.2629e-11	1.35116e-08	yes	GO:0009628(response to abiotic stimulus),GO:0006950(response to stress),GO:0009607(response to biotic stimulus),GO:0007165(signal transduction),GO:0009719(response to endogenous stimulus),GO:0005575(cellular_component),GO:0003674(molecular_function)	NA
osa-miR156g	TGACAGAAGAGAGTGAGCAC	LOC_Os02g04680.2	2	1962-1981	1972					2	0.677024	2	1	up	0.957379	0.17522	0.984025	no	GO:0009908(flower development),GO:0003700(sequence-specific DNA binding transcription factor activity),GO:0006139(nucleobase-containing compound metabolic process),GO:0009058(biosynthetic process),GO:0007275(multicellular organismal development),GO:0005634(nucleus),GO:0003677(DNA binding)	NA
osa-miR169f.1_R-1	TAGCCAAGGATGACTTGCCT	LOC_Os03g29760.2	3	1365-1384	1375	2	0.946834	2	0.666667	2	0.950473	2	0.666667	up	0.596011	0.29424	0.984025	no	GO:0009536(plastid),GO:0005634(nucleus),GO:0003700(sequence-specific DNA binding transcription factor activity),GO:0006139(nucleobase-containing compound metabolic process),GO:0009058(biosynthetic process),GO:0005654(nucleoplasm),GO:0006355(regulation of transcription, DNA-dependent)	NA
osa-miR393a	TCCAAAGGGATCGCATTGATC	LOC_Os04g32460.2	1	1823-1842	1833	1	0.0169376	2	1	4	0.751318	1	0.5	up	0.256673	0.72128	0.984025	no	GO:0003824(catalytic activity),GO:0006464(cellular protein modification process),GO:0007275(multicellular organismal development),GO:0009607(response to biotic stimulus),GO:0005515(protein binding),GO:0005488(binding),GO:0016020(membrane),GO:0005773(vacuole),GO:0009908(flower development)	NA
osa-MIR1851-p5_1ss1CT	TTCTTCTTCCTCCATCCTGCG	LOC_Os03g49620.2	4	1920-1941	1932	2	1	2	0.333333					up	0.222775	0.96245	0.984025	no	GO:0005886(plasma membrane),GO:0006464(cellular protein modification process),GO:0016301(kinase activity),GO:0009987(cellular process),GO:0008152(metabolic process),GO:0004672(protein kinase activity),GO:0005524(ATP binding),GO:0006468(protein phosphorylation)	NA
osa-miR1427	TGCGGAACCGTGCGGTGGCGC	LOC_Os01g17170.1	4	187-206	197	2	0.855019	2	1	3	0.172094	2	1	down	-0.381542	3.3533e-06	0.000598674	yes	GO:0015979(photosynthesis),GO:0009987(cellular process),GO:0009058(biosynthetic process),GO:0009536(plastid),GO:0003824(catalytic activity),GO:0016020(membrane),GO:0008152(metabolic process),GO:0009579(thylakoid),GO:0003677(DNA binding),GO:0016491(oxidoreductase activity),GO:0046872(metal ion binding),GO:0055114(oxidation-reduction process)	00860(Porphyrin and chlorophyll metabolism)
osa-miR166b-3p	TCGGACCAGGCTTCATTCCCC	LOC_Os03g01890.2	3	1089-1109	1100	0	0.0276304	19	3.16667	0	0.0330928	29	4.83333	up	1.32287	0.54434	0.984025	no	GO:0006139(nucleobase-containing compound metabolic process),GO:0003700(sequence-specific DNA binding transcription factor activity),GO:0007275(multicellular organismal development),GO:0009058(biosynthetic process),GO:0009653(anatomical structure morphogenesis),GO:0030154(cell differentiation),GO:0003677(DNA binding),GO:0008289(lipid binding),GO:0005634(nucleus),GO:0043565(sequence-specific DNA b…	NA
PC-5p-705811_3	TCAGCGCGACGGAATC	LOC_Os02g14780.1	4	58-73	64	4	1	1	0.5					up	0.315102	0.60187	0.984025	no	GO:0006139(nucleobase-containing compound metabolic process),GO:0003723(RNA binding),GO:0005515(protein binding),GO:0006396(RNA processing)	03040(Spliceosome)
PC-3p-18725_264	CTGCCGGCGATGCGCTC	LOC_Os03g32490.1	3.5	993-1008	999	2	1	6	6	2	1	6	6	down	-0.227766	0.35644	0.984025	no	GO:0008150(biological_process),GO:0003674(molecular_function)	NA
osa-miR166a-5p	GGAATGTTGTCTGGTTCAAGG	LOC_Os06g01304.2	4	1922-1942	1933					2	0.715951	2	1	down	-0.100644	0.82791	0.984025	no	GO:0003824(catalytic activity),GO:0005515(protein binding),GO:0006464(cellular protein modification process),GO:0005102(receptor binding),GO:0004842(ubiquitin-protein ligase activity),GO:0016567(protein ubiquitination),GO:0000151(ubiquitin ligase complex)	NA
osa-miR169j_R-1	TAGCCAAGGATGACTTGCCT	LOC_Os03g44540.1	3	1719-1738	1729	2	0.946834	4	4	1	0.0389544	10	10	up	0.539411	0.27865	0.984025	no	GO:0005654(nucleoplasm),GO:0005634(nucleus),GO:0003700(sequence-specific DNA binding transcription factor activity),GO:0006139(nucleobase-containing compound metabolic process),GO:0009058(biosynthetic process),GO:0006355(regulation of transcription, DNA-dependent)	NA
osa-MIR5788-p3_1ss20AG	AGATTCGTAGTACTAGGATGTGTC	LOC_Os07g45350.5	4	1354-1377	1368					2	0.834372	2	0.4	up	0.210315	0.74693	0.984025	no	GO:0005488(binding),GO:0016881(acid-amino acid ligase activity)	NA
osa-miR156a	TGACAGAAGAGAGTGAGCAC	LOC_Os08g10550.1	4	88-107	98					2	0.884399	2	2	up	0.585055	0.62804	0.984025	no	GO:0009987(cellular process),GO:0006810(transport),GO:0005215(transporter activity),GO:0005886(plasma membrane),GO:0007275(multicellular organismal development),GO:0015079(potassium ion transmembrane transporter activity),GO:0071805(potassium ion transmembrane transport),GO:0016020(membrane)	NA
osa-miR169h_R-1	TAGCCAAGGATGACTTGCCT	LOC_Os03g48970.3	3	1936-1955	1946	2	0.946834	10	2.5	2	0.950473	21	5.25	up	0.223159	0.75566	0.984025	no	GO:0006139(nucleobase-containing compound metabolic process),GO:0007275(multicellular organismal development),GO:0005654(nucleoplasm),GO:0009058(biosynthetic process),GO:0003700(sequence-specific DNA binding transcription factor activity),GO:0000003(reproduction),GO:0009791(post-embryonic development),GO:0009790(embryo development),GO:0006355(regulation of transcription, DNA-dependent),GO:0005634…	NA
osa-miR169h_R-1	TAGCCAAGGATGACTTGCCT	LOC_Os03g29760.3	3	1265-1284	1275	2	0.946834	2	0.666667	2	0.950473	2	0.666667	up	0.600864	0.22166	0.984025	no	GO:0003700(sequence-specific DNA binding transcription factor activity),GO:0005634(nucleus),GO:0005654(nucleoplasm),GO:0009058(biosynthetic process),GO:0006139(nucleobase-containing compound metabolic process),GO:0009536(plastid),GO:0006355(regulation of transcription, DNA-dependent)	NA
osa-miR399a	TGCCAAAGGAGAATTGCCCTG	LOC_Os04g33860.1	3.5	498-519	509					4	0.760035	1	1	up	0.376255	0.67299	0.984025	no	GO:0003674(molecular_function),GO:0008150(biological_process),GO:0009536(plastid)	NA
osa-miR395y_L-1	TGAAGTGTTTGGGGGAACTC	LOC_Os03g53230.1	2	595-614	605	2	0.241095	7	7	2	0.246137	2	2	down	-0.0400911	0.99158	0.992945	no	GO:0009536(plastid),GO:0005886(plasma membrane),GO:0016740(transferase activity),GO:0008152(metabolic process),GO:0008150(biological_process),GO:0004781(sulfate adenylyltransferase (ATP) activity),GO:0000103(sulfate assimilation)	00230(Purine metabolism),00450(Selenoamino acid metabolism),00920(Sulfur metabolism)
osa-miR169i_R-1	TAGCCAAGGATGACTTGCCT	LOC_Os03g29760.3	3	1265-1284	1275	2	0.946834	2	0.666667	2	0.950473	2	0.666667	up	0.600864	0.22166	0.984025	no	GO:0003700(sequence-specific DNA binding transcription factor activity),GO:0005634(nucleus),GO:0005654(nucleoplasm),GO:0009058(biosynthetic process),GO:0006139(nucleobase-containing compound metabolic process),GO:0009536(plastid),GO:0006355(regulation of transcription, DNA-dependent)	NA
osa-miR1318-3p	CAGGTGTCATCTCCCCTGAAC	LOC_Os04g08350.2	3.5	1184-1203	1195	4	0.504404	1	0.5	2	0.336996	3	1.5	down	-0.110564	0.81961	0.984025	no	GO:0030154(cell differentiation),GO:0008152(metabolic process),GO:0006950(response to stress),GO:0009056(catabolic process),GO:0009987(cellular process),GO:0005488(binding),GO:0009058(biosynthetic process),GO:0005739(mitochondrion),GO:0009536(plastid),GO:0003824(catalytic activity),GO:0007275(multicellular organismal development),GO:0009653(anatomical structure morphogenesis),GO:0030170(pyridoxal…	00270(Cysteine and methionine metabolism),00450(Selenoamino acid metabolism),00460(Cyanoamino acid metabolism),00920(Sulfur metabolism)
osa-miR2055	TTTCCTTGGGAAGGTGGTTTC	LOC_Os11g01074.3	3.5	149-169	160	2	0.633294	4	3					up	0.0749888	0.94067	0.984025	no	GO:0006139(nucleobase-containing compound metabolic process),GO:0003824(catalytic activity),GO:0004518(nuclease activity),GO:0005575(cellular_component),GO:0004540(ribonuclease activity),GO:0008033(tRNA processing)	NA
osa-miR171b	TGATTGAGCCGTGCCAATATC	LOC_Os02g44360.1	1	1351-1371	1362	0	0.0123758	4	4	2	0.737017	2	2	up	0.309141	0.57096	0.984025	no	GO:0030154(cell differentiation),GO:0009987(cellular process),GO:0007275(multicellular organismal development),GO:0016043(cellular component organization),GO:0006139(nucleobase-containing compound metabolic process),GO:0009058(biosynthetic process),GO:0008150(biological_process),GO:0003700(sequence-specific DNA binding transcription factor activity),GO:0009536(plastid),GO:0009653(anatomical struc…	NA
osa-miR169i_R-1	TAGCCAAGGATGACTTGCCT	LOC_Os07g41720.1	3	1170-1189	1180					2	0.950473	2	1	up	0.568672	0.49324	0.984025	no	GO:0005654(nucleoplasm),GO:0009058(biosynthetic process),GO:0006139(nucleobase-containing compound metabolic process),GO:0003700(sequence-specific DNA binding transcription factor activity),GO:0006355(regulation of transcription, DNA-dependent),GO:0005634(nucleus)	NA
osa-miR171f-3p	TGATTGAGCCGTGCCAATATC	LOC_Os06g01620.1	1	456-476	467	0	0.0123758	8	8	0	0.0148455	11	11	down	-0.481141	0.73839	0.984025	no	GO:0009536(plastid),GO:0016043(cellular component organization),GO:0006139(nucleobase-containing compound metabolic process),GO:0009653(anatomical structure morphogenesis),GO:0030154(cell differentiation),GO:0016049(cell growth),GO:0007275(multicellular organismal development),GO:0009058(biosynthetic process),GO:0008150(biological_process),GO:0005515(protein binding),GO:0009987(cellular process),…	NA
osa-miR156i	TGACAGAAGAGAGTGAGCAC	LOC_Os02g04680.1	2	1965-1984	1975					2	0.677024	2	1	up	0.927752	0.17522	0.984025	no	GO:0006139(nucleobase-containing compound metabolic process),GO:0009058(biosynthetic process),GO:0007275(multicellular organismal development),GO:0005634(nucleus),GO:0003677(DNA binding),GO:0009908(flower development),GO:0003700(sequence-specific DNA binding transcription factor activity)	NA
PC-3p-269067_20	GTGGAAACGCTCTTTAA	LOC_Os11g44810.2	4	323-340	330	2	0.985204	2	1	2	0.986636	3	1.5	up	0.372282	0.16513	0.984025	no	GO:0005575(cellular_component)	NA
PC-3p-18725_264	CTGCCGGCGATGCGCTC	LOC_Os09g36100.1	4	53-68	59	4	1	1	0.5					up	0.313867	0.60187	0.984025	no	GO:0003674(molecular_function),GO:0008150(biological_process)	NA
osa-miR172a	AGAATCTTGATGATGCTGCAT	LOC_Os09g21770.1	3	686-705	697	2	0.594598	3	3	2	0.603346	11	11	up	0.206696	0.46312	0.984025	no	GO:0009058(biosynthetic process),GO:0005575(cellular_component),GO:0003677(DNA binding),GO:0009908(flower development),GO:0005488(binding),GO:0009791(post-embryonic development),GO:0006139(nucleobase-containing compound metabolic process),GO:0005515(protein binding)	NA
PC-3p-59729_135	TGGCTGCATCCCGTTCTCCTC	LOC_Os02g22380.1	3.5	1439-1459	1450	4	0.504404	1	1					up	0.0723928	0.95803	0.984025	no	GO:0008152(metabolic process),GO:0008150(biological_process),GO:0016740(transferase activity),GO:0016757(transferase activity, transferring glycosyl groups)	NA
osa-miR172d	AGAATCTTGATGATGCTGCAT	LOC_Os04g55560.2	4	1623-1643	1634	2	0.855019	2	0.666667	0	0.0219041	5	1.66667	down	-0.231504	0.97345	0.984025	no	GO:0000003(reproduction),GO:0005634(nucleus),GO:0003700(sequence-specific DNA binding transcription factor activity),GO:0009653(anatomical structure morphogenesis),GO:0007275(multicellular organismal development),GO:0009908(flower development),GO:0006139(nucleobase-containing compound metabolic process),GO:0009791(post-embryonic development),GO:0030154(cell differentiation),GO:0009058(biosyntheti…	NA
osa-miR169f.1_R-1	TAGCCAAGGATGACTTGCCT	LOC_Os12g42400.3	2.5	1248-1267	1258	0	0.0119026	3	1					up	0.171637	0.98122	0.984025	no	GO:0003700(sequence-specific DNA binding transcription factor activity),GO:0006139(nucleobase-containing compound metabolic process),GO:0009058(biosynthetic process),GO:0005654(nucleoplasm),GO:0005634(nucleus),GO:0006355(regulation of transcription, DNA-dependent)	NA
PC-5p-284772_19	AGGCCTGCGGTCCGCC	LOC_Os12g38730.2	3.5	2043-2057	2049	4	0.997438	1	0.5					down	-0.0287291	0.96246	0.984025	no	GO:0008150(biological_process),GO:0003674(molecular_function),GO:0005575(cellular_component)	NA
osa-miR164e	TGGAGAAGCAGGGCACGTGAG	LOC_Os03g16980.1	4	803-823	814	4	0.986428	1	0.2					up	0.964244	0.086389	0.984025	no	GO:0008152(metabolic process),GO:0006139(nucleobase-containing compound metabolic process),GO:0009987(cellular process),GO:0003824(catalytic activity),GO:0005488(binding),GO:0005886(plasma membrane),GO:0003854(3-beta-hydroxy-delta5-steroid dehydrogenase activity),GO:0016616(oxidoreductase activity, acting on the CH-OH group of donors, NAD or NADP as acceptor),GO:0006694(steroid biosynthetic proce…	NA
osa-miR5077_1ss5GA	GTTCACGTCGGGTTCACCA	LOC_Os10g39220.1	4	253-270	261					4	0.98568	1	1	up	1.25158	0.39124	0.984025	no	GO:0000003(reproduction)	NA
osa-miR159a.1	TTTGGATTGAAGGGAGCTCTG	LOC_Os06g40330.1	3.5	1418-1438	1429	4	0.939673	1	1	2	0.806774	2	2	up	0.472882	0.45068	0.984025	no	GO:0007165(signal transduction),GO:0007275(multicellular organismal development),GO:0030154(cell differentiation),GO:0000003(reproduction),GO:0006139(nucleobase-containing compound metabolic process),GO:0040007(growth),GO:0003677(DNA binding),GO:0005634(nucleus),GO:0009058(biosynthetic process),GO:0008150(biological_process),GO:0008219(cell death),GO:0003700(sequence-specific DNA binding transcri…	NA
osa-miR530-5p_R+1	TGCATTTGCACCTGCACCTAC	LOC_Os04g51400.5	3	694-714	705	0	0.0149741	109	27.25	0	0.0179575	135	33.75	down	-0.910183	0.17901	0.984025	no	NA	NA
osa-miR530-5p_R+1	TGCATTTGCACCTGCACCTAC	LOC_Os01g56780.1	3	429-449	440	0	0.0149741	22	11	0	0.0179575	21	10.5	up	0.380957	0.72128	0.984025	no	GO:0005488(binding),GO:0005634(nucleus),GO:0040007(growth),GO:0009058(biosynthetic process),GO:0003676(nucleic acid binding),GO:0003677(DNA binding),GO:0006139(nucleobase-containing compound metabolic process),GO:0006352(transcription initiation, DNA-dependent),GO:0016570(histone modification)	NA
PC-3p-35500_181	GCTTCTTAGAGGGACT	LOC_Os02g56850.3	3.5	997-1013	1004	2	0.99927	4	1	2	0.999387	2	0.5	up	0.326735	0.48053	0.984025	no	GO:0003824(catalytic activity),GO:0009987(cellular process),GO:0008152(metabolic process),GO:0000166(nucleotide binding),GO:0019725(cellular homeostasis),GO:0005777(peroxisome),GO:0005488(binding),GO:0016491(oxidoreductase activity),GO:0050660(flavin adenine dinucleotide binding),GO:0055114(oxidation-reduction process),GO:0045454(cell redox homeostasis),GO:0005737(cytoplasm)	00480(Glutathione metabolism)
PC-3p-18725_264	CTGCCGGCGATGCGCTC	LOC_Os01g09200.1	4	262-277	269	4	1	1	1					up	0.357046	0.3453	0.984025	no	GO:0009987(cellular process),GO:0008152(metabolic process),GO:0005575(cellular_component),GO:0006464(cellular protein modification process),GO:0016301(kinase activity),GO:0004672(protein kinase activity),GO:0005524(ATP binding),GO:0006468(protein phosphorylation),GO:0004674(protein serine/threonine kinase activity)	NA
osa-miR1429-3p_L-1R+1	TTGCACGGGTTTGTATGTTGC	LOC_Os09g34060.1	4	996-1015	1007	2	0.584302	2	2					down	-0.66032	0.47755	0.984025	no	GO:0003700(sequence-specific DNA binding transcription factor activity),GO:0003677(DNA binding),GO:0009058(biosynthetic process),GO:0006139(nucleobase-containing compound metabolic process),GO:0009536(plastid),GO:0043565(sequence-specific DNA binding),GO:0046983(protein dimerization activity),GO:0006355(regulation of transcription, DNA-dependent)	NA
osa-miR164d	TGGAGAAGCAGGGCACGTGCT	LOC_Os06g46270.1	1	954-974	965	2	0.623981	5	5	1	0.0131572	5	5	down	-0.777074	0.32536	0.984025	no	GO:0009653(anatomical structure morphogenesis),GO:0009058(biosynthetic process),GO:0009790(embryo development),GO:0000003(reproduction),GO:0003700(sequence-specific DNA binding transcription factor activity),GO:0009791(post-embryonic development),GO:0007165(signal transduction),GO:0009719(response to endogenous stimulus),GO:0007275(multicellular organismal development),GO:0006139(nucleobase-conta…	NA
osa-miR166b-3p	TCGGACCAGGCTTCATTCCCC	LOC_Os03g43930.1	3	955-975	966	2	0.946834	4	1.33333	0	0.0330928	26	8.66667	up	0.126252	0.67299	0.984025	no	GO:0003700(sequence-specific DNA binding transcription factor activity),GO:0007275(multicellular organismal development),GO:0009058(biosynthetic process),GO:0006139(nucleobase-containing compound metabolic process),GO:0005634(nucleus),GO:0003677(DNA binding),GO:0009653(anatomical structure morphogenesis),GO:0000003(reproduction),GO:0009791(post-embryonic development),GO:0009790(embryo development…	NA
PC-3p-35500_181	GCTTCTTAGAGGGACT	LOC_Os07g41810.3	3	1029-1043	1035					4	0.999993	1	0.166667	down	-0.133459	0.96246	0.984025	no	GO:0009536(plastid),GO:0003674(molecular_function),GO:0005777(peroxisome),GO:0008150(biological_process)	NA
PC-3p-18730_326	AGAGGAAAAGAAAGCAAAAGC	LOC_Os03g58230.1	4	1551-1570	1561					4	1	1	1	up	0.37881	0.5506	0.984025	no	GO:0008150(biological_process),GO:0003674(molecular_function)	NA
PC-5p-284772_19	AGGCCTGCGGTCCGCC	LOC_Os02g30050.1	4	107-123	114	3	0.937132	4	2	2	1	14	7	up	0.181036	0.21127	0.984025	no	GO:0005829(cytosol),GO:0005198(structural molecule activity),GO:0005840(ribosome),GO:0009987(cellular process),GO:0006412(translation),GO:0003735(structural constituent of ribosome),GO:0005622(intracellular)	03010(Ribosome)
osa-miR159b	TTTGGATTGAAGGGAGCTCTG	LOC_Os01g59660.1	3.5	1260-1280	1271	0	0.0152099	44	11	0	0.01824	68	17	up	0.653789	0.30926	0.984025	no	GO:0003700(sequence-specific DNA binding transcription factor activity),GO:0008219(cell death),GO:0009719(response to endogenous stimulus),GO:0007165(signal transduction),GO:0006139(nucleobase-containing compound metabolic process),GO:0009058(biosynthetic process),GO:0007275(multicellular organismal development),GO:0030154(cell differentiation),GO:0040007(growth),GO:0003677(DNA binding),GO:000563…	NA
osa-miR1848	CCTCGCCGGCGCGCGCGTGCA	LOC_Os09g23540.1	4	661-680	671	4	1	1	0.333333					up	0.194754	0.12581	0.984025	no	GO:0009607(response to biotic stimulus),GO:0003824(catalytic activity),GO:0005488(binding),GO:0008219(cell death),GO:0019748(secondary metabolic process),GO:0009987(cellular process),GO:0009058(biosynthetic process),GO:0008152(metabolic process),GO:0006950(response to stress),GO:0008270(zinc ion binding),GO:0016491(oxidoreductase activity),GO:0055114(oxidation-reduction process),GO:0016616(oxidor…	NA
osa-miR169i_R-1	TAGCCAAGGATGACTTGCCT	LOC_Os07g41720.2	3	1303-1322	1313					2	0.950473	2	1	up	0.594999	0.49323	0.984025	no	GO:0006139(nucleobase-containing compound metabolic process),GO:0003700(sequence-specific DNA binding transcription factor activity),GO:0005654(nucleoplasm),GO:0009058(biosynthetic process),GO:0006355(regulation of transcription, DNA-dependent),GO:0005634(nucleus)	NA
osa-miR396e-5p	TCCACAGGCTTTCTTGAACTG	LOC_Os06g02560.3	1	625-645	636	2	0.985571	2	0.666667	4	0.997595	1	0.333333	up	0.0366629	0.98122	0.984025	no	GO:0007275(multicellular organismal development),GO:0005634(nucleus),GO:0005515(protein binding),GO:0005524(ATP binding),GO:0016818(hydrolase activity, acting on acid anhydrides, in phosphorus-containing anhydrides),GO:0006355(regulation of transcription, DNA-dependent)	NA
PC-3p-35500_181	GCTTCTTAGAGGGACT	LOC_Os01g20940.1	4	3072-3087	3078	4	1	1	1	4	1	1	1	up	1.29186	0.39124	0.984025	no	GO:0008152(metabolic process),GO:0009987(cellular process),GO:0016043(cellular component organization),GO:0006464(cellular protein modification process),GO:0007165(signal transduction),GO:0016787(hydrolase activity),GO:0005737(cytoplasm),GO:0009719(response to endogenous stimulus),GO:0005515(protein binding),GO:0008138(protein tyrosine/serine/threonine phosphatase activity),GO:0006470(protein dep…	NA
osa-miR166k-3p	TCGGACCAGGCTTCAATCCCT	LOC_Os10g33960.2	2.5	697-716	707	0	0.0213227	20	3.41667	0	0.0255546	40	7.58333	up	0.888651	0.54434	0.984025	no	GO:0007275(multicellular organismal development),GO:0030154(cell differentiation),GO:0009058(biosynthetic process),GO:0006139(nucleobase-containing compound metabolic process),GO:0009653(anatomical structure morphogenesis),GO:0008289(lipid binding),GO:0003700(sequence-specific DNA binding transcription factor activity),GO:0003677(DNA binding),GO:0005634(nucleus),GO:0043565(sequence-specific DNA b…	NA
osa-miR1848	CCTCGCCGGCGCGCGCGTGCA	LOC_Os09g23550.2	4	1045-1064	1055	4	1	1	0.333333					up	0.174147	0.30342	0.984025	no	GO:0006950(response to stress),GO:0009987(cellular process),GO:0019748(secondary metabolic process),GO:0005488(binding),GO:0008152(metabolic process),GO:0009607(response to biotic stimulus),GO:0003824(catalytic activity),GO:0009058(biosynthetic process),GO:0008219(cell death),GO:0008270(zinc ion binding),GO:0016491(oxidoreductase activity),GO:0055114(oxidation-reduction process),GO:0016616(oxidor…	NA
osa-miR156j_L+1	TTGACAGAAGAGAGTGAGCAC	LOC_Os07g32170.1	3	852-872	863	4	0.694136	1	0.5					up	0.883656	0.30926	0.984025	no	GO:0003700(sequence-specific DNA binding transcription factor activity),GO:0006139(nucleobase-containing compound metabolic process),GO:0009058(biosynthetic process),GO:0005634(nucleus),GO:0003677(DNA binding),GO:0009791(post-embryonic development)	NA
osa-miR156d_L+1	TTGACAGAAGAGAGTGAGCAC	LOC_Os07g32170.1	3	852-872	863	4	0.694136	1	0.5					up	0.883656	0.30926	0.984025	no	GO:0003700(sequence-specific DNA binding transcription factor activity),GO:0006139(nucleobase-containing compound metabolic process),GO:0009058(biosynthetic process),GO:0005634(nucleus),GO:0003677(DNA binding),GO:0009791(post-embryonic development)	NA
PC-5p-284772_19	AGGCCTGCGGTCCGCC	LOC_Os05g33390.1	4	4179-4194	4185	4	1	1	1					up	0.557227	0.33255	0.984025	no	GO:0009991(response to extracellular stimulus),GO:0009856(pollination),GO:0005215(transporter activity),GO:0019725(cellular homeostasis),GO:0009056(catabolic process),GO:0030154(cell differentiation),GO:0006139(nucleobase-containing compound metabolic process),GO:0007275(multicellular organismal development),GO:0016787(hydrolase activity),GO:0009987(cellular process),GO:0006810(transport),GO:0005…	NA
osa-MIR169l-p3	GGCAGTCTCCTTGGCTAGC	LOC_Os08g23710.1	2	836-854	845	2	0.424063	3	2.33333	2	0.43169	10	3.33333	up	0.0805715	0.50819	0.984025	no	GO:0005829(cytosol),GO:0005840(ribosome),GO:0005198(structural molecule activity),GO:0006412(translation),GO:0016020(membrane),GO:0005773(vacuole)	03010(Ribosome)
osa-miR160d-5p	TGCCTGGCTCCCTGTATGCCA	LOC_Os06g47150.3	1	1811-1831	1822	0	0.0245984	178	44.45	0	0.0294706	643	160.2	up	0.613678	0.49324	0.984025	no	GO:0009987(cellular process),GO:0009058(biosynthetic process),GO:0007275(multicellular organismal development),GO:0040007(growth),GO:0003723(RNA binding),GO:0008150(biological_process),GO:0007165(signal transduction),GO:0009719(response to endogenous stimulus),GO:0005634(nucleus),GO:0009908(flower development),GO:0003700(sequence-specific DNA binding transcription factor activity),GO:0000003(repr…	NA
PC-5p-18203_331	AAAATGGATGGCGCTGA	LOC_Os10g42870.2	4	1884-1900	1891					4	1	1	0.5	up	0.285626	0.76265	0.984025	no	GO:0005773(vacuole),GO:0016020(membrane),GO:0005215(transporter activity),GO:0006810(transport),GO:0006857(oligopeptide transport)	NA
osa-miR169h_R-1	TAGCCAAGGATGACTTGCCT	LOC_Os05g25180.1	4	1271-1291	1282	4	0.602026	1	1					up	0.24317	0.61389	0.984025	no	GO:0005488(binding)	NA
osa-miR166c-3p	TCGGACCAGGCTTCATTCCCC	LOC_Os03g43930.2	3	955-975	966	2	0.946834	4	1.33333	0	0.0330928	26	8.66667	up	0.108819	0.67299	0.984025	no	GO:0000003(reproduction),GO:0009653(anatomical structure morphogenesis),GO:0009791(post-embryonic development),GO:0009790(embryo development),GO:0009058(biosynthetic process),GO:0007275(multicellular organismal development),GO:0005634(nucleus),GO:0006139(nucleobase-containing compound metabolic process),GO:0009908(flower development),GO:0003700(sequence-specific DNA binding transcription factor a…	NA
osa-MIR1437-p3	CTAGGCACTGTTTCCTCCCTC	LOC_Os06g08530.5	4	2753-2772	2764					4	0.825947	1	0.2	up	0.580502	0.23532	0.984025	no	GO:0009536(plastid),GO:0016787(hydrolase activity),GO:0009056(catabolic process),GO:0019538(protein metabolic process),GO:0008152(metabolic process),GO:0009987(cellular process),GO:0004221(ubiquitin thiolesterase activity),GO:0006511(ubiquitin-dependent protein catabolic process)	NA
PC-5p-36947_173	TTGGCGCCGAACTTAGACACC	LOC_Os02g35010.1	4	458-477	468					4	0.393192	1	1	up	0.00145068	0.94067	0.984025	no	GO:0006464(cellular protein modification process),GO:0016301(kinase activity),GO:0000166(nucleotide binding),GO:0005575(cellular_component),GO:0008152(metabolic process),GO:0009987(cellular process),GO:0004672(protein kinase activity),GO:0005524(ATP binding),GO:0006468(protein phosphorylation)	NA
PC-5p-187365_25	TGGCGCTGAACTTAGACACCTTAG	LOC_Os06g48570.1	3	846-869	860	4	0.326234	1	1					down	-0.130894	0.84635	0.984025	no	GO:0008152(metabolic process),GO:0016787(hydrolase activity),GO:0009987(cellular process),GO:0005623(cell)	NA
osa-miR169g_R-1	TAGCCAAGGATGACTTGCCT	LOC_Os07g41720.2	3	1303-1322	1313					2	0.950473	2	1	up	0.594999	0.49323	0.984025	no	GO:0006139(nucleobase-containing compound metabolic process),GO:0003700(sequence-specific DNA binding transcription factor activity),GO:0005654(nucleoplasm),GO:0009058(biosynthetic process),GO:0006355(regulation of transcription, DNA-dependent),GO:0005634(nucleus)	NA
osa-miR395k_L-1	TGAAGTGTTTGGGGGAACTC	LOC_Os10g35870.1	4	651-671	662	4	0.841616	1	1	3	0.097884	2	2	up	0.1913	0.078277	0.984025	no	GO:0005634(nucleus),GO:0016020(membrane),GO:0005488(binding),GO:0009579(thylakoid),GO:0009536(plastid),GO:0020037(heme binding)	NA
osa-miR395a_L-1	TGAAGTGCTTGGGGGAACTC	LOC_Os05g44290.1	4	2187-2206	2197	4	0.990017	1	0.25					up	0.356157	0.98122	0.984025	no	GO:0016301(kinase activity),GO:0008152(metabolic process),GO:0005886(plasma membrane),GO:0006464(cellular protein modification process),GO:0005829(cytosol),GO:0009987(cellular process),GO:0004672(protein kinase activity),GO:0005524(ATP binding),GO:0006468(protein phosphorylation)	NA
osa-miR396c-5p	TTCCACAGCTTTCTTGAACTT	LOC_Os02g48080.1	4	1123-1144	1135					4	0.998058	1	1	up	0.351451	0.70149	0.984025	no	GO:0016301(kinase activity),GO:0006464(cellular protein modification process),GO:0005886(plasma membrane),GO:0009875(pollen-pistil interaction),GO:0000166(nucleotide binding),GO:0030246(carbohydrate binding),GO:0004672(protein kinase activity),GO:0005524(ATP binding),GO:0006468(protein phosphorylation)	NA
osa-miR166l-3p	TCGGACCAGGCTTCAATCCCT	LOC_Os03g43930.2	2.5	956-975	966	2	0.895356	4	1.33333	0	0.0255546	26	8.66667	up	0.108819	0.67299	0.984025	no	GO:0000003(reproduction),GO:0009653(anatomical structure morphogenesis),GO:0009791(post-embryonic development),GO:0009790(embryo development),GO:0009058(biosynthetic process),GO:0007275(multicellular organismal development),GO:0005634(nucleus),GO:0006139(nucleobase-containing compound metabolic process),GO:0009908(flower development),GO:0003700(sequence-specific DNA binding transcription factor a…	NA
osa-miR160b-5p_L+1R-1	GTGCCTGGCTCCCTGTATGCC	LOC_Os06g47150.3	0.5	1812-1832	1823	2	0.939731	5	1.25	2	0.943686	9	2.25	up	0.613678	0.49324	0.984025	no	GO:0009987(cellular process),GO:0009058(biosynthetic process),GO:0007275(multicellular organismal development),GO:0040007(growth),GO:0003723(RNA binding),GO:0008150(biological_process),GO:0007165(signal transduction),GO:0009719(response to endogenous stimulus),GO:0005634(nucleus),GO:0009908(flower development),GO:0003700(sequence-specific DNA binding transcription factor activity),GO:0000003(repr…	NA
osa-miR164b	TGGAGAAGCAGGGCACGTGCA	LOC_Os12g41680.1	2	911-931	922	2	0.562919	4	4	2	0.571572	2	2	up	0.74493	0.54435	0.984025	no	GO:0009058(biosynthetic process),GO:0003700(sequence-specific DNA binding transcription factor activity),GO:0006139(nucleobase-containing compound metabolic process),GO:0009791(post-embryonic development),GO:0009790(embryo development),GO:0007165(signal transduction),GO:0009719(response to endogenous stimulus),GO:0007275(multicellular organismal development),GO:0000003(reproduction),GO:0009653(an…	NA
osa-miR169o	TAGCCAAGAATGACTTGCCTA	LOC_Os03g48970.3	3	1935-1955	1946	2	0.594598	10	2.5	2	0.603346	21	5.25	up	0.223159	0.75566	0.984025	no	GO:0006139(nucleobase-containing compound metabolic process),GO:0007275(multicellular organismal development),GO:0005654(nucleoplasm),GO:0009058(biosynthetic process),GO:0003700(sequence-specific DNA binding transcription factor activity),GO:0000003(reproduction),GO:0009791(post-embryonic development),GO:0009790(embryo development),GO:0006355(regulation of transcription, DNA-dependent),GO:0005634…	NA
PC-3p-1547074_1	AGGGATGGGGAATTAG	LOC_Os06g01360.1	2.5	1659-1675	1666					4	0.986182	1	0.5	down	-0.295868	0.70926	0.984025	no	GO:0009987(cellular process),GO:0005829(cytosol),GO:0003824(catalytic activity),GO:0008152(metabolic process),GO:0009056(catabolic process),GO:0004411(homogentisate 1,2-dioxygenase activity),GO:0006559(L-phenylalanine catabolic process),GO:0006570(tyrosine metabolic process),GO:0055114(oxidation-reduction process)	NA
osa-miR1848	CCTCGCCGGCGCGCGCGTGCA	LOC_Os06g06530.1	3.5	123-144	134	4	1	1	1					down	-0.494969	0.33371	0.984025	no	GO:0005575(cellular_component),GO:0008150(biological_process),GO:0003674(molecular_function)	NA
osa-miR169k_R-1	TAGCCAAGGATGACTTGCCT	LOC_Os12g42400.3	2.5	1248-1267	1258	0	0.0119026	3	1					up	0.171637	0.98122	0.984025	no	GO:0003700(sequence-specific DNA binding transcription factor activity),GO:0006139(nucleobase-containing compound metabolic process),GO:0009058(biosynthetic process),GO:0005654(nucleoplasm),GO:0005634(nucleus),GO:0006355(regulation of transcription, DNA-dependent)	NA
PC-5p-705811_3	TCAGCGCGACGGAATC	LOC_Os04g54474.1	4	1456-1470	1462	4	1	1	0.333333					up	0.652273	0.67299	0.984025	no	GO:0006139(nucleobase-containing compound metabolic process),GO:0003700(sequence-specific DNA binding transcription factor activity),GO:0005515(protein binding),GO:0009607(response to biotic stimulus),GO:0006950(response to stress),GO:0009628(response to abiotic stimulus),GO:0003677(DNA binding),GO:0005634(nucleus),GO:0009058(biosynthetic process),GO:0043565(sequence-specific DNA binding),GO:0046…	NA
osa-miR169b	CAGCCAAGGATGACTTGCCGG	LOC_Os07g41720.1	3.5	1169-1189	1180					2	0.943686	2	1	up	0.568672	0.49324	0.984025	no	GO:0005654(nucleoplasm),GO:0009058(biosynthetic process),GO:0006139(nucleobase-containing compound metabolic process),GO:0003700(sequence-specific DNA binding transcription factor activity),GO:0006355(regulation of transcription, DNA-dependent),GO:0005634(nucleus)	NA
PC-5p-215441_30	CCTCCGCAGCTAGCTTC	LOC_Os02g35630.1	4	1858-1874	1865	2	1	3	3	3	0.800882	2	2	up	0.0902233	0.47706	0.984025	no	GO:0019538(protein metabolic process),GO:0009987(cellular process),GO:0000166(nucleotide binding),GO:0016787(hydrolase activity),GO:0006139(nucleobase-containing compound metabolic process),GO:0009056(catabolic process),GO:0005515(protein binding),GO:0005524(ATP binding),GO:0016887(ATPase activity)	04112(Cell cycle - Caulobacter)
PC-3p-779969_7	AAATTGGTTCCTGGCCCGGAA	LOC_Os06g41010.1	4	350-369	360					2	0.51286	2	0.666667	up	0.585549	0.0094447	0.437378	yes	GO:0003677(DNA binding),GO:0008150(biological_process),GO:0005488(binding),GO:0008270(zinc ion binding)	NA
PC-3p-35500_181	GCTTCTTAGAGGGACT	LOC_Os01g25370.3	4	202-217	208	4	1	1	0.333333					up	0.0461062	0.96748	0.984025	no	GO:0016787(hydrolase activity),GO:0019538(protein metabolic process),GO:0009908(flower development),GO:0006464(cellular protein modification process),GO:0005634(nucleus),GO:0008152(metabolic process),GO:0008234(cysteine-type peptidase activity),GO:0006508(proteolysis)	NA
osa-miR169f.1_R-1	TAGCCAAGGATGACTTGCCT	LOC_Os07g41720.2	3	1303-1322	1313					2	0.950473	2	1	up	0.594999	0.49323	0.984025	no	GO:0006139(nucleobase-containing compound metabolic process),GO:0003700(sequence-specific DNA binding transcription factor activity),GO:0005654(nucleoplasm),GO:0009058(biosynthetic process),GO:0006355(regulation of transcription, DNA-dependent),GO:0005634(nucleus)	NA
PC-5p-215441_30	CCTCCGCAGCTAGCTTC	LOC_Os01g54920.1	4	390-406	397	2	1	6	3	2	1	12	6	up	0.407566	0.069713	0.984025	no	GO:0005829(cytosol),GO:0008150(biological_process),GO:0003674(molecular_function)	NA
osa-miR166h-3p	TCGGACCAGGCTTCATTCCTC	LOC_Os03g01890.2	3	1089-1109	1100	0	0.019211	19	3.16667	0	0.0230288	29	4.83333	up	1.32287	0.54434	0.984025	no	GO:0006139(nucleobase-containing compound metabolic process),GO:0003700(sequence-specific DNA binding transcription factor activity),GO:0007275(multicellular organismal development),GO:0009058(biosynthetic process),GO:0009653(anatomical structure morphogenesis),GO:0030154(cell differentiation),GO:0003677(DNA binding),GO:0008289(lipid binding),GO:0005634(nucleus),GO:0043565(sequence-specific DNA b…	NA
osa-miR5809_R+1	TCGTCGCCGGCGACCACAGCT	LOC_Os01g72170.1	4	757-776	767					4	1	1	1	up	0.779574	0.33713	0.984025	no	GO:0008150(biological_process),GO:0016740(transferase activity),GO:0005737(cytoplasm),GO:0008152(metabolic process),GO:0019748(secondary metabolic process),GO:0009987(cellular process),GO:0009056(catabolic process),GO:0005515(protein binding)	NA
osa-miR1425-5p	TAGGATTCAATCCTTGCTGCT	LOC_Os05g40700.1	4	148-168	159	1	0.0121896	4	4	2	0.51286	2	2	up	0.490535	0.30857	0.984025	no	GO:0003674(molecular_function),GO:0008150(biological_process),GO:0016021(integral to membrane)	NA
osa-MIR1851-p5_1ss1CT	TTCTTCTTCCTCCATCCTGCG	LOC_Os03g63670.2	4	793-812	803					2	1	2	1	up	0.131836	0.70149	0.984025	no	GO:0007049(cell cycle),GO:0045182(translation regulator activity),GO:0006139(nucleobase-containing compound metabolic process),GO:0009058(biosynthetic process),GO:0005634(nucleus),GO:0006412(translation),GO:0006259(DNA metabolic process),GO:0003677(DNA binding),GO:0006355(regulation of transcription, DNA-dependent),GO:0003700(sequence-specific DNA binding transcription factor activity)	NA
osa-miR167a-3p_R-1	ATCATGCATGACAGCCTCATT	LOC_Os03g50340.1	4	888-907	898					4	0.864417	1	0.25	up	0.461721	0.48053	0.984025	no	GO:0005515(protein binding),GO:0005622(intracellular),GO:0016020(membrane),GO:0005794(Golgi apparatus),GO:0006810(transport),GO:0009987(cellular process),GO:0005829(cytosol),GO:0005198(structural molecule activity),GO:0005886(plasma membrane),GO:0005215(transporter activity),GO:0006886(intracellular protein transport),GO:0016192(vesicle-mediated transport),GO:0030117(membrane coat),GO:0030126(COP…	04080(Neuroactive ligand-receptor interaction)
osa-miR156e	TGACAGAAGAGAGTGAGCAC	LOC_Os02g04680.2	2	1962-1981	1972					2	0.677024	2	1	up	0.957379	0.17522	0.984025	no	GO:0009908(flower development),GO:0003700(sequence-specific DNA binding transcription factor activity),GO:0006139(nucleobase-containing compound metabolic process),GO:0009058(biosynthetic process),GO:0007275(multicellular organismal development),GO:0005634(nucleus),GO:0003677(DNA binding)	NA
osa-miR396e-3p_L-3	GTTCAAGAAAGCCCATGGAAA	LOC_Os03g59760.1	3	1957-1976	1967					4	0.618408	1	0.5	up	0.540457	0.17944	0.984025	no	GO:0005488(binding)	NA
osa-miR164e	TGGAGAAGCAGGGCACGTGAG	LOC_Os03g16980.3	4	901-921	912	4	0.986428	1	0.2					up	0.9541	0.10871	0.984025	no	GO:0006139(nucleobase-containing compound metabolic process),GO:0008152(metabolic process),GO:0005488(binding),GO:0005886(plasma membrane),GO:0003824(catalytic activity),GO:0009987(cellular process),GO:0050662(coenzyme binding),GO:0044237(cellular metabolic process),GO:0008831(dTDP-4-dehydrorhamnose reductase activity),GO:0045226(extracellular polysaccharide biosynthetic process)	NA
osa-miR1436_L-2R+1	ATTATGGGACGGAGGGAGTA	LOC_Os03g49126.1	1	2022-2041	2032					4	0.999985	1	0.5	up	0.0718434	0.98122	0.984025	no	NA	NA
osa-MIR439h-p3_L-5R+5	AACCGCGGTTGTTCGACAGGG	LOC_Os02g39010.2	3.5	1872-1892	1883	4	0.651108	1	0.111111					up	0.592268	0.52537	0.984025	no	GO:0005829(cytosol),GO:0008152(metabolic process),GO:0016301(kinase activity),GO:0000166(nucleotide binding),GO:0009987(cellular process),GO:0006464(cellular protein modification process),GO:0004672(protein kinase activity),GO:0005524(ATP binding),GO:0006468(protein phosphorylation)	NA
osa-miR169j_R-1	TAGCCAAGGATGACTTGCCT	LOC_Os03g07880.2	3	994-1013	1004	0	0.0276304	4	1.33333	0	0.0330928	8	2.66667	up	0.238751	0.75566	0.984025	no	GO:0003700(sequence-specific DNA binding transcription factor activity),GO:0006139(nucleobase-containing compound metabolic process),GO:0009058(biosynthetic process),GO:0005654(nucleoplasm),GO:0006355(regulation of transcription, DNA-dependent),GO:0005634(nucleus)	NA
PC-5p-705811_3	TCAGCGCGACGGAATC	LOC_Os08g17680.1	3.5	294-308	300	4	1	1	1	4	0.999998	1	1	up	0.466779	0.12396	0.984025	no	GO:0009607(response to biotic stimulus),GO:0006950(response to stress),GO:0003674(molecular_function),GO:0016020(membrane),GO:0005783(endoplasmic reticulum)	NA
osa-miR2905	TACATGTCAGTGACAAAGGCA	LOC_Os12g42090.1	4	807-826	817	2	0.754504	5	1.66667	3	0.128335	2	0.5	down	-0.244565	0.39564	0.984025	no	GO:0009536(plastid),GO:0016740(transferase activity),GO:0009058(biosynthetic process),GO:0009987(cellular process),GO:0016020(membrane),GO:0008152(metabolic process),GO:0008171(O-methyltransferase activity),GO:0008168(methyltransferase activity)	NA
osa-miR171b	TGATTGAGCCGTGCCAATATC	LOC_Os02g44370.1	1	1526-1546	1537					4	0.843616	1	1	down	-0.186236	0.8619	0.984025	no	GO:0009987(cellular process),GO:0009536(plastid),GO:0008150(biological_process),GO:0030154(cell differentiation),GO:0009058(biosynthetic process),GO:0006139(nucleobase-containing compound metabolic process),GO:0016043(cellular component organization),GO:0009653(anatomical structure morphogenesis),GO:0016049(cell growth),GO:0007275(multicellular organismal development),GO:0005515(protein binding),…	NA
PC-5p-6233153_1	GGTTCGTTCGCTCGCTCG	LOC_Os03g21020.1	4	367-384	375					2	0.999875	3	3	down	-0.164604	0.95403	0.984025	no	GO:0003676(nucleic acid binding),GO:0005575(cellular_component),GO:0003723(RNA binding),GO:0000166(nucleotide binding)	NA
PC-5p-705811_3	TCAGCGCGACGGAATC	LOC_Os01g67570.1	4	1410-1426	1416	4	1	1	1					down	-0.0568572	0.96835	0.984025	no	GO:0005622(intracellular),GO:0005829(cytosol),GO:0009536(plastid),GO:0003723(RNA binding)	NA
osa-miR156f_L+1	TTGACAGAAGAGAGTGAGCAC	LOC_Os02g04680.1	2	1965-1985	1976	1	0.0331649	4	2	0	0.0219041	5	2.5	up	0.927752	0.17522	0.984025	no	GO:0006139(nucleobase-containing compound metabolic process),GO:0009058(biosynthetic process),GO:0007275(multicellular organismal development),GO:0005634(nucleus),GO:0003677(DNA binding),GO:0009908(flower development),GO:0003700(sequence-specific DNA binding transcription factor activity)	NA
osa-miR169f.1_R-1	TAGCCAAGGATGACTTGCCT	LOC_Os03g29760.3	3	1265-1284	1275	2	0.946834	2	0.666667	2	0.950473	2	0.666667	up	0.600864	0.22166	0.984025	no	GO:0003700(sequence-specific DNA binding transcription factor activity),GO:0005634(nucleus),GO:0005654(nucleoplasm),GO:0009058(biosynthetic process),GO:0006139(nucleobase-containing compound metabolic process),GO:0009536(plastid),GO:0006355(regulation of transcription, DNA-dependent)	NA
osa-miR156d_L+1	TTGACAGAAGAGAGTGAGCAC	LOC_Os02g07780.2	2	2221-2241	2232	4	0.965896	1	0.5					up	0.136453	0.98122	0.984025	no	GO:0005634(nucleus),GO:0003677(DNA binding),GO:0009908(flower development),GO:0003700(sequence-specific DNA binding transcription factor activity),GO:0006139(nucleobase-containing compound metabolic process),GO:0009058(biosynthetic process),GO:0007275(multicellular organismal development)	NA
PC-5p-705811_3	TCAGCGCGACGGAATC	LOC_Os10g40559.1	4	1374-1388	1380					4	1	1	1	up	0.145642	0.54435	0.984025	no	GO:0008152(metabolic process),GO:0016020(membrane),GO:0005623(cell),GO:0003824(catalytic activity)	NA
osa-miR156b	TGACAGAAGAGAGTGAGCAC	LOC_Os06g45310.1	1	854-873	864					4	0.999402	1	1	up	0.533168	0.3723	0.984025	no	GO:0003677(DNA binding),GO:0005634(nucleus),GO:0006139(nucleobase-containing compound metabolic process),GO:0009653(anatomical structure morphogenesis),GO:0009058(biosynthetic process),GO:0007275(multicellular organismal development),GO:0003700(sequence-specific DNA binding transcription factor activity)	NA
osa-miR169f.1_R-1	TAGCCAAGGATGACTTGCCT	LOC_Os05g25180.1	4	1271-1291	1282	4	0.602026	1	1					up	0.24317	0.61389	0.984025	no	GO:0005488(binding)	NA
PC-3p-18725_264	CTGCCGGCGATGCGCTC	LOC_Os01g41710.1	3	593-609	600	3	0.839988	35	11.8333	3	0.846843	2	1	down	-0.651308	2.3895e-83	7.91588e-80	yes	GO:0005488(binding),GO:0009536(plastid),GO:0009579(thylakoid),GO:0015979(photosynthesis),GO:0005622(intracellular),GO:0006091(generation of precursor metabolites and energy),GO:0016020(membrane),GO:0009765(photosynthesis, light harvesting)	00196(Photosynthesis - antenna proteins)
osa-miR169i_R-1	TAGCCAAGGATGACTTGCCT	LOC_Os03g44540.1	3	1719-1738	1729	2	0.946834	4	4	1	0.0389544	10	10	up	0.539411	0.27865	0.984025	no	GO:0005654(nucleoplasm),GO:0005634(nucleus),GO:0003700(sequence-specific DNA binding transcription factor activity),GO:0006139(nucleobase-containing compound metabolic process),GO:0009058(biosynthetic process),GO:0006355(regulation of transcription, DNA-dependent)	NA
osa-miR166a-3p	TCGGACCAGGCTTCATTCCCC	LOC_Os10g33960.4	3	924-944	935	0	0.0276304	20	3.41667	0	0.0330928	40	7.58333	up	0.577993	0.98122	0.984025	no	GO:0007275(multicellular organismal development),GO:0003677(DNA binding),GO:0005634(nucleus),GO:0030154(cell differentiation),GO:0009058(biosynthetic process),GO:0006139(nucleobase-containing compound metabolic process),GO:0009653(anatomical structure morphogenesis),GO:0008289(lipid binding),GO:0003700(sequence-specific DNA binding transcription factor activity),GO:0043565(sequence-specific DNA b…	NA
PC-5p-89797_74	TTTCCGTCAGCCTTGATCGCT	LOC_Os04g28010.1	4	1158-1177	1168	2	0.70739	2	1					up	0.199223	0.76266	0.984025	no	GO:0003674(molecular_function),GO:0008150(biological_process),GO:0005575(cellular_component)	NA
PC-5p-215441_30	CCTCCGCAGCTAGCTTC	LOC_Os06g51070.1	4	813-828	819	2	1	3	3					up	0.0715679	0.79637	0.984025	no	GO:0007275(multicellular organismal development),GO:0009653(anatomical structure morphogenesis),GO:0016043(cellular component organization),GO:0000003(reproduction),GO:0005575(cellular_component),GO:0008150(biological_process),GO:0009791(post-embryonic development),GO:0003700(sequence-specific DNA binding transcription factor activity),GO:0009058(biosynthetic process),GO:0006139(nucleobase-contai…	NA
osa-miR1848	CCTCGCCGGCGCGCGCGTGCA	LOC_Os02g32469.2	3.5	268-288	279	3	0.677175	2	0.5	3	0.68578	2	0.5	down	-0.191008	0.52458	0.984025	no	NA	NA
osa-miR166b-3p	TCGGACCAGGCTTCATTCCCC	LOC_Os03g01890.1	3	1089-1109	1100	0	0.0276304	19	3.16667	0	0.0330928	29	4.83333	up	0.771313	0.39124	0.984025	no	GO:0003700(sequence-specific DNA binding transcription factor activity),GO:0007275(multicellular organismal development),GO:0009653(anatomical structure morphogenesis),GO:0030154(cell differentiation),GO:0006139(nucleobase-containing compound metabolic process),GO:0008289(lipid binding),GO:0009058(biosynthetic process),GO:0003677(DNA binding),GO:0005634(nucleus),GO:0043565(sequence-specific DNA b…	NA
osa-miR156f_L+1	TTGACAGAAGAGAGTGAGCAC	LOC_Os06g45310.1	1.5	854-874	865					4	0.723221	1	1	up	0.533168	0.3723	0.984025	no	GO:0003677(DNA binding),GO:0005634(nucleus),GO:0006139(nucleobase-containing compound metabolic process),GO:0009653(anatomical structure morphogenesis),GO:0009058(biosynthetic process),GO:0007275(multicellular organismal development),GO:0003700(sequence-specific DNA binding transcription factor activity)	NA
osa-MIR167f-p3	AGATCATCTGGCAGTTTCATC	LOC_Os09g38790.3	4	1150-1171	1162	4	0.936967	1	0.333333	2	0.801747	7	2.33333	up	0.246285	0.62425	0.984025	no	GO:0009908(flower development),GO:0003677(DNA binding),GO:0005634(nucleus),GO:0005515(protein binding),GO:0009058(biosynthetic process),GO:0006139(nucleobase-containing compound metabolic process),GO:0016043(cellular component organization),GO:0006464(cellular protein modification process),GO:0003700(sequence-specific DNA binding transcription factor activity)	NA
PC-3p-18725_264	CTGCCGGCGATGCGCTC	LOC_Os11g07670.1	4	576-593	584	4	1	1	0.5					down	-1.12382	0.22534	0.984025	no	GO:0005618(cell wall),GO:0019748(secondary metabolic process),GO:0009987(cellular process),GO:0009058(biosynthetic process),GO:0006950(response to stress),GO:0003674(molecular_function)	NA
PC-3p-18725_264	CTGCCGGCGATGCGCTC	LOC_Os09g14490.1	3.5	4326-4341	4332	4	1	1	1					down	-0.0428436	0.95035	0.984025	no	GO:0000166(nucleotide binding),GO:0006950(response to stress),GO:0043531(ADP binding),GO:0006915(apoptotic process),GO:0005524(ATP binding)	NA
osa-miR169j_R-1	TAGCCAAGGATGACTTGCCT	LOC_Os12g42400.2	2.5	1203-1222	1213	0	0.0119026	3	1					up	0.171637	0.98122	0.984025	no	GO:0005634(nucleus),GO:0005654(nucleoplasm),GO:0009058(biosynthetic process),GO:0006139(nucleobase-containing compound metabolic process),GO:0003700(sequence-specific DNA binding transcription factor activity),GO:0006355(regulation of transcription, DNA-dependent)	NA
osa-miR5809_R+1	TCGTCGCCGGCGACCACAGCT	LOC_Os07g15020.1	4	323-342	333					2	1	8	5.66667	up	0.572175	0.050121	0.984025	no	NA	NA
PC-5p-215441_30	CCTCCGCAGCTAGCTTC	LOC_Os02g54080.2	4	261-276	267	2	1	2	1					down	-0.149524	0.77185	0.984025	no	GO:0008150(biological_process),GO:0003674(molecular_function)	NA
osa-miR156a	TGACAGAAGAGAGTGAGCAC	LOC_Os02g04680.2	2	1962-1981	1972					2	0.677024	2	1	up	0.957379	0.17522	0.984025	no	GO:0009908(flower development),GO:0003700(sequence-specific DNA binding transcription factor activity),GO:0006139(nucleobase-containing compound metabolic process),GO:0009058(biosynthetic process),GO:0007275(multicellular organismal development),GO:0005634(nucleus),GO:0003677(DNA binding)	NA
osa-miR156d_L+1	TTGACAGAAGAGAGTGAGCAC	LOC_Os02g04680.2	2	1962-1982	1973	1	0.0331649	4	2	0	0.0219041	5	2.5	up	0.957379	0.17522	0.984025	no	GO:0009908(flower development),GO:0003700(sequence-specific DNA binding transcription factor activity),GO:0006139(nucleobase-containing compound metabolic process),GO:0009058(biosynthetic process),GO:0007275(multicellular organismal development),GO:0005634(nucleus),GO:0003677(DNA binding)	NA
osa-miR1436_L-2R+1	ATTATGGGACGGAGGGAGTA	LOC_Os09g33690.4	3.5	1663-1682	1673	4	0.999946	1	0.25					up	0.206808	0.70149	0.984025	no	GO:0005488(binding),GO:0016787(hydrolase activity),GO:0003824(catalytic activity),GO:0005975(carbohydrate metabolic process),GO:0008152(metabolic process),GO:0004553(hydrolase activity, hydrolyzing O-glycosyl compounds)	NA
PC-5p-524202_5	AATTGAATTAGACTACAA	LOC_Os12g41810.1	4	1296-1314	1305	4	0.999999	1	1					down	-0.158584	0.80541	0.984025	no	GO:0005739(mitochondrion)	NA
PC-5p-524202_5	AATTGAATTAGACTACAA	LOC_Os06g50050.1	4	1599-1616	1607	4	0.999999	1	1					down	-0.0590885	0.99193	0.993096	no	GO:0009056(catabolic process),GO:0016787(hydrolase activity),GO:0000166(nucleotide binding),GO:0006139(nucleobase-containing compound metabolic process),GO:0008152(metabolic process),GO:0005524(ATP binding),GO:0009378(four-way junction helicase activity),GO:0006281(DNA repair),GO:0006310(DNA recombination),GO:0016887(ATPase activity)	NA
PC-5p-705811_3	TCAGCGCGACGGAATC	LOC_Os11g19240.1	3.5	315-331	321					4	0.999998	1	1	up	0.420955	0.72128	0.984025	no	GO:0009987(cellular process),GO:0006810(transport),GO:0016020(membrane),GO:0005215(transporter activity)	NA
osa-miR172c	TGAATCTTGATGATGCTGCAC	LOC_Os03g60430.2	3	1767-1787	1778					2	0.842666	2	1	up	0.608701	0.98122	0.984025	no	GO:0009791(post-embryonic development),GO:0000003(reproduction),GO:0005634(nucleus),GO:0009653(anatomical structure morphogenesis),GO:0030154(cell differentiation),GO:0009058(biosynthetic process),GO:0006139(nucleobase-containing compound metabolic process),GO:0009908(flower development),GO:0007275(multicellular organismal development),GO:0003700(sequence-specific DNA binding transcription factor…	NA
osa-miR172a	AGAATCTTGATGATGCTGCAT	LOC_Os05g03040.2	2	1552-1572	1563	2	0.855019	18	6	2	0.861628	5	1.66667	down	-0.275161	0.57156	0.984025	no	GO:0009058(biosynthetic process),GO:0005634(nucleus),GO:0003677(DNA binding),GO:0007275(multicellular organismal development),GO:0009653(anatomical structure morphogenesis),GO:0006139(nucleobase-containing compound metabolic process),GO:0000003(reproduction),GO:0009791(post-embryonic development),GO:0003700(sequence-specific DNA binding transcription factor activity),GO:0006355(regulation of tran…	NA
PC-3p-18730_326	AGAGGAAAAGAAAGCAAAAGC	LOC_Os11g16530.2	4	215-234	225					4	1	1	1	up	0.238751	0.67299	0.984025	no	GO:0008219(cell death),GO:0005515(protein binding),GO:0006950(response to stress),GO:0005886(plasma membrane),GO:0000166(nucleotide binding),GO:0043531(ADP binding),GO:0006915(apoptotic process),GO:0005524(ATP binding)	NA
osa-miR393a	TCCAAAGGGATCGCATTGATC	LOC_Os04g32460.1	1	2225-2244	2235	2	0.623981	2	1	4	0.751318	1	0.5	up	0.0183166	0.95035	0.984025	no	GO:0006464(cellular protein modification process),GO:0005488(binding),GO:0009908(flower development),GO:0009607(response to biotic stimulus),GO:0007275(multicellular organismal development),GO:0003824(catalytic activity),GO:0016020(membrane),GO:0005773(vacuole),GO:0005515(protein binding)	NA
osa-miR167b_R-1	TGAAGCTGCCAGCATGATCT	LOC_Os06g03830.1	4	1088-1107	1098	0	0.028096	9	4.5	2	0.952953	2	1	up	0.901716	0.39124	0.984025	no	GO:0003824(catalytic activity),GO:0005488(binding),GO:0008152(metabolic process),GO:0016491(oxidoreductase activity)	NA
osa-miR1427	TGCGGAACCGTGCGGTGGCGC	LOC_Os01g17170.2	4	187-206	197	2	0.855019	2	1	2	0.861628	2	1	down	-0.373819	4.5883e-05	0.00619005	yes	GO:0009987(cellular process),GO:0015979(photosynthesis),GO:0009058(biosynthetic process),GO:0009536(plastid),GO:0003824(catalytic activity),GO:0016020(membrane),GO:0008152(metabolic process),GO:0009579(thylakoid),GO:0003677(DNA binding),GO:0016491(oxidoreductase activity),GO:0046872(metal ion binding),GO:0055114(oxidation-reduction process)	NA
osa-miR820a_R+1	TCGGCCTCGTGGATGGACCAGG	LOC_Os02g39920.1	4	348-369	360	4	0.458951	1	1					up	0.594232	0.14609	0.984025	no	GO:0009536(plastid),GO:0005829(cytosol)	NA
osa-miR530-5p_R+1	TGCATTTGCACCTGCACCTAC	LOC_Os12g44340.1	4	909-929	920	0	0.018271	7	7	0	0.0219041	7	7	up	0.901716	0.98122	0.984025	no	GO:0016043(cellular component organization),GO:0005856(cytoskeleton),GO:0005886(plasma membrane),GO:0005515(protein binding),GO:0009987(cellular process)	NA
osa-miR2871a-3p_L-1R+1	ATTTTAGTTTCTATGGTCACT	LOC_Os10g13810.1	3	1384-1403	1394	4	0.326234	1	1					up	0.408676	0.62804	0.984025	no	GO:0009987(cellular process),GO:0016740(transferase activity),GO:0006464(cellular protein modification process),GO:0005975(carbohydrate metabolic process),GO:0009058(biosynthetic process),GO:0005794(Golgi apparatus),GO:0015018(galactosylgalactosylxylosylprotein 3-beta-glucuronosyltransferase activity),GO:0016020(membrane)	NA
osa-miR166k-3p	TCGGACCAGGCTTCAATCCCT	LOC_Os03g43930.1	2.5	956-975	966	2	0.895356	4	1.33333	0	0.0255546	26	8.66667	up	0.126252	0.67299	0.984025	no	GO:0003700(sequence-specific DNA binding transcription factor activity),GO:0007275(multicellular organismal development),GO:0009058(biosynthetic process),GO:0006139(nucleobase-containing compound metabolic process),GO:0005634(nucleus),GO:0003677(DNA binding),GO:0009653(anatomical structure morphogenesis),GO:0000003(reproduction),GO:0009791(post-embryonic development),GO:0009790(embryo development…	NA
osa-MIR169l-p3	GGCAGTCTCCTTGGCTAGC	LOC_Os03g08010.1	3	961-978	969	2	0.835649	10	3.33333	3	0.161879	2	0.666667	down	-0.0719151	0.78393	0.984025	no	GO:0005575(cellular_component),GO:0009536(plastid),GO:0005886(plasma membrane),GO:0005739(mitochondrion),GO:0005515(protein binding),GO:0005829(cytosol),GO:0005730(nucleolus),GO:0008150(biological_process),GO:0005773(vacuole),GO:0016020(membrane),GO:0006412(translation),GO:0008135(translation factor activity, nucleic acid binding),GO:0003924(GTPase activity),GO:0005525(GTP binding)	NA
osa-miR166a-3p	TCGGACCAGGCTTCATTCCCC	LOC_Os03g43930.1	3	955-975	966	2	0.946834	4	1.33333	0	0.0330928	26	8.66667	up	0.126252	0.67299	0.984025	no	GO:0003700(sequence-specific DNA binding transcription factor activity),GO:0007275(multicellular organismal development),GO:0009058(biosynthetic process),GO:0006139(nucleobase-containing compound metabolic process),GO:0005634(nucleus),GO:0003677(DNA binding),GO:0009653(anatomical structure morphogenesis),GO:0000003(reproduction),GO:0009791(post-embryonic development),GO:0009790(embryo development…	NA
osa-miR3979-5p_R+1	TCTCTCTCTCCCTTGAAGGCT	LOC_Os02g52250.1	4	1347-1368	1359	4	0.999144	1	1					up	0.144431	0.5975	0.984025	no	GO:0009719(response to endogenous stimulus),GO:0006950(response to stress),GO:0005634(nucleus),GO:0005730(nucleolus),GO:0009628(response to abiotic stimulus),GO:0006139(nucleobase-containing compound metabolic process),GO:0008150(biological_process),GO:0009058(biosynthetic process),GO:0000398(nuclear mRNA splicing, via spliceosome),GO:0005681(spliceosomal complex)	03040(Spliceosome),04330(Notch signaling pathway)
osa-miR812o-5p_L+4R-1_1ss10TC	TTTTCGTGTCCAACGTTTGACTGT	LOC_Os06g50146.1	1.5	1379-1402	1393	4	0.651108	1	1	4	0.575294	1	1	up	0.0314178	0.92737	0.984025	no	NA	NA
PC-3p-18725_264	CTGCCGGCGATGCGCTC	LOC_Os09g17740.1	3	678-694	685	2	1	35	11.8333	3	0.846843	2	1	down	-0.481296	3.7e-48	8.48581e-45	yes	GO:0016020(membrane),GO:0009536(plastid),GO:0009579(thylakoid),GO:0006091(generation of precursor metabolites and energy),GO:0015979(photosynthesis),GO:0005622(intracellular),GO:0005488(binding),GO:0009765(photosynthesis, light harvesting)	00196(Photosynthesis - antenna proteins)
osa-miR395i_L-1	TGAAGTGTTTGGGGGAACTC	LOC_Os03g53230.1	2	595-614	605	2	0.241095	7	7	2	0.246137	2	2	down	-0.0400911	0.99158	0.992945	no	GO:0009536(plastid),GO:0005886(plasma membrane),GO:0016740(transferase activity),GO:0008152(metabolic process),GO:0008150(biological_process),GO:0004781(sulfate adenylyltransferase (ATP) activity),GO:0000103(sulfate assimilation)	00230(Purine metabolism),00450(Selenoamino acid metabolism),00920(Sulfur metabolism)
osa-miR171f-3p	TGATTGAGCCGTGCCAATATC	LOC_Os04g46860.1	1	1326-1346	1337	0	0.0123758	10	10	0	0.0148455	20	20	up	0.229706	0.70149	0.984025	no	GO:0016049(cell growth),GO:0007275(multicellular organismal development),GO:0009653(anatomical structure morphogenesis),GO:0008150(biological_process),GO:0009536(plastid),GO:0003700(sequence-specific DNA binding transcription factor activity),GO:0009987(cellular process),GO:0030154(cell differentiation),GO:0005515(protein binding),GO:0009058(biosynthetic process),GO:0006139(nucleobase-containing …	NA
osa-miR169o	TAGCCAAGAATGACTTGCCTA	LOC_Os12g42400.3	1.5	1247-1267	1258	0	0.00858425	3	1					up	0.171637	0.98122	0.984025	no	GO:0003700(sequence-specific DNA binding transcription factor activity),GO:0006139(nucleobase-containing compound metabolic process),GO:0009058(biosynthetic process),GO:0005654(nucleoplasm),GO:0005634(nucleus),GO:0006355(regulation of transcription, DNA-dependent)	NA
osa-miR160a-3p	GCGTGCAAGGAGCCAAGCATG	LOC_Os05g01110.1	4	90-109	101					2	0.801747	2	2	up	0.534771	0.00022163	0.0226298	yes	GO:0009536(plastid),GO:0016020(membrane),GO:0005840(ribosome),GO:0006412(translation),GO:0005198(structural molecule activity),GO:0003735(structural constituent of ribosome),GO:0005622(intracellular)	NA
PC-5p-215441_30	CCTCCGCAGCTAGCTTC	LOC_Os12g38270.1	4	142-159	150					2	1	2	1	down	-0.689519	0.14562	0.984025	no	GO:0005488(binding),GO:0019725(cellular homeostasis),GO:0046872(metal ion binding)	NA
osa-miR166f	TCGGACCAGGCTTCATTCCCC	LOC_Os03g01890.2	3	1089-1109	1100	0	0.0276304	19	3.16667	0	0.0330928	29	4.83333	up	1.32287	0.54434	0.984025	no	GO:0006139(nucleobase-containing compound metabolic process),GO:0003700(sequence-specific DNA binding transcription factor activity),GO:0007275(multicellular organismal development),GO:0009058(biosynthetic process),GO:0009653(anatomical structure morphogenesis),GO:0030154(cell differentiation),GO:0003677(DNA binding),GO:0008289(lipid binding),GO:0005634(nucleus),GO:0043565(sequence-specific DNA b…	NA
osa-miR396c-5p	TTCCACAGCTTTCTTGAACTT	LOC_Os06g02560.1	4	605-626	616	2	0.987587	2	0.666667	4	0.998058	1	0.333333	down	-0.213057	0.98122	0.984025	no	GO:0007275(multicellular organismal development),GO:0005634(nucleus),GO:0005515(protein binding),GO:0005524(ATP binding),GO:0016818(hydrolase activity, acting on acid anhydrides, in phosphorus-containing anhydrides),GO:0006355(regulation of transcription, DNA-dependent)	NA
osa-miR1436_L-2R+1	ATTATGGGACGGAGGGAGTA	LOC_Os06g05530.1	3.5	908-927	918	4	0.999946	1	0.333333					up	0.199581	0.62804	0.984025	no	GO:0000166(nucleotide binding),GO:0003676(nucleic acid binding),GO:0008150(biological_process),GO:0005575(cellular_component)	NA
osa-miR396e-5p	TCCACAGGCTTTCTTGAACTG	LOC_Os06g02560.1	1	605-625	616	2	0.985571	2	0.666667	4	0.997595	1	0.333333	down	-0.213057	0.98122	0.984025	no	GO:0007275(multicellular organismal development),GO:0005634(nucleus),GO:0005515(protein binding),GO:0005524(ATP binding),GO:0016818(hydrolase activity, acting on acid anhydrides, in phosphorus-containing anhydrides),GO:0006355(regulation of transcription, DNA-dependent)	NA
osa-miR166f	TCGGACCAGGCTTCATTCCCC	LOC_Os10g33960.1	3	924-944	935	0	0.0276304	20	3.41667	0	0.0330928	40	7.58333	up	0.881717	0.54434	0.984025	no	GO:0007275(multicellular organismal development),GO:0003700(sequence-specific DNA binding transcription factor activity),GO:0008289(lipid binding),GO:0009653(anatomical structure morphogenesis),GO:0006139(nucleobase-containing compound metabolic process),GO:0009058(biosynthetic process),GO:0030154(cell differentiation),GO:0005634(nucleus),GO:0003677(DNA binding),GO:0043565(sequence-specific DNA b…	NA
osa-miR169h_R-1	TAGCCAAGGATGACTTGCCT	LOC_Os03g07880.2	3	994-1013	1004	0	0.0276304	4	1.33333	0	0.0330928	8	2.66667	up	0.238751	0.75566	0.984025	no	GO:0003700(sequence-specific DNA binding transcription factor activity),GO:0006139(nucleobase-containing compound metabolic process),GO:0009058(biosynthetic process),GO:0005654(nucleoplasm),GO:0006355(regulation of transcription, DNA-dependent),GO:0005634(nucleus)	NA
osa-miR160a-5p_L+1R-1	GTGCCTGGCTCCCTGTATGCC	LOC_Os06g47150.1	0.5	2043-2063	2054	2	0.939731	5	1.25	2	0.943686	9	2.25	up	0.622752	0.49323	0.984025	no	GO:0006139(nucleobase-containing compound metabolic process),GO:0000003(reproduction),GO:0009719(response to endogenous stimulus),GO:0007165(signal transduction),GO:0009058(biosynthetic process),GO:0007275(multicellular organismal development),GO:0003700(sequence-specific DNA binding transcription factor activity),GO:0009908(flower development),GO:0005634(nucleus),GO:0008150(biological_process),G…	NA
PC-5p-2331403_1	TCCGTCCCAAAATATAGTTGCCTT	LOC_Os01g69120.2	3.5	1630-1653	1644					4	0.864417	1	0.5	up	0.423629	0.081818	0.984025	no	GO:0009536(plastid),GO:0016740(transferase activity),GO:0006139(nucleobase-containing compound metabolic process),GO:0008168(methyltransferase activity),GO:0031167(rRNA methylation)	NA
PC-3p-1547074_1	AGGGATGGGGAATTAG	LOC_Os01g05500.2	3	5195-5211	5202					4	1	1	0.5	up	0.501786	0.27865	0.984025	no	GO:0009987(cellular process),GO:0006629(lipid metabolic process),GO:0009056(catabolic process),GO:0006464(cellular protein modification process),GO:0019538(protein metabolic process),GO:0009791(post-embryonic development),GO:0009719(response to endogenous stimulus),GO:0003824(catalytic activity),GO:0004842(ubiquitin-protein ligase activity),GO:0008270(zinc ion binding)	NA
osa-miR169k_R-1	TAGCCAAGGATGACTTGCCT	LOC_Os03g48970.3	3	1936-1955	1946	2	0.946834	10	2.5	2	0.950473	21	5.25	up	0.223159	0.75566	0.984025	no	GO:0006139(nucleobase-containing compound metabolic process),GO:0007275(multicellular organismal development),GO:0005654(nucleoplasm),GO:0009058(biosynthetic process),GO:0003700(sequence-specific DNA binding transcription factor activity),GO:0000003(reproduction),GO:0009791(post-embryonic development),GO:0009790(embryo development),GO:0006355(regulation of transcription, DNA-dependent),GO:0005634…	NA
osa-miR169m_R-1	TAGCCAAGGATGACTTGCCT	LOC_Os03g07880.1	3	845-864	855	0	0.0276304	4	1.33333	0	0.0330928	8	2.66667	up	0.22963	0.76266	0.984025	no	GO:0009536(plastid),GO:0009058(biosynthetic process),GO:0005654(nucleoplasm),GO:0005634(nucleus),GO:0003700(sequence-specific DNA binding transcription factor activity),GO:0006139(nucleobase-containing compound metabolic process),GO:0006355(regulation of transcription, DNA-dependent)	NA
PC-5p-151167_37	GAACAAAAGGGTAAAAGCT	LOC_Os01g70270.1	3.5	2843-2861	2852	2	0.865527	2	0.5	2	0.87189	11	2.75	up	0.66187	0.13045	0.984025	no	GO:0009908(flower development),GO:0009987(cellular process),GO:0009536(plastid),GO:0003700(sequence-specific DNA binding transcription factor activity),GO:0003677(DNA binding),GO:0005515(protein binding),GO:0009719(response to endogenous stimulus),GO:0009838(abscission),GO:0006139(nucleobase-containing compound metabolic process),GO:0009058(biosynthetic process),GO:0007275(multicellular organisma…	NA
PC-5p-33358_168	AGAGACCGATAGCGAA	LOC_Os02g46380.2	4	257-272	263	4	1	1	0.333333					up	0.191446	0.97345	0.984025	no	GO:0005215(transporter activity),GO:0016020(membrane),GO:0006810(transport),GO:0009987(cellular process)	NA
osa-miR169g_R-1	TAGCCAAGGATGACTTGCCT	LOC_Os03g48970.3	3	1936-1955	1946	2	0.946834	10	2.5	2	0.950473	21	5.25	up	0.223159	0.75566	0.984025	no	GO:0006139(nucleobase-containing compound metabolic process),GO:0007275(multicellular organismal development),GO:0005654(nucleoplasm),GO:0009058(biosynthetic process),GO:0003700(sequence-specific DNA binding transcription factor activity),GO:0000003(reproduction),GO:0009791(post-embryonic development),GO:0009790(embryo development),GO:0006355(regulation of transcription, DNA-dependent),GO:0005634…	NA
osa-miR166h-3p	TCGGACCAGGCTTCATTCCTC	LOC_Os12g41860.1	3	877-897	888	2	0.868857	4	1.33333	0	0.0230288	26	8.66667	up	0.463271	0.96748	0.984025	no	GO:0009908(flower development),GO:0009790(embryo development),GO:0009791(post-embryonic development),GO:0009058(biosynthetic process),GO:0006139(nucleobase-containing compound metabolic process),GO:0007275(multicellular organismal development),GO:0000003(reproduction),GO:0009653(anatomical structure morphogenesis),GO:0003677(DNA binding),GO:0005634(nucleus),GO:0003700(sequence-specific DNA bindin…	NA
osa-miR160e-5p	TGCCTGGCTCCCTGTATGCCG	LOC_Os04g43910.1	1	1344-1364	1355	1	0.0445318	3	3	0	0.0294706	3	3	up	1.58925	0.30926	0.984025	no	GO:0007275(multicellular organismal development),GO:0003700(sequence-specific DNA binding transcription factor activity),GO:0009908(flower development),GO:0005634(nucleus),GO:0009719(response to endogenous stimulus),GO:0019748(secondary metabolic process),GO:0009058(biosynthetic process),GO:0009987(cellular process),GO:0007165(signal transduction),GO:0006139(nucleobase-containing compound metabol…	NA
PC-5p-284772_19	AGGCCTGCGGTCCGCC	LOC_Os12g38730.1	3.5	2052-2066	2058	4	0.997438	1	0.5					up	0.0990265	0.96246	0.984025	no	GO:0008150(biological_process),GO:0005575(cellular_component),GO:0003674(molecular_function)	NA
osa-miR535-3p	GTGCTTTCTCCCGTTGTCACT	LOC_Os12g26030.1	4	3119-3139	3130					4	0.631784	1	1	down	-0.106681	0.91558	0.984025	no	GO:0000003(reproduction),GO:0005634(nucleus),GO:0005730(nucleolus),GO:0005654(nucleoplasm),GO:0009791(post-embryonic development),GO:0009987(cellular process)	NA
osa-miR166l-3p	TCGGACCAGGCTTCAATCCCT	LOC_Os03g01890.1	2.5	1090-1109	1100	0	0.0213227	19	3.16667	0	0.0255546	29	4.83333	up	0.771313	0.39124	0.984025	no	GO:0003700(sequence-specific DNA binding transcription factor activity),GO:0007275(multicellular organismal development),GO:0009653(anatomical structure morphogenesis),GO:0030154(cell differentiation),GO:0006139(nucleobase-containing compound metabolic process),GO:0008289(lipid binding),GO:0009058(biosynthetic process),GO:0003677(DNA binding),GO:0005634(nucleus),GO:0043565(sequence-specific DNA b…	NA
osa-miR160d-5p	TGCCTGGCTCCCTGTATGCCA	LOC_Os10g33940.1	1	1635-1655	1646	0	0.0245984	71	70.2	0	0.0294706	118	109.2	down	-0.177655	0.77683	0.984025	no	GO:0009719(response to endogenous stimulus),GO:0003723(RNA binding),GO:0007275(multicellular organismal development),GO:0009987(cellular process),GO:0005634(nucleus),GO:0003700(sequence-specific DNA binding transcription factor activity),GO:0009058(biosynthetic process),GO:0006139(nucleobase-containing compound metabolic process),GO:0006355(regulation of transcription, DNA-dependent),GO:0003677(D…	NA
osa-MIR169h-p3	GGCAGTCTCCTTGGCTAGC	LOC_Os03g08050.1	3	961-978	969	2	0.835649	10	3.33333	3	0.161879	2	0.666667	down	-0.0824029	0.67227	0.984025	no	GO:0009536(plastid),GO:0005730(nucleolus),GO:0005829(cytosol),GO:0005575(cellular_component),GO:0008135(translation factor activity, nucleic acid binding),GO:0006412(translation),GO:0016020(membrane),GO:0005773(vacuole),GO:0008150(biological_process),GO:0005515(protein binding),GO:0005739(mitochondrion),GO:0005886(plasma membrane),GO:0003924(GTPase activity),GO:0005525(GTP binding)	NA
PC-3p-35500_181	GCTTCTTAGAGGGACT	LOC_Os12g07020.1	3.5	1046-1061	1052					2	0.999387	2	2	up	0.0971648	0.63053	0.984025	no	GO:0009536(plastid),GO:0008152(metabolic process),GO:0000166(nucleotide binding),GO:0003824(catalytic activity),GO:0009058(biosynthetic process),GO:0009987(cellular process),GO:0005524(ATP binding),GO:0030272(5-formyltetrahydrofolate cyclo-ligase activity),GO:0009396(folic acid-containing compound biosynthetic process)	00670(One carbon pool by folate)
osa-miR171c-3p	TGATTGAGCCGTGCCAATATC	LOC_Os02g44360.1	1	1351-1371	1362	0	0.0123758	4	4	2	0.737017	2	2	up	0.309141	0.57096	0.984025	no	GO:0030154(cell differentiation),GO:0009987(cellular process),GO:0007275(multicellular organismal development),GO:0016043(cellular component organization),GO:0006139(nucleobase-containing compound metabolic process),GO:0009058(biosynthetic process),GO:0008150(biological_process),GO:0003700(sequence-specific DNA binding transcription factor activity),GO:0009536(plastid),GO:0009653(anatomical struc…	NA
osa-miR812s_1ss11AG	AAGACGGACAGTCAAACGTTGGAC	LOC_Os02g53180.2	4	1369-1391	1382	0	0.0083468	8	4	2	0.593026	3	1.5	up	0.143961	0.70149	0.984025	no	GO:0003824(catalytic activity),GO:0008152(metabolic process),GO:0009987(cellular process),GO:0009058(biosynthetic process),GO:0009607(response to biotic stimulus),GO:0016491(oxidoreductase activity),GO:0016706(oxidoreductase activity, acting on paired donors, with incorporation or reduction of molecular oxygen, 2-oxoglutarate as one donor, and incorporation of one atom each of oxygen into both do…	00270(Cysteine and methionine metabolism)
PC-3p-337602_10	GGCCGCCGCCGCTGTCGAATC	LOC_Os04g34610.1	3.5	2723-2743	2734	2	1	2	2	4	1	1	1	down	-0.283153	0.33919	0.984025	no	GO:0008150(biological_process),GO:0003674(molecular_function),GO:0005515(protein binding)	NA
PC-5p-117474_59	AAACTCTGAATACTAGA	LOC_Os03g11200.1	3	1448-1465	1456	4	0.999448	1	1					up	0.489104	0.21158	0.984025	no	GO:0007275(multicellular organismal development),GO:0005488(binding),GO:0005829(cytosol)	NA
osa-miR528-5p	TGGAAGGGGCATGCAGAGGAG	LOC_Os03g03724.1	4	146-166	157	2	0.964408	20	10	2	0.967164	4	2	down	-1.00115	4.869e-09	1.49659e-06	yes	NA	NA
PC-5p-705811_3	TCAGCGCGACGGAATC	LOC_Os06g18010.1	4	1129-1144	1135					4	1	1	1	down	-0.230734	0.77683	0.984025	no	GO:0016740(transferase activity),GO:0005829(cytosol),GO:0008152(metabolic process),GO:0016758(transferase activity, transferring hexosyl groups)	NA
osa-miR169k_R-1	TAGCCAAGGATGACTTGCCT	LOC_Os03g29760.2	3	1365-1384	1375	2	0.946834	2	0.666667	2	0.950473	2	0.666667	up	0.596011	0.29424	0.984025	no	GO:0009536(plastid),GO:0005634(nucleus),GO:0003700(sequence-specific DNA binding transcription factor activity),GO:0006139(nucleobase-containing compound metabolic process),GO:0009058(biosynthetic process),GO:0005654(nucleoplasm),GO:0006355(regulation of transcription, DNA-dependent)	NA
osa-miR169j_R-1	TAGCCAAGGATGACTTGCCT	LOC_Os03g48970.4	3	1229-1248	1239	2	0.946834	10	2.5	1	0.0389544	21	5.25	up	0.0493482	0.93778	0.984025	no	GO:0009058(biosynthetic process),GO:0009790(embryo development),GO:0009791(post-embryonic development),GO:0006139(nucleobase-containing compound metabolic process),GO:0007275(multicellular organismal development),GO:0000003(reproduction),GO:0005654(nucleoplasm),GO:0003700(sequence-specific DNA binding transcription factor activity),GO:0006355(regulation of transcription, DNA-dependent),GO:0005634…	NA
osa-miR169l_R-1	TAGCCAAGGATGACTTGCCT	LOC_Os03g29760.3	3	1265-1284	1275	2	0.946834	2	0.666667	2	0.950473	2	0.666667	up	0.600864	0.22166	0.984025	no	GO:0003700(sequence-specific DNA binding transcription factor activity),GO:0005634(nucleus),GO:0005654(nucleoplasm),GO:0009058(biosynthetic process),GO:0006139(nucleobase-containing compound metabolic process),GO:0009536(plastid),GO:0006355(regulation of transcription, DNA-dependent)	NA
osa-miR169m_R-1	TAGCCAAGGATGACTTGCCT	LOC_Os03g07880.2	3	994-1013	1004	0	0.0276304	4	1.33333	0	0.0330928	8	2.66667	up	0.238751	0.75566	0.984025	no	GO:0003700(sequence-specific DNA binding transcription factor activity),GO:0006139(nucleobase-containing compound metabolic process),GO:0009058(biosynthetic process),GO:0005654(nucleoplasm),GO:0006355(regulation of transcription, DNA-dependent),GO:0005634(nucleus)	NA
PC-3p-337602_10	GGCCGCCGCCGCTGTCGAATC	LOC_Os02g07690.1	4	548-568	559	2	1	2	2					up	0.254566	0.61389	0.984025	no	NA	NA
osa-miR166m_R-1	TCGGACCAGGCTTCATTCCC	LOC_Os10g33960.3	2	925-944	935	0	0.0234298	20	3.41667	0	0.0280738	40	7.58333	up	0.56742	0.98122	0.984025	no	GO:0007275(multicellular organismal development),GO:0003700(sequence-specific DNA binding transcription factor activity),GO:0008289(lipid binding),GO:0009653(anatomical structure morphogenesis),GO:0006139(nucleobase-containing compound metabolic process),GO:0009058(biosynthetic process),GO:0030154(cell differentiation),GO:0005634(nucleus),GO:0003677(DNA binding),GO:0043565(sequence-specific DNA b…	NA
osa-miR169l_R-1	TAGCCAAGGATGACTTGCCT	LOC_Os03g44540.1	3	1719-1738	1729	2	0.946834	4	4	1	0.0389544	10	10	up	0.539411	0.27865	0.984025	no	GO:0005654(nucleoplasm),GO:0005634(nucleus),GO:0003700(sequence-specific DNA binding transcription factor activity),GO:0006139(nucleobase-containing compound metabolic process),GO:0009058(biosynthetic process),GO:0006355(regulation of transcription, DNA-dependent)	NA
osa-miR394	TTGGCATTCTGTCCACCTCC	LOC_Os01g69940.1	0	1241-1260	1251	1	0.00654873	2	2					down	-0.149462	0.92344	0.984025	no	GO:0003674(molecular_function),GO:0008150(biological_process),GO:0005515(protein binding)	NA
osa-miR156f_L+1	TTGACAGAAGAGAGTGAGCAC	LOC_Os06g49010.3	1	1439-1459	1450	4	0.989569	1	0.166667					up	0.73274	0.30926	0.984025	no	GO:0009908(flower development),GO:0003677(DNA binding),GO:0005634(nucleus),GO:0007275(multicellular organismal development),GO:0009058(biosynthetic process),GO:0006139(nucleobase-containing compound metabolic process),GO:0003700(sequence-specific DNA binding transcription factor activity)	NA
PC-3p-1547074_1	AGGGATGGGGAATTAG	LOC_Os02g43519.1	1	85-100	91	4	0.434684	1	1	2	0.283886	3	3	down	-0.0191168	0.94371	0.984025	no	NA	NA
osa-miR395g_L-1	TGAAGTGTTTGGGGGAACTC	LOC_Os10g35870.1	4	651-671	662	4	0.841616	1	1	3	0.097884	2	2	up	0.1913	0.078277	0.984025	no	GO:0005634(nucleus),GO:0016020(membrane),GO:0005488(binding),GO:0009579(thylakoid),GO:0009536(plastid),GO:0020037(heme binding)	NA
osa-miR160c-5p_L+1R-1	GTGCCTGGCTCCCTGTATGCC	LOC_Os06g47150.3	0.5	1812-1832	1823	2	0.939731	5	1.25	2	0.943686	9	2.25	up	0.613678	0.49324	0.984025	no	GO:0009987(cellular process),GO:0009058(biosynthetic process),GO:0007275(multicellular organismal development),GO:0040007(growth),GO:0003723(RNA binding),GO:0008150(biological_process),GO:0007165(signal transduction),GO:0009719(response to endogenous stimulus),GO:0005634(nucleus),GO:0009908(flower development),GO:0003700(sequence-specific DNA binding transcription factor activity),GO:0000003(repr…	NA
PC-5p-117474_59	AAACTCTGAATACTAGA	LOC_Os08g44520.3	3.5	654-670	661	4	0.999991	1	0.333333	2	0.998865	10	3.33333	up	0.13286	0.78738	0.984025	no	GO:0006464(cellular protein modification process),GO:0005829(cytosol),GO:0003824(catalytic activity),GO:0009987(cellular process),GO:0019538(protein metabolic process),GO:0003755(peptidyl-prolyl cis-trans isomerase activity),GO:0006457(protein folding)	03040(Spliceosome)
PC-3p-35500_181	GCTTCTTAGAGGGACT	LOC_Os04g50990.1	4	350-364	356	4	1	1	1					down	-0.0598891	0.94529	0.984025	no	GO:0005829(cytosol),GO:0009536(plastid),GO:0005840(ribosome),GO:0005198(structural molecule activity),GO:0005488(binding),GO:0005730(nucleolus),GO:0009987(cellular process),GO:0005773(vacuole),GO:0005634(nucleus),GO:0005575(cellular_component),GO:0006950(response to stress),GO:0009628(response to abiotic stimulus),GO:0003735(structural constituent of ribosome),GO:0006412(translation)	03010(Ribosome)
PC-3p-35500_181	GCTTCTTAGAGGGACT	LOC_Os09g40000.2	3	600-615	606	4	1	1	0.25					up	0.414518	0.96748	0.984025	no	GO:0008150(biological_process),GO:0005829(cytosol),GO:0003674(molecular_function)	NA
osa-miR172a	AGAATCTTGATGATGCTGCAT	LOC_Os04g55560.2	4	1623-1643	1634	2	0.855019	2	0.666667	0	0.0219041	5	1.66667	down	-0.231504	0.97345	0.984025	no	GO:0000003(reproduction),GO:0005634(nucleus),GO:0003700(sequence-specific DNA binding transcription factor activity),GO:0009653(anatomical structure morphogenesis),GO:0007275(multicellular organismal development),GO:0009908(flower development),GO:0006139(nucleobase-containing compound metabolic process),GO:0009791(post-embryonic development),GO:0030154(cell differentiation),GO:0009058(biosyntheti…	NA
PC-3p-18730_326	AGAGGAAAAGAAAGCAAAAGC	LOC_Os05g47830.1	4	749-769	760					4	1	1	1	up	0.0461062	0.98122	0.984025	no	GO:0008150(biological_process),GO:0003674(molecular_function)	NA
osa-miR160f-5p	TGCCTGGCTCCCTGAATGCCA	LOC_Os06g47150.2	2	1844-1864	1855	0	0.0208538	178	44.45	0	0.0249938	643	160.2	up	0.617866	0.49324	0.984025	no	GO:0008150(biological_process),GO:0007165(signal transduction),GO:0009719(response to endogenous stimulus),GO:0005634(nucleus),GO:0009908(flower development),GO:0003700(sequence-specific DNA binding transcription factor activity),GO:0007275(multicellular organismal development),GO:0006139(nucleobase-containing compound metabolic process),GO:0009058(biosynthetic process),GO:0000003(reproduction),G…	NA
osa-miR2055	TTTCCTTGGGAAGGTGGTTTC	LOC_Os04g54330.3	3.5	785-804	795					2	0.642076	2	1	up	0.208484	0.53663	0.984025	no	GO:0005623(cell),GO:0008152(metabolic process),GO:0016740(transferase activity),GO:0008080(N-acetyltransferase activity),GO:0016747(transferase activity, transferring acyl groups other than amino-acyl groups)	NA
PC-5p-33358_168	AGAGACCGATAGCGAA	LOC_Os02g46380.3	4	272-287	278	4	1	1	0.333333					up	0.0405251	0.98122	0.984025	no	GO:0016020(membrane),GO:0005215(transporter activity),GO:0009987(cellular process),GO:0006810(transport)	NA
PC-3p-35500_181	GCTTCTTAGAGGGACT	LOC_Os02g56850.1	3.5	897-913	904	2	0.99927	4	1	2	0.999387	2	0.5	up	0.31563	0.49442	0.984025	no	GO:0003824(catalytic activity),GO:0005488(binding),GO:0005777(peroxisome),GO:0008152(metabolic process),GO:0019725(cellular homeostasis),GO:0000166(nucleotide binding),GO:0009987(cellular process),GO:0016491(oxidoreductase activity),GO:0050660(flavin adenine dinucleotide binding),GO:0055114(oxidation-reduction process),GO:0045454(cell redox homeostasis),GO:0005737(cytoplasm)	00480(Glutathione metabolism)
PC-3p-18725_264	CTGCCGGCGATGCGCTC	LOC_Os10g35850.1	3	247-263	254	4	1	1	1					up	0.261156	0.20671	0.984025	no	GO:0016020(membrane),GO:0009536(plastid),GO:0009579(thylakoid),GO:0005634(nucleus),GO:0005488(binding),GO:0020037(heme binding)	NA
osa-miR166a-3p	TCGGACCAGGCTTCATTCCCC	LOC_Os10g33960.1	3	924-944	935	0	0.0276304	20	3.41667	0	0.0330928	40	7.58333	up	0.881717	0.54434	0.984025	no	GO:0007275(multicellular organismal development),GO:0003700(sequence-specific DNA binding transcription factor activity),GO:0008289(lipid binding),GO:0009653(anatomical structure morphogenesis),GO:0006139(nucleobase-containing compound metabolic process),GO:0009058(biosynthetic process),GO:0030154(cell differentiation),GO:0005634(nucleus),GO:0003677(DNA binding),GO:0043565(sequence-specific DNA b…	NA
PC-3p-35500_181	GCTTCTTAGAGGGACT	LOC_Os02g58340.1	4	1526-1541	1532	2	1	3	3					up	0.0798228	0.42404	0.984025	no	GO:0005829(cytosol),GO:0009536(plastid),GO:0019538(protein metabolic process),GO:0016787(hydrolase activity),GO:0004222(metalloendopeptidase activity),GO:0006508(proteolysis)	NA
osa-MIR1851-p5_1ss1CT	TTCTTCTTCCTCCATCCTGCG	LOC_Os09g34280.1	3	2374-2393	2385	4	0.999997	1	0.25					up	0.271777	0.60188	0.984025	no	GO:0005886(plasma membrane),GO:0005515(protein binding)	NA
osa-MIR169h-p3	GGCAGTCTCCTTGGCTAGC	LOC_Os03g13390.2	4	920-937	928	4	0.99996	1	1					up	0.112374	0.78305	0.984025	no	GO:0008152(metabolic process),GO:0003824(catalytic activity),GO:0055114(oxidation-reduction process),GO:0016491(oxidoreductase activity)	NA
osa-miR169i_R-1	TAGCCAAGGATGACTTGCCT	LOC_Os03g48970.1	3	1237-1256	1247	2	0.946834	10	2.5	1	0.0389544	21	5.25	up	0.0333998	0.93778	0.984025	no	GO:0009790(embryo development),GO:0009791(post-embryonic development),GO:0000003(reproduction),GO:0003700(sequence-specific DNA binding transcription factor activity),GO:0006139(nucleobase-containing compound metabolic process),GO:0009058(biosynthetic process),GO:0005654(nucleoplasm),GO:0007275(multicellular organismal development),GO:0006355(regulation of transcription, DNA-dependent),GO:0005634…	NA
PC-3p-35500_181	GCTTCTTAGAGGGACT	LOC_Os02g56850.4	3.5	465-481	472	2	0.99927	4	1	2	0.999387	2	0.5	up	0.356639	0.38461	0.984025	no	GO:0000166(nucleotide binding),GO:0005777(peroxisome),GO:0008152(metabolic process),GO:0009987(cellular process),GO:0005488(binding),GO:0019725(cellular homeostasis),GO:0003824(catalytic activity),GO:0016491(oxidoreductase activity),GO:0050660(flavin adenine dinucleotide binding),GO:0055114(oxidation-reduction process),GO:0045454(cell redox homeostasis),GO:0005737(cytoplasm)	NA
osa-miR1848	CCTCGCCGGCGCGCGCGTGCA	LOC_Os03g19020.3	4	564-583	574	4	1	1	0.333333					up	0.403068	0.49324	0.984025	no	GO:0009058(biosynthetic process),GO:0003677(DNA binding),GO:0005488(binding),GO:0006139(nucleobase-containing compound metabolic process),GO:0005515(protein binding)	NA
PC-5p-2331403_1	TCCGTCCCAAAATATAGTTGCCTT	LOC_Os06g04970.1	3	1448-1471	1462					4	0.723221	1	1	up	0.846334	0.087386	0.984025	no	GO:0005730(nucleolus),GO:0009987(cellular process)	NA
osa-miR156b-3p	GCTCACTCTCTATCTGTCAGC	LOC_Os06g03682.2	4	1001-1020	1012	4	0.458951	1	0.5					up	0.229353	0.76266	0.984025	no	GO:0016301(kinase activity),GO:0009987(cellular process),GO:0008152(metabolic process),GO:0005575(cellular_component),GO:0006464(cellular protein modification process)	NA
osa-miR167a-5p_R-1	TGAAGCTGCCAGCATGATCT	LOC_Os06g46410.2	4	2571-2591	2581					2	0.952953	3	1	up	0.4605	0.62804	0.984025	no	GO:0009719(response to endogenous stimulus),GO:0005634(nucleus),GO:0009058(biosynthetic process),GO:0006139(nucleobase-containing compound metabolic process),GO:0003700(sequence-specific DNA binding transcription factor activity),GO:0009908(flower development),GO:0006355(regulation of transcription, DNA-dependent),GO:0003677(DNA binding),GO:0009725(response to hormone stimulus)	NA
PC-3p-35500_181	GCTTCTTAGAGGGACT	LOC_Os05g46720.1	4	1876-1891	1882					4	1	1	0.5	up	0.61966	0.066466	0.984025	no	GO:0006810(transport),GO:0005215(transporter activity)	NA
osa-miR166k-3p	TCGGACCAGGCTTCAATCCCT	LOC_Os12g41860.1	2.5	878-897	888	2	0.895356	4	1.33333	0	0.0255546	26	8.66667	up	0.463271	0.96748	0.984025	no	GO:0009908(flower development),GO:0009790(embryo development),GO:0009791(post-embryonic development),GO:0009058(biosynthetic process),GO:0006139(nucleobase-containing compound metabolic process),GO:0007275(multicellular organismal development),GO:0000003(reproduction),GO:0009653(anatomical structure morphogenesis),GO:0003677(DNA binding),GO:0005634(nucleus),GO:0003700(sequence-specific DNA bindin…	NA
osa-miR156j_L+1	TTGACAGAAGAGAGTGAGCAC	LOC_Os02g07780.1	2	987-1007	998	4	0.965896	1	0.5					up	0.56548	0.97345	0.984025	no	GO:0009908(flower development),GO:0003677(DNA binding),GO:0005634(nucleus),GO:0007275(multicellular organismal development),GO:0009058(biosynthetic process),GO:0006139(nucleobase-containing compound metabolic process),GO:0003700(sequence-specific DNA binding transcription factor activity)	NA
osa-miR160f-5p	TGCCTGGCTCCCTGAATGCCA	LOC_Os06g47150.4	2	1844-1864	1855	0	0.0208538	178	44.45	0	0.0249938	643	160.2	up	0.635599	0.45068	0.984025	no	GO:0009719(response to endogenous stimulus),GO:0005634(nucleus),GO:0009908(flower development),GO:0003700(sequence-specific DNA binding transcription factor activity),GO:0007275(multicellular organismal development),GO:0000003(reproduction),GO:0006139(nucleobase-containing compound metabolic process),GO:0009058(biosynthetic process),GO:0007165(signal transduction),GO:0019748(secondary metabolic p…	NA
osa-miR395d_L-1	TGAAGTGTTTGGGGGAACTC	LOC_Os10g35870.1	4	651-671	662	4	0.841616	1	1	3	0.097884	2	2	up	0.1913	0.078277	0.984025	no	GO:0005634(nucleus),GO:0016020(membrane),GO:0005488(binding),GO:0009579(thylakoid),GO:0009536(plastid),GO:0020037(heme binding)	NA
osa-miR169l_R-1	TAGCCAAGGATGACTTGCCT	LOC_Os12g42400.3	2.5	1248-1267	1258	0	0.0119026	3	1					up	0.171637	0.98122	0.984025	no	GO:0003700(sequence-specific DNA binding transcription factor activity),GO:0006139(nucleobase-containing compound metabolic process),GO:0009058(biosynthetic process),GO:0005654(nucleoplasm),GO:0005634(nucleus),GO:0006355(regulation of transcription, DNA-dependent)	NA
osa-miR166k-3p	TCGGACCAGGCTTCAATCCCT	LOC_Os03g01890.2	2.5	1090-1109	1100	0	0.0213227	19	3.16667	0	0.0255546	29	4.83333	up	1.32287	0.54434	0.984025	no	GO:0006139(nucleobase-containing compound metabolic process),GO:0003700(sequence-specific DNA binding transcription factor activity),GO:0007275(multicellular organismal development),GO:0009058(biosynthetic process),GO:0009653(anatomical structure morphogenesis),GO:0030154(cell differentiation),GO:0003677(DNA binding),GO:0008289(lipid binding),GO:0005634(nucleus),GO:0043565(sequence-specific DNA b…	NA
PC-5p-215441_30	CCTCCGCAGCTAGCTTC	LOC_Os01g73250.2	4	48-65	55	4	1	1	0.5	4	1	1	0.5	up	0.324143	0.0012032	0.0922196	yes	GO:0006950(response to stress)	NA
osa-miR160b-5p_L+1R-1	GTGCCTGGCTCCCTGTATGCC	LOC_Os06g47150.4	0.5	1845-1865	1856	2	0.939731	5	1.25	2	0.943686	9	2.25	up	0.635599	0.45068	0.984025	no	GO:0009719(response to endogenous stimulus),GO:0005634(nucleus),GO:0009908(flower development),GO:0003700(sequence-specific DNA binding transcription factor activity),GO:0007275(multicellular organismal development),GO:0000003(reproduction),GO:0006139(nucleobase-containing compound metabolic process),GO:0009058(biosynthetic process),GO:0007165(signal transduction),GO:0019748(secondary metabolic p…	NA
osa-MIR5813-p5	ATGACCAGGTCACTGCTTGCC	LOC_Os05g48290.3	4	186-206	197	4	0.26444	1	1					up	0.944823	0.33713	0.984025	no	GO:0005829(cytosol),GO:0005618(cell wall),GO:0000166(nucleotide binding),GO:0009987(cellular process),GO:0019538(protein metabolic process),GO:0005886(plasma membrane),GO:0005515(protein binding),GO:0005524(ATP binding),GO:0044267(cellular protein metabolic process),GO:0051082(unfolded protein binding),GO:0006457(protein folding)	NA
osa-miR1846a-3p	TGACCCCGTTCTCCTCGCCGG	LOC_Os03g55030.1	3.5	1246-1266	1257	2	0.799133	2	0.666667	2	0.806774	2	0.666667	down	-0.693828	0.33559	0.984025	no	GO:0016740(transferase activity),GO:0008152(metabolic process),GO:0005575(cellular_component),GO:0016758(transferase activity, transferring hexosyl groups)	NA
PC-3p-18725_264	CTGCCGGCGATGCGCTC	LOC_Os01g55799.1	3	158-174	165	2	1	3	3	2	1	2	2	up	0.329502	0.41133	0.984025	no	GO:0005886(plasma membrane),GO:0006810(transport),GO:0009987(cellular process),GO:0005737(cytoplasm),GO:0005829(cytosol),GO:0006887(exocytosis),GO:0000145(exocyst)	04910(Insulin signaling pathway)
osa-MIR1851-p5_1ss1CT	TTCTTCTTCCTCCATCCTGCG	LOC_Os03g49620.7	4	1972-1993	1984	2	1	2	0.333333					up	0.238142	0.96245	0.984025	no	GO:0005886(plasma membrane),GO:0006464(cellular protein modification process),GO:0016301(kinase activity),GO:0009987(cellular process),GO:0008152(metabolic process),GO:0004672(protein kinase activity),GO:0005524(ATP binding),GO:0006468(protein phosphorylation)	NA
osa-MIR169h-p3	GGCAGTCTCCTTGGCTAGC	LOC_Os03g08010.1	3	961-978	969	2	0.835649	10	3.33333	3	0.161879	2	0.666667	down	-0.0719151	0.78393	0.984025	no	GO:0005575(cellular_component),GO:0009536(plastid),GO:0005886(plasma membrane),GO:0005739(mitochondrion),GO:0005515(protein binding),GO:0005829(cytosol),GO:0005730(nucleolus),GO:0008150(biological_process),GO:0005773(vacuole),GO:0016020(membrane),GO:0006412(translation),GO:0008135(translation factor activity, nucleic acid binding),GO:0003924(GTPase activity),GO:0005525(GTP binding)	NA
osa-miR166j-3p	TCGGACCAGGCTTCATTCCCC	LOC_Os03g01890.1	3	1089-1109	1100	0	0.0276304	19	3.16667	0	0.0330928	29	4.83333	up	0.771313	0.39124	0.984025	no	GO:0003700(sequence-specific DNA binding transcription factor activity),GO:0007275(multicellular organismal development),GO:0009653(anatomical structure morphogenesis),GO:0030154(cell differentiation),GO:0006139(nucleobase-containing compound metabolic process),GO:0008289(lipid binding),GO:0009058(biosynthetic process),GO:0003677(DNA binding),GO:0005634(nucleus),GO:0043565(sequence-specific DNA b…	NA
PC-3p-337602_10	GGCCGCCGCCGCTGTCGAATC	LOC_Os06g12060.1	3.5	1472-1492	1483	4	1	1	1					up	0.516684	0.54435	0.984025	no	GO:0003674(molecular_function),GO:0005575(cellular_component),GO:0008150(biological_process)	NA
osa-miR166f	TCGGACCAGGCTTCATTCCCC	LOC_Os10g33960.2	3	696-716	707	0	0.0276304	20	3.41667	0	0.0330928	40	7.58333	up	0.888651	0.54434	0.984025	no	GO:0007275(multicellular organismal development),GO:0030154(cell differentiation),GO:0009058(biosynthetic process),GO:0006139(nucleobase-containing compound metabolic process),GO:0009653(anatomical structure morphogenesis),GO:0008289(lipid binding),GO:0003700(sequence-specific DNA binding transcription factor activity),GO:0003677(DNA binding),GO:0005634(nucleus),GO:0043565(sequence-specific DNA b…	NA
osa-miR164e	TGGAGAAGCAGGGCACGTGAG	LOC_Os03g16980.2	4	1007-1027	1018	4	0.986428	1	0.2					up	0.94373	0.10871	0.984025	no	GO:0003824(catalytic activity),GO:0008152(metabolic process),GO:0006139(nucleobase-containing compound metabolic process),GO:0009987(cellular process),GO:0005488(binding),GO:0005886(plasma membrane),GO:0003854(3-beta-hydroxy-delta5-steroid dehydrogenase activity),GO:0016616(oxidoreductase activity, acting on the CH-OH group of donors, NAD or NADP as acceptor),GO:0006694(steroid biosynthetic proce…	NA
osa-MIR1437-p5	TGCGGCACCGGAGCTCGCCAGC	LOC_Os02g48560.2	2.5	1641-1662	1653	4	0.9281	1	0.166667					down	-1.01507	0.12073	0.984025	no	GO:0003824(catalytic activity),GO:0006629(lipid metabolic process),GO:0008152(metabolic process),GO:0005783(endoplasmic reticulum),GO:0016717(oxidoreductase activity, acting on paired donors, with oxidation of a pair of donors resulting in the reduction of molecular oxygen to two molecules of water),GO:0055114(oxidation-reduction process),GO:0016491(oxidoreductase activity)	01040(Biosynthesis of unsaturated fatty acids)
osa-miR169h_R-1	TAGCCAAGGATGACTTGCCT	LOC_Os03g48970.1	3	1237-1256	1247	2	0.946834	10	2.5	1	0.0389544	21	5.25	up	0.0333998	0.93778	0.984025	no	GO:0009790(embryo development),GO:0009791(post-embryonic development),GO:0000003(reproduction),GO:0003700(sequence-specific DNA binding transcription factor activity),GO:0006139(nucleobase-containing compound metabolic process),GO:0009058(biosynthetic process),GO:0005654(nucleoplasm),GO:0007275(multicellular organismal development),GO:0006355(regulation of transcription, DNA-dependent),GO:0005634…	NA
osa-MIR394-p3	AGGTGGGCATACTGCCAATGG	LOC_Os07g15430.1	3.5	1331-1350	1341	4	0.504404	1	1	2	0.336996	2	2	up	0.0558872	0.76266	0.984025	no	NA	NA
osa-miR160d-5p	TGCCTGGCTCCCTGTATGCCA	LOC_Os06g47150.4	1	1844-1864	1855	0	0.0245984	178	44.45	0	0.0294706	643	160.2	up	0.635599	0.45068	0.984025	no	GO:0009719(response to endogenous stimulus),GO:0005634(nucleus),GO:0009908(flower development),GO:0003700(sequence-specific DNA binding transcription factor activity),GO:0007275(multicellular organismal development),GO:0000003(reproduction),GO:0006139(nucleobase-containing compound metabolic process),GO:0009058(biosynthetic process),GO:0007165(signal transduction),GO:0019748(secondary metabolic p…	NA
osa-miR1857-3p	TCATGCTCCAAGAAAACCAGG	LOC_Os10g32300.1	4	580-599	591	2	0.409436	3	1.5	2	0.416904	4	1.83333	up	0.051022	0.65414	0.984025	no	GO:0006091(generation of precursor metabolites and energy),GO:0009536(plastid),GO:0009579(thylakoid),GO:0016020(membrane),GO:0016043(cellular component organization),GO:0005488(binding),GO:0015979(photosynthesis),GO:0005515(protein binding)	NA
osa-miR530-5p_R+1	TGCATTTGCACCTGCACCTAC	LOC_Os04g51400.2	3	641-661	652	0	0.0149741	109	27.25	0	0.0179575	135	33.75	down	-1.00442	0.14665	0.984025	no	GO:0005488(binding)	NA
osa-miR169g_R-1	TAGCCAAGGATGACTTGCCT	LOC_Os03g44540.1	3	1719-1738	1729	2	0.946834	4	4	1	0.0389544	10	10	up	0.539411	0.27865	0.984025	no	GO:0005654(nucleoplasm),GO:0005634(nucleus),GO:0003700(sequence-specific DNA binding transcription factor activity),GO:0006139(nucleobase-containing compound metabolic process),GO:0009058(biosynthetic process),GO:0006355(regulation of transcription, DNA-dependent)	NA
PC-5p-547163_9	TCGCCGTTAGGGTTCCGTTCC	LOC_Os10g01540.1	3.5	1482-1502	1493					4	0.434986	1	0.25	up	0.179858	0.97345	0.984025	no	GO:0005622(intracellular),GO:0000166(nucleotide binding),GO:0005515(protein binding)	NA
osa-miR156d_L+1	TTGACAGAAGAGAGTGAGCAC	LOC_Os06g49010.2	1	1494-1514	1505	4	0.989569	1	0.166667					up	0.863242	0.30926	0.984025	no	GO:0003700(sequence-specific DNA binding transcription factor activity),GO:0006139(nucleobase-containing compound metabolic process),GO:0009058(biosynthetic process),GO:0007275(multicellular organismal development),GO:0005634(nucleus),GO:0003677(DNA binding),GO:0009908(flower development)	NA
PC-3p-1547074_1	AGGGATGGGGAATTAG	LOC_Os07g11490.1	4	506-520	511	4	1	1	0.5					down	-0.601127	0.56197	0.984025	no	NA	NA
PC-3p-18725_264	CTGCCGGCGATGCGCTC	LOC_Os01g52240.1	4	603-619	610	2	1	34	11.3333					down	-0.3569	7.9146e-05	0.00971086	yes	GO:0016020(membrane),GO:0009579(thylakoid),GO:0009536(plastid),GO:0005622(intracellular),GO:0005488(binding),GO:0015979(photosynthesis),GO:0006091(generation of precursor metabolites and energy),GO:0009765(photosynthesis, light harvesting)	00196(Photosynthesis - antenna proteins)
osa-miR159f_R-1	CTTGGATTGAAGGGAGCTCT	LOC_Os01g59660.1	2.5	1261-1280	1271	0	0.0142661	44	11	0	0.0171098	68	17	up	0.653789	0.30926	0.984025	no	GO:0003700(sequence-specific DNA binding transcription factor activity),GO:0008219(cell death),GO:0009719(response to endogenous stimulus),GO:0007165(signal transduction),GO:0006139(nucleobase-containing compound metabolic process),GO:0009058(biosynthetic process),GO:0007275(multicellular organismal development),GO:0030154(cell differentiation),GO:0040007(growth),GO:0003677(DNA binding),GO:000563…	NA
osa-miR172d	AGAATCTTGATGATGCTGCAT	LOC_Os04g55560.4	4	807-827	818	1	0.0331649	2	0.666667	0	0.0219041	5	1.66667	down	-0.0831769	0.97345	0.984025	no	NA	NA
osa-miR169l_R-1	TAGCCAAGGATGACTTGCCT	LOC_Os03g48970.1	3	1237-1256	1247	2	0.946834	10	2.5	1	0.0389544	21	5.25	up	0.0333998	0.93778	0.984025	no	GO:0009790(embryo development),GO:0009791(post-embryonic development),GO:0000003(reproduction),GO:0003700(sequence-specific DNA binding transcription factor activity),GO:0006139(nucleobase-containing compound metabolic process),GO:0009058(biosynthetic process),GO:0005654(nucleoplasm),GO:0007275(multicellular organismal development),GO:0006355(regulation of transcription, DNA-dependent),GO:0005634…	NA
osa-miR172d	AGAATCTTGATGATGCTGCAT	LOC_Os05g03040.3	2	2089-2109	2100	2	0.855019	18	6	2	0.861628	5	1.66667	down	-0.250839	0.60083	0.984025	no	GO:0005634(nucleus),GO:0009791(post-embryonic development),GO:0000003(reproduction),GO:0003700(sequence-specific DNA binding transcription factor activity),GO:0006139(nucleobase-containing compound metabolic process),GO:0009058(biosynthetic process),GO:0003677(DNA binding),GO:0007275(multicellular organismal development),GO:0009653(anatomical structure morphogenesis),GO:0006355(regulation of tran…	NA
osa-miR156f_L+1	TTGACAGAAGAGAGTGAGCAC	LOC_Os06g49010.2	1	1494-1514	1505	4	0.989569	1	0.166667					up	0.863242	0.30926	0.984025	no	GO:0003700(sequence-specific DNA binding transcription factor activity),GO:0006139(nucleobase-containing compound metabolic process),GO:0009058(biosynthetic process),GO:0007275(multicellular organismal development),GO:0005634(nucleus),GO:0003677(DNA binding),GO:0009908(flower development)	NA
PC-5p-33358_168	AGAGACCGATAGCGAA	LOC_Os04g58560.1	4	1638-1653	1644	4	1	1	0.5					up	0.439694	0.72128	0.984025	no	GO:0009056(catabolic process),GO:0016787(hydrolase activity),GO:0009536(plastid),GO:0009987(cellular process)	04140(Regulation of autophagy)
osa-miR160e-5p	TGCCTGGCTCCCTGTATGCCG	LOC_Os06g47150.3	1	1811-1831	1822	0	0.0245984	178	44.45	0	0.0294706	643	160.2	up	0.613678	0.49324	0.984025	no	GO:0009987(cellular process),GO:0009058(biosynthetic process),GO:0007275(multicellular organismal development),GO:0040007(growth),GO:0003723(RNA binding),GO:0008150(biological_process),GO:0007165(signal transduction),GO:0009719(response to endogenous stimulus),GO:0005634(nucleus),GO:0009908(flower development),GO:0003700(sequence-specific DNA binding transcription factor activity),GO:0000003(repr…	NA
PC-5p-215441_30	CCTCCGCAGCTAGCTTC	LOC_Os07g30840.2	3.5	581-596	587	4	1	1	0.25	4	1	1	0.25	up	0.400215	0.52538	0.984025	no	GO:0005634(nucleus),GO:0006464(cellular protein modification process),GO:0009987(cellular process),GO:0016043(cellular component organization),GO:0009791(post-embryonic development),GO:0009628(response to abiotic stimulus),GO:0005515(protein binding),GO:0016301(kinase activity),GO:0005829(cytosol)	NA
osa-miR160e-5p	TGCCTGGCTCCCTGTATGCCG	LOC_Os06g47150.2	1	1844-1864	1855	0	0.0245984	178	44.45	0	0.0294706	643	160.2	up	0.617866	0.49324	0.984025	no	GO:0008150(biological_process),GO:0007165(signal transduction),GO:0009719(response to endogenous stimulus),GO:0005634(nucleus),GO:0009908(flower development),GO:0003700(sequence-specific DNA binding transcription factor activity),GO:0007275(multicellular organismal development),GO:0006139(nucleobase-containing compound metabolic process),GO:0009058(biosynthetic process),GO:0000003(reproduction),G…	NA
osa-miR166a-3p	TCGGACCAGGCTTCATTCCCC	LOC_Os03g43930.2	3	955-975	966	2	0.946834	4	1.33333	0	0.0330928	26	8.66667	up	0.108819	0.67299	0.984025	no	GO:0000003(reproduction),GO:0009653(anatomical structure morphogenesis),GO:0009791(post-embryonic development),GO:0009790(embryo development),GO:0009058(biosynthetic process),GO:0007275(multicellular organismal development),GO:0005634(nucleus),GO:0006139(nucleobase-containing compound metabolic process),GO:0009908(flower development),GO:0003700(sequence-specific DNA binding transcription factor a…	NA
osa-MIR6251-p3	CTTGCAGCGTGGCTACATG	LOC_Os05g30250.1	4	1570-1589	1580	4	0.997078	1	0.5					up	0.618211	0.39124	0.984025	no	GO:0003824(catalytic activity),GO:0005975(carbohydrate metabolic process),GO:0008152(metabolic process),GO:0016787(hydrolase activity),GO:0005488(binding),GO:0004553(hydrolase activity, hydrolyzing O-glycosyl compounds)	NA
osa-miR166h-3p	TCGGACCAGGCTTCATTCCTC	LOC_Os10g33960.4	3	924-944	935	0	0.019211	20	3.41667	0	0.0230288	40	7.58333	up	0.577993	0.98122	0.984025	no	GO:0007275(multicellular organismal development),GO:0003677(DNA binding),GO:0005634(nucleus),GO:0030154(cell differentiation),GO:0009058(biosynthetic process),GO:0006139(nucleobase-containing compound metabolic process),GO:0009653(anatomical structure morphogenesis),GO:0008289(lipid binding),GO:0003700(sequence-specific DNA binding transcription factor activity),GO:0043565(sequence-specific DNA b…	NA
osa-miR166m_R-1	TCGGACCAGGCTTCATTCCC	LOC_Os03g43930.2	2	956-975	966	2	0.9165	4	1.33333	0	0.0280738	26	8.66667	up	0.108819	0.67299	0.984025	no	GO:0000003(reproduction),GO:0009653(anatomical structure morphogenesis),GO:0009791(post-embryonic development),GO:0009790(embryo development),GO:0009058(biosynthetic process),GO:0007275(multicellular organismal development),GO:0005634(nucleus),GO:0006139(nucleobase-containing compound metabolic process),GO:0009908(flower development),GO:0003700(sequence-specific DNA binding transcription factor a…	NA
osa-miR169b	CAGCCAAGGATGACTTGCCGG	LOC_Os03g48970.4	4	1228-1248	1239	2	0.754504	10	2.5	1	0.018838	21	5.25	up	0.0493482	0.93778	0.984025	no	GO:0009058(biosynthetic process),GO:0009790(embryo development),GO:0009791(post-embryonic development),GO:0006139(nucleobase-containing compound metabolic process),GO:0007275(multicellular organismal development),GO:0000003(reproduction),GO:0005654(nucleoplasm),GO:0003700(sequence-specific DNA binding transcription factor activity),GO:0006355(regulation of transcription, DNA-dependent),GO:0005634…	NA
osa-miR166l-3p	TCGGACCAGGCTTCAATCCCT	LOC_Os03g43930.1	2.5	956-975	966	2	0.895356	4	1.33333	0	0.0255546	26	8.66667	up	0.126252	0.67299	0.984025	no	GO:0003700(sequence-specific DNA binding transcription factor activity),GO:0007275(multicellular organismal development),GO:0009058(biosynthetic process),GO:0006139(nucleobase-containing compound metabolic process),GO:0005634(nucleus),GO:0003677(DNA binding),GO:0009653(anatomical structure morphogenesis),GO:0000003(reproduction),GO:0009791(post-embryonic development),GO:0009790(embryo development…	NA
osa-miR169g_R-1	TAGCCAAGGATGACTTGCCT	LOC_Os05g25180.1	4	1271-1291	1282	4	0.602026	1	1					up	0.24317	0.61389	0.984025	no	GO:0005488(binding)	NA
osa-miR1846a-3p	TGACCCCGTTCTCCTCGCCGG	LOC_Os05g15520.1	3.5	295-315	306	2	0.799133	4	2					up	0.36313	0.35583	0.984025	no	GO:0003674(molecular_function),GO:0005829(cytosol),GO:0008150(biological_process)	NA
osa-miR160c-5p_L+1R-1	GTGCCTGGCTCCCTGTATGCC	LOC_Os06g47150.2	0.5	1845-1865	1856	2	0.939731	5	1.25	2	0.943686	9	2.25	up	0.617866	0.49324	0.984025	no	GO:0008150(biological_process),GO:0007165(signal transduction),GO:0009719(response to endogenous stimulus),GO:0005634(nucleus),GO:0009908(flower development),GO:0003700(sequence-specific DNA binding transcription factor activity),GO:0007275(multicellular organismal development),GO:0006139(nucleobase-containing compound metabolic process),GO:0009058(biosynthetic process),GO:0000003(reproduction),G…	NA
PC-3p-1547074_1	AGGGATGGGGAATTAG	LOC_Os07g08960.1	4	50-65	56					2	1	2	2	up	0.152845	0.59382	0.984025	no	GO:0009628(response to abiotic stimulus),GO:0003723(RNA binding),GO:0005634(nucleus),GO:0005730(nucleolus),GO:0003676(nucleic acid binding),GO:0006950(response to stress),GO:0008270(zinc ion binding)	NA
osa-miR395h_L-1	TGAAGTGTTTGGGGGAACTC	LOC_Os10g35870.1	4	651-671	662	4	0.841616	1	1	3	0.097884	2	2	up	0.1913	0.078277	0.984025	no	GO:0005634(nucleus),GO:0016020(membrane),GO:0005488(binding),GO:0009579(thylakoid),GO:0009536(plastid),GO:0020037(heme binding)	NA
osa-MIR169b-p3	GGCAAGTTGTCCTTGGCTACG	LOC_Os01g04900.2	4	905-926	917	4	0.883499	1	0.333333					down	-0.21445	0.60984	0.984025	no	GO:0016020(membrane),GO:0009536(plastid),GO:0009579(thylakoid),GO:0019538(protein metabolic process),GO:0016787(hydrolase activity),GO:0004222(metalloendopeptidase activity),GO:0006508(proteolysis)	NA
PC-5p-705811_3	TCAGCGCGACGGAATC	LOC_Os02g14780.2	4	58-73	64	4	1	1	0.5					up	0.223154	0.76265	0.984025	no	GO:0003723(RNA binding),GO:0006139(nucleobase-containing compound metabolic process),GO:0005515(protein binding),GO:0006396(RNA processing)	03040(Spliceosome)
osa-miR160f-5p	TGCCTGGCTCCCTGAATGCCA	LOC_Os06g47150.1	2	2042-2062	2053	0	0.0208538	178	44.45	0	0.0249938	643	160.2	up	0.622752	0.49323	0.984025	no	GO:0006139(nucleobase-containing compound metabolic process),GO:0000003(reproduction),GO:0009719(response to endogenous stimulus),GO:0007165(signal transduction),GO:0009058(biosynthetic process),GO:0007275(multicellular organismal development),GO:0003700(sequence-specific DNA binding transcription factor activity),GO:0009908(flower development),GO:0005634(nucleus),GO:0008150(biological_process),G…	NA
osa-miR169j_R-1	TAGCCAAGGATGACTTGCCT	LOC_Os12g42400.3	2.5	1248-1267	1258	0	0.0119026	3	1					up	0.171637	0.98122	0.984025	no	GO:0003700(sequence-specific DNA binding transcription factor activity),GO:0006139(nucleobase-containing compound metabolic process),GO:0009058(biosynthetic process),GO:0005654(nucleoplasm),GO:0005634(nucleus),GO:0006355(regulation of transcription, DNA-dependent)	NA
osa-miR169m_R-1	TAGCCAAGGATGACTTGCCT	LOC_Os03g48970.1	3	1237-1256	1247	2	0.946834	10	2.5	1	0.0389544	21	5.25	up	0.0333998	0.93778	0.984025	no	GO:0009790(embryo development),GO:0009791(post-embryonic development),GO:0000003(reproduction),GO:0003700(sequence-specific DNA binding transcription factor activity),GO:0006139(nucleobase-containing compound metabolic process),GO:0009058(biosynthetic process),GO:0005654(nucleoplasm),GO:0007275(multicellular organismal development),GO:0006355(regulation of transcription, DNA-dependent),GO:0005634…	NA
PC-3p-269067_20	GTGGAAACGCTCTTTAA	LOC_Os01g53920.2	3.5	1660-1676	1667	4	0.99483	1	0.5					down	-0.179454	0.80541	0.984025	no	GO:0016020(membrane),GO:0016301(kinase activity),GO:0009987(cellular process),GO:0005886(plasma membrane),GO:0006464(cellular protein modification process),GO:0008152(metabolic process),GO:0004672(protein kinase activity),GO:0005524(ATP binding),GO:0006468(protein phosphorylation),GO:0005515(protein binding)	NA
osa-miR396e-3p_L-3	GTTCAAGAAAGCCCATGGAAA	LOC_Os03g59760.2	3	2066-2085	2076					4	0.618408	1	0.5	up	0.555346	0.17057	0.984025	no	GO:0005488(binding)	NA
osa-miR172a	AGAATCTTGATGATGCTGCAT	LOC_Os04g55560.3	4	1634-1654	1645	2	0.855019	2	0.666667	0	0.0219041	5	1.66667	down	-0.18046	0.97345	0.984025	no	GO:0009908(flower development),GO:0007275(multicellular organismal development),GO:0003700(sequence-specific DNA binding transcription factor activity),GO:0000003(reproduction),GO:0009791(post-embryonic development),GO:0005634(nucleus),GO:0030154(cell differentiation),GO:0009058(biosynthetic process),GO:0006139(nucleobase-containing compound metabolic process),GO:0009653(anatomical structure morp…	NA
osa-miR169n	TAGCCAAGAATGACTTGCCTA	LOC_Os05g25180.1	4	1270-1291	1282	4	0.602026	1	1					up	0.24317	0.61389	0.984025	no	GO:0005488(binding)	NA
PC-5p-705811_3	TCAGCGCGACGGAATC	LOC_Os03g18580.1	3.5	61-76	67					4	0.999998	1	0.5	up	0.137034	0.26638	0.984025	no	GO:0005886(plasma membrane),GO:0005622(intracellular),GO:0009987(cellular process),GO:0006139(nucleobase-containing compound metabolic process),GO:0005618(cell wall),GO:0005829(cytosol),GO:0006412(translation),GO:0005840(ribosome),GO:0005198(structural molecule activity),GO:0009536(plastid),GO:0003735(structural constituent of ribosome)	03010(Ribosome)
PC-3p-35500_181	GCTTCTTAGAGGGACT	LOC_Os12g06490.2	3.5	439-454	445					2	0.999387	2	1	up	0.726301	0.3108	0.984025	no	GO:0016301(kinase activity),GO:0009987(cellular process),GO:0008152(metabolic process),GO:0006464(cellular protein modification process),GO:0004672(protein kinase activity),GO:0005524(ATP binding),GO:0006468(protein phosphorylation)	NA
osa-miR172a	AGAATCTTGATGATGCTGCAT	LOC_Os07g13170.2	2	1463-1483	1474	0	0.018271	11	5.5	0	0.0219041	8	4	up	0.482677	0.62804	0.984025	no	GO:0009791(post-embryonic development),GO:0009653(anatomical structure morphogenesis),GO:0007275(multicellular organismal development),GO:0003677(DNA binding),GO:0005634(nucleus),GO:0009058(biosynthetic process),GO:0006139(nucleobase-containing compound metabolic process),GO:0003700(sequence-specific DNA binding transcription factor activity),GO:0000003(reproduction),GO:0006355(regulation of tran…	NA
PC-5p-413922_9	TAGTTTTTTCTACCACACT	LOC_Os07g49410.3	4	953-970	961					4	0.98568	1	0.333333	down	-0.0208926	0.90632	0.984025	no	GO:0005739(mitochondrion),GO:0003674(molecular_function),GO:0008150(biological_process)	NA
osa-miR169g_R-1	TAGCCAAGGATGACTTGCCT	LOC_Os03g48970.1	3	1237-1256	1247	2	0.946834	10	2.5	1	0.0389544	21	5.25	up	0.0333998	0.93778	0.984025	no	GO:0009790(embryo development),GO:0009791(post-embryonic development),GO:0000003(reproduction),GO:0003700(sequence-specific DNA binding transcription factor activity),GO:0006139(nucleobase-containing compound metabolic process),GO:0009058(biosynthetic process),GO:0005654(nucleoplasm),GO:0007275(multicellular organismal development),GO:0006355(regulation of transcription, DNA-dependent),GO:0005634…	NA
PC-5p-705811_3	TCAGCGCGACGGAATC	LOC_Os05g33940.1	4	1142-1157	1148	4	1	1	1	4	1	1	1	down	-0.557318	0.13131	0.984025	no	GO:0005575(cellular_component),GO:0016787(hydrolase activity),GO:0008152(metabolic process)	NA
osa-miR167b_R-1	TGAAGCTGCCAGCATGATCT	LOC_Os06g46410.1	4	3195-3215	3205					2	0.952953	3	1	up	0.498163	0.97345	0.984025	no	GO:0005634(nucleus),GO:0009058(biosynthetic process),GO:0006139(nucleobase-containing compound metabolic process),GO:0009908(flower development),GO:0009719(response to endogenous stimulus),GO:0003700(sequence-specific DNA binding transcription factor activity),GO:0006355(regulation of transcription, DNA-dependent),GO:0003677(DNA binding),GO:0009725(response to hormone stimulus)	NA
osa-miR156f_L+1	TTGACAGAAGAGAGTGAGCAC	LOC_Os02g04680.2	2	1962-1982	1973	1	0.0331649	4	2	0	0.0219041	5	2.5	up	0.957379	0.17522	0.984025	no	GO:0009908(flower development),GO:0003700(sequence-specific DNA binding transcription factor activity),GO:0006139(nucleobase-containing compound metabolic process),GO:0009058(biosynthetic process),GO:0007275(multicellular organismal development),GO:0005634(nucleus),GO:0003677(DNA binding)	NA
osa-miR166d-3p	TCGGACCAGGCTTCATTCCCC	LOC_Os10g33960.4	3	924-944	935	0	0.0276304	20	3.41667	0	0.0330928	40	7.58333	up	0.577993	0.98122	0.984025	no	GO:0007275(multicellular organismal development),GO:0003677(DNA binding),GO:0005634(nucleus),GO:0030154(cell differentiation),GO:0009058(biosynthetic process),GO:0006139(nucleobase-containing compound metabolic process),GO:0009653(anatomical structure morphogenesis),GO:0008289(lipid binding),GO:0003700(sequence-specific DNA binding transcription factor activity),GO:0043565(sequence-specific DNA b…	NA
osa-MIR164f-p3	TGCCCTTCTTCTCCACCGTGC	LOC_Os06g39690.1	4	242-263	254					2	0.998709	2	1	down	-0.0849175	0.90952	0.984025	no	GO:0016020(membrane),GO:0009579(thylakoid),GO:0005488(binding),GO:0009536(plastid),GO:0008150(biological_process)	NA
osa-miR166l-3p	TCGGACCAGGCTTCAATCCCT	LOC_Os10g33960.1	2.5	925-944	935	0	0.0213227	20	3.41667	0	0.0255546	40	7.58333	up	0.881717	0.54434	0.984025	no	GO:0007275(multicellular organismal development),GO:0003700(sequence-specific DNA binding transcription factor activity),GO:0008289(lipid binding),GO:0009653(anatomical structure morphogenesis),GO:0006139(nucleobase-containing compound metabolic process),GO:0009058(biosynthetic process),GO:0030154(cell differentiation),GO:0005634(nucleus),GO:0003677(DNA binding),GO:0043565(sequence-specific DNA b…	NA
osa-MIR169h-p3	GGCAGTCTCCTTGGCTAGC	LOC_Os04g38900.2	4	899-916	907	4	0.99996	1	0.5					down	-0.325609	0.44343	0.984025	no	GO:0016020(membrane),GO:0009719(response to endogenous stimulus),GO:0008150(biological_process),GO:0006950(response to stress),GO:0009791(post-embryonic development),GO:0016049(cell growth),GO:0016043(cellular component organization),GO:0009987(cellular process),GO:0005773(vacuole),GO:0005730(nucleolus),GO:0005739(mitochondrion),GO:0009628(response to abiotic stimulus),GO:0005886(plasma membrane)	NA
osa-MIR1851-p5_1ss1CT	TTCTTCTTCCTCCATCCTGCG	LOC_Os03g49620.4	4	1924-1945	1936	2	1	2	0.333333					up	0.222775	0.96245	0.984025	no	GO:0008152(metabolic process),GO:0009987(cellular process),GO:0016301(kinase activity),GO:0006464(cellular protein modification process),GO:0005886(plasma membrane),GO:0004672(protein kinase activity),GO:0005524(ATP binding),GO:0006468(protein phosphorylation)	NA
osa-miR1425-3p	CAGCAAGAACTGGATCTTAAT	LOC_Os08g09250.3	3	1272-1291	1282	2	0.49194	8	2.66667	2	0.500185	9	3	up	0.497999	0.069998	0.984025	no	GO:0009536(plastid),GO:0003824(catalytic activity),GO:0008152(metabolic process),GO:0006950(response to stress),GO:0009628(response to abiotic stimulus),GO:0009579(thylakoid),GO:0005488(binding),GO:0005975(carbohydrate metabolic process)	NA
osa-miR166b-3p	TCGGACCAGGCTTCATTCCCC	LOC_Os12g41860.1	3	877-897	888	2	0.946834	4	1.33333	0	0.0330928	26	8.66667	up	0.463271	0.96748	0.984025	no	GO:0009908(flower development),GO:0009790(embryo development),GO:0009791(post-embryonic development),GO:0009058(biosynthetic process),GO:0006139(nucleobase-containing compound metabolic process),GO:0007275(multicellular organismal development),GO:0000003(reproduction),GO:0009653(anatomical structure morphogenesis),GO:0003677(DNA binding),GO:0005634(nucleus),GO:0003700(sequence-specific DNA bindin…	NA
osa-miR156f_L+1	TTGACAGAAGAGAGTGAGCAC	LOC_Os06g49010.4	1	1638-1658	1649	4	0.989569	1	0.166667					up	0.324327	0.30926	0.984025	no	GO:0005634(nucleus),GO:0009908(flower development),GO:0003677(DNA binding),GO:0007275(multicellular organismal development),GO:0009058(biosynthetic process),GO:0006139(nucleobase-containing compound metabolic process),GO:0003700(sequence-specific DNA binding transcription factor activity)	NA
osa-miR395k_L-1	TGAAGTGTTTGGGGGAACTC	LOC_Os03g53230.1	2	595-614	605	2	0.241095	7	7	2	0.246137	2	2	down	-0.0400911	0.99158	0.992945	no	GO:0009536(plastid),GO:0005886(plasma membrane),GO:0016740(transferase activity),GO:0008152(metabolic process),GO:0008150(biological_process),GO:0004781(sulfate adenylyltransferase (ATP) activity),GO:0000103(sulfate assimilation)	00230(Purine metabolism),00450(Selenoamino acid metabolism),00920(Sulfur metabolism)
osa-miR167b_R-1	TGAAGCTGCCAGCATGATCT	LOC_Os02g06910.1	4	3231-3251	3241					2	0.952953	5	3	up	0.850782	0.33713	0.984025	no	GO:0005634(nucleus),GO:0009719(response to endogenous stimulus),GO:0006139(nucleobase-containing compound metabolic process),GO:0003700(sequence-specific DNA binding transcription factor activity),GO:0009058(biosynthetic process),GO:0009908(flower development),GO:0006355(regulation of transcription, DNA-dependent),GO:0003677(DNA binding),GO:0009725(response to hormone stimulus)	NA
PC-5p-89797_74	TTTCCGTCAGCCTTGATCGCT	LOC_Os04g28010.2	4	1334-1353	1344	2	0.70739	2	1					up	0.0642535	0.96246	0.984025	no	GO:0003674(molecular_function),GO:0008150(biological_process),GO:0005575(cellular_component)	NA
PC-5p-284772_19	AGGCCTGCGGTCCGCC	LOC_Os06g51530.1	4	363-379	370	2	1	4	2	2	1	14	7	up	0.360742	0.52538	0.984025	no	GO:0006412(translation),GO:0005575(cellular_component),GO:0005198(structural molecule activity),GO:0009987(cellular process),GO:0005730(nucleolus),GO:0005840(ribosome),GO:0005829(cytosol),GO:0003735(structural constituent of ribosome),GO:0005622(intracellular)	NA
osa-MIR439h-p3_L-5R+5	AACCGCGGTTGTTCGACAGGG	LOC_Os02g39010.1	3.5	1872-1892	1883	4	0.651108	1	0.111111					up	0.592268	0.52537	0.984025	no	GO:0006464(cellular protein modification process),GO:0005829(cytosol),GO:0016301(kinase activity),GO:0000166(nucleotide binding),GO:0009987(cellular process),GO:0008152(metabolic process),GO:0004672(protein kinase activity),GO:0005524(ATP binding),GO:0006468(protein phosphorylation)	NA
osa-miR169o	TAGCCAAGAATGACTTGCCTA	LOC_Os03g48970.4	3	1228-1248	1239	2	0.594598	10	2.5	1	0.0121512	21	5.25	up	0.0493482	0.93778	0.984025	no	GO:0009058(biosynthetic process),GO:0009790(embryo development),GO:0009791(post-embryonic development),GO:0006139(nucleobase-containing compound metabolic process),GO:0007275(multicellular organismal development),GO:0000003(reproduction),GO:0005654(nucleoplasm),GO:0003700(sequence-specific DNA binding transcription factor activity),GO:0006355(regulation of transcription, DNA-dependent),GO:0005634…	NA
osa-miR169f.1_R-1	TAGCCAAGGATGACTTGCCT	LOC_Os07g41720.1	3	1170-1189	1180					2	0.950473	2	1	up	0.568672	0.49324	0.984025	no	GO:0005654(nucleoplasm),GO:0009058(biosynthetic process),GO:0006139(nucleobase-containing compound metabolic process),GO:0003700(sequence-specific DNA binding transcription factor activity),GO:0006355(regulation of transcription, DNA-dependent),GO:0005634(nucleus)	NA
PC-3p-35500_181	GCTTCTTAGAGGGACT	LOC_Os07g41800.1	3	613-627	619					4	0.999993	1	0.166667	up	0.293058	0.70149	0.984025	no	GO:0005515(protein binding),GO:0009790(embryo development),GO:0009791(post-embryonic development),GO:0000003(reproduction),GO:0009987(cellular process),GO:0005829(cytosol),GO:0006629(lipid metabolic process),GO:0009056(catabolic process),GO:0005777(peroxisome),GO:0016043(cellular component organization),GO:0009058(biosynthetic process),GO:0006810(transport),GO:0005488(binding),GO:0007031(peroxiso…	04146(Peroxisome)
osa-MIR169h-p3	GGCAGTCTCCTTGGCTAGC	LOC_Os03g08020.1	3	961-978	969	2	0.835649	10	3.33333	3	0.161879	2	0.666667	down	-0.0705801	0.77862	0.984025	no	GO:0005773(vacuole),GO:0016020(membrane),GO:0005739(mitochondrion),GO:0005575(cellular_component),GO:0005515(protein binding),GO:0009536(plastid),GO:0005829(cytosol),GO:0006412(translation),GO:0008135(translation factor activity, nucleic acid binding),GO:0005730(nucleolus),GO:0008150(biological_process),GO:0005886(plasma membrane),GO:0003924(GTPase activity),GO:0005525(GTP binding)	NA
osa-miR169l_R-1	TAGCCAAGGATGACTTGCCT	LOC_Os03g07880.2	3	994-1013	1004	0	0.0276304	4	1.33333	0	0.0330928	8	2.66667	up	0.238751	0.75566	0.984025	no	GO:0003700(sequence-specific DNA binding transcription factor activity),GO:0006139(nucleobase-containing compound metabolic process),GO:0009058(biosynthetic process),GO:0005654(nucleoplasm),GO:0006355(regulation of transcription, DNA-dependent),GO:0005634(nucleus)	NA
osa-MIR6251-p3	CTTGCAGCGTGGCTACATG	LOC_Os05g51590.1	4	941-958	950	2	0.964408	4	4	2	0.967164	3	3	up	0.614151	0.028858	0.937938	yes	GO:0003674(molecular_function)	NA
osa-miR1436_L-2R+1	ATTATGGGACGGAGGGAGTA	LOC_Os06g39330.1	2	1626-1645	1636					4	1	1	0.5	down	-0.796181	0.089328	0.984025	no	GO:0016740(transferase activity),GO:0009536(plastid),GO:0008152(metabolic process),GO:0016758(transferase activity, transferring hexosyl groups)	NA
PC-5p-284772_19	AGGCCTGCGGTCCGCC	LOC_Os01g49340.1	4	423-438	429					2	1	2	2	up	0.0246264	0.96748	0.984025	no	GO:0005575(cellular_component),GO:0008150(biological_process),GO:0003674(molecular_function)	NA
osa-miR156d_L+1	TTGACAGAAGAGAGTGAGCAC	LOC_Os06g49010.4	1	1638-1658	1649	4	0.989569	1	0.166667					up	0.324327	0.30926	0.984025	no	GO:0005634(nucleus),GO:0009908(flower development),GO:0003677(DNA binding),GO:0007275(multicellular organismal development),GO:0009058(biosynthetic process),GO:0006139(nucleobase-containing compound metabolic process),GO:0003700(sequence-specific DNA binding transcription factor activity)	NA
osa-miR171e-3p	TGATTGAGCCGTGCCAATATC	LOC_Os06g01620.1	1	456-476	467	0	0.0123758	8	8	0	0.0148455	11	11	down	-0.481141	0.73839	0.984025	no	GO:0009536(plastid),GO:0016043(cellular component organization),GO:0006139(nucleobase-containing compound metabolic process),GO:0009653(anatomical structure morphogenesis),GO:0030154(cell differentiation),GO:0016049(cell growth),GO:0007275(multicellular organismal development),GO:0009058(biosynthetic process),GO:0008150(biological_process),GO:0005515(protein binding),GO:0009987(cellular process),…	NA
osa-miR171e-3p	TGATTGAGCCGTGCCAATATC	LOC_Os04g46860.1	1	1326-1346	1337	0	0.0123758	10	10	0	0.0148455	20	20	up	0.229706	0.70149	0.984025	no	GO:0016049(cell growth),GO:0007275(multicellular organismal development),GO:0009653(anatomical structure morphogenesis),GO:0008150(biological_process),GO:0009536(plastid),GO:0003700(sequence-specific DNA binding transcription factor activity),GO:0009987(cellular process),GO:0030154(cell differentiation),GO:0005515(protein binding),GO:0009058(biosynthetic process),GO:0006139(nucleobase-containing …	NA
PC-5p-215441_30	CCTCCGCAGCTAGCTTC	LOC_Os07g30840.1	3.5	581-596	587	4	1	1	0.25	4	1	1	0.25	up	0.258291	0.72128	0.984025	no	GO:0016301(kinase activity),GO:0005634(nucleus),GO:0016043(cellular component organization),GO:0009987(cellular process),GO:0005829(cytosol),GO:0005515(protein binding),GO:0009628(response to abiotic stimulus),GO:0009791(post-embryonic development),GO:0006464(cellular protein modification process)	NA
osa-miR395a_L-1	TGAAGTGCTTGGGGGAACTC	LOC_Os05g44290.4	4	3229-3248	3239	4	0.990017	1	0.25					up	0.440385	0.98122	0.984025	no	GO:0006464(cellular protein modification process),GO:0005829(cytosol),GO:0016301(kinase activity),GO:0009987(cellular process),GO:0008152(metabolic process),GO:0005886(plasma membrane),GO:0004672(protein kinase activity),GO:0005524(ATP binding),GO:0006468(protein phosphorylation)	NA
osa-miR167b_R-1	TGAAGCTGCCAGCATGATCT	LOC_Os06g46410.2	4	2571-2591	2581					2	0.952953	3	1	up	0.4605	0.62804	0.984025	no	GO:0009719(response to endogenous stimulus),GO:0005634(nucleus),GO:0009058(biosynthetic process),GO:0006139(nucleobase-containing compound metabolic process),GO:0003700(sequence-specific DNA binding transcription factor activity),GO:0009908(flower development),GO:0006355(regulation of transcription, DNA-dependent),GO:0003677(DNA binding),GO:0009725(response to hormone stimulus)	NA
osa-miR159a.1	TTTGGATTGAAGGGAGCTCTG	LOC_Os01g59660.4	3.5	1180-1200	1191	0	0.0152099	44	11	0	0.01824	68	17	up	0.376255	0.30926	0.984025	no	GO:0007165(signal transduction),GO:0009719(response to endogenous stimulus),GO:0040007(growth),GO:0003677(DNA binding),GO:0005634(nucleus),GO:0009058(biosynthetic process),GO:0006139(nucleobase-containing compound metabolic process),GO:0000003(reproduction),GO:0030154(cell differentiation),GO:0007275(multicellular organismal development),GO:0008219(cell death),GO:0003700(sequence-specific DNA bin…	NA
PC-5p-705811_3	TCAGCGCGACGGAATC	LOC_Os05g34650.2	4	1090-1104	1095	4	1	1	0.5	2	1	3	1.5	up	0.0642385	0.79171	0.984025	no	GO:0005575(cellular_component),GO:0000003(reproduction),GO:0009790(embryo development),GO:0009791(post-embryonic development),GO:0003674(molecular_function)	NA
osa-miR156b	TGACAGAAGAGAGTGAGCAC	LOC_Os02g04680.2	2	1962-1981	1972					2	0.677024	2	1	up	0.957379	0.17522	0.984025	no	GO:0009908(flower development),GO:0003700(sequence-specific DNA binding transcription factor activity),GO:0006139(nucleobase-containing compound metabolic process),GO:0009058(biosynthetic process),GO:0007275(multicellular organismal development),GO:0005634(nucleus),GO:0003677(DNA binding)	NA
PC-3p-18725_264	CTGCCGGCGATGCGCTC	LOC_Os04g40650.2	3.5	150-166	157					2	1	2	1	up	0.505266	0.45068	0.984025	no	GO:0005488(binding),GO:0005575(cellular_component),GO:0004222(metalloendopeptidase activity)	NA
osa-miR169g_R-1	TAGCCAAGGATGACTTGCCT	LOC_Os12g42400.1	2.5	1257-1276	1267	0	0.0119026	3	1					up	0.171637	0.98122	0.984025	no	GO:0005634(nucleus),GO:0005654(nucleoplasm),GO:0009058(biosynthetic process),GO:0006139(nucleobase-containing compound metabolic process),GO:0003700(sequence-specific DNA binding transcription factor activity),GO:0006355(regulation of transcription, DNA-dependent)	NA
osa-miR159f_R-1	CTTGGATTGAAGGGAGCTCT	LOC_Os06g40330.1	3	1419-1438	1429	4	0.546039	1	1	2	0.370195	2	2	up	0.472882	0.45068	0.984025	no	GO:0007165(signal transduction),GO:0007275(multicellular organismal development),GO:0030154(cell differentiation),GO:0000003(reproduction),GO:0006139(nucleobase-containing compound metabolic process),GO:0040007(growth),GO:0003677(DNA binding),GO:0005634(nucleus),GO:0009058(biosynthetic process),GO:0008150(biological_process),GO:0008219(cell death),GO:0003700(sequence-specific DNA binding transcri…	NA
osa-miR159f_R-1	CTTGGATTGAAGGGAGCTCT	LOC_Os11g38440.1	4	3371-3391	3382	4	0.986428	1	0.5					down	-0.56647	0.68176	0.984025	no	GO:0000166(nucleotide binding),GO:0006950(response to stress),GO:0008219(cell death),GO:0005515(protein binding),GO:0005886(plasma membrane),GO:0043531(ADP binding),GO:0006915(apoptotic process),GO:0005524(ATP binding)	NA
osa-MIR1860-p5	TAAAGAGAAAACCAGCTTCC	LOC_Os12g07540.1	3	1685-1704	1695					4	0.723221	1	1	down	-0.202375	0.72754	0.984025	no	GO:0008150(biological_process),GO:0009536(plastid),GO:0003674(molecular_function)	NA
osa-miR1425-5p	TAGGATTCAATCCTTGCTGCT	LOC_Os10g35640.1	2.5	1376-1396	1387	4	0.584176	1	1					up	2.39945	0.30926	0.984025	no	NA	NA
osa-miR156f_L+1	TTGACAGAAGAGAGTGAGCAC	LOC_Os02g07780.1	2	987-1007	998	4	0.965896	1	0.5					up	0.56548	0.97345	0.984025	no	GO:0009908(flower development),GO:0003677(DNA binding),GO:0005634(nucleus),GO:0007275(multicellular organismal development),GO:0009058(biosynthetic process),GO:0006139(nucleobase-containing compound metabolic process),GO:0003700(sequence-specific DNA binding transcription factor activity)	NA
osa-miR169m_R-1	TAGCCAAGGATGACTTGCCT	LOC_Os12g42400.3	2.5	1248-1267	1258	0	0.0119026	3	1					up	0.171637	0.98122	0.984025	no	GO:0003700(sequence-specific DNA binding transcription factor activity),GO:0006139(nucleobase-containing compound metabolic process),GO:0009058(biosynthetic process),GO:0005654(nucleoplasm),GO:0005634(nucleus),GO:0006355(regulation of transcription, DNA-dependent)	NA
osa-miR528-5p	TGGAAGGGGCATGCAGAGGAG	LOC_Os08g36420.3	4	389-409	400					4	0.991311	1	0.2	up	0.717919	0.54435	0.984025	no	GO:0006810(transport),GO:0009987(cellular process),GO:0005215(transporter activity),GO:0016020(membrane),GO:0005623(cell),GO:0046873(metal ion transmembrane transporter activity),GO:0030001(metal ion transport),GO:0055085(transmembrane transport)	NA
osa-miR1436_L-2R+1	ATTATGGGACGGAGGGAGTA	LOC_Os07g22930.3	2	2190-2209	2200					4	1	1	0.333333	up	0.989186	0.062577	0.984025	no	GO:0009536(plastid),GO:0009987(cellular process),GO:0005975(carbohydrate metabolic process),GO:0009058(biosynthetic process),GO:0005515(protein binding),GO:0008152(metabolic process),GO:0016740(transferase activity)	NA
osa-miR166d-3p	TCGGACCAGGCTTCATTCCCC	LOC_Os03g01890.1	3	1089-1109	1100	0	0.0276304	19	3.16667	0	0.0330928	29	4.83333	up	0.771313	0.39124	0.984025	no	GO:0003700(sequence-specific DNA binding transcription factor activity),GO:0007275(multicellular organismal development),GO:0009653(anatomical structure morphogenesis),GO:0030154(cell differentiation),GO:0006139(nucleobase-containing compound metabolic process),GO:0008289(lipid binding),GO:0009058(biosynthetic process),GO:0003677(DNA binding),GO:0005634(nucleus),GO:0043565(sequence-specific DNA b…	NA
PC-3p-35500_181	GCTTCTTAGAGGGACT	LOC_Os02g10720.1	3	763-777	768					4	0.999993	1	1	up	0.405423	0.091361	0.984025	no	GO:0008150(biological_process),GO:0003674(molecular_function)	NA
osa-miR5831_L+1R-4_1ss16AG	TTAGTCAAACTTAGAGTAGTT	LOC_Os04g25490.1	4	1505-1525	1516					4	0.631784	1	1	down	-0.564059	0.77683	0.984025	no	GO:0005575(cellular_component),GO:0016740(transferase activity),GO:0008152(metabolic process),GO:0016758(transferase activity, transferring hexosyl groups)	NA
osa-MIR5788-p3_1ss20AG	AGATTCGTAGTACTAGGATGTGTC	LOC_Os07g45350.4	4	1331-1354	1345					2	0.834372	2	0.4	up	0.252017	0.74693	0.984025	no	GO:0005488(binding),GO:0016881(acid-amino acid ligase activity)	NA
osa-miR156j_L+1	TTGACAGAAGAGAGTGAGCAC	LOC_Os06g49010.3	1	1439-1459	1450	4	0.989569	1	0.166667					up	0.73274	0.30926	0.984025	no	GO:0009908(flower development),GO:0003677(DNA binding),GO:0005634(nucleus),GO:0007275(multicellular organismal development),GO:0009058(biosynthetic process),GO:0006139(nucleobase-containing compound metabolic process),GO:0003700(sequence-specific DNA binding transcription factor activity)	NA
osa-miR172c	TGAATCTTGATGATGCTGCAC	LOC_Os04g55560.3	4	1634-1654	1645	2	0.794031	2	0.666667	0	0.0179575	5	1.66667	down	-0.18046	0.97345	0.984025	no	GO:0009908(flower development),GO:0007275(multicellular organismal development),GO:0003700(sequence-specific DNA binding transcription factor activity),GO:0000003(reproduction),GO:0009791(post-embryonic development),GO:0005634(nucleus),GO:0030154(cell differentiation),GO:0009058(biosynthetic process),GO:0006139(nucleobase-containing compound metabolic process),GO:0009653(anatomical structure morp…	NA
osa-miR1848	CCTCGCCGGCGCGCGCGTGCA	LOC_Os01g07880.1	4	281-300	291	4	1	1	1					up	0.698183	0.20704	0.984025	no	GO:0009058(biosynthetic process),GO:0009628(response to abiotic stimulus),GO:0005634(nucleus),GO:0019748(secondary metabolic process),GO:0009987(cellular process),GO:0007165(signal transduction),GO:0009719(response to endogenous stimulus),GO:0003700(sequence-specific DNA binding transcription factor activity),GO:0005515(protein binding),GO:0003677(DNA binding),GO:0009791(post-embryonic developmen…	NA
osa-miR166m_R-1	TCGGACCAGGCTTCATTCCC	LOC_Os03g43930.1	2	956-975	966	2	0.9165	4	1.33333	0	0.0280738	26	8.66667	up	0.126252	0.67299	0.984025	no	GO:0003700(sequence-specific DNA binding transcription factor activity),GO:0007275(multicellular organismal development),GO:0009058(biosynthetic process),GO:0006139(nucleobase-containing compound metabolic process),GO:0005634(nucleus),GO:0003677(DNA binding),GO:0009653(anatomical structure morphogenesis),GO:0000003(reproduction),GO:0009791(post-embryonic development),GO:0009790(embryo development…	NA
osa-miR1425-3p	CAGCAAGAACTGGATCTTAAT	LOC_Os09g27950.1	2.5	955-974	965	4	0.355156	1	1					down	-0.170054	0.80541	0.984025	no	GO:0009058(biosynthetic process),GO:0005794(Golgi apparatus),GO:0016740(transferase activity),GO:0008152(metabolic process),GO:0005975(carbohydrate metabolic process),GO:0006464(cellular protein modification process),GO:0008378(galactosyltransferase activity),GO:0006486(protein glycosylation),GO:0016020(membrane)	NA
osa-miR169k_R-1	TAGCCAAGGATGACTTGCCT	LOC_Os12g42400.2	2.5	1203-1222	1213	0	0.0119026	3	1					up	0.171637	0.98122	0.984025	no	GO:0005634(nucleus),GO:0005654(nucleoplasm),GO:0009058(biosynthetic process),GO:0006139(nucleobase-containing compound metabolic process),GO:0003700(sequence-specific DNA binding transcription factor activity),GO:0006355(regulation of transcription, DNA-dependent)	NA
osa-MIR1851-p5_1ss1CT	TTCTTCTTCCTCCATCCTGCG	LOC_Os03g49620.3	4	1803-1824	1815	2	1	2	0.333333					up	0.255801	0.70149	0.984025	no	GO:0008152(metabolic process),GO:0009987(cellular process),GO:0016301(kinase activity),GO:0006464(cellular protein modification process),GO:0005886(plasma membrane),GO:0004672(protein kinase activity),GO:0005524(ATP binding),GO:0006468(protein phosphorylation)	NA
osa-miR169j_R-1	TAGCCAAGGATGACTTGCCT	LOC_Os05g25180.1	4	1271-1291	1282	4	0.602026	1	1					up	0.24317	0.61389	0.984025	no	GO:0005488(binding)	NA
PC-5p-705811_3	TCAGCGCGACGGAATC	LOC_Os05g34650.1	4	1090-1104	1095	4	1	1	0.5	2	1	3	1.5	down	-0.116793	0.83446	0.984025	no	GO:0005575(cellular_component),GO:0003674(molecular_function),GO:0000003(reproduction),GO:0009790(embryo development),GO:0009791(post-embryonic development)	NA
osa-miR166b-3p	TCGGACCAGGCTTCATTCCCC	LOC_Os10g33960.4	3	924-944	935	0	0.0276304	20	3.41667	0	0.0330928	40	7.58333	up	0.577993	0.98122	0.984025	no	GO:0007275(multicellular organismal development),GO:0003677(DNA binding),GO:0005634(nucleus),GO:0030154(cell differentiation),GO:0009058(biosynthetic process),GO:0006139(nucleobase-containing compound metabolic process),GO:0009653(anatomical structure morphogenesis),GO:0008289(lipid binding),GO:0003700(sequence-specific DNA binding transcription factor activity),GO:0043565(sequence-specific DNA b…	NA
PC-3p-35500_181	GCTTCTTAGAGGGACT	LOC_Os07g41800.3	3	613-627	619					4	0.999993	1	0.166667	up	0.30812	0.70149	0.984025	no	GO:0009058(biosynthetic process),GO:0016043(cellular component organization),GO:0009987(cellular process),GO:0005777(peroxisome),GO:0009056(catabolic process),GO:0006629(lipid metabolic process),GO:0005515(protein binding),GO:0005829(cytosol),GO:0005488(binding),GO:0006810(transport),GO:0009790(embryo development),GO:0009791(post-embryonic development),GO:0000003(reproduction),GO:0007031(peroxiso…	NA
osa-MIR164f-p3	TGCCCTTCTTCTCCACCGTGC	LOC_Os06g39690.2	4	242-263	254					2	0.998709	2	1	down	-0.0972147	0.81527	0.984025	no	GO:0009536(plastid),GO:0016020(membrane),GO:0009579(thylakoid),GO:0008150(biological_process),GO:0005488(binding)	NA
osa-miR1318-3p	CAGGTGTCATCTCCCCTGAAC	LOC_Os04g08350.1	3.5	1205-1224	1216	4	0.504404	1	0.5	2	0.336996	3	1.5	down	-0.0902104	0.89184	0.984025	no	GO:0003824(catalytic activity),GO:0009653(anatomical structure morphogenesis),GO:0030154(cell differentiation),GO:0007275(multicellular organismal development),GO:0008152(metabolic process),GO:0006950(response to stress),GO:0009056(catabolic process),GO:0009987(cellular process),GO:0005488(binding),GO:0009058(biosynthetic process),GO:0005739(mitochondrion),GO:0009536(plastid),GO:0030170(pyridoxal…	00270(Cysteine and methionine metabolism),00450(Selenoamino acid metabolism),00460(Cyanoamino acid metabolism),00920(Sulfur metabolism)
osa-MIR159b-p5	GAGCTCCTTTCGTTCCAATG	LOC_Os12g42980.2	4	708-727	718	4	0.936967	1	0.5	4	0.894383	1	0.5	up	0.803191	0.0060924	0.318675	yes	GO:0008150(biological_process),GO:0009536(plastid),GO:0005886(plasma membrane),GO:0009987(cellular process),GO:0009058(biosynthetic process),GO:0005829(cytosol),GO:0005515(protein binding),GO:0005773(vacuole),GO:0016020(membrane),GO:0005777(peroxisome),GO:0003824(catalytic activity),GO:0005634(nucleus),GO:0005576(extracellular region),GO:0030170(pyridoxal phosphate binding),GO:0008152(metabolic p…	NA
osa-MIR1851-p5_1ss1CT	TTCTTCTTCCTCCATCCTGCG	LOC_Os03g40100.1	3	162-181	172	4	0.999997	1	1					down	-0.582846	0.19207	0.984025	no	GO:0008152(metabolic process),GO:0009719(response to endogenous stimulus),GO:0005829(cytosol),GO:0005488(binding),GO:0009987(cellular process),GO:0016597(amino acid binding)	NA
osa-miR395a_L-1	TGAAGTGCTTGGGGGAACTC	LOC_Os05g44290.2	4	1969-1988	1979	4	0.990017	1	0.25					up	0.235612	0.54435	0.984025	no	GO:0006464(cellular protein modification process),GO:0005886(plasma membrane),GO:0008152(metabolic process),GO:0009987(cellular process),GO:0016301(kinase activity),GO:0005829(cytosol),GO:0004672(protein kinase activity),GO:0005524(ATP binding),GO:0006468(protein phosphorylation)	NA
PC-5p-151167_37	GAACAAAAGGGTAAAAGCT	LOC_Os01g70270.3	3.5	3109-3127	3118	2	0.865527	2	0.5	2	0.87189	11	2.75	up	0.657744	0.16134	0.984025	no	GO:0009987(cellular process),GO:0009536(plastid),GO:0003700(sequence-specific DNA binding transcription factor activity),GO:0003677(DNA binding),GO:0005515(protein binding),GO:0009908(flower development),GO:0009719(response to endogenous stimulus),GO:0009838(abscission),GO:0006139(nucleobase-containing compound metabolic process),GO:0009058(biosynthetic process),GO:0007275(multicellular organisma…	NA
osa-MIR164f-p3	TGCCCTTCTTCTCCACCGTGC	LOC_Os02g39930.1	4	191-212	203	4	0.999988	1	1					up	0.0595824	0.60391	0.984025	no	GO:0005773(vacuole),GO:0006950(response to stress),GO:0009628(response to abiotic stimulus),GO:0005488(binding),GO:0016020(membrane),GO:0005783(endoplasmic reticulum),GO:0006810(transport),GO:0005739(mitochondrion),GO:0005886(plasma membrane),GO:0005215(transporter activity),GO:0005575(cellular_component)	NA
osa-miR169j_R-1	TAGCCAAGGATGACTTGCCT	LOC_Os03g29760.1	3	1285-1304	1295	2	0.946834	2	0.666667	2	0.950473	2	0.666667	up	0.645146	0.22166	0.984025	no	GO:0005634(nucleus),GO:0005654(nucleoplasm),GO:0009058(biosynthetic process),GO:0006139(nucleobase-containing compound metabolic process),GO:0003700(sequence-specific DNA binding transcription factor activity),GO:0009536(plastid),GO:0006355(regulation of transcription, DNA-dependent)	NA
osa-miR166k-3p	TCGGACCAGGCTTCAATCCCT	LOC_Os10g33960.3	2.5	925-944	935	0	0.0213227	20	3.41667	0	0.0255546	40	7.58333	up	0.56742	0.98122	0.984025	no	GO:0007275(multicellular organismal development),GO:0003700(sequence-specific DNA binding transcription factor activity),GO:0008289(lipid binding),GO:0009653(anatomical structure morphogenesis),GO:0006139(nucleobase-containing compound metabolic process),GO:0009058(biosynthetic process),GO:0030154(cell differentiation),GO:0005634(nucleus),GO:0003677(DNA binding),GO:0043565(sequence-specific DNA b…	NA
osa-miR528-5p	TGGAAGGGGCATGCAGAGGAG	LOC_Os08g36420.1	4	389-409	400					4	0.991311	1	0.2	up	0.933518	0.54435	0.984025	no	GO:0006810(transport),GO:0009987(cellular process),GO:0005215(transporter activity),GO:0016020(membrane),GO:0005623(cell),GO:0046873(metal ion transmembrane transporter activity),GO:0030001(metal ion transport),GO:0055085(transmembrane transport)	NA
osa-miR166a-3p	TCGGACCAGGCTTCATTCCCC	LOC_Os10g33960.3	3	924-944	935	0	0.0276304	20	3.41667	0	0.0330928	40	7.58333	up	0.56742	0.98122	0.984025	no	GO:0007275(multicellular organismal development),GO:0003700(sequence-specific DNA binding transcription factor activity),GO:0008289(lipid binding),GO:0009653(anatomical structure morphogenesis),GO:0006139(nucleobase-containing compound metabolic process),GO:0009058(biosynthetic process),GO:0030154(cell differentiation),GO:0005634(nucleus),GO:0003677(DNA binding),GO:0043565(sequence-specific DNA b…	NA
osa-miR169j_R-1	TAGCCAAGGATGACTTGCCT	LOC_Os03g48970.3	3	1936-1955	1946	2	0.946834	10	2.5	2	0.950473	21	5.25	up	0.223159	0.75566	0.984025	no	GO:0006139(nucleobase-containing compound metabolic process),GO:0007275(multicellular organismal development),GO:0005654(nucleoplasm),GO:0009058(biosynthetic process),GO:0003700(sequence-specific DNA binding transcription factor activity),GO:0000003(reproduction),GO:0009791(post-embryonic development),GO:0009790(embryo development),GO:0006355(regulation of transcription, DNA-dependent),GO:0005634…	NA
osa-miR166c-3p	TCGGACCAGGCTTCATTCCCC	LOC_Os10g33960.2	3	696-716	707	0	0.0276304	20	3.41667	0	0.0330928	40	7.58333	up	0.888651	0.54434	0.984025	no	GO:0007275(multicellular organismal development),GO:0030154(cell differentiation),GO:0009058(biosynthetic process),GO:0006139(nucleobase-containing compound metabolic process),GO:0009653(anatomical structure morphogenesis),GO:0008289(lipid binding),GO:0003700(sequence-specific DNA binding transcription factor activity),GO:0003677(DNA binding),GO:0005634(nucleus),GO:0043565(sequence-specific DNA b…	NA
osa-miR528-5p	TGGAAGGGGCATGCAGAGGAG	LOC_Os01g66170.1	4	15-34	25	2	0.964408	5	5	2	0.967164	3	3	down	-0.118317	0.75581	0.984025	no	GO:0009536(plastid),GO:0008150(biological_process)	NA
PC-3p-1547074_1	AGGGATGGGGAATTAG	LOC_Os09g24690.1	4	247-262	253	4	1	1	1					down	-0.269406	0.33619	0.984025	no	GO:0009987(cellular process),GO:0005198(structural molecule activity),GO:0006412(translation),GO:0005730(nucleolus),GO:0005840(ribosome),GO:0009536(plastid),GO:0003735(structural constituent of ribosome),GO:0005622(intracellular)	03010(Ribosome)
osa-miR166j-3p	TCGGACCAGGCTTCATTCCCC	LOC_Os12g41860.1	3	877-897	888	2	0.946834	4	1.33333	0	0.0330928	26	8.66667	up	0.463271	0.96748	0.984025	no	GO:0009908(flower development),GO:0009790(embryo development),GO:0009791(post-embryonic development),GO:0009058(biosynthetic process),GO:0006139(nucleobase-containing compound metabolic process),GO:0007275(multicellular organismal development),GO:0000003(reproduction),GO:0009653(anatomical structure morphogenesis),GO:0003677(DNA binding),GO:0005634(nucleus),GO:0003700(sequence-specific DNA bindin…	NA
osa-miR393a	TCCAAAGGGATCGCATTGATC	LOC_Os03g36080.1	3.5	730-750	741	4	0.651108	1	1					up	1.14564	0.14791	0.984025	no	NA	NA
osa-miR395s_L-1	TGAAGTGTTTGGGGGAACTC	LOC_Os10g35870.1	4	651-671	662	4	0.841616	1	1	3	0.097884	2	2	up	0.1913	0.078277	0.984025	no	GO:0005634(nucleus),GO:0016020(membrane),GO:0005488(binding),GO:0009579(thylakoid),GO:0009536(plastid),GO:0020037(heme binding)	NA
osa-miR1428e-3p	TAAGATAATGCCATGAATTTG	LOC_Os03g17980.1	4	2277-2297	2288	2	0.409436	2	0.666667	2	0.416904	3	1	up	0.522417	0.55059	0.984025	no	GO:0006950(response to stress),GO:0007275(multicellular organismal development),GO:0000003(reproduction),GO:0005634(nucleus),GO:0009791(post-embryonic development),GO:0016301(kinase activity),GO:0005515(protein binding),GO:0007165(signal transduction),GO:0009991(response to extracellular stimulus),GO:0006464(cellular protein modification process),GO:0009719(response to endogenous stimulus),GO:000…	NA
osa-miR169m_R-1	TAGCCAAGGATGACTTGCCT	LOC_Os05g25180.1	4	1271-1291	1282	4	0.602026	1	1					up	0.24317	0.61389	0.984025	no	GO:0005488(binding)	NA
osa-miR172a	AGAATCTTGATGATGCTGCAT	LOC_Os07g13170.1	2	1404-1424	1415	0	0.018271	11	5.5	0	0.0219041	8	4	up	0.440385	0.62804	0.984025	no	GO:0003677(DNA binding),GO:0009058(biosynthetic process),GO:0000003(reproduction),GO:0009791(post-embryonic development),GO:0003700(sequence-specific DNA binding transcription factor activity),GO:0006139(nucleobase-containing compound metabolic process),GO:0009653(anatomical structure morphogenesis),GO:0007275(multicellular organismal development),GO:0005634(nucleus),GO:0006355(regulation of tran…	NA
PC-3p-1547074_1	AGGGATGGGGAATTAG	LOC_Os02g57610.2	3	367-382	373	4	1	1	0.5					up	0.0299985	0.92983	0.984025	no	GO:0008150(biological_process),GO:0003674(molecular_function)	NA
PC-5p-705811_3	TCAGCGCGACGGAATC	LOC_Os08g38910.2	4	768-783	774	4	1	1	0.25					up	0.63581	0.30926	0.984025	no	GO:0008150(biological_process),GO:0009058(biosynthetic process),GO:0009987(cellular process),GO:0019748(secondary metabolic process),GO:0008152(metabolic process),GO:0016740(transferase activity),GO:0005829(cytosol),GO:0008171(O-methyltransferase activity)	NA
osa-miR395j_L-1	TGAAGTGTTTGGGGGAACTC	LOC_Os03g53230.1	2	595-614	605	2	0.241095	7	7	2	0.246137	2	2	down	-0.0400911	0.99158	0.992945	no	GO:0009536(plastid),GO:0005886(plasma membrane),GO:0016740(transferase activity),GO:0008152(metabolic process),GO:0008150(biological_process),GO:0004781(sulfate adenylyltransferase (ATP) activity),GO:0000103(sulfate assimilation)	00230(Purine metabolism),00450(Selenoamino acid metabolism),00920(Sulfur metabolism)
osa-miR396f-5p	TCCACAGGCTTTCTTGAACTG	LOC_Os06g02560.1	1	605-625	616	2	0.985571	2	0.666667	4	0.997595	1	0.333333	down	-0.213057	0.98122	0.984025	no	GO:0007275(multicellular organismal development),GO:0005634(nucleus),GO:0005515(protein binding),GO:0005524(ATP binding),GO:0016818(hydrolase activity, acting on acid anhydrides, in phosphorus-containing anhydrides),GO:0006355(regulation of transcription, DNA-dependent)	NA
osa-MIR1851-p5_1ss1CT	TTCTTCTTCCTCCATCCTGCG	LOC_Os01g02590.1	4	1672-1692	1683					4	1	1	1	down	-0.4726	0.73839	0.984025	no	GO:0009987(cellular process),GO:0008152(metabolic process),GO:0006464(cellular protein modification process),GO:0005886(plasma membrane),GO:0016301(kinase activity),GO:0000166(nucleotide binding)	NA
PC-3p-35500_181	GCTTCTTAGAGGGACT	LOC_Os09g40000.1	3	600-615	606	4	1	1	0.25					up	0.487986	0.67299	0.984025	no	GO:0003674(molecular_function),GO:0005829(cytosol),GO:0008150(biological_process)	NA
osa-MIR1437-p3	CTAGGCACTGTTTCCTCCCTC	LOC_Os06g08530.1	4	2547-2566	2558					4	0.825947	1	0.2	up	0.601504	0.17699	0.984025	no	GO:0016787(hydrolase activity),GO:0009536(plastid),GO:0019538(protein metabolic process),GO:0009056(catabolic process),GO:0009987(cellular process),GO:0008152(metabolic process),GO:0004221(ubiquitin thiolesterase activity),GO:0006511(ubiquitin-dependent protein catabolic process)	NA
osa-miR1848	CCTCGCCGGCGCGCGCGTGCA	LOC_Os03g19020.1	4	658-677	668	4	1	1	0.333333					up	0.403068	0.70149	0.984025	no	GO:0005488(binding),GO:0006139(nucleobase-containing compound metabolic process),GO:0009058(biosynthetic process),GO:0003677(DNA binding),GO:0005515(protein binding)	NA
PC-5p-705811_3	TCAGCGCGACGGAATC	LOC_Os03g18570.1	3.5	135-150	141					4	0.999998	1	0.5	up	0.187409	0.18636	0.984025	no	GO:0005886(plasma membrane),GO:0005198(structural molecule activity),GO:0005829(cytosol),GO:0005622(intracellular),GO:0009987(cellular process),GO:0006139(nucleobase-containing compound metabolic process),GO:0005618(cell wall),GO:0006412(translation),GO:0005840(ribosome),GO:0009536(plastid),GO:0003735(structural constituent of ribosome)	03010(Ribosome)
osa-miR1436_L-2R+1	ATTATGGGACGGAGGGAGTA	LOC_Os04g58070.1	4	1495-1514	1505	2	1	5	0.585714	2	1	9	0.9	up	0.768054	0.30926	0.984025	no	GO:0016787(hydrolase activity),GO:0019538(protein metabolic process),GO:0005623(cell),GO:0004190(aspartic-type endopeptidase activity),GO:0006508(proteolysis)	NA
osa-miR156c	TGACAGAAGAGAGTGAGCAC	LOC_Os02g04680.2	2	1962-1981	1972					2	0.677024	2	1	up	0.957379	0.17522	0.984025	no	GO:0009908(flower development),GO:0003700(sequence-specific DNA binding transcription factor activity),GO:0006139(nucleobase-containing compound metabolic process),GO:0009058(biosynthetic process),GO:0007275(multicellular organismal development),GO:0005634(nucleus),GO:0003677(DNA binding)	NA
osa-miR399i	TGCCAAAGGAGAGCTGCCCTG	LOC_Os04g55230.1	2.5	4033-4052	4043	4	0.355156	1	1					down	-0.252001	0.25598	0.984025	no	GO:0005488(binding),GO:0009719(response to endogenous stimulus)	NA
PC-5p-6233153_1	GGTTCGTTCGCTCGCTCG	LOC_Os07g16150.1	4	114-130	121	4	1	1	1					up	0.518859	0.46477	0.984025	no	GO:0003674(molecular_function),GO:0005575(cellular_component),GO:0006950(response to stress)	NA
osa-miR1871	ATGGCTCTGATATCATGTTGGTTT	LOC_Os01g28300.1	4	1437-1459	1450	2	0.161012	2	2					down	-1.39868	0.081299	0.984025	no	GO:0003674(molecular_function),GO:0008150(biological_process),GO:0005515(protein binding)	NA
osa-miR166f	TCGGACCAGGCTTCATTCCCC	LOC_Os12g41860.1	3	877-897	888	2	0.946834	4	1.33333	0	0.0330928	26	8.66667	up	0.463271	0.96748	0.984025	no	GO:0009908(flower development),GO:0009790(embryo development),GO:0009791(post-embryonic development),GO:0009058(biosynthetic process),GO:0006139(nucleobase-containing compound metabolic process),GO:0007275(multicellular organismal development),GO:0000003(reproduction),GO:0009653(anatomical structure morphogenesis),GO:0003677(DNA binding),GO:0005634(nucleus),GO:0003700(sequence-specific DNA bindin…	NA
osa-miR166d-3p	TCGGACCAGGCTTCATTCCCC	LOC_Os10g33960.1	3	924-944	935	0	0.0276304	20	3.41667	0	0.0330928	40	7.58333	up	0.881717	0.54434	0.984025	no	GO:0007275(multicellular organismal development),GO:0003700(sequence-specific DNA binding transcription factor activity),GO:0008289(lipid binding),GO:0009653(anatomical structure morphogenesis),GO:0006139(nucleobase-containing compound metabolic process),GO:0009058(biosynthetic process),GO:0030154(cell differentiation),GO:0005634(nucleus),GO:0003677(DNA binding),GO:0043565(sequence-specific DNA b…	NA
PC-5p-117474_59	AAACTCTGAATACTAGA	LOC_Os08g44520.1	3.5	601-617	608	4	0.999991	1	0.333333	2	0.998865	10	3.33333	up	0.211581	0.64813	0.984025	no	GO:0006464(cellular protein modification process),GO:0005829(cytosol),GO:0003824(catalytic activity),GO:0009987(cellular process),GO:0019538(protein metabolic process),GO:0003755(peptidyl-prolyl cis-trans isomerase activity),GO:0006457(protein folding)	NA
PC-5p-2331403_1	TCCGTCCCAAAATATAGTTGCCTT	LOC_Os01g69120.3	3.5	1630-1653	1644					4	0.864417	1	0.5	up	0.614963	0.02611	0.89274	yes	GO:0006139(nucleobase-containing compound metabolic process),GO:0016740(transferase activity),GO:0009536(plastid),GO:0008168(methyltransferase activity),GO:0031167(rRNA methylation)	NA
osa-miR5809_R+1	TCGTCGCCGGCGACCACAGCT	LOC_Os06g40010.1	4	299-318	309					2	1	4	1.66667	up	0.813259	0.12067	0.984025	no	NA	NA
osa-miR393a	TCCAAAGGGATCGCATTGATC	LOC_Os05g05800.1	1	1698-1717	1708	4	0.819335	1	1	0	0.0111549	10	10	up	0.148866	0.68037	0.984025	no	GO:0003824(catalytic activity),GO:0019538(protein metabolic process),GO:0009056(catabolic process),GO:0009987(cellular process),GO:0005622(intracellular),GO:0005488(binding),GO:0009719(response to endogenous stimulus),GO:0009991(response to extracellular stimulus),GO:0007154(cell communication),GO:0006950(response to stress),GO:0009653(anatomical structure morphogenesis),GO:0009791(post-embryonic…	NA
osa-miR169i_R-1	TAGCCAAGGATGACTTGCCT	LOC_Os03g48970.2	3	1766-1785	1776	2	0.946834	10	2.5	1	0.0389544	21	5.25	up	0.174016	0.75566	0.984025	no	GO:0007275(multicellular organismal development),GO:0005654(nucleoplasm),GO:0009058(biosynthetic process),GO:0006139(nucleobase-containing compound metabolic process),GO:0003700(sequence-specific DNA binding transcription factor activity),GO:0000003(reproduction),GO:0009791(post-embryonic development),GO:0009790(embryo development),GO:0006355(regulation of transcription, DNA-dependent),GO:0005634…	NA
osa-miR169l_R-1	TAGCCAAGGATGACTTGCCT	LOC_Os03g48970.3	3	1936-1955	1946	2	0.946834	10	2.5	2	0.950473	21	5.25	up	0.223159	0.75566	0.984025	no	GO:0006139(nucleobase-containing compound metabolic process),GO:0007275(multicellular organismal development),GO:0005654(nucleoplasm),GO:0009058(biosynthetic process),GO:0003700(sequence-specific DNA binding transcription factor activity),GO:0000003(reproduction),GO:0009791(post-embryonic development),GO:0009790(embryo development),GO:0006355(regulation of transcription, DNA-dependent),GO:0005634…	NA
osa-MIR1437-p3	CTAGGCACTGTTTCCTCCCTC	LOC_Os06g08530.4	4	2646-2665	2657					4	0.825947	1	0.2	up	0.596273	0.23532	0.984025	no	GO:0019538(protein metabolic process),GO:0009056(catabolic process),GO:0009987(cellular process),GO:0008152(metabolic process),GO:0016787(hydrolase activity),GO:0009536(plastid),GO:0004221(ubiquitin thiolesterase activity),GO:0006511(ubiquitin-dependent protein catabolic process)	NA
osa-MIR164f-p3	TGCCCTTCTTCTCCACCGTGC	LOC_Os12g01170.1	3.5	231-251	242	4	0.998196	1	0.5	2	0.975246	4	2	up	0.55335	0.35186	0.984025	no	GO:0005737(cytoplasm),GO:0005856(cytoskeleton),GO:0005886(plasma membrane),GO:0005515(protein binding),GO:0005623(cell),GO:0009987(cellular process),GO:0016043(cellular component organization)	NA
osa-miR166l-3p	TCGGACCAGGCTTCAATCCCT	LOC_Os10g33960.2	2.5	697-716	707	0	0.0213227	20	3.41667	0	0.0255546	40	7.58333	up	0.888651	0.54434	0.984025	no	GO:0007275(multicellular organismal development),GO:0030154(cell differentiation),GO:0009058(biosynthetic process),GO:0006139(nucleobase-containing compound metabolic process),GO:0009653(anatomical structure morphogenesis),GO:0008289(lipid binding),GO:0003700(sequence-specific DNA binding transcription factor activity),GO:0003677(DNA binding),GO:0005634(nucleus),GO:0043565(sequence-specific DNA b…	NA
osa-miR166h-3p	TCGGACCAGGCTTCATTCCTC	LOC_Os03g43930.1	3	955-975	966	2	0.868857	4	1.33333	0	0.0230288	26	8.66667	up	0.126252	0.67299	0.984025	no	GO:0003700(sequence-specific DNA binding transcription factor activity),GO:0007275(multicellular organismal development),GO:0009058(biosynthetic process),GO:0006139(nucleobase-containing compound metabolic process),GO:0005634(nucleus),GO:0003677(DNA binding),GO:0009653(anatomical structure morphogenesis),GO:0000003(reproduction),GO:0009791(post-embryonic development),GO:0009790(embryo development…	NA
osa-miR1436_L-2R+1	ATTATGGGACGGAGGGAGTA	LOC_Os06g05530.3	3.5	988-1007	998	4	0.999946	1	0.333333					up	0.238751	0.97345	0.984025	no	NA	NA
osa-miR169m_R-1	TAGCCAAGGATGACTTGCCT	LOC_Os12g42400.1	2.5	1257-1276	1267	0	0.0119026	3	1					up	0.171637	0.98122	0.984025	no	GO:0005634(nucleus),GO:0005654(nucleoplasm),GO:0009058(biosynthetic process),GO:0006139(nucleobase-containing compound metabolic process),GO:0003700(sequence-specific DNA binding transcription factor activity),GO:0006355(regulation of transcription, DNA-dependent)	NA
osa-miR169g_R-1	TAGCCAAGGATGACTTGCCT	LOC_Os03g29760.1	3	1285-1304	1295	2	0.946834	2	0.666667	2	0.950473	2	0.666667	up	0.645146	0.22166	0.984025	no	GO:0005634(nucleus),GO:0005654(nucleoplasm),GO:0009058(biosynthetic process),GO:0006139(nucleobase-containing compound metabolic process),GO:0003700(sequence-specific DNA binding transcription factor activity),GO:0009536(plastid),GO:0006355(regulation of transcription, DNA-dependent)	NA
osa-miR1848	CCTCGCCGGCGCGCGCGTGCA	LOC_Os02g32469.1	3.5	692-712	703	3	0.677175	2	0.5	3	0.68578	2	0.5	down	-0.173268	0.63522	0.984025	no	NA	NA
PC-5p-797954_3	TGATTGAAATTAAGTGGATGC	LOC_Os05g41550.5	4	3115-3135	3126	4	0.602026	1	0.333333	2	0.416904	4	1.33333	up	0.367437	0.60187	0.984025	no	NA	NA
osa-miR156e	TGACAGAAGAGAGTGAGCAC	LOC_Os02g04680.1	2	1965-1984	1975					2	0.677024	2	1	up	0.927752	0.17522	0.984025	no	GO:0006139(nucleobase-containing compound metabolic process),GO:0009058(biosynthetic process),GO:0007275(multicellular organismal development),GO:0005634(nucleus),GO:0003677(DNA binding),GO:0009908(flower development),GO:0003700(sequence-specific DNA binding transcription factor activity)	NA
osa-miR1848	CCTCGCCGGCGCGCGCGTGCA	LOC_Os06g45040.1	2.5	553-573	564	2	0.777937	2	2					up	0.51177	0.49323	0.984025	no	NA	NA
osa-miR395q_L-1	TGAAGTGTTTGGGGGAACTC	LOC_Os10g35870.1	4	651-671	662	4	0.841616	1	1	3	0.097884	2	2	up	0.1913	0.078277	0.984025	no	GO:0005634(nucleus),GO:0016020(membrane),GO:0005488(binding),GO:0009579(thylakoid),GO:0009536(plastid),GO:0020037(heme binding)	NA
osa-miR1436_L-2R+1	ATTATGGGACGGAGGGAGTA	LOC_Os01g34620.8	4	466-485	476	2	1	6	0.875	2	1	19	2.95833	up	0.114774	0.97345	0.984025	no	GO:0005488(binding),GO:0005739(mitochondrion),GO:0019725(cellular homeostasis),GO:0009055(electron carrier activity),GO:0015035(protein disulfide oxidoreductase activity),GO:0045454(cell redox homeostasis)	NA
PC-3p-35500_181	GCTTCTTAGAGGGACT	LOC_Os12g06490.1	3.5	477-492	483					2	0.999387	2	1	up	0.730287	0.31079	0.984025	no	GO:0006464(cellular protein modification process),GO:0009987(cellular process),GO:0008152(metabolic process),GO:0016301(kinase activity),GO:0004672(protein kinase activity),GO:0005524(ATP binding),GO:0006468(protein phosphorylation)	NA
osa-miR171c-3p	TGATTGAGCCGTGCCAATATC	LOC_Os04g46860.1	1	1326-1346	1337	0	0.0123758	10	10	0	0.0148455	20	20	up	0.229706	0.70149	0.984025	no	GO:0016049(cell growth),GO:0007275(multicellular organismal development),GO:0009653(anatomical structure morphogenesis),GO:0008150(biological_process),GO:0009536(plastid),GO:0003700(sequence-specific DNA binding transcription factor activity),GO:0009987(cellular process),GO:0030154(cell differentiation),GO:0005515(protein binding),GO:0009058(biosynthetic process),GO:0006139(nucleobase-containing …	NA
osa-MIR1851-p5_1ss1CT	TTCTTCTTCCTCCATCCTGCG	LOC_Os09g34280.3	3	2334-2353	2345	4	0.999997	1	0.25					up	0.261313	0.60187	0.984025	no	GO:0005886(plasma membrane),GO:0005515(protein binding)	NA
osa-miR395n_L-1	TGAAGTGTTTGGGGGAACTC	LOC_Os10g35870.1	4	651-671	662	4	0.841616	1	1	3	0.097884	2	2	up	0.1913	0.078277	0.984025	no	GO:0005634(nucleus),GO:0016020(membrane),GO:0005488(binding),GO:0009579(thylakoid),GO:0009536(plastid),GO:0020037(heme binding)	NA
PC-3p-269067_20	GTGGAAACGCTCTTTAA	LOC_Os01g50100.1	3.5	2953-2970	2961	4	0.99483	1	1					up	1.28408	0.050407	0.984025	no	GO:0009719(response to endogenous stimulus),GO:0009987(cellular process),GO:0006810(transport),GO:0005215(transporter activity),GO:0016787(hydrolase activity),GO:0006139(nucleobase-containing compound metabolic process),GO:0009056(catabolic process),GO:0009606(tropism),GO:0009628(response to abiotic stimulus),GO:0005575(cellular_component),GO:0007165(signal transduction),GO:0005886(plasma membran…	NA
PC-5p-705811_3	TCAGCGCGACGGAATC	LOC_Os09g03610.2	4	1736-1752	1742					4	1	1	0.25	down	-0.0224108	0.96246	0.984025	no	GO:0040029(regulation of gene expression, epigenetic),GO:0006139(nucleobase-containing compound metabolic process),GO:0009058(biosynthetic process),GO:0005622(intracellular),GO:0007275(multicellular organismal development),GO:0009908(flower development),GO:0009790(embryo development),GO:0003723(RNA binding),GO:0003676(nucleic acid binding),GO:0005515(protein binding)	NA
osa-miR156j_L+1	TTGACAGAAGAGAGTGAGCAC	LOC_Os02g04680.1	2	1965-1985	1976	1	0.0331649	4	2	0	0.0219041	5	2.5	up	0.927752	0.17522	0.984025	no	GO:0006139(nucleobase-containing compound metabolic process),GO:0009058(biosynthetic process),GO:0007275(multicellular organismal development),GO:0005634(nucleus),GO:0003677(DNA binding),GO:0009908(flower development),GO:0003700(sequence-specific DNA binding transcription factor activity)	NA
osa-miR1425-5p	TAGGATTCAATCCTTGCTGCT	LOC_Os02g49730.1	4	615-636	626	4	0.707266	1	1					up	0.238751	0.98122	0.984025	no	GO:0009790(embryo development),GO:0003674(molecular_function),GO:0000003(reproduction),GO:0009791(post-embryonic development)	NA
osa-MIR1851-p5_1ss1CT	TTCTTCTTCCTCCATCCTGCG	LOC_Os09g34280.2	3	2269-2288	2280	4	0.999997	1	0.25					up	0.210687	0.60188	0.984025	no	GO:0005886(plasma membrane),GO:0005515(protein binding)	NA
PC-5p-63899_117	GAAGGGAGCTTCGAGGCG	LOC_Os11g47760.1	4	1771-1788	1779	2	0.996368	11	2.75	2	0.996829	10	2.5	up	0.762624	0.00014837	0.0157988	yes	GO:0005829(cytosol),GO:0005840(ribosome),GO:0009607(response to biotic stimulus),GO:0009791(post-embryonic development),GO:0005618(cell wall),GO:0008150(biological_process),GO:0005773(vacuole),GO:0016020(membrane),GO:0009628(response to abiotic stimulus),GO:0006950(response to stress),GO:0005575(cellular_component),GO:0005634(nucleus),GO:0009987(cellular process),GO:0019538(protein metabolic proc…	03040(Spliceosome),04010(MAPK signaling pathway),04144(Endocytosis),04612(Antigen processing and presentation)
osa-miR166l-3p	TCGGACCAGGCTTCAATCCCT	LOC_Os12g41860.1	2.5	878-897	888	2	0.895356	4	1.33333	0	0.0255546	26	8.66667	up	0.463271	0.96748	0.984025	no	GO:0009908(flower development),GO:0009790(embryo development),GO:0009791(post-embryonic development),GO:0009058(biosynthetic process),GO:0006139(nucleobase-containing compound metabolic process),GO:0007275(multicellular organismal development),GO:0000003(reproduction),GO:0009653(anatomical structure morphogenesis),GO:0003677(DNA binding),GO:0005634(nucleus),GO:0003700(sequence-specific DNA bindin…	NA
osa-miR169g_R-1	TAGCCAAGGATGACTTGCCT	LOC_Os03g48970.4	3	1229-1248	1239	2	0.946834	10	2.5	1	0.0389544	21	5.25	up	0.0493482	0.93778	0.984025	no	GO:0009058(biosynthetic process),GO:0009790(embryo development),GO:0009791(post-embryonic development),GO:0006139(nucleobase-containing compound metabolic process),GO:0007275(multicellular organismal development),GO:0000003(reproduction),GO:0005654(nucleoplasm),GO:0003700(sequence-specific DNA binding transcription factor activity),GO:0006355(regulation of transcription, DNA-dependent),GO:0005634…	NA
osa-miR319a-3p.2-3p_R+1	TTGGACTGAAGGGTGCTCCCT	LOC_Os01g59660.4	4	1179-1199	1190	4	0.841616	1	0.25	2	0.659999	3	0.75	up	0.376255	0.30926	0.984025	no	GO:0007165(signal transduction),GO:0009719(response to endogenous stimulus),GO:0040007(growth),GO:0003677(DNA binding),GO:0005634(nucleus),GO:0009058(biosynthetic process),GO:0006139(nucleobase-containing compound metabolic process),GO:0000003(reproduction),GO:0030154(cell differentiation),GO:0007275(multicellular organismal development),GO:0008219(cell death),GO:0003700(sequence-specific DNA bin…	NA
osa-miR160b-5p_L+1R-1	GTGCCTGGCTCCCTGTATGCC	LOC_Os06g47150.1	0.5	2043-2063	2054	2	0.939731	5	1.25	2	0.943686	9	2.25	up	0.622752	0.49323	0.984025	no	GO:0006139(nucleobase-containing compound metabolic process),GO:0000003(reproduction),GO:0009719(response to endogenous stimulus),GO:0007165(signal transduction),GO:0009058(biosynthetic process),GO:0007275(multicellular organismal development),GO:0003700(sequence-specific DNA binding transcription factor activity),GO:0009908(flower development),GO:0005634(nucleus),GO:0008150(biological_process),G…	NA
osa-miR169l_R-1	TAGCCAAGGATGACTTGCCT	LOC_Os03g48970.4	3	1229-1248	1239	2	0.946834	10	2.5	1	0.0389544	21	5.25	up	0.0493482	0.93778	0.984025	no	GO:0009058(biosynthetic process),GO:0009790(embryo development),GO:0009791(post-embryonic development),GO:0006139(nucleobase-containing compound metabolic process),GO:0007275(multicellular organismal development),GO:0000003(reproduction),GO:0005654(nucleoplasm),GO:0003700(sequence-specific DNA binding transcription factor activity),GO:0006355(regulation of transcription, DNA-dependent),GO:0005634…	NA
osa-miR5809_R+1	TCGTCGCCGGCGACCACAGCT	LOC_Os12g25180.1	4	688-708	699					4	1	1	1	down	-0.0169036	0.83429	0.984025	no	GO:0009058(biosynthetic process),GO:0006464(cellular protein modification process),GO:0005886(plasma membrane),GO:0005515(protein binding),GO:0003674(molecular_function)	NA
osa-miR156d_L+1	TTGACAGAAGAGAGTGAGCAC	LOC_Os07g32170.2	3	664-684	675	4	0.694136	1	0.5					up	1.37625	0.30926	0.984025	no	NA	NA
osa-miR395a_L-1	TGAAGTGCTTGGGGGAACTC	LOC_Os10g35870.1	3	651-671	662	4	0.694136	1	1	3	0.064077	2	2	up	0.1913	0.078277	0.984025	no	GO:0005634(nucleus),GO:0016020(membrane),GO:0005488(binding),GO:0009579(thylakoid),GO:0009536(plastid),GO:0020037(heme binding)	NA
osa-miR395m_L-1	TGAAGTGTTTGGGGGAACTC	LOC_Os03g53230.1	2	595-614	605	2	0.241095	7	7	2	0.246137	2	2	down	-0.0400911	0.99158	0.992945	no	GO:0009536(plastid),GO:0005886(plasma membrane),GO:0016740(transferase activity),GO:0008152(metabolic process),GO:0008150(biological_process),GO:0004781(sulfate adenylyltransferase (ATP) activity),GO:0000103(sulfate assimilation)	00230(Purine metabolism),00450(Selenoamino acid metabolism),00920(Sulfur metabolism)
osa-miR166k-3p	TCGGACCAGGCTTCAATCCCT	LOC_Os03g01890.1	2.5	1090-1109	1100	0	0.0213227	19	3.16667	0	0.0255546	29	4.83333	up	0.771313	0.39124	0.984025	no	GO:0003700(sequence-specific DNA binding transcription factor activity),GO:0007275(multicellular organismal development),GO:0009653(anatomical structure morphogenesis),GO:0030154(cell differentiation),GO:0006139(nucleobase-containing compound metabolic process),GO:0008289(lipid binding),GO:0009058(biosynthetic process),GO:0003677(DNA binding),GO:0005634(nucleus),GO:0043565(sequence-specific DNA b…	NA
PC-3p-1547074_1	AGGGATGGGGAATTAG	LOC_Os01g68700.1	4	2146-2161	2152					4	1	1	0.5	up	0.734102	0.3723	0.984025	no	GO:0006139(nucleobase-containing compound metabolic process),GO:0003700(sequence-specific DNA binding transcription factor activity),GO:0005634(nucleus),GO:0003677(DNA binding),GO:0009536(plastid),GO:0009058(biosynthetic process),GO:0030528(transcription regulator activity),GO:0006355(regulation of transcription, DNA-dependent)	NA
osa-miR159a.1	TTTGGATTGAAGGGAGCTCTG	LOC_Os01g59660.1	3.5	1260-1280	1271	0	0.0152099	44	11	0	0.01824	68	17	up	0.653789	0.30926	0.984025	no	GO:0003700(sequence-specific DNA binding transcription factor activity),GO:0008219(cell death),GO:0009719(response to endogenous stimulus),GO:0007165(signal transduction),GO:0006139(nucleobase-containing compound metabolic process),GO:0009058(biosynthetic process),GO:0007275(multicellular organismal development),GO:0030154(cell differentiation),GO:0040007(growth),GO:0003677(DNA binding),GO:000563…	NA
osa-MIR169l-p3	GGCAGTCTCCTTGGCTAGC	LOC_Os10g18220.1	3	1773-1791	1782					4	0.923394	1	1	up	0.0371174	0.96748	0.984025	no	GO:0006629(lipid metabolic process),GO:0016301(kinase activity),GO:0005829(cytosol),GO:0008152(metabolic process),GO:0009987(cellular process),GO:0009058(biosynthetic process),GO:0005524(ATP binding),GO:0016310(phosphorylation),GO:0008299(isoprenoid biosynthetic process),GO:0005737(cytoplasm),GO:0004496(mevalonate kinase activity)	00900(Terpenoid backbone biosynthesis),04146(Peroxisome)
osa-miR169b	CAGCCAAGGATGACTTGCCGG	LOC_Os12g42400.3	3.5	1247-1267	1258	0	0.0264653	3	1					up	0.171637	0.98122	0.984025	no	GO:0003700(sequence-specific DNA binding transcription factor activity),GO:0006139(nucleobase-containing compound metabolic process),GO:0009058(biosynthetic process),GO:0005654(nucleoplasm),GO:0005634(nucleus),GO:0006355(regulation of transcription, DNA-dependent)	NA
osa-miR169g_R-1	TAGCCAAGGATGACTTGCCT	LOC_Os12g42400.2	2.5	1203-1222	1213	0	0.0119026	3	1					up	0.171637	0.98122	0.984025	no	GO:0005634(nucleus),GO:0005654(nucleoplasm),GO:0009058(biosynthetic process),GO:0006139(nucleobase-containing compound metabolic process),GO:0003700(sequence-specific DNA binding transcription factor activity),GO:0006355(regulation of transcription, DNA-dependent)	NA
osa-miR1436_L-2R+1	ATTATGGGACGGAGGGAGTA	LOC_Os02g02980.1	2	1937-1956	1947	2	0.999996	2	2	2	0.999997	19	18.5	up	0.0280204	0.91829	0.984025	no	GO:0009987(cellular process),GO:0005215(transporter activity),GO:0009536(plastid),GO:0006810(transport),GO:0015238(drug transmembrane transporter activity),GO:0015297(antiporter activity),GO:0006855(drug transmembrane transport),GO:0055085(transmembrane transport),GO:0016020(membrane)	NA
PC-5p-117474_59	AAACTCTGAATACTAGA	LOC_Os07g12780.1	4	918-934	925					4	1	1	1	down	-0.218475	0.75852	0.984025	no	GO:0008150(biological_process),GO:0003674(molecular_function),GO:0005575(cellular_component),GO:0019901(protein kinase binding),GO:0000079(regulation of cyclin-dependent protein kinase activity)	NA
osa-MIR169h-p3	GGCAGTCTCCTTGGCTAGC	LOC_Os08g23710.1	2	836-854	845	2	0.424063	3	2.33333	2	0.43169	10	3.33333	up	0.0805715	0.50819	0.984025	no	GO:0005829(cytosol),GO:0005840(ribosome),GO:0005198(structural molecule activity),GO:0006412(translation),GO:0016020(membrane),GO:0005773(vacuole)	03010(Ribosome)
osa-miR171f-3p	TGATTGAGCCGTGCCAATATC	LOC_Os02g44370.1	1	1526-1546	1537					4	0.843616	1	1	down	-0.186236	0.8619	0.984025	no	GO:0009987(cellular process),GO:0009536(plastid),GO:0008150(biological_process),GO:0030154(cell differentiation),GO:0009058(biosynthetic process),GO:0006139(nucleobase-containing compound metabolic process),GO:0016043(cellular component organization),GO:0009653(anatomical structure morphogenesis),GO:0016049(cell growth),GO:0007275(multicellular organismal development),GO:0005515(protein binding),…	NA
osa-miR164d	TGGAGAAGCAGGGCACGTGCT	LOC_Os08g10080.1	2.5	772-792	783					2	0.226522	5	5	down	-0.188779	0.89757	0.984025	no	GO:0009790(embryo development),GO:0003700(sequence-specific DNA binding transcription factor activity),GO:0000003(reproduction),GO:0009653(anatomical structure morphogenesis),GO:0009791(post-embryonic development),GO:0007165(signal transduction),GO:0009719(response to endogenous stimulus),GO:0007275(multicellular organismal development),GO:0006139(nucleobase-containing compound metabolic process)…	NA
osa-miR166f	TCGGACCAGGCTTCATTCCCC	LOC_Os03g01890.1	3	1089-1109	1100	0	0.0276304	19	3.16667	0	0.0330928	29	4.83333	up	0.771313	0.39124	0.984025	no	GO:0003700(sequence-specific DNA binding transcription factor activity),GO:0007275(multicellular organismal development),GO:0009653(anatomical structure morphogenesis),GO:0030154(cell differentiation),GO:0006139(nucleobase-containing compound metabolic process),GO:0008289(lipid binding),GO:0009058(biosynthetic process),GO:0003677(DNA binding),GO:0005634(nucleus),GO:0043565(sequence-specific DNA b…	NA
PC-5p-215441_30	CCTCCGCAGCTAGCTTC	LOC_Os12g12850.1	3	2767-2783	2774	2	0.972989	51	25.5	2	0.975246	18	9	down	-0.0869012	0.69227	0.984025	no	GO:0009536(plastid),GO:0006139(nucleobase-containing compound metabolic process),GO:0009056(catabolic process),GO:0005618(cell wall),GO:0009987(cellular process),GO:0006810(transport),GO:0016787(hydrolase activity),GO:0005739(mitochondrion),GO:0016020(membrane),GO:0009058(biosynthetic process),GO:0016043(cellular component organization),GO:0000166(nucleotide binding),GO:0009579(thylakoid),GO:0005…	NA
PC-3p-18725_264	CTGCCGGCGATGCGCTC	LOC_Os03g61040.1	3	1398-1414	1405	4	1	1	1					down	-0.0534295	0.98122	0.984025	no	GO:0009606(tropism),GO:0003674(molecular_function),GO:0009628(response to abiotic stimulus)	NA
PC-3p-18730_326	AGAGGAAAAGAAAGCAAAAGC	LOC_Os01g28989.2	2.5	729-748	739	4	0.953636	1	0.5					up	0.489601	0.42584	0.984025	no	NA	NA
PC-3p-18730_326	AGAGGAAAAGAAAGCAAAAGC	LOC_Os09g29170.4	4	122-141	133	2	0.999987	2	0.5					up	0.0989545	0.76836	0.984025	no	GO:0008152(metabolic process),GO:0009987(cellular process),GO:0016301(kinase activity),GO:0005515(protein binding),GO:0000166(nucleotide binding),GO:0006464(cellular protein modification process),GO:0004672(protein kinase activity),GO:0005524(ATP binding),GO:0006468(protein phosphorylation),GO:0016773(phosphotransferase activity, alcohol group as acceptor),GO:0009103(lipopolysaccharide biosynthet…	NA
osa-miR395p_L-1	TGAAGTGTTTGGGGGAACTC	LOC_Os03g53230.1	2	595-614	605	2	0.241095	7	7	2	0.246137	2	2	down	-0.0400911	0.99158	0.992945	no	GO:0009536(plastid),GO:0005886(plasma membrane),GO:0016740(transferase activity),GO:0008152(metabolic process),GO:0008150(biological_process),GO:0004781(sulfate adenylyltransferase (ATP) activity),GO:0000103(sulfate assimilation)	00230(Purine metabolism),00450(Selenoamino acid metabolism),00920(Sulfur metabolism)
osa-miR530-5p_R+1	TGCATTTGCACCTGCACCTAC	LOC_Os04g51400.3	3	763-783	774	0	0.0149741	109	27.25	0	0.0179575	135	33.75	down	-0.995137	0.17901	0.984025	no	GO:0005488(binding)	NA
osa-MIR1851-p5_1ss1CT	TTCTTCTTCCTCCATCCTGCG	LOC_Os03g63670.1	4	789-808	799					2	1	2	1	up	0.131836	0.70149	0.984025	no	GO:0009058(biosynthetic process),GO:0045182(translation regulator activity),GO:0006139(nucleobase-containing compound metabolic process),GO:0005634(nucleus),GO:0006412(translation),GO:0006259(DNA metabolic process),GO:0007049(cell cycle),GO:0003677(DNA binding),GO:0006355(regulation of transcription, DNA-dependent),GO:0003700(sequence-specific DNA binding transcription factor activity)	NA
osa-miR169k_R-1	TAGCCAAGGATGACTTGCCT	LOC_Os03g48970.1	3	1237-1256	1247	2	0.946834	10	2.5	1	0.0389544	21	5.25	up	0.0333998	0.93778	0.984025	no	GO:0009790(embryo development),GO:0009791(post-embryonic development),GO:0000003(reproduction),GO:0003700(sequence-specific DNA binding transcription factor activity),GO:0006139(nucleobase-containing compound metabolic process),GO:0009058(biosynthetic process),GO:0005654(nucleoplasm),GO:0007275(multicellular organismal development),GO:0006355(regulation of transcription, DNA-dependent),GO:0005634…	NA
osa-miR167c-5p_R-1	TGAAGCTGCCAGCATGATCT	LOC_Os06g46410.2	4	2571-2591	2581					2	0.952953	3	1	up	0.4605	0.62804	0.984025	no	GO:0009719(response to endogenous stimulus),GO:0005634(nucleus),GO:0009058(biosynthetic process),GO:0006139(nucleobase-containing compound metabolic process),GO:0003700(sequence-specific DNA binding transcription factor activity),GO:0009908(flower development),GO:0006355(regulation of transcription, DNA-dependent),GO:0003677(DNA binding),GO:0009725(response to hormone stimulus)	NA
PC-3p-269067_20	GTGGAAACGCTCTTTAA	LOC_Os01g53920.1	3.5	1657-1673	1664	4	0.99483	1	0.5					up	0.00620946	0.95035	0.984025	no	GO:0016020(membrane),GO:0006464(cellular protein modification process),GO:0005886(plasma membrane),GO:0009987(cellular process),GO:0016301(kinase activity),GO:0008152(metabolic process),GO:0004672(protein kinase activity),GO:0005524(ATP binding),GO:0006468(protein phosphorylation),GO:0005515(protein binding)	NA
osa-miR169h_R-1	TAGCCAAGGATGACTTGCCT	LOC_Os03g48970.4	3	1229-1248	1239	2	0.946834	10	2.5	1	0.0389544	21	5.25	up	0.0493482	0.93778	0.984025	no	GO:0009058(biosynthetic process),GO:0009790(embryo development),GO:0009791(post-embryonic development),GO:0006139(nucleobase-containing compound metabolic process),GO:0007275(multicellular organismal development),GO:0000003(reproduction),GO:0005654(nucleoplasm),GO:0003700(sequence-specific DNA binding transcription factor activity),GO:0006355(regulation of transcription, DNA-dependent),GO:0005634…	NA
osa-miR395b_L-1	TGAAGTGTTTGGGGGAACTC	LOC_Os03g53230.1	2	595-614	605	2	0.241095	7	7	2	0.246137	2	2	down	-0.0400911	0.99158	0.992945	no	GO:0009536(plastid),GO:0005886(plasma membrane),GO:0016740(transferase activity),GO:0008152(metabolic process),GO:0008150(biological_process),GO:0004781(sulfate adenylyltransferase (ATP) activity),GO:0000103(sulfate assimilation)	00230(Purine metabolism),00450(Selenoamino acid metabolism),00920(Sulfur metabolism)
PC-3p-153871_42	CACGCGCGTGCCCCGAA	LOC_Os01g64470.1	4	378-395	386	2	1	4	4					down	-1.08318	0.98122	0.984025	no	GO:0003674(molecular_function),GO:0006950(response to stress),GO:0009607(response to biotic stimulus),GO:0009536(plastid),GO:0007275(multicellular organismal development)	NA
PC-5p-284772_19	AGGCCTGCGGTCCGCC	LOC_Os01g55940.1	4	1478-1494	1485	2	1	2	2					down	-1.14637	0.342	0.984025	no	GO:0003824(catalytic activity),GO:0008150(biological_process),GO:0008152(metabolic process),GO:0009719(response to endogenous stimulus)	NA
osa-miR159a.1	TTTGGATTGAAGGGAGCTCTG	LOC_Os10g05230.2	4	335-355	346	4	0.953636	1	1					up	1.13227	0.11716	0.984025	no	GO:0005488(binding),GO:0005739(mitochondrion)	NA
osa-MIR169l-p3	GGCAGTCTCCTTGGCTAGC	LOC_Os03g04400.1	4	825-842	833	2	0.996953	2	2					up	0.175186	0.62425	0.984025	no	GO:0009987(cellular process),GO:0019538(protein metabolic process),GO:0003676(nucleic acid binding),GO:0005515(protein binding),GO:0005575(cellular_component),GO:0031072(heat shock protein binding)	NA
osa-miR169j_R-1	TAGCCAAGGATGACTTGCCT	LOC_Os03g07880.3	3	757-776	767	0	0.0276304	4	1.33333	0	0.0330928	8	2.66667	up	0.226942	0.57096	0.984025	no	GO:0005654(nucleoplasm),GO:0009058(biosynthetic process),GO:0006139(nucleobase-containing compound metabolic process),GO:0003700(sequence-specific DNA binding transcription factor activity),GO:0006355(regulation of transcription, DNA-dependent),GO:0005634(nucleus)	NA
osa-MIR156d-p3	GCTCACTCCTCTTTCTGTCACC	LOC_Os11g41150.1	3.5	90-111	102	4	0.296014	1	1					down	-0.123314	0.95403	0.984025	no	GO:0008150(biological_process),GO:0003674(molecular_function)	NA
osa-miR169i_R-1	TAGCCAAGGATGACTTGCCT	LOC_Os12g42400.2	2.5	1203-1222	1213	0	0.0119026	3	1					up	0.171637	0.98122	0.984025	no	GO:0005634(nucleus),GO:0005654(nucleoplasm),GO:0009058(biosynthetic process),GO:0006139(nucleobase-containing compound metabolic process),GO:0003700(sequence-specific DNA binding transcription factor activity),GO:0006355(regulation of transcription, DNA-dependent)	NA
PC-3p-18725_264	CTGCCGGCGATGCGCTC	LOC_Os03g55030.1	3.5	1026-1042	1033	4	1	1	0.333333					down	-0.693828	0.33559	0.984025	no	GO:0016740(transferase activity),GO:0008152(metabolic process),GO:0005575(cellular_component),GO:0016758(transferase activity, transferring hexosyl groups)	NA
PC-3p-35500_181	GCTTCTTAGAGGGACT	LOC_Os06g50300.1	4	2055-2069	2061	2	1	3	3	2	1	2	2	up	0.438562	0.0095744	0.441207	yes	GO:0007275(multicellular organismal development),GO:0005886(plasma membrane),GO:0005739(mitochondrion),GO:0009628(response to abiotic stimulus),GO:0040007(growth),GO:0005773(vacuole),GO:0016020(membrane),GO:0008150(biological_process),GO:0006810(transport),GO:0009987(cellular process),GO:0005515(protein binding),GO:0009653(anatomical structure morphogenesis),GO:0006950(response to stress),GO:0005…	NA
osa-miR169m_R-1	TAGCCAAGGATGACTTGCCT	LOC_Os03g48970.2	3	1766-1785	1776	2	0.946834	10	2.5	1	0.0389544	21	5.25	up	0.174016	0.75566	0.984025	no	GO:0007275(multicellular organismal development),GO:0005654(nucleoplasm),GO:0009058(biosynthetic process),GO:0006139(nucleobase-containing compound metabolic process),GO:0003700(sequence-specific DNA binding transcription factor activity),GO:0000003(reproduction),GO:0009791(post-embryonic development),GO:0009790(embryo development),GO:0006355(regulation of transcription, DNA-dependent),GO:0005634…	NA
osa-miR1318-5p_L+1R+1	ATCAGGAGAGATGACACCGACA	LOC_Os04g51610.3	4	146-167	158	0	0.00501647	5	2.5	0	0.00602204	18	9	up	0.483454	0.55059	0.984025	no	GO:0009987(cellular process),GO:0005515(protein binding),GO:0006139(nucleobase-containing compound metabolic process),GO:0005886(plasma membrane),GO:0006810(transport),GO:0009056(catabolic process),GO:0009607(response to biotic stimulus),GO:0005215(transporter activity),GO:0016787(hydrolase activity),GO:0005575(cellular_component),GO:0016020(membrane),GO:0000166(nucleotide binding),GO:0046872(met…	NA
osa-miR172d	AGAATCTTGATGATGCTGCAT	LOC_Os07g13170.2	2	1463-1483	1474	0	0.018271	11	5.5	0	0.0219041	8	4	up	0.482677	0.62804	0.984025	no	GO:0009791(post-embryonic development),GO:0009653(anatomical structure morphogenesis),GO:0007275(multicellular organismal development),GO:0003677(DNA binding),GO:0005634(nucleus),GO:0009058(biosynthetic process),GO:0006139(nucleobase-containing compound metabolic process),GO:0003700(sequence-specific DNA binding transcription factor activity),GO:0000003(reproduction),GO:0006355(regulation of tran…	NA
osa-miR1318-5p_L+1R+1	ATCAGGAGAGATGACACCGACA	LOC_Os04g51610.1	4	146-167	158	2	0.409436	5	2.5	0	0.00602204	18	9	up	0.512674	0.55059	0.984025	no	GO:0006810(transport),GO:0009987(cellular process),GO:0016020(membrane),GO:0005575(cellular_component),GO:0005886(plasma membrane),GO:0005515(protein binding),GO:0016787(hydrolase activity),GO:0005215(transporter activity),GO:0009607(response to biotic stimulus),GO:0009056(catabolic process),GO:0006139(nucleobase-containing compound metabolic process),GO:0000166(nucleotide binding),GO:0046872(met…	NA
osa-MIR169b-p3	GGCAAGTTGTCCTTGGCTACG	LOC_Os01g04900.1	4	886-907	898	4	0.883499	1	0.333333					down	-0.192756	0.62218	0.984025	no	GO:0009536(plastid),GO:0016020(membrane),GO:0009579(thylakoid),GO:0019538(protein metabolic process),GO:0016787(hydrolase activity),GO:0004222(metalloendopeptidase activity),GO:0006508(proteolysis)	NA
osa-MIR1863a-p5	GTCTAATATGGTATCCGAGCT	LOC_Os01g07950.1	4	611-631	622					4	0.917727	1	0.111111	up	0.299351	0.70149	0.984025	no	GO:0019725(cellular homeostasis),GO:0005488(binding),GO:0005739(mitochondrion),GO:0009055(electron carrier activity),GO:0015035(protein disulfide oxidoreductase activity),GO:0045454(cell redox homeostasis)	NA
PC-5p-18203_331	AAAATGGATGGCGCTGA	LOC_Os10g42870.1	4	1730-1746	1737					4	1	1	0.5	up	0.296848	0.60188	0.984025	no	GO:0005215(transporter activity),GO:0006810(transport),GO:0005773(vacuole),GO:0016020(membrane),GO:0006857(oligopeptide transport)	NA
osa-miR169j_R-1	TAGCCAAGGATGACTTGCCT	LOC_Os03g29760.2	3	1365-1384	1375	2	0.946834	2	0.666667	2	0.950473	2	0.666667	up	0.596011	0.29424	0.984025	no	GO:0009536(plastid),GO:0005634(nucleus),GO:0003700(sequence-specific DNA binding transcription factor activity),GO:0006139(nucleobase-containing compound metabolic process),GO:0009058(biosynthetic process),GO:0005654(nucleoplasm),GO:0006355(regulation of transcription, DNA-dependent)	NA
osa-miR3979-3p	CTTCGGGGGAGGAGAGAAGC	LOC_Os01g40610.1	4	165-184	175	4	1	1	1					up	0.0934786	0.78907	0.984025	no	GO:0003674(molecular_function),GO:0008150(biological_process)	NA
osa-miR395i_L-1	TGAAGTGTTTGGGGGAACTC	LOC_Os10g35870.1	4	651-671	662	4	0.841616	1	1	3	0.097884	2	2	up	0.1913	0.078277	0.984025	no	GO:0005634(nucleus),GO:0016020(membrane),GO:0005488(binding),GO:0009579(thylakoid),GO:0009536(plastid),GO:0020037(heme binding)	NA
osa-miR396c-5p	TTCCACAGCTTTCTTGAACTT	LOC_Os03g47140.1	4	947-968	958	4	0.999537	1	1					up	0.286057	0.98122	0.984025	no	GO:0007275(multicellular organismal development),GO:0005515(protein binding),GO:0005634(nucleus),GO:0005524(ATP binding),GO:0016818(hydrolase activity, acting on acid anhydrides, in phosphorus-containing anhydrides),GO:0006355(regulation of transcription, DNA-dependent)	NA
osa-miR171d-3p	TGATTGAGCCGTGCCAATATC	LOC_Os02g44370.1	1	1526-1546	1537					4	0.843616	1	1	down	-0.186236	0.8619	0.984025	no	GO:0009987(cellular process),GO:0009536(plastid),GO:0008150(biological_process),GO:0030154(cell differentiation),GO:0009058(biosynthetic process),GO:0006139(nucleobase-containing compound metabolic process),GO:0016043(cellular component organization),GO:0009653(anatomical structure morphogenesis),GO:0016049(cell growth),GO:0007275(multicellular organismal development),GO:0005515(protein binding),…	NA
osa-miR396a-5p	TTCCACAGCTTTCTTGAACTG	LOC_Os03g47140.1	3	947-968	958	4	0.999181	1	1					up	0.286057	0.98122	0.984025	no	GO:0007275(multicellular organismal development),GO:0005515(protein binding),GO:0005634(nucleus),GO:0005524(ATP binding),GO:0016818(hydrolase activity, acting on acid anhydrides, in phosphorus-containing anhydrides),GO:0006355(regulation of transcription, DNA-dependent)	NA
osa-miR528-5p	TGGAAGGGGCATGCAGAGGAG	LOC_Os08g36420.5	4	389-409	400					4	0.991311	1	0.2	up	0.714319	0.54435	0.984025	no	GO:0005623(cell),GO:0006810(transport),GO:0009987(cellular process),GO:0005215(transporter activity),GO:0016020(membrane),GO:0046873(metal ion transmembrane transporter activity),GO:0030001(metal ion transport),GO:0055085(transmembrane transport)	NA
osa-miR166f	TCGGACCAGGCTTCATTCCCC	LOC_Os03g43930.2	3	955-975	966	2	0.946834	4	1.33333	0	0.0330928	26	8.66667	up	0.108819	0.67299	0.984025	no	GO:0000003(reproduction),GO:0009653(anatomical structure morphogenesis),GO:0009791(post-embryonic development),GO:0009790(embryo development),GO:0009058(biosynthetic process),GO:0007275(multicellular organismal development),GO:0005634(nucleus),GO:0006139(nucleobase-containing compound metabolic process),GO:0009908(flower development),GO:0003700(sequence-specific DNA binding transcription factor a…	NA
osa-miR1436_L-2R+1	ATTATGGGACGGAGGGAGTA	LOC_Os06g12790.3	3	2552-2571	2562	2	0.999999	4	1.33333	2	1	5	1.66667	up	1.11552	0.98122	0.984025	no	GO:0005515(protein binding),GO:0005886(plasma membrane),GO:0006810(transport),GO:0000166(nucleotide binding),GO:0007165(signal transduction),GO:0005525(GTP binding),GO:0007264(small GTPase mediated signal transduction),GO:0005622(intracellular)	NA
osa-miR1862d	ACTAGGTTTGTTTATTTTGGGACG	LOC_Os02g30730.2	3.5	2784-2807	2798	4	0.504404	1	0.5					up	0.356632	0.49442	0.984025	no	GO:0009653(anatomical structure morphogenesis),GO:0007275(multicellular organismal development),GO:0005730(nucleolus),GO:0009791(post-embryonic development),GO:0009908(flower development),GO:0003674(molecular_function),GO:0005634(nucleus),GO:0008150(biological_process)	03040(Spliceosome)
osa-miR164a	TGGAGAAGCAGGGCACGTGCA	LOC_Os12g05260.1	3	202-222	213	4	0.936967	1	1					up	1.12628	0.30141	0.984025	no	GO:0008083(growth factor activity),GO:0008283(cell proliferation),GO:0005576(extracellular region)	NA
osa-miR399j_R-1	TGCCAAAGGAGAGTTGCCCT	LOC_Os04g33860.1	3	499-519	509					4	0.274674	1	1	up	0.376255	0.67299	0.984025	no	GO:0003674(molecular_function),GO:0008150(biological_process),GO:0009536(plastid)	NA
osa-miR169i_R-1	TAGCCAAGGATGACTTGCCT	LOC_Os03g07880.2	3	994-1013	1004	0	0.0276304	4	1.33333	0	0.0330928	8	2.66667	up	0.238751	0.75566	0.984025	no	GO:0003700(sequence-specific DNA binding transcription factor activity),GO:0006139(nucleobase-containing compound metabolic process),GO:0009058(biosynthetic process),GO:0005654(nucleoplasm),GO:0006355(regulation of transcription, DNA-dependent),GO:0005634(nucleus)	NA
osa-miR166b-3p	TCGGACCAGGCTTCATTCCCC	LOC_Os10g33960.1	3	924-944	935	0	0.0276304	20	3.41667	0	0.0330928	40	7.58333	up	0.881717	0.54434	0.984025	no	GO:0007275(multicellular organismal development),GO:0003700(sequence-specific DNA binding transcription factor activity),GO:0008289(lipid binding),GO:0009653(anatomical structure morphogenesis),GO:0006139(nucleobase-containing compound metabolic process),GO:0009058(biosynthetic process),GO:0030154(cell differentiation),GO:0005634(nucleus),GO:0003677(DNA binding),GO:0043565(sequence-specific DNA b…	NA
osa-MIR169l-p3	GGCAGTCTCCTTGGCTAGC	LOC_Os03g13390.2	4	920-937	928	4	0.99996	1	1					up	0.112374	0.78305	0.984025	no	GO:0008152(metabolic process),GO:0003824(catalytic activity),GO:0055114(oxidation-reduction process),GO:0016491(oxidoreductase activity)	NA
PC-3p-35500_181	GCTTCTTAGAGGGACT	LOC_Os07g41800.2	3	613-627	619					4	0.999993	1	0.166667	up	0.215681	0.70149	0.984025	no	GO:0009790(embryo development),GO:0009791(post-embryonic development),GO:0000003(reproduction),GO:0009987(cellular process),GO:0009058(biosynthetic process),GO:0016043(cellular component organization),GO:0006810(transport),GO:0005488(binding),GO:0005829(cytosol),GO:0005515(protein binding),GO:0006629(lipid metabolic process),GO:0009056(catabolic process),GO:0005777(peroxisome),GO:0007031(peroxiso…	NA
osa-miR171b	TGATTGAGCCGTGCCAATATC	LOC_Os06g01620.1	1	456-476	467	0	0.0123758	8	8	0	0.0148455	11	11	down	-0.481141	0.73839	0.984025	no	GO:0009536(plastid),GO:0016043(cellular component organization),GO:0006139(nucleobase-containing compound metabolic process),GO:0009653(anatomical structure morphogenesis),GO:0030154(cell differentiation),GO:0016049(cell growth),GO:0007275(multicellular organismal development),GO:0009058(biosynthetic process),GO:0008150(biological_process),GO:0005515(protein binding),GO:0009987(cellular process),…	NA
osa-miR1429-3p_L-1R+1	TTGCACGGGTTTGTATGTTGC	LOC_Os08g42370.2	4	920-939	930	2	0.584302	5	1.66667	2	0.593026	4	1.33333	up	0.22754	0.75566	0.984025	no	GO:0008150(biological_process),GO:0005886(plasma membrane),GO:0005488(binding),GO:0008270(zinc ion binding)	NA
osa-miR167a-5p_R-1	TGAAGCTGCCAGCATGATCT	LOC_Os06g03830.2	4	1496-1515	1506	0	0.028096	9	4.5	2	0.952953	2	1	up	0.863242	0.62804	0.984025	no	GO:0008152(metabolic process),GO:0003824(catalytic activity),GO:0005488(binding),GO:0016491(oxidoreductase activity),GO:0050662(coenzyme binding),GO:0044237(cellular metabolic process)	NA
osa-miR169l_R-1	TAGCCAAGGATGACTTGCCT	LOC_Os07g41720.2	3	1303-1322	1313					2	0.950473	2	1	up	0.594999	0.49323	0.984025	no	GO:0006139(nucleobase-containing compound metabolic process),GO:0003700(sequence-specific DNA binding transcription factor activity),GO:0005654(nucleoplasm),GO:0009058(biosynthetic process),GO:0006355(regulation of transcription, DNA-dependent),GO:0005634(nucleus)	NA
osa-MIR1863a-p5	GTCTAATATGGTATCCGAGCT	LOC_Os01g34620.8	4	1478-1498	1489					4	0.917727	1	0.111111	up	0.114774	0.97345	0.984025	no	GO:0005488(binding),GO:0005739(mitochondrion),GO:0019725(cellular homeostasis),GO:0009055(electron carrier activity),GO:0015035(protein disulfide oxidoreductase activity),GO:0045454(cell redox homeostasis)	NA
osa-miR1436_L-2R+1	ATTATGGGACGGAGGGAGTA	LOC_Os09g33690.2	3.5	1653-1672	1663	4	0.999946	1	0.25					up	0.178996	0.70149	0.984025	no	GO:0003824(catalytic activity),GO:0005488(binding),GO:0016787(hydrolase activity),GO:0008152(metabolic process),GO:0005975(carbohydrate metabolic process),GO:0004553(hydrolase activity, hydrolyzing O-glycosyl compounds)	NA
osa-MIR169l-p3	GGCAGTCTCCTTGGCTAGC	LOC_Os04g38900.2	4	899-916	907	4	0.99996	1	0.5					down	-0.325609	0.44343	0.984025	no	GO:0016020(membrane),GO:0009719(response to endogenous stimulus),GO:0008150(biological_process),GO:0006950(response to stress),GO:0009791(post-embryonic development),GO:0016049(cell growth),GO:0016043(cellular component organization),GO:0009987(cellular process),GO:0005773(vacuole),GO:0005730(nucleolus),GO:0005739(mitochondrion),GO:0009628(response to abiotic stimulus),GO:0005886(plasma membrane)	NA
osa-MIR1851-p5_1ss1CT	TTCTTCTTCCTCCATCCTGCG	LOC_Os03g49620.8	4	1976-1997	1988	2	1	2	0.333333					up	0.238142	0.96246	0.984025	no	GO:0009987(cellular process),GO:0008152(metabolic process),GO:0005886(plasma membrane),GO:0006464(cellular protein modification process),GO:0016301(kinase activity),GO:0004672(protein kinase activity),GO:0005524(ATP binding),GO:0006468(protein phosphorylation)	NA
PC-5p-215441_30	CCTCCGCAGCTAGCTTC	LOC_Os07g30840.4	3.5	581-596	587	4	1	1	0.25	4	1	1	0.25	up	0.271173	0.72128	0.984025	no	GO:0009987(cellular process),GO:0009628(response to abiotic stimulus),GO:0005515(protein binding),GO:0005829(cytosol),GO:0005634(nucleus),GO:0009791(post-embryonic development),GO:0006464(cellular protein modification process),GO:0016301(kinase activity),GO:0016043(cellular component organization)	NA
osa-miR1436_L-2R+1	ATTATGGGACGGAGGGAGTA	LOC_Os09g33690.3	3.5	1532-1551	1542	4	0.999946	1	0.25					up	0.154538	0.70149	0.984025	no	GO:0005488(binding),GO:0016787(hydrolase activity),GO:0008152(metabolic process),GO:0005975(carbohydrate metabolic process),GO:0003824(catalytic activity),GO:0004553(hydrolase activity, hydrolyzing O-glycosyl compounds)	NA
osa-miR396c-3p_L-1R+1	GTCAAGAAAGCTGTGGGAAGA	LOC_Os04g31030.1	3	424-444	435	4	0.546039	1	1					down	-0.0424305	0.92983	0.984025	no	GO:0005515(protein binding),GO:0016020(membrane),GO:0007165(signal transduction),GO:0006950(response to stress),GO:0005886(plasma membrane),GO:0008219(cell death),GO:0006464(cellular protein modification process),GO:0009607(response to biotic stimulus)	NA
PC-5p-284772_19	AGGCCTGCGGTCCGCC	LOC_Os07g09675.1	4	561-577	567					4	1	1	1	up	1.74914	0.30926	0.984025	no	NA	NA
osa-miR167c-5p_R-1	TGAAGCTGCCAGCATGATCT	LOC_Os06g03830.1	4	1088-1107	1098	0	0.028096	9	4.5	2	0.952953	2	1	up	0.901716	0.39124	0.984025	no	GO:0003824(catalytic activity),GO:0005488(binding),GO:0008152(metabolic process),GO:0016491(oxidoreductase activity)	NA
osa-miR1874-3p	TATGGATGGAGGTGTAACCCGATG	LOC_Os02g20950.1	3	446-469	460	4	0.326234	1	1					up	0.558078	0.40138	0.984025	no	GO:0003674(molecular_function),GO:0005575(cellular_component),GO:0008150(biological_process)	NA
PC-3p-35500_181	GCTTCTTAGAGGGACT	LOC_Os01g55770.1	4	200-214	206	2	1	2	2					up	0.0700413	0.70879	0.984025	no	GO:0003674(molecular_function),GO:0005739(mitochondrion),GO:0008150(biological_process)	NA
osa-miR169b	CAGCCAAGGATGACTTGCCGG	LOC_Os03g29760.1	3.5	1284-1304	1295	2	0.939731	2	0.666667	2	0.943686	2	0.666667	up	0.645146	0.22166	0.984025	no	GO:0005634(nucleus),GO:0005654(nucleoplasm),GO:0009058(biosynthetic process),GO:0006139(nucleobase-containing compound metabolic process),GO:0003700(sequence-specific DNA binding transcription factor activity),GO:0009536(plastid),GO:0006355(regulation of transcription, DNA-dependent)	NA
osa-MIR1437-p3	CTAGGCACTGTTTCCTCCCTC	LOC_Os06g08530.2	4	2472-2491	2483					4	0.825947	1	0.2	up	0.590138	0.17699	0.984025	no	GO:0016787(hydrolase activity),GO:0019538(protein metabolic process),GO:0009056(catabolic process),GO:0009987(cellular process),GO:0008152(metabolic process),GO:0009536(plastid),GO:0004221(ubiquitin thiolesterase activity),GO:0006511(ubiquitin-dependent protein catabolic process)	NA
PC-5p-6034015_1	ATCAGGCTGCTGCACTAGACT	LOC_Os01g15110.1	4	1436-1455	1446	4	0.936967	1	1	2	0.801747	3	3	up	0.0918354	0.64391	0.984025	no	GO:0005515(protein binding),GO:0009987(cellular process),GO:0016043(cellular component organization),GO:0005773(vacuole),GO:0009653(anatomical structure morphogenesis),GO:0016020(membrane),GO:0006810(transport),GO:0005768(endosome),GO:0005794(Golgi apparatus),GO:0009606(tropism),GO:0009628(response to abiotic stimulus)	04130(SNARE interactions in vesicular transport),04145(Phagosome)
osa-miR169g_R-1	TAGCCAAGGATGACTTGCCT	LOC_Os03g29760.3	3	1265-1284	1275	2	0.946834	2	0.666667	2	0.950473	2	0.666667	up	0.600864	0.22166	0.984025	no	GO:0003700(sequence-specific DNA binding transcription factor activity),GO:0005634(nucleus),GO:0005654(nucleoplasm),GO:0009058(biosynthetic process),GO:0006139(nucleobase-containing compound metabolic process),GO:0009536(plastid),GO:0006355(regulation of transcription, DNA-dependent)	NA
osa-miR160c-5p_L+1R-1	GTGCCTGGCTCCCTGTATGCC	LOC_Os10g33940.1	0.5	1636-1656	1647	2	0.939731	3	3					down	-0.177655	0.77683	0.984025	no	GO:0009719(response to endogenous stimulus),GO:0003723(RNA binding),GO:0007275(multicellular organismal development),GO:0009987(cellular process),GO:0005634(nucleus),GO:0003700(sequence-specific DNA binding transcription factor activity),GO:0009058(biosynthetic process),GO:0006139(nucleobase-containing compound metabolic process),GO:0006355(regulation of transcription, DNA-dependent),GO:0003677(D…	NA
osa-miR160a-5p_L+1R-1	GTGCCTGGCTCCCTGTATGCC	LOC_Os06g47150.2	0.5	1845-1865	1856	2	0.939731	5	1.25	2	0.943686	9	2.25	up	0.617866	0.49324	0.984025	no	GO:0008150(biological_process),GO:0007165(signal transduction),GO:0009719(response to endogenous stimulus),GO:0005634(nucleus),GO:0009908(flower development),GO:0003700(sequence-specific DNA binding transcription factor activity),GO:0007275(multicellular organismal development),GO:0006139(nucleobase-containing compound metabolic process),GO:0009058(biosynthetic process),GO:0000003(reproduction),G…	NA
PC-5p-705811_3	TCAGCGCGACGGAATC	LOC_Os08g38910.3	4	1000-1015	1006	4	1	1	0.25					up	0.525687	0.30926	0.984025	no	GO:0008150(biological_process),GO:0005829(cytosol),GO:0016740(transferase activity),GO:0008152(metabolic process),GO:0009987(cellular process),GO:0009058(biosynthetic process),GO:0019748(secondary metabolic process),GO:0008171(O-methyltransferase activity)	NA
osa-miR166c-3p	TCGGACCAGGCTTCATTCCCC	LOC_Os10g33960.1	3	924-944	935	0	0.0276304	20	3.41667	0	0.0330928	40	7.58333	up	0.881717	0.54434	0.984025	no	GO:0007275(multicellular organismal development),GO:0003700(sequence-specific DNA binding transcription factor activity),GO:0008289(lipid binding),GO:0009653(anatomical structure morphogenesis),GO:0006139(nucleobase-containing compound metabolic process),GO:0009058(biosynthetic process),GO:0030154(cell differentiation),GO:0005634(nucleus),GO:0003677(DNA binding),GO:0043565(sequence-specific DNA b…	NA
PC-3p-35500_181	GCTTCTTAGAGGGACT	LOC_Os01g59130.2	4	728-744	734					4	1	1	0.333333	up	0.549953	0.67299	0.984025	no	GO:0005575(cellular_component),GO:0008150(biological_process),GO:0003674(molecular_function)	NA
osa-miR395b_L-1	TGAAGTGTTTGGGGGAACTC	LOC_Os10g35870.1	4	651-671	662	4	0.841616	1	1	3	0.097884	2	2	up	0.1913	0.078277	0.984025	no	GO:0005634(nucleus),GO:0016020(membrane),GO:0005488(binding),GO:0009579(thylakoid),GO:0009536(plastid),GO:0020037(heme binding)	NA
osa-miR172c	TGAATCTTGATGATGCTGCAC	LOC_Os04g55560.4	4	807-827	818	1	0.0272178	2	0.666667	0	0.0179575	5	1.66667	down	-0.0831769	0.97345	0.984025	no	NA	NA
osa-miR169b	CAGCCAAGGATGACTTGCCGG	LOC_Os03g48970.3	4	1935-1955	1946	2	0.754504	10	2.5	2	0.762695	21	5.25	up	0.223159	0.75566	0.984025	no	GO:0006139(nucleobase-containing compound metabolic process),GO:0007275(multicellular organismal development),GO:0005654(nucleoplasm),GO:0009058(biosynthetic process),GO:0003700(sequence-specific DNA binding transcription factor activity),GO:0000003(reproduction),GO:0009791(post-embryonic development),GO:0009790(embryo development),GO:0006355(regulation of transcription, DNA-dependent),GO:0005634…	NA
osa-miR169l_R-1	TAGCCAAGGATGACTTGCCT	LOC_Os03g29760.1	3	1285-1304	1295	2	0.946834	2	0.666667	2	0.950473	2	0.666667	up	0.645146	0.22166	0.984025	no	GO:0005634(nucleus),GO:0005654(nucleoplasm),GO:0009058(biosynthetic process),GO:0006139(nucleobase-containing compound metabolic process),GO:0003700(sequence-specific DNA binding transcription factor activity),GO:0009536(plastid),GO:0006355(regulation of transcription, DNA-dependent)	NA
osa-miR399j_R-1	TGCCAAAGGAGAGTTGCCCT	LOC_Os02g18940.1	4	481-499	490					4	0.825947	1	1	up	0.600547	0.0094447	0.437378	yes	GO:0003674(molecular_function),GO:0008150(biological_process)	NA
osa-MIR164f-p3	TGCCCTTCTTCTCCACCGTGC	LOC_Os11g01170.1	3.5	239-259	250	4	0.998196	1	0.5	2	0.975246	4	2	up	0.582753	0.35186	0.984025	no	GO:0005737(cytoplasm),GO:0016043(cellular component organization),GO:0009987(cellular process),GO:0005623(cell),GO:0005515(protein binding),GO:0005856(cytoskeleton),GO:0005886(plasma membrane)	NA
osa-miR169i_R-1	TAGCCAAGGATGACTTGCCT	LOC_Os03g29760.2	3	1365-1384	1375	2	0.946834	2	0.666667	2	0.950473	2	0.666667	up	0.596011	0.29424	0.984025	no	GO:0009536(plastid),GO:0005634(nucleus),GO:0003700(sequence-specific DNA binding transcription factor activity),GO:0006139(nucleobase-containing compound metabolic process),GO:0009058(biosynthetic process),GO:0005654(nucleoplasm),GO:0006355(regulation of transcription, DNA-dependent)	NA
osa-miR167a-5p_R-1	TGAAGCTGCCAGCATGATCT	LOC_Os06g03830.1	4	1088-1107	1098	0	0.028096	9	4.5	2	0.952953	2	1	up	0.901716	0.39124	0.984025	no	GO:0003824(catalytic activity),GO:0005488(binding),GO:0008152(metabolic process),GO:0016491(oxidoreductase activity)	NA
osa-miR166f	TCGGACCAGGCTTCATTCCCC	LOC_Os03g43930.1	3	955-975	966	2	0.946834	4	1.33333	0	0.0330928	26	8.66667	up	0.126252	0.67299	0.984025	no	GO:0003700(sequence-specific DNA binding transcription factor activity),GO:0007275(multicellular organismal development),GO:0009058(biosynthetic process),GO:0006139(nucleobase-containing compound metabolic process),GO:0005634(nucleus),GO:0003677(DNA binding),GO:0009653(anatomical structure morphogenesis),GO:0000003(reproduction),GO:0009791(post-embryonic development),GO:0009790(embryo development…	NA
PC-5p-18203_331	AAAATGGATGGCGCTGA	LOC_Os08g45240.1	4	882-898	889	2	0.999998	2	0.666667					up	0.191273	0.95803	0.984025	no	GO:0003723(RNA binding),GO:0000166(nucleotide binding),GO:0008150(biological_process),GO:0003676(nucleic acid binding)	NA
PC-5p-797954_3	TGATTGAAATTAAGTGGATGC	LOC_Os05g41550.3	4	3113-3133	3124	4	0.602026	1	0.333333	2	0.416904	4	1.33333	up	0.351066	0.62424	0.984025	no	NA	NA
osa-miR169i_R-1	TAGCCAAGGATGACTTGCCT	LOC_Os03g48970.3	3	1936-1955	1946	2	0.946834	10	2.5	2	0.950473	21	5.25	up	0.223159	0.75566	0.984025	no	GO:0006139(nucleobase-containing compound metabolic process),GO:0007275(multicellular organismal development),GO:0005654(nucleoplasm),GO:0009058(biosynthetic process),GO:0003700(sequence-specific DNA binding transcription factor activity),GO:0000003(reproduction),GO:0009791(post-embryonic development),GO:0009790(embryo development),GO:0006355(regulation of transcription, DNA-dependent),GO:0005634…	NA
osa-MIR1851-p5_1ss1CT	TTCTTCTTCCTCCATCCTGCG	LOC_Os05g06980.1	4	135-154	145					4	1	1	0.333333	up	0.466432	0.26009	0.984025	no	GO:0008150(biological_process),GO:0005829(cytosol)	NA
osa-miR166d-3p	TCGGACCAGGCTTCATTCCCC	LOC_Os03g43930.2	3	955-975	966	2	0.946834	4	1.33333	0	0.0330928	26	8.66667	up	0.108819	0.67299	0.984025	no	GO:0000003(reproduction),GO:0009653(anatomical structure morphogenesis),GO:0009791(post-embryonic development),GO:0009790(embryo development),GO:0009058(biosynthetic process),GO:0007275(multicellular organismal development),GO:0005634(nucleus),GO:0006139(nucleobase-containing compound metabolic process),GO:0009908(flower development),GO:0003700(sequence-specific DNA binding transcription factor a…	NA
PC-5p-705811_3	TCAGCGCGACGGAATC	LOC_Os08g03290.4	4	449-463	455					2	1	2	0.5	up	0.471391	0.010971	0.486033	yes	GO:0005975(carbohydrate metabolic process),GO:0006950(response to stress),GO:0008150(biological_process),GO:0016020(membrane),GO:0005739(mitochondrion),GO:0009791(post-embryonic development),GO:0005488(binding),GO:0005634(nucleus),GO:0009058(biosynthetic process),GO:0009987(cellular process),GO:0009056(catabolic process),GO:0008152(metabolic process),GO:0000003(reproduction),GO:0003824(catalytic …	NA
osa-miR169g_R-1	TAGCCAAGGATGACTTGCCT	LOC_Os03g48970.2	3	1766-1785	1776	2	0.946834	10	2.5	1	0.0389544	21	5.25	up	0.174016	0.75566	0.984025	no	GO:0007275(multicellular organismal development),GO:0005654(nucleoplasm),GO:0009058(biosynthetic process),GO:0006139(nucleobase-containing compound metabolic process),GO:0003700(sequence-specific DNA binding transcription factor activity),GO:0000003(reproduction),GO:0009791(post-embryonic development),GO:0009790(embryo development),GO:0006355(regulation of transcription, DNA-dependent),GO:0005634…	NA
osa-miR160d-5p	TGCCTGGCTCCCTGTATGCCA	LOC_Os06g47150.2	1	1844-1864	1855	0	0.0245984	178	44.45	0	0.0294706	643	160.2	up	0.617866	0.49324	0.984025	no	GO:0008150(biological_process),GO:0007165(signal transduction),GO:0009719(response to endogenous stimulus),GO:0005634(nucleus),GO:0009908(flower development),GO:0003700(sequence-specific DNA binding transcription factor activity),GO:0007275(multicellular organismal development),GO:0006139(nucleobase-containing compound metabolic process),GO:0009058(biosynthetic process),GO:0000003(reproduction),G…	NA
osa-miR1436_L-2R+1	ATTATGGGACGGAGGGAGTA	LOC_Os08g37444.5	4	1960-1979	1970	4	1	1	0.5					up	0.395675	0.57096	0.984025	no	GO:0000166(nucleotide binding),GO:0016787(hydrolase activity),GO:0009987(cellular process),GO:0006810(transport),GO:0005488(binding),GO:0006139(nucleobase-containing compound metabolic process),GO:0009056(catabolic process),GO:0005737(cytoplasm),GO:0008152(metabolic process),GO:0005783(endoplasmic reticulum),GO:0005525(GTP binding),GO:0006614(SRP-dependent cotranslational protein targeting to mem…	NA
osa-miR169f.1_R-1	TAGCCAAGGATGACTTGCCT	LOC_Os03g29760.1	3	1285-1304	1295	2	0.946834	2	0.666667	2	0.950473	2	0.666667	up	0.645146	0.22166	0.984025	no	GO:0005634(nucleus),GO:0005654(nucleoplasm),GO:0009058(biosynthetic process),GO:0006139(nucleobase-containing compound metabolic process),GO:0003700(sequence-specific DNA binding transcription factor activity),GO:0009536(plastid),GO:0006355(regulation of transcription, DNA-dependent)	NA
osa-MIR1851-p5_1ss1CT	TTCTTCTTCCTCCATCCTGCG	LOC_Os11g05556.1	3	189-209	200	4	0.999997	1	0.5	4	0.999966	1	0.5	up	0.28324	0.22843	0.984025	no	GO:0005488(binding),GO:0003723(RNA binding),GO:0005515(protein binding),GO:0005737(cytoplasm),GO:0006810(transport),GO:0016043(cellular component organization),GO:0009987(cellular process),GO:0000166(nucleotide binding),GO:0009536(plastid),GO:0005525(GTP binding),GO:0006614(SRP-dependent cotranslational protein targeting to membrane),GO:0008312(7S RNA binding),GO:0048500(signal recognition partic…	03060(Protein export),03070(Bacterial secretion system)
osa-miR166f	TCGGACCAGGCTTCATTCCCC	LOC_Os10g33960.4	3	924-944	935	0	0.0276304	20	3.41667	0	0.0330928	40	7.58333	up	0.577993	0.98122	0.984025	no	GO:0007275(multicellular organismal development),GO:0003677(DNA binding),GO:0005634(nucleus),GO:0030154(cell differentiation),GO:0009058(biosynthetic process),GO:0006139(nucleobase-containing compound metabolic process),GO:0009653(anatomical structure morphogenesis),GO:0008289(lipid binding),GO:0003700(sequence-specific DNA binding transcription factor activity),GO:0043565(sequence-specific DNA b…	NA
osa-miR1436_L-2R+1	ATTATGGGACGGAGGGAGTA	LOC_Os02g21460.1	4	1501-1520	1511	2	1	6	0.875	2	1	18	2.83333	up	0.35896	0.39861	0.984025	no	GO:0005829(cytosol),GO:0008150(biological_process),GO:0003674(molecular_function)	NA
osa-MIR1863a-p5	GTCTAATATGGTATCCGAGCT	LOC_Os01g34620.5	4	603-623	614					4	0.917727	1	0.111111	up	0.471778	0.97345	0.984025	no	GO:0005488(binding),GO:0019725(cellular homeostasis),GO:0005739(mitochondrion),GO:0009055(electron carrier activity),GO:0015035(protein disulfide oxidoreductase activity),GO:0045454(cell redox homeostasis)	NA
osa-miR169k_R-1	TAGCCAAGGATGACTTGCCT	LOC_Os03g29760.1	3	1285-1304	1295	2	0.946834	2	0.666667	2	0.950473	2	0.666667	up	0.645146	0.22166	0.984025	no	GO:0005634(nucleus),GO:0005654(nucleoplasm),GO:0009058(biosynthetic process),GO:0006139(nucleobase-containing compound metabolic process),GO:0003700(sequence-specific DNA binding transcription factor activity),GO:0009536(plastid),GO:0006355(regulation of transcription, DNA-dependent)	NA
osa-miR156d_L+1	TTGACAGAAGAGAGTGAGCAC	LOC_Os02g07780.1	2	987-1007	998	4	0.965896	1	0.5					up	0.56548	0.97345	0.984025	no	GO:0009908(flower development),GO:0003677(DNA binding),GO:0005634(nucleus),GO:0007275(multicellular organismal development),GO:0009058(biosynthetic process),GO:0006139(nucleobase-containing compound metabolic process),GO:0003700(sequence-specific DNA binding transcription factor activity)	NA
osa-miR395r_L-1	TGAAGTGTTTGGGGGAACTC	LOC_Os03g53230.1	2	595-614	605	2	0.241095	7	7	2	0.246137	2	2	down	-0.0400911	0.99158	0.992945	no	GO:0009536(plastid),GO:0005886(plasma membrane),GO:0016740(transferase activity),GO:0008152(metabolic process),GO:0008150(biological_process),GO:0004781(sulfate adenylyltransferase (ATP) activity),GO:0000103(sulfate assimilation)	00230(Purine metabolism),00450(Selenoamino acid metabolism),00920(Sulfur metabolism)
osa-miR169l_R-1	TAGCCAAGGATGACTTGCCT	LOC_Os03g07880.1	3	845-864	855	0	0.0276304	4	1.33333	0	0.0330928	8	2.66667	up	0.22963	0.76266	0.984025	no	GO:0009536(plastid),GO:0009058(biosynthetic process),GO:0005654(nucleoplasm),GO:0005634(nucleus),GO:0003700(sequence-specific DNA binding transcription factor activity),GO:0006139(nucleobase-containing compound metabolic process),GO:0006355(regulation of transcription, DNA-dependent)	NA
osa-miR1425-3p	CAGCAAGAACTGGATCTTAAT	LOC_Os08g09250.1	3	482-501	492	2	0.49194	8	2.66667	2	0.500185	9	3	up	0.480414	0.020549	0.754518	yes	GO:0005488(binding),GO:0008150(biological_process),GO:0005773(vacuole),GO:0003824(catalytic activity),GO:0008152(metabolic process),GO:0005777(peroxisome),GO:0005886(plasma membrane),GO:0009536(plastid),GO:0005975(carbohydrate metabolic process),GO:0005829(cytosol)	00620(Pyruvate metabolism),04011(MAPK signaling pathway - yeast)
osa-miR159b	TTTGGATTGAAGGGAGCTCTG	LOC_Os12g10740.1	3.5	1209-1228	1219					4	0.898086	1	1	up	0.146259	0.64116	0.984025	no	GO:0005515(protein binding),GO:0005886(plasma membrane),GO:0008152(metabolic process),GO:0016301(kinase activity),GO:0009987(cellular process),GO:0005773(vacuole),GO:0006464(cellular protein modification process),GO:0004672(protein kinase activity),GO:0005524(ATP binding),GO:0006468(protein phosphorylation)	NA
osa-miR160b-5p_L+1R-1	GTGCCTGGCTCCCTGTATGCC	LOC_Os06g47150.2	0.5	1845-1865	1856	2	0.939731	5	1.25	2	0.943686	9	2.25	up	0.617866	0.49324	0.984025	no	GO:0008150(biological_process),GO:0007165(signal transduction),GO:0009719(response to endogenous stimulus),GO:0005634(nucleus),GO:0009908(flower development),GO:0003700(sequence-specific DNA binding transcription factor activity),GO:0007275(multicellular organismal development),GO:0006139(nucleobase-containing compound metabolic process),GO:0009058(biosynthetic process),GO:0000003(reproduction),G…	NA
osa-miR395a_L-1	TGAAGTGCTTGGGGGAACTC	LOC_Os03g53230.1	1	595-614	605	2	0.278222	7	7	2	0.283886	2	2	down	-0.0400911	0.99158	0.992945	no	GO:0009536(plastid),GO:0005886(plasma membrane),GO:0016740(transferase activity),GO:0008152(metabolic process),GO:0008150(biological_process),GO:0004781(sulfate adenylyltransferase (ATP) activity),GO:0000103(sulfate assimilation)	00230(Purine metabolism),00450(Selenoamino acid metabolism),00920(Sulfur metabolism)
osa-miR396e-5p	TCCACAGGCTTTCTTGAACTG	LOC_Os03g47140.1	1	947-967	958	4	0.999398	1	1					up	0.286057	0.98122	0.984025	no	GO:0007275(multicellular organismal development),GO:0005515(protein binding),GO:0005634(nucleus),GO:0005524(ATP binding),GO:0016818(hydrolase activity, acting on acid anhydrides, in phosphorus-containing anhydrides),GO:0006355(regulation of transcription, DNA-dependent)	NA
osa-miR159b	TTTGGATTGAAGGGAGCTCTG	LOC_Os01g59660.4	3.5	1180-1200	1191	0	0.0152099	44	11	0	0.01824	68	17	up	0.376255	0.30926	0.984025	no	GO:0007165(signal transduction),GO:0009719(response to endogenous stimulus),GO:0040007(growth),GO:0003677(DNA binding),GO:0005634(nucleus),GO:0009058(biosynthetic process),GO:0006139(nucleobase-containing compound metabolic process),GO:0000003(reproduction),GO:0030154(cell differentiation),GO:0007275(multicellular organismal development),GO:0008219(cell death),GO:0003700(sequence-specific DNA bin…	NA
osa-MIR1863a-p5	GTCTAATATGGTATCCGAGCT	LOC_Os01g34620.4	4	603-623	614					4	0.917727	1	0.111111	up	0.530048	0.97345	0.984025	no	GO:0005739(mitochondrion),GO:0005488(binding),GO:0019725(cellular homeostasis),GO:0009055(electron carrier activity),GO:0015035(protein disulfide oxidoreductase activity),GO:0045454(cell redox homeostasis)	NA
PC-3p-1547074_1	AGGGATGGGGAATTAG	LOC_Os02g57610.1	3	809-824	815	4	1	1	0.5					up	0.107222	0.78305	0.984025	no	GO:0003674(molecular_function),GO:0008150(biological_process)	NA
osa-miR167a-5p_R-1	TGAAGCTGCCAGCATGATCT	LOC_Os06g46410.1	4	3195-3215	3205					2	0.952953	3	1	up	0.498163	0.97345	0.984025	no	GO:0005634(nucleus),GO:0009058(biosynthetic process),GO:0006139(nucleobase-containing compound metabolic process),GO:0009908(flower development),GO:0009719(response to endogenous stimulus),GO:0003700(sequence-specific DNA binding transcription factor activity),GO:0006355(regulation of transcription, DNA-dependent),GO:0003677(DNA binding),GO:0009725(response to hormone stimulus)	NA
osa-miR169i_R-1	TAGCCAAGGATGACTTGCCT	LOC_Os03g48970.4	3	1229-1248	1239	2	0.946834	10	2.5	1	0.0389544	21	5.25	up	0.0493482	0.93778	0.984025	no	GO:0009058(biosynthetic process),GO:0009790(embryo development),GO:0009791(post-embryonic development),GO:0006139(nucleobase-containing compound metabolic process),GO:0007275(multicellular organismal development),GO:0000003(reproduction),GO:0005654(nucleoplasm),GO:0003700(sequence-specific DNA binding transcription factor activity),GO:0006355(regulation of transcription, DNA-dependent),GO:0005634…	NA
osa-miR169k_R-1	TAGCCAAGGATGACTTGCCT	LOC_Os03g07880.3	3	757-776	767	0	0.0276304	4	1.33333	0	0.0330928	8	2.66667	up	0.226942	0.57096	0.984025	no	GO:0005654(nucleoplasm),GO:0009058(biosynthetic process),GO:0006139(nucleobase-containing compound metabolic process),GO:0003700(sequence-specific DNA binding transcription factor activity),GO:0006355(regulation of transcription, DNA-dependent),GO:0005634(nucleus)	NA
osa-miR169b	CAGCCAAGGATGACTTGCCGG	LOC_Os03g07880.3	3.5	756-776	767	0	0.0264653	4	1.33333	0	0.0317013	8	2.66667	up	0.226942	0.57096	0.984025	no	GO:0005654(nucleoplasm),GO:0009058(biosynthetic process),GO:0006139(nucleobase-containing compound metabolic process),GO:0003700(sequence-specific DNA binding transcription factor activity),GO:0006355(regulation of transcription, DNA-dependent),GO:0005634(nucleus)	NA
osa-miR169o	TAGCCAAGAATGACTTGCCTA	LOC_Os05g25180.1	4	1270-1291	1282	4	0.602026	1	1					up	0.24317	0.61389	0.984025	no	GO:0005488(binding)	NA
osa-miR169g_R-1	TAGCCAAGGATGACTTGCCT	LOC_Os03g07880.1	3	845-864	855	0	0.0276304	4	1.33333	0	0.0330928	8	2.66667	up	0.22963	0.76266	0.984025	no	GO:0009536(plastid),GO:0009058(biosynthetic process),GO:0005654(nucleoplasm),GO:0005634(nucleus),GO:0003700(sequence-specific DNA binding transcription factor activity),GO:0006139(nucleobase-containing compound metabolic process),GO:0006355(regulation of transcription, DNA-dependent)	NA
osa-miR167b_R-1	TGAAGCTGCCAGCATGATCT	LOC_Os06g03830.2	4	1496-1515	1506	0	0.028096	9	4.5	2	0.952953	2	1	up	0.863242	0.62804	0.984025	no	GO:0008152(metabolic process),GO:0003824(catalytic activity),GO:0005488(binding),GO:0016491(oxidoreductase activity),GO:0050662(coenzyme binding),GO:0044237(cellular metabolic process)	NA
osa-miR5809_R+1	TCGTCGCCGGCGACCACAGCT	LOC_Os07g46630.1	2.5	1091-1112	1103	4	0.731858	1	1					up	0.866782	0.25786	0.984025	no	GO:0016787(hydrolase activity),GO:0005737(cytoplasm),GO:0005575(cellular_component),GO:0003824(catalytic activity),GO:0006139(nucleobase-containing compound metabolic process),GO:0009056(catabolic process),GO:0009058(biosynthetic process),GO:0019239(deaminase activity),GO:0009168(purine ribonucleoside monophosphate biosynthetic process)	00230(Purine metabolism),05340(Primary immunodeficiency)
osa-miR171d-3p	TGATTGAGCCGTGCCAATATC	LOC_Os06g01620.1	1	456-476	467	0	0.0123758	8	8	0	0.0148455	11	11	down	-0.481141	0.73839	0.984025	no	GO:0009536(plastid),GO:0016043(cellular component organization),GO:0006139(nucleobase-containing compound metabolic process),GO:0009653(anatomical structure morphogenesis),GO:0030154(cell differentiation),GO:0016049(cell growth),GO:0007275(multicellular organismal development),GO:0009058(biosynthetic process),GO:0008150(biological_process),GO:0005515(protein binding),GO:0009987(cellular process),…	NA
osa-MIR159b-p5	GAGCTCCTTTCGTTCCAATG	LOC_Os12g42980.1	4	708-727	718	4	0.936967	1	0.5	4	0.894383	1	0.5	up	0.622927	0.0012222	0.0931967	yes	GO:0016020(membrane),GO:0009987(cellular process),GO:0005886(plasma membrane),GO:0009536(plastid),GO:0009058(biosynthetic process),GO:0005829(cytosol),GO:0005515(protein binding),GO:0008150(biological_process),GO:0005773(vacuole),GO:0005777(peroxisome),GO:0003824(catalytic activity),GO:0005634(nucleus),GO:0005576(extracellular region),GO:0030170(pyridoxal phosphate binding),GO:0008152(metabolic p…	00270(Cysteine and methionine metabolism),00450(Selenoamino acid metabolism),00920(Sulfur metabolism)
osa-miR164e	TGGAGAAGCAGGGCACGTGAG	LOC_Os12g05260.1	4	201-222	213	4	0.986428	1	1					up	1.12628	0.30141	0.984025	no	GO:0008083(growth factor activity),GO:0008283(cell proliferation),GO:0005576(extracellular region)	NA
osa-miR172d	AGAATCTTGATGATGCTGCAT	LOC_Os03g60430.2	2	1767-1787	1778					2	0.861628	2	1	up	0.608701	0.98122	0.984025	no	GO:0009791(post-embryonic development),GO:0000003(reproduction),GO:0005634(nucleus),GO:0009653(anatomical structure morphogenesis),GO:0030154(cell differentiation),GO:0009058(biosynthetic process),GO:0006139(nucleobase-containing compound metabolic process),GO:0009908(flower development),GO:0007275(multicellular organismal development),GO:0003700(sequence-specific DNA binding transcription factor…	NA
PC-5p-705811_3	TCAGCGCGACGGAATC	LOC_Os03g06930.1	3	2304-2318	2310					2	0.995092	3	3	up	0.535808	0.11873	0.984025	no	GO:0006139(nucleobase-containing compound metabolic process),GO:0009058(biosynthetic process),GO:0003700(sequence-specific DNA binding transcription factor activity),GO:0003677(DNA binding),GO:0043565(sequence-specific DNA binding),GO:0006355(regulation of transcription, DNA-dependent),GO:0005634(nucleus)	NA
PC-3p-35500_181	GCTTCTTAGAGGGACT	LOC_Os07g41810.1	3	1029-1043	1035					4	0.999993	1	0.166667	down	-0.195758	0.96246	0.984025	no	GO:0009536(plastid),GO:0008150(biological_process),GO:0003674(molecular_function),GO:0005777(peroxisome)	NA
osa-MIR439d-p3_L+4R-3	TCCCTGTCGAACCGCGGTTGTT	LOC_Os03g36540.1	3.5	1090-1110	1101	4	0.504404	1	0.5	4	0.434986	1	0.5	down	-0.112309	0.75398	0.984025	no	GO:0009536(plastid),GO:0003824(catalytic activity),GO:0009056(catabolic process),GO:0006139(nucleobase-containing compound metabolic process),GO:0009058(biosynthetic process),GO:0009987(cellular process),GO:0016787(hydrolase activity),GO:0016851(magnesium chelatase activity),GO:0015979(photosynthesis),GO:0015995(chlorophyll biosynthetic process)	00860(Porphyrin and chlorophyll metabolism)
osa-miR160d-5p	TGCCTGGCTCCCTGTATGCCA	LOC_Os06g47150.1	1	2042-2062	2053	0	0.0245984	178	44.45	0	0.0294706	643	160.2	up	0.622752	0.49323	0.984025	no	GO:0006139(nucleobase-containing compound metabolic process),GO:0000003(reproduction),GO:0009719(response to endogenous stimulus),GO:0007165(signal transduction),GO:0009058(biosynthetic process),GO:0007275(multicellular organismal development),GO:0003700(sequence-specific DNA binding transcription factor activity),GO:0009908(flower development),GO:0005634(nucleus),GO:0008150(biological_process),G…	NA
osa-miR156f_L+1	TTGACAGAAGAGAGTGAGCAC	LOC_Os06g49010.1	1	1686-1706	1697	4	0.989569	1	0.166667					up	0.198109	0.30926	0.984025	no	GO:0005634(nucleus),GO:0003677(DNA binding),GO:0009908(flower development),GO:0003700(sequence-specific DNA binding transcription factor activity),GO:0006139(nucleobase-containing compound metabolic process),GO:0009058(biosynthetic process),GO:0007275(multicellular organismal development)	NA
osa-miR319b	TTGGACTGAAGGGTGCTCCCT	LOC_Os07g05720.1	1.5	1330-1349	1340					4	0.575294	1	1	down	-0.0144952	0.96748	0.984025	no	GO:0006139(nucleobase-containing compound metabolic process),GO:0005575(cellular_component),GO:0030154(cell differentiation),GO:0009058(biosynthetic process),GO:0007275(multicellular organismal development),GO:0003700(sequence-specific DNA binding transcription factor activity),GO:0008150(biological_process),GO:0009653(anatomical structure morphogenesis)	NA
osa-MIR5788-p3_1ss20AG	AGATTCGTAGTACTAGGATGTGTC	LOC_Os07g45350.2	4	1263-1286	1277					2	0.834372	2	0.4	up	0.306055	0.73582	0.984025	no	GO:0005488(binding),GO:0016881(acid-amino acid ligase activity)	NA
osa-miR156g	TGACAGAAGAGAGTGAGCAC	LOC_Os06g45310.1	1	854-873	864					4	0.999402	1	1	up	0.533168	0.3723	0.984025	no	GO:0003677(DNA binding),GO:0005634(nucleus),GO:0006139(nucleobase-containing compound metabolic process),GO:0009653(anatomical structure morphogenesis),GO:0009058(biosynthetic process),GO:0007275(multicellular organismal development),GO:0003700(sequence-specific DNA binding transcription factor activity)	NA
osa-miR398b	TGTGTTCTCAGGTCGCCCCTG	LOC_Os07g46990.1	2.5	124-144	135	0	0.00239194	29	29	0	0.00287217	44	44	up	0.517672	0.144	0.984025	no	GO:0005829(cytosol),GO:0005488(binding),GO:0005576(extracellular region),GO:0008150(biological_process),GO:0006950(response to stress),GO:0009628(response to abiotic stimulus),GO:0008152(metabolic process),GO:0009607(response to biotic stimulus),GO:0003824(catalytic activity),GO:0009987(cellular process),GO:0005737(cytoplasm),GO:0046872(metal ion binding),GO:0006801(superoxide metabolic process),…	04146(Peroxisome),05014(Amyotrophic lateral sclerosis (ALS)),05016(Huntington's disease),05020(Prion diseases)
osa-miR160d-5p	TGCCTGGCTCCCTGTATGCCA	LOC_Os02g41800.2	1	1484-1504	1495	0	0.0245984	7	3.5	0	0.0294706	11	5.5	up	0.180846	0.97345	0.984025	no	GO:0003700(sequence-specific DNA binding transcription factor activity),GO:0009987(cellular process),GO:0005634(nucleus),GO:0009719(response to endogenous stimulus),GO:0007275(multicellular organismal development),GO:0009058(biosynthetic process),GO:0006139(nucleobase-containing compound metabolic process),GO:0003723(RNA binding),GO:0003677(DNA binding),GO:0006355(regulation of transcription, DNA…	NA
PC-3p-18725_264	CTGCCGGCGATGCGCTC	LOC_Os04g44240.1	4	1338-1353	1345	4	1	1	1					down	-0.591324	0.98122	0.984025	no	GO:0016740(transferase activity),GO:0005623(cell),GO:0008152(metabolic process),GO:0016758(transferase activity, transferring hexosyl groups)	NA
osa-miR156j_L+1	TTGACAGAAGAGAGTGAGCAC	LOC_Os02g04680.2	2	1962-1982	1973	1	0.0331649	4	2	0	0.0219041	5	2.5	up	0.957379	0.17522	0.984025	no	GO:0009908(flower development),GO:0003700(sequence-specific DNA binding transcription factor activity),GO:0006139(nucleobase-containing compound metabolic process),GO:0009058(biosynthetic process),GO:0007275(multicellular organismal development),GO:0005634(nucleus),GO:0003677(DNA binding)	NA
osa-MIR1851-p5_1ss1CT	TTCTTCTTCCTCCATCCTGCG	LOC_Os05g49220.2	3.5	245-264	255	4	1	1	0.5					down	-0.0499698	0.97895	0.984025	no	GO:0000166(nucleotide binding),GO:0009536(plastid),GO:0003723(RNA binding),GO:0003924(GTPase activity),GO:0005525(GTP binding)	NA
PC-3p-35500_181	GCTTCTTAGAGGGACT	LOC_Os11g36440.1	4	705-719	711					2	1	2	2	down	-0.140837	0.75366	0.984025	no	GO:0008152(metabolic process),GO:0003824(catalytic activity),GO:0016043(cellular component organization),GO:0009987(cellular process),GO:0009058(biosynthetic process),GO:0006629(lipid metabolic process),GO:0009536(plastid),GO:0009055(electron carrier activity),GO:0016491(oxidoreductase activity),GO:0055114(oxidation-reduction process)	00906(Carotenoid biosynthesis)
osa-miR169n	TAGCCAAGAATGACTTGCCTA	LOC_Os03g48970.4	3	1228-1248	1239	2	0.594598	10	2.5	1	0.0121512	21	5.25	up	0.0493482	0.93778	0.984025	no	GO:0009058(biosynthetic process),GO:0009790(embryo development),GO:0009791(post-embryonic development),GO:0006139(nucleobase-containing compound metabolic process),GO:0007275(multicellular organismal development),GO:0000003(reproduction),GO:0005654(nucleoplasm),GO:0003700(sequence-specific DNA binding transcription factor activity),GO:0006355(regulation of transcription, DNA-dependent),GO:0005634…	NA
osa-miR160c-5p_L+1R-1	GTGCCTGGCTCCCTGTATGCC	LOC_Os06g47150.1	0.5	2043-2063	2054	2	0.939731	5	1.25	2	0.943686	9	2.25	up	0.622752	0.49323	0.984025	no	GO:0006139(nucleobase-containing compound metabolic process),GO:0000003(reproduction),GO:0009719(response to endogenous stimulus),GO:0007165(signal transduction),GO:0009058(biosynthetic process),GO:0007275(multicellular organismal development),GO:0003700(sequence-specific DNA binding transcription factor activity),GO:0009908(flower development),GO:0005634(nucleus),GO:0008150(biological_process),G…	NA
osa-miR160d-5p	TGCCTGGCTCCCTGTATGCCA	LOC_Os02g41800.1	1	1484-1504	1495	0	0.0245984	7	3.5	0	0.0294706	11	5.5	up	0.225273	0.97345	0.984025	no	GO:0009987(cellular process),GO:0003723(RNA binding),GO:0009058(biosynthetic process),GO:0009719(response to endogenous stimulus),GO:0006139(nucleobase-containing compound metabolic process),GO:0005634(nucleus),GO:0007275(multicellular organismal development),GO:0003700(sequence-specific DNA binding transcription factor activity),GO:0006355(regulation of transcription, DNA-dependent),GO:0003677(D…	NA
osa-miR396c-5p	TTCCACAGCTTTCTTGAACTT	LOC_Os06g02560.3	4	625-646	636	2	0.987587	2	0.666667	4	0.998058	1	0.333333	up	0.0366629	0.98122	0.984025	no	GO:0007275(multicellular organismal development),GO:0005634(nucleus),GO:0005515(protein binding),GO:0005524(ATP binding),GO:0016818(hydrolase activity, acting on acid anhydrides, in phosphorus-containing anhydrides),GO:0006355(regulation of transcription, DNA-dependent)	NA
PC-3p-337602_10	GGCCGCCGCCGCTGTCGAATC	LOC_Os02g46610.1	4	642-662	653	4	1	1	0.25					up	0.302117	0.30471	0.984025	no	GO:0005488(binding)	NA
PC-3p-269067_20	GTGGAAACGCTCTTTAA	LOC_Os05g12450.1	3.5	1289-1305	1296	2	0.950688	2	2					down	-2.95389	0.11128	0.984025	no	GO:0008152(metabolic process),GO:0009628(response to abiotic stimulus),GO:0006950(response to stress),GO:0016740(transferase activity),GO:0008150(biological_process),GO:0009987(cellular process),GO:0009056(catabolic process),GO:0016758(transferase activity, transferring hexosyl groups)	NA
osa-miR156i	TGACAGAAGAGAGTGAGCAC	LOC_Os02g04680.2	2	1962-1981	1972					2	0.677024	2	1	up	0.957379	0.17522	0.984025	no	GO:0009908(flower development),GO:0003700(sequence-specific DNA binding transcription factor activity),GO:0006139(nucleobase-containing compound metabolic process),GO:0009058(biosynthetic process),GO:0007275(multicellular organismal development),GO:0005634(nucleus),GO:0003677(DNA binding)	NA
osa-miR172a	AGAATCTTGATGATGCTGCAT	LOC_Os03g60430.2	2	1767-1787	1778					2	0.861628	2	1	up	0.608701	0.98122	0.984025	no	GO:0009791(post-embryonic development),GO:0000003(reproduction),GO:0005634(nucleus),GO:0009653(anatomical structure morphogenesis),GO:0030154(cell differentiation),GO:0009058(biosynthetic process),GO:0006139(nucleobase-containing compound metabolic process),GO:0009908(flower development),GO:0007275(multicellular organismal development),GO:0003700(sequence-specific DNA binding transcription factor…	NA
PC-3p-35500_181	GCTTCTTAGAGGGACT	LOC_Os01g59130.1	4	881-897	887					4	1	1	0.333333	up	0.549953	0.39124	0.984025	no	GO:0008150(biological_process),GO:0005575(cellular_component),GO:0003674(molecular_function)	NA
osa-miR166b-3p	TCGGACCAGGCTTCATTCCCC	LOC_Os03g43930.2	3	955-975	966	2	0.946834	4	1.33333	0	0.0330928	26	8.66667	up	0.108819	0.67299	0.984025	no	GO:0000003(reproduction),GO:0009653(anatomical structure morphogenesis),GO:0009791(post-embryonic development),GO:0009790(embryo development),GO:0009058(biosynthetic process),GO:0007275(multicellular organismal development),GO:0005634(nucleus),GO:0006139(nucleobase-containing compound metabolic process),GO:0009908(flower development),GO:0003700(sequence-specific DNA binding transcription factor a…	NA
PC-3p-18725_264	CTGCCGGCGATGCGCTC	LOC_Os09g36100.2	4	53-68	59	4	1	1	0.5					up	0.290352	0.51777	0.984025	no	GO:0003674(molecular_function),GO:0008150(biological_process)	NA
PC-3p-35500_181	GCTTCTTAGAGGGACT	LOC_Os05g46720.2	4	1905-1920	1911					4	1	1	0.5	up	0.604566	0.080654	0.984025	no	GO:0006810(transport),GO:0005215(transporter activity)	NA
PC-3p-35500_181	GCTTCTTAGAGGGACT	LOC_Os03g12810.1	4	703-717	709	4	1	1	0.5	4	1	1	0.5	up	0.50884	0.080588	0.984025	no	GO:0003674(molecular_function),GO:0005737(cytoplasm),GO:0008150(biological_process)	NA
osa-miR160d-5p	TGCCTGGCTCCCTGTATGCCA	LOC_Os04g43910.1	1	1344-1364	1355	1	0.0445318	3	3	0	0.0294706	3	3	up	1.58925	0.30926	0.984025	no	GO:0007275(multicellular organismal development),GO:0003700(sequence-specific DNA binding transcription factor activity),GO:0009908(flower development),GO:0005634(nucleus),GO:0009719(response to endogenous stimulus),GO:0019748(secondary metabolic process),GO:0009058(biosynthetic process),GO:0009987(cellular process),GO:0007165(signal transduction),GO:0006139(nucleobase-containing compound metabol…	NA
PC-5p-413922_9	TAGTTTTTTCTACCACACT	LOC_Os07g49410.2	4	957-974	965					4	0.98568	1	0.333333	down	-0.117051	0.97012	0.984025	no	GO:0003674(molecular_function),GO:0008150(biological_process),GO:0005739(mitochondrion)	NA
PC-3p-1547074_1	AGGGATGGGGAATTAG	LOC_Os02g04510.1	4	2038-2053	2044	2	1	8	8	2	1	12	12	down	-0.0496379	0.95671	0.984025	no	GO:0005488(binding),GO:0006412(translation),GO:0008152(metabolic process),GO:0016043(cellular component organization),GO:0006091(generation of precursor metabolites and energy),GO:0015979(photosynthesis),GO:0009536(plastid),GO:0003824(catalytic activity),GO:0016491(oxidoreductase activity),GO:0003854(3-beta-hydroxy-delta5-steroid dehydrogenase activity),GO:0016616(oxidoreductase activity, acting …	NA
osa-miR166j-3p	TCGGACCAGGCTTCATTCCCC	LOC_Os10g33960.1	3	924-944	935	0	0.0276304	20	3.41667	0	0.0330928	40	7.58333	up	0.881717	0.54434	0.984025	no	GO:0007275(multicellular organismal development),GO:0003700(sequence-specific DNA binding transcription factor activity),GO:0008289(lipid binding),GO:0009653(anatomical structure morphogenesis),GO:0006139(nucleobase-containing compound metabolic process),GO:0009058(biosynthetic process),GO:0030154(cell differentiation),GO:0005634(nucleus),GO:0003677(DNA binding),GO:0043565(sequence-specific DNA b…	NA
osa-miR169h_R-1	TAGCCAAGGATGACTTGCCT	LOC_Os12g42400.3	2.5	1248-1267	1258	0	0.0119026	3	1					up	0.171637	0.98122	0.984025	no	GO:0003700(sequence-specific DNA binding transcription factor activity),GO:0006139(nucleobase-containing compound metabolic process),GO:0009058(biosynthetic process),GO:0005654(nucleoplasm),GO:0005634(nucleus),GO:0006355(regulation of transcription, DNA-dependent)	NA
osa-miR169l_R-1	TAGCCAAGGATGACTTGCCT	LOC_Os03g29760.2	3	1365-1384	1375	2	0.946834	2	0.666667	2	0.950473	2	0.666667	up	0.596011	0.29424	0.984025	no	GO:0009536(plastid),GO:0005634(nucleus),GO:0003700(sequence-specific DNA binding transcription factor activity),GO:0006139(nucleobase-containing compound metabolic process),GO:0009058(biosynthetic process),GO:0005654(nucleoplasm),GO:0006355(regulation of transcription, DNA-dependent)	NA
osa-MIR5788-p3_1ss20AG	AGATTCGTAGTACTAGGATGTGTC	LOC_Os07g45350.1	4	1358-1381	1372					2	0.834372	2	0.4	up	0.227177	0.74693	0.984025	no	GO:0005488(binding),GO:0016881(acid-amino acid ligase activity)	NA
osa-miR166j-3p	TCGGACCAGGCTTCATTCCCC	LOC_Os03g01890.2	3	1089-1109	1100	0	0.0276304	19	3.16667	0	0.0330928	29	4.83333	up	1.32287	0.54434	0.984025	no	GO:0006139(nucleobase-containing compound metabolic process),GO:0003700(sequence-specific DNA binding transcription factor activity),GO:0007275(multicellular organismal development),GO:0009058(biosynthetic process),GO:0009653(anatomical structure morphogenesis),GO:0030154(cell differentiation),GO:0003677(DNA binding),GO:0008289(lipid binding),GO:0005634(nucleus),GO:0043565(sequence-specific DNA b…	NA
osa-miR156g	TGACAGAAGAGAGTGAGCAC	LOC_Os02g04680.1	2	1965-1984	1975					2	0.677024	2	1	up	0.927752	0.17522	0.984025	no	GO:0006139(nucleobase-containing compound metabolic process),GO:0009058(biosynthetic process),GO:0007275(multicellular organismal development),GO:0005634(nucleus),GO:0003677(DNA binding),GO:0009908(flower development),GO:0003700(sequence-specific DNA binding transcription factor activity)	NA
osa-miR169h_R-1	TAGCCAAGGATGACTTGCCT	LOC_Os12g42400.2	2.5	1203-1222	1213	0	0.0119026	3	1					up	0.171637	0.98122	0.984025	no	GO:0005634(nucleus),GO:0005654(nucleoplasm),GO:0009058(biosynthetic process),GO:0006139(nucleobase-containing compound metabolic process),GO:0003700(sequence-specific DNA binding transcription factor activity),GO:0006355(regulation of transcription, DNA-dependent)	NA
osa-miR164b	TGGAGAAGCAGGGCACGTGCA	LOC_Os12g05260.1	3	202-222	213	4	0.936967	1	1					up	1.12628	0.30141	0.984025	no	GO:0008083(growth factor activity),GO:0008283(cell proliferation),GO:0005576(extracellular region)	NA
osa-miR160b-3p	GCGTGCAAGGAGCCAAGCATG	LOC_Os05g01110.1	4	90-109	101					2	0.801747	2	2	up	0.534771	0.00022163	0.0226298	yes	GO:0009536(plastid),GO:0016020(membrane),GO:0005840(ribosome),GO:0006412(translation),GO:0005198(structural molecule activity),GO:0003735(structural constituent of ribosome),GO:0005622(intracellular)	NA
osa-miR172c	TGAATCTTGATGATGCTGCAC	LOC_Os04g55560.2	4	1623-1643	1634	2	0.794031	2	0.666667	0	0.0179575	5	1.66667	down	-0.231504	0.97345	0.984025	no	GO:0000003(reproduction),GO:0005634(nucleus),GO:0003700(sequence-specific DNA binding transcription factor activity),GO:0009653(anatomical structure morphogenesis),GO:0007275(multicellular organismal development),GO:0009908(flower development),GO:0006139(nucleobase-containing compound metabolic process),GO:0009791(post-embryonic development),GO:0030154(cell differentiation),GO:0009058(biosyntheti…	NA
PC-3p-63227_106	CCAGGATGAAGCTTGGAT	LOC_Os01g03030.2	4	576-593	584	4	0.999984	1	0.5					up	0.0427235	0.96246	0.984025	no	GO:0003824(catalytic activity),GO:0006139(nucleobase-containing compound metabolic process),GO:0006412(translation),GO:0000166(nucleotide binding),GO:0003676(nucleic acid binding),GO:0005737(cytoplasm),GO:0005524(ATP binding),GO:0016876(ligase activity, forming aminoacyl-tRNA and related compounds),GO:0043039(tRNA aminoacylation)	NA
osa-miR166c-3p	TCGGACCAGGCTTCATTCCCC	LOC_Os03g01890.1	3	1089-1109	1100	0	0.0276304	19	3.16667	0	0.0330928	29	4.83333	up	0.771313	0.39124	0.984025	no	GO:0003700(sequence-specific DNA binding transcription factor activity),GO:0007275(multicellular organismal development),GO:0009653(anatomical structure morphogenesis),GO:0030154(cell differentiation),GO:0006139(nucleobase-containing compound metabolic process),GO:0008289(lipid binding),GO:0009058(biosynthetic process),GO:0003677(DNA binding),GO:0005634(nucleus),GO:0043565(sequence-specific DNA b…	NA
PC-5p-215441_30	CCTCCGCAGCTAGCTTC	LOC_Os12g12850.2	3	2764-2780	2771	2	0.972989	51	25.5	2	0.975246	18	9	down	-0.081869	0.71693	0.984025	no	GO:0016043(cellular component organization),GO:0006810(transport),GO:0009536(plastid),GO:0016020(membrane),GO:0009987(cellular process),GO:0009058(biosynthetic process),GO:0006139(nucleobase-containing compound metabolic process),GO:0009056(catabolic process),GO:0005618(cell wall),GO:0016787(hydrolase activity),GO:0005739(mitochondrion),GO:0009579(thylakoid),GO:0000166(nucleotide binding),GO:0005…	NA
osa-miR395m_L-1	TGAAGTGTTTGGGGGAACTC	LOC_Os10g35870.1	4	651-671	662	4	0.841616	1	1	3	0.097884	2	2	up	0.1913	0.078277	0.984025	no	GO:0005634(nucleus),GO:0016020(membrane),GO:0005488(binding),GO:0009579(thylakoid),GO:0009536(plastid),GO:0020037(heme binding)	NA
osa-MIR164f-p3	TGCCCTTCTTCTCCACCGTGC	LOC_Os10g18340.2	4	334-355	346	2	0.99849	24	12	2	0.998709	14	7	up	0.553645	7.7396e-08	1.92297e-05	yes	NA	NA
PC-3p-18725_264	CTGCCGGCGATGCGCTC	LOC_Os08g37370.2	3.5	681-697	688	4	1	1	0.5					up	0.176421	0.44834	0.984025	no	GO:0006810(transport),GO:0005215(transporter activity),GO:0009987(cellular process),GO:0016020(membrane),GO:0005739(mitochondrion),GO:0005488(binding)	NA
osa-miR166h-3p	TCGGACCAGGCTTCATTCCTC	LOC_Os10g33960.3	3	924-944	935	0	0.019211	20	3.41667	0	0.0230288	40	7.58333	up	0.56742	0.98122	0.984025	no	GO:0007275(multicellular organismal development),GO:0003700(sequence-specific DNA binding transcription factor activity),GO:0008289(lipid binding),GO:0009653(anatomical structure morphogenesis),GO:0006139(nucleobase-containing compound metabolic process),GO:0009058(biosynthetic process),GO:0030154(cell differentiation),GO:0005634(nucleus),GO:0003677(DNA binding),GO:0043565(sequence-specific DNA b…	NA
osa-MIR439h-p3_L-5R+5	AACCGCGGTTGTTCGACAGGG	LOC_Os02g39010.3	3.5	1872-1892	1883	4	0.651108	1	0.111111					up	0.494805	0.52537	0.984025	no	GO:0006464(cellular protein modification process),GO:0005829(cytosol),GO:0016301(kinase activity),GO:0000166(nucleotide binding),GO:0009987(cellular process),GO:0008152(metabolic process),GO:0004672(protein kinase activity),GO:0005524(ATP binding),GO:0006468(protein phosphorylation)	NA
osa-miR1846a-3p	TGACCCCGTTCTCCTCGCCGG	LOC_Os03g55010.1	3.5	1261-1281	1272	2	0.799133	2	0.666667	2	0.806774	2	0.666667	down	-0.686062	0.35052	0.984025	no	GO:0016740(transferase activity),GO:0005575(cellular_component),GO:0008152(metabolic process),GO:0016758(transferase activity, transferring hexosyl groups)	NA
osa-miR160f-5p	TGCCTGGCTCCCTGAATGCCA	LOC_Os06g47150.3	2	1811-1831	1822	0	0.0208538	178	44.45	0	0.0249938	643	160.2	up	0.613678	0.49324	0.984025	no	GO:0009987(cellular process),GO:0009058(biosynthetic process),GO:0007275(multicellular organismal development),GO:0040007(growth),GO:0003723(RNA binding),GO:0008150(biological_process),GO:0007165(signal transduction),GO:0009719(response to endogenous stimulus),GO:0005634(nucleus),GO:0009908(flower development),GO:0003700(sequence-specific DNA binding transcription factor activity),GO:0000003(repr…	NA
osa-miR5809_R+1	TCGTCGCCGGCGACCACAGCT	LOC_Os01g64270.1	4	504-524	515	2	1	2	2	2	1	10	10	up	0.0972602	0.64468	0.984025	no	GO:0009536(plastid),GO:0008150(biological_process),GO:0009579(thylakoid),GO:0016020(membrane),GO:0003674(molecular_function)	NA
osa-miR1436_L-2R+1	ATTATGGGACGGAGGGAGTA	LOC_Os09g07320.2	2	1093-1112	1103	4	1	1	0.5	4	1	1	0.5	up	0.780361	0.2861	0.984025	no	GO:0008152(metabolic process),GO:0016787(hydrolase activity),GO:0008150(biological_process),GO:0005829(cytosol),GO:0016788(hydrolase activity, acting on ester bonds)	NA
osa-MIR439g-p3_L+4R-3	TCCCTGTCGAACCGCGGTTGTT	LOC_Os03g36540.1	3.5	1090-1110	1101	4	0.504404	1	0.5	4	0.434986	1	0.5	down	-0.112309	0.75398	0.984025	no	GO:0009536(plastid),GO:0003824(catalytic activity),GO:0009056(catabolic process),GO:0006139(nucleobase-containing compound metabolic process),GO:0009058(biosynthetic process),GO:0009987(cellular process),GO:0016787(hydrolase activity),GO:0016851(magnesium chelatase activity),GO:0015979(photosynthesis),GO:0015995(chlorophyll biosynthetic process)	00860(Porphyrin and chlorophyll metabolism)
PC-5p-379537_13	AATGTGACATATTCTAGTACT	LOC_Os12g39380.1	4	2731-2751	2742	2	0.939731	7	7	2	0.943686	4	4	down	-0.147873	0.77106	0.984025	no	GO:0005623(cell),GO:0007165(signal transduction),GO:0009606(tropism),GO:0009628(response to abiotic stimulus),GO:0004871(signal transducer activity),GO:0005515(protein binding),GO:0009416(response to light stimulus)	NA
PC-3p-35500_181	GCTTCTTAGAGGGACT	LOC_Os06g08290.1	4	1441-1456	1447	4	1	1	1					up	0.238751	0.67299	0.984025	no	GO:0006139(nucleobase-containing compound metabolic process),GO:0009058(biosynthetic process),GO:0003677(DNA binding),GO:0003700(sequence-specific DNA binding transcription factor activity)	NA
PC-5p-797954_3	TGATTGAAATTAAGTGGATGC	LOC_Os05g41550.2	4	3007-3027	3018	4	0.602026	1	0.333333	2	0.416904	4	1.33333	up	0.398008	0.36911	0.984025	no	NA	NA
PC-5p-215441_30	CCTCCGCAGCTAGCTTC	LOC_Os03g54780.1	4	1661-1676	1667					4	1	1	1	up	0.979231	0.33712	0.984025	no	GO:0006464(cellular protein modification process),GO:0005739(mitochondrion),GO:0008152(metabolic process),GO:0000166(nucleotide binding),GO:0016301(kinase activity),GO:0009987(cellular process),GO:0005634(nucleus),GO:0005622(intracellular),GO:0004672(protein kinase activity),GO:0005524(ATP binding),GO:0006468(protein phosphorylation)	NA
osa-MIR439d-p3_L+4R-3	TCCCTGTCGAACCGCGGTTGTT	LOC_Os03g36540.2	3.5	983-1003	994	4	0.504404	1	0.5	4	0.434986	1	0.5	down	-0.141317	0.67298	0.984025	no	GO:0009536(plastid),GO:0009987(cellular process),GO:0016787(hydrolase activity),GO:0009058(biosynthetic process),GO:0006139(nucleobase-containing compound metabolic process),GO:0009056(catabolic process),GO:0003824(catalytic activity)	NA
osa-miR395q_L-1	TGAAGTGTTTGGGGGAACTC	LOC_Os03g53230.1	2	595-614	605	2	0.241095	7	7	2	0.246137	2	2	down	-0.0400911	0.99158	0.992945	no	GO:0009536(plastid),GO:0005886(plasma membrane),GO:0016740(transferase activity),GO:0008152(metabolic process),GO:0008150(biological_process),GO:0004781(sulfate adenylyltransferase (ATP) activity),GO:0000103(sulfate assimilation)	00230(Purine metabolism),00450(Selenoamino acid metabolism),00920(Sulfur metabolism)
PC-3p-153871_42	CACGCGCGTGCCCCGAA	LOC_Os08g06480.1	4	293-309	300	4	1	1	1					up	0.450693	0.11979	0.984025	no	GO:0006139(nucleobase-containing compound metabolic process),GO:0005829(cytosol),GO:0009058(biosynthetic process),GO:0000003(reproduction),GO:0009653(anatomical structure morphogenesis),GO:0009791(post-embryonic development),GO:0005515(protein binding),GO:0005634(nucleus),GO:0007275(multicellular organismal development),GO:0009790(embryo development),GO:0009719(response to endogenous stimulus),GO…	NA
PC-5p-413922_9	TAGTTTTTTCTACCACACT	LOC_Os07g49410.1	4	957-974	965					4	0.98568	1	0.333333	down	-0.0561792	0.98706	0.988924	no	GO:0005739(mitochondrion),GO:0008150(biological_process),GO:0003674(molecular_function)	NA
PC-3p-779969_7	AAATTGGTTCCTGGCCCGGAA	LOC_Os06g41010.4	4	433-452	443					2	0.51286	2	0.666667	up	0.61387	0.01604	0.631747	yes	GO:0003677(DNA binding),GO:0008150(biological_process),GO:0005488(binding),GO:0008270(zinc ion binding)	NA
osa-miR169f.1_R-1	TAGCCAAGGATGACTTGCCT	LOC_Os03g44540.1	3	1719-1738	1729	2	0.946834	4	4	1	0.0389544	10	10	up	0.539411	0.27865	0.984025	no	GO:0005654(nucleoplasm),GO:0005634(nucleus),GO:0003700(sequence-specific DNA binding transcription factor activity),GO:0006139(nucleobase-containing compound metabolic process),GO:0009058(biosynthetic process),GO:0006355(regulation of transcription, DNA-dependent)	NA
osa-miR160f-5p	TGCCTGGCTCCCTGAATGCCA	LOC_Os10g33940.1	2	1635-1655	1646	0	0.0208538	71	70.2	0	0.0249938	118	109.2	down	-0.177655	0.77683	0.984025	no	GO:0009719(response to endogenous stimulus),GO:0003723(RNA binding),GO:0007275(multicellular organismal development),GO:0009987(cellular process),GO:0005634(nucleus),GO:0003700(sequence-specific DNA binding transcription factor activity),GO:0009058(biosynthetic process),GO:0006139(nucleobase-containing compound metabolic process),GO:0006355(regulation of transcription, DNA-dependent),GO:0003677(D…	NA
osa-miR169f.1_R-1	TAGCCAAGGATGACTTGCCT	LOC_Os03g48970.4	3	1229-1248	1239	2	0.946834	10	2.5	1	0.0389544	21	5.25	up	0.0493482	0.93778	0.984025	no	GO:0009058(biosynthetic process),GO:0009790(embryo development),GO:0009791(post-embryonic development),GO:0006139(nucleobase-containing compound metabolic process),GO:0007275(multicellular organismal development),GO:0000003(reproduction),GO:0005654(nucleoplasm),GO:0003700(sequence-specific DNA binding transcription factor activity),GO:0006355(regulation of transcription, DNA-dependent),GO:0005634…	NA
PC-5p-284772_19	AGGCCTGCGGTCCGCC	LOC_Os03g09310.2	4	539-554	545					4	1	1	0.5	down	-0.246676	0.73839	0.984025	no	GO:0005575(cellular_component),GO:0005515(protein binding)	NA
osa-miR169h_R-1	TAGCCAAGGATGACTTGCCT	LOC_Os03g29760.2	3	1365-1384	1375	2	0.946834	2	0.666667	2	0.950473	2	0.666667	up	0.596011	0.29424	0.984025	no	GO:0009536(plastid),GO:0005634(nucleus),GO:0003700(sequence-specific DNA binding transcription factor activity),GO:0006139(nucleobase-containing compound metabolic process),GO:0009058(biosynthetic process),GO:0005654(nucleoplasm),GO:0006355(regulation of transcription, DNA-dependent)	NA
PC-3p-269067_20	GTGGAAACGCTCTTTAA	LOC_Os02g32120.1	3.5	425-441	432					2	0.954146	4	4	up	0.164751	0.38068	0.984025	no	GO:0005488(binding),GO:0016020(membrane),GO:0005739(mitochondrion),GO:0008152(metabolic process),GO:0016491(oxidoreductase activity),GO:0051537(2 iron, 2 sulfur cluster binding),GO:0055114(oxidation-reduction process),GO:0008121(ubiquinol-cytochrome-c reductase activity),GO:0016679(oxidoreductase activity, acting on diphenols and related substances as donors)	00190(Oxidative phosphorylation),04260(Cardiac muscle contraction),05010(Alzheimer's disease),05012(Parkinson's disease),05016(Huntington's disease)
osa-miR1862d	ACTAGGTTTGTTTATTTTGGGACG	LOC_Os02g30730.1	3.5	2708-2731	2722	4	0.504404	1	0.5					up	0.317211	0.62424	0.984025	no	GO:0007275(multicellular organismal development),GO:0009791(post-embryonic development),GO:0005730(nucleolus),GO:0005634(nucleus),GO:0008150(biological_process),GO:0009653(anatomical structure morphogenesis),GO:0003674(molecular_function),GO:0009908(flower development)	03040(Spliceosome)
PC-3p-1547074_1	AGGGATGGGGAATTAG	ChrUn.fgenesh.mRNA.20	3	1367-1383	1374	4	1	1	0.333333	4	1	1	0.333333	up	0.701542	0.2861	0.984025	no	GO:0005515(protein binding),GO:0005488(binding),GO:0016020(membrane),GO:0003824(catalytic activity),GO:0005773(vacuole),GO:0006464(cellular protein modification process),GO:0006457(protein folding)	NA
osa-MIR1851-p5_1ss1CT	TTCTTCTTCCTCCATCCTGCG	LOC_Os05g34010.1	4	83-104	95	4	1	1	1					up	0.195177	0.95803	0.984025	no	GO:0006810(transport),GO:0005215(transporter activity),GO:0016020(membrane),GO:0006857(oligopeptide transport)	NA
osa-miR395h_L-1	TGAAGTGTTTGGGGGAACTC	LOC_Os03g53230.1	2	595-614	605	2	0.241095	7	7	2	0.246137	2	2	down	-0.0400911	0.99158	0.992945	no	GO:0009536(plastid),GO:0005886(plasma membrane),GO:0016740(transferase activity),GO:0008152(metabolic process),GO:0008150(biological_process),GO:0004781(sulfate adenylyltransferase (ATP) activity),GO:0000103(sulfate assimilation)	00230(Purine metabolism),00450(Selenoamino acid metabolism),00920(Sulfur metabolism)
PC-3p-121977_42	ATTCCGTTAACGAACGA	LOC_Os01g53060.2	4	1206-1221	1212					2	0.919316	3	1.5	down	-0.124504	0.87494	0.984025	no	GO:0008150(biological_process),GO:0009536(plastid),GO:0005777(peroxisome),GO:0016020(membrane),GO:0003674(molecular_function),GO:0016021(integral to membrane)	NA
osa-miR156j_L+1	TTGACAGAAGAGAGTGAGCAC	LOC_Os06g49010.1	1	1686-1706	1697	4	0.989569	1	0.166667					up	0.198109	0.30926	0.984025	no	GO:0005634(nucleus),GO:0003677(DNA binding),GO:0009908(flower development),GO:0003700(sequence-specific DNA binding transcription factor activity),GO:0006139(nucleobase-containing compound metabolic process),GO:0009058(biosynthetic process),GO:0007275(multicellular organismal development)	NA
osa-miR319a-3p.2-3p_R+1	TTGGACTGAAGGGTGCTCCCT	LOC_Os01g59660.1	4	1259-1279	1270	4	0.841616	1	0.25	2	0.659999	3	0.75	up	0.653789	0.30926	0.984025	no	GO:0003700(sequence-specific DNA binding transcription factor activity),GO:0008219(cell death),GO:0009719(response to endogenous stimulus),GO:0007165(signal transduction),GO:0006139(nucleobase-containing compound metabolic process),GO:0009058(biosynthetic process),GO:0007275(multicellular organismal development),GO:0030154(cell differentiation),GO:0040007(growth),GO:0003677(DNA binding),GO:000563…	NA
osa-miR166c-3p	TCGGACCAGGCTTCATTCCCC	LOC_Os10g33960.3	3	924-944	935	0	0.0276304	20	3.41667	0	0.0330928	40	7.58333	up	0.56742	0.98122	0.984025	no	GO:0007275(multicellular organismal development),GO:0003700(sequence-specific DNA binding transcription factor activity),GO:0008289(lipid binding),GO:0009653(anatomical structure morphogenesis),GO:0006139(nucleobase-containing compound metabolic process),GO:0009058(biosynthetic process),GO:0030154(cell differentiation),GO:0005634(nucleus),GO:0003677(DNA binding),GO:0043565(sequence-specific DNA b…	NA
PC-5p-33358_168	AGAGACCGATAGCGAA	LOC_Os01g64810.2	4	1693-1708	1699	4	1	1	1					up	0.571735	0.70149	0.984025	no	GO:0008150(biological_process),GO:0005886(plasma membrane),GO:0005488(binding),GO:0008270(zinc ion binding)	NA
osa-miR160f-5p	TGCCTGGCTCCCTGAATGCCA	LOC_Os02g41800.1	2	1484-1504	1495	0	0.0208538	7	3.5	0	0.0249938	11	5.5	up	0.225273	0.97345	0.984025	no	GO:0009987(cellular process),GO:0003723(RNA binding),GO:0009058(biosynthetic process),GO:0009719(response to endogenous stimulus),GO:0006139(nucleobase-containing compound metabolic process),GO:0005634(nucleus),GO:0007275(multicellular organismal development),GO:0003700(sequence-specific DNA binding transcription factor activity),GO:0006355(regulation of transcription, DNA-dependent),GO:0003677(D…	NA
osa-miR169k_R-1	TAGCCAAGGATGACTTGCCT	LOC_Os12g42400.1	2.5	1257-1276	1267	0	0.0119026	3	1					up	0.171637	0.98122	0.984025	no	GO:0005634(nucleus),GO:0005654(nucleoplasm),GO:0009058(biosynthetic process),GO:0006139(nucleobase-containing compound metabolic process),GO:0003700(sequence-specific DNA binding transcription factor activity),GO:0006355(regulation of transcription, DNA-dependent)	NA
osa-miR164b	TGGAGAAGCAGGGCACGTGCA	LOC_Os08g10080.1	3.5	772-792	783					2	0.460148	5	5	down	-0.188779	0.89757	0.984025	no	GO:0009790(embryo development),GO:0003700(sequence-specific DNA binding transcription factor activity),GO:0000003(reproduction),GO:0009653(anatomical structure morphogenesis),GO:0009791(post-embryonic development),GO:0007165(signal transduction),GO:0009719(response to endogenous stimulus),GO:0007275(multicellular organismal development),GO:0006139(nucleobase-containing compound metabolic process)…	NA
osa-miR160e-5p	TGCCTGGCTCCCTGTATGCCG	LOC_Os06g47150.4	1	1844-1864	1855	0	0.0245984	178	44.45	0	0.0294706	643	160.2	up	0.635599	0.45068	0.984025	no	GO:0009719(response to endogenous stimulus),GO:0005634(nucleus),GO:0009908(flower development),GO:0003700(sequence-specific DNA binding transcription factor activity),GO:0007275(multicellular organismal development),GO:0000003(reproduction),GO:0006139(nucleobase-containing compound metabolic process),GO:0009058(biosynthetic process),GO:0007165(signal transduction),GO:0019748(secondary metabolic p…	NA
osa-miR530-5p_R+1	TGCATTTGCACCTGCACCTAC	LOC_Os04g51400.1	3	694-714	705	0	0.0149741	109	27.25	0	0.0179575	135	33.75	down	-0.92722	0.20501	0.984025	no	GO:0005488(binding)	NA
PC-3p-18725_264	CTGCCGGCGATGCGCTC	LOC_Os04g42590.1	4	406-422	413					4	1	1	1	down	-0.0287193	0.99456	0.995428	no	NA	NA
osa-miR166d-3p	TCGGACCAGGCTTCATTCCCC	LOC_Os03g43930.1	3	955-975	966	2	0.946834	4	1.33333	0	0.0330928	26	8.66667	up	0.126252	0.67299	0.984025	no	GO:0003700(sequence-specific DNA binding transcription factor activity),GO:0007275(multicellular organismal development),GO:0009058(biosynthetic process),GO:0006139(nucleobase-containing compound metabolic process),GO:0005634(nucleus),GO:0003677(DNA binding),GO:0009653(anatomical structure morphogenesis),GO:0000003(reproduction),GO:0009791(post-embryonic development),GO:0009790(embryo development…	NA
osa-miR169h_R-1	TAGCCAAGGATGACTTGCCT	LOC_Os03g48970.2	3	1766-1785	1776	2	0.946834	10	2.5	1	0.0389544	21	5.25	up	0.174016	0.75566	0.984025	no	GO:0007275(multicellular organismal development),GO:0005654(nucleoplasm),GO:0009058(biosynthetic process),GO:0006139(nucleobase-containing compound metabolic process),GO:0003700(sequence-specific DNA binding transcription factor activity),GO:0000003(reproduction),GO:0009791(post-embryonic development),GO:0009790(embryo development),GO:0006355(regulation of transcription, DNA-dependent),GO:0005634…	NA
osa-miR396a-5p	TTCCACAGCTTTCTTGAACTG	LOC_Os06g02560.3	3	625-646	636	2	0.982802	2	0.666667	4	0.996913	1	0.333333	up	0.0366629	0.98122	0.984025	no	GO:0007275(multicellular organismal development),GO:0005634(nucleus),GO:0005515(protein binding),GO:0005524(ATP binding),GO:0016818(hydrolase activity, acting on acid anhydrides, in phosphorus-containing anhydrides),GO:0006355(regulation of transcription, DNA-dependent)	NA
osa-miR169l_R-1	TAGCCAAGGATGACTTGCCT	LOC_Os07g41720.1	3	1170-1189	1180					2	0.950473	2	1	up	0.568672	0.49324	0.984025	no	GO:0005654(nucleoplasm),GO:0009058(biosynthetic process),GO:0006139(nucleobase-containing compound metabolic process),GO:0003700(sequence-specific DNA binding transcription factor activity),GO:0006355(regulation of transcription, DNA-dependent),GO:0005634(nucleus)	NA
osa-miR169g_R-1	TAGCCAAGGATGACTTGCCT	LOC_Os03g07880.2	3	994-1013	1004	0	0.0276304	4	1.33333	0	0.0330928	8	2.66667	up	0.238751	0.75566	0.984025	no	GO:0003700(sequence-specific DNA binding transcription factor activity),GO:0006139(nucleobase-containing compound metabolic process),GO:0009058(biosynthetic process),GO:0005654(nucleoplasm),GO:0006355(regulation of transcription, DNA-dependent),GO:0005634(nucleus)	NA
PC-5p-705811_3	TCAGCGCGACGGAATC	LOC_Os09g03610.4	4	1582-1598	1588					4	1	1	0.25	down	-0.0125539	0.95803	0.984025	no	GO:0009790(embryo development),GO:0007275(multicellular organismal development),GO:0009058(biosynthetic process),GO:0009908(flower development),GO:0003723(RNA binding),GO:0005622(intracellular),GO:0040029(regulation of gene expression, epigenetic),GO:0006139(nucleobase-containing compound metabolic process),GO:0003676(nucleic acid binding),GO:0005515(protein binding)	NA
osa-miR169n	TAGCCAAGAATGACTTGCCTA	LOC_Os12g42400.2	1.5	1202-1222	1213	0	0.00858425	3	1					up	0.171637	0.98122	0.984025	no	GO:0005634(nucleus),GO:0005654(nucleoplasm),GO:0009058(biosynthetic process),GO:0006139(nucleobase-containing compound metabolic process),GO:0003700(sequence-specific DNA binding transcription factor activity),GO:0006355(regulation of transcription, DNA-dependent)	NA
osa-miR396a-5p	TTCCACAGCTTTCTTGAACTG	LOC_Os06g02560.2	3	605-626	616	0	0.038053	2	0.666667	4	0.996913	1	0.333333	up	0.179858	0.98122	0.984025	no	GO:0007275(multicellular organismal development),GO:0005634(nucleus),GO:0005515(protein binding),GO:0005524(ATP binding),GO:0016818(hydrolase activity, acting on acid anhydrides, in phosphorus-containing anhydrides),GO:0006355(regulation of transcription, DNA-dependent)	NA
osa-miR156j_L+1	TTGACAGAAGAGAGTGAGCAC	LOC_Os06g49010.2	1	1494-1514	1505	4	0.989569	1	0.166667					up	0.863242	0.30926	0.984025	no	GO:0003700(sequence-specific DNA binding transcription factor activity),GO:0006139(nucleobase-containing compound metabolic process),GO:0009058(biosynthetic process),GO:0007275(multicellular organismal development),GO:0005634(nucleus),GO:0003677(DNA binding),GO:0009908(flower development)	NA
PC-5p-6233153_1	GGTTCGTTCGCTCGCTCG	LOC_Os07g48960.1	4	2188-2204	2196					4	0.999996	1	1	up	0.656994	0.22166	0.984025	no	GO:0016787(hydrolase activity),GO:0003723(RNA binding),GO:0005739(mitochondrion),GO:0005829(cytosol),GO:0005515(protein binding),GO:0003677(DNA binding),GO:0000166(nucleotide binding),GO:0016043(cellular component organization),GO:0009987(cellular process),GO:0009056(catabolic process),GO:0019538(protein metabolic process),GO:0006139(nucleobase-containing compound metabolic process),GO:0006950(re…	NA
PC-3p-18725_264	CTGCCGGCGATGCGCTC	LOC_Os03g55030.2	3.5	1005-1021	1012	4	1	1	0.333333					down	-0.689368	0.31011	0.984025	no	GO:0005575(cellular_component),GO:0016740(transferase activity),GO:0008152(metabolic process),GO:0016758(transferase activity, transferring hexosyl groups)	NA
PC-3p-35500_181	GCTTCTTAGAGGGACT	LOC_Os06g45380.1	4	935-949	941					4	1	1	0.5	up	0.317481	0.32141	0.984025	no	GO:0005794(Golgi apparatus),GO:0005488(binding),GO:0006810(transport),GO:0009987(cellular process),GO:0005886(plasma membrane)	NA
osa-miR169h_R-1	TAGCCAAGGATGACTTGCCT	LOC_Os03g07880.3	3	757-776	767	0	0.0276304	4	1.33333	0	0.0330928	8	2.66667	up	0.226942	0.57096	0.984025	no	GO:0005654(nucleoplasm),GO:0009058(biosynthetic process),GO:0006139(nucleobase-containing compound metabolic process),GO:0003700(sequence-specific DNA binding transcription factor activity),GO:0006355(regulation of transcription, DNA-dependent),GO:0005634(nucleus)	NA
osa-MIR169h-p3	GGCAGTCTCCTTGGCTAGC	LOC_Os05g28290.1	3.5	760-777	768	1	0.0378121	32	32	2	0.895687	21	21	down	-0.159945	0.6691	0.984025	no	GO:0005575(cellular_component),GO:0006810(transport),GO:0005515(protein binding),GO:0009987(cellular process),GO:0046907(intracellular transport)	NA
osa-miR169f.1_R-1	TAGCCAAGGATGACTTGCCT	LOC_Os03g48970.1	3	1237-1256	1247	2	0.946834	10	2.5	1	0.0389544	21	5.25	up	0.0333998	0.93778	0.984025	no	GO:0009790(embryo development),GO:0009791(post-embryonic development),GO:0000003(reproduction),GO:0003700(sequence-specific DNA binding transcription factor activity),GO:0006139(nucleobase-containing compound metabolic process),GO:0009058(biosynthetic process),GO:0005654(nucleoplasm),GO:0007275(multicellular organismal development),GO:0006355(regulation of transcription, DNA-dependent),GO:0005634…	NA
osa-MIR6251-p3	CTTGCAGCGTGGCTACATG	LOC_Os05g30250.2	4	1498-1517	1508	4	0.997078	1	0.5					up	0.574913	0.39124	0.984025	no	GO:0016787(hydrolase activity),GO:0005975(carbohydrate metabolic process),GO:0008152(metabolic process),GO:0003824(catalytic activity),GO:0005488(binding),GO:0004553(hydrolase activity, hydrolyzing O-glycosyl compounds)	NA
osa-miR1860-3p	ATCTGGAAGCTAGGTTTTCTCT	LOC_Os09g36100.2	3.5	540-561	552					4	0.575294	1	0.5	up	0.290352	0.51777	0.984025	no	GO:0003674(molecular_function),GO:0008150(biological_process)	NA
osa-miR169l_R-1	TAGCCAAGGATGACTTGCCT	LOC_Os03g48970.2	3	1766-1785	1776	2	0.946834	10	2.5	1	0.0389544	21	5.25	up	0.174016	0.75566	0.984025	no	GO:0007275(multicellular organismal development),GO:0005654(nucleoplasm),GO:0009058(biosynthetic process),GO:0006139(nucleobase-containing compound metabolic process),GO:0003700(sequence-specific DNA binding transcription factor activity),GO:0000003(reproduction),GO:0009791(post-embryonic development),GO:0009790(embryo development),GO:0006355(regulation of transcription, DNA-dependent),GO:0005634…	NA
osa-miR1436_L-2R+1	ATTATGGGACGGAGGGAGTA	LOC_Os12g21784.1	4	426-445	436					1	0.26759	4	4	down	-0.198409	0.82791	0.984025	no	NA	NA
osa-miR169f.1_R-1	TAGCCAAGGATGACTTGCCT	LOC_Os03g07880.2	3	994-1013	1004	0	0.0276304	4	1.33333	0	0.0330928	8	2.66667	up	0.238751	0.75566	0.984025	no	GO:0003700(sequence-specific DNA binding transcription factor activity),GO:0006139(nucleobase-containing compound metabolic process),GO:0009058(biosynthetic process),GO:0005654(nucleoplasm),GO:0006355(regulation of transcription, DNA-dependent),GO:0005634(nucleus)	NA
PC-3p-18730_326	AGAGGAAAAGAAAGCAAAAGC	LOC_Os09g29170.2	4	37-56	48	2	0.999987	2	0.5					up	0.0602226	0.93778	0.984025	no	GO:0008152(metabolic process),GO:0009987(cellular process),GO:0016301(kinase activity),GO:0005515(protein binding),GO:0000166(nucleotide binding),GO:0006464(cellular protein modification process),GO:0004672(protein kinase activity),GO:0005524(ATP binding),GO:0006468(protein phosphorylation),GO:0016773(phosphotransferase activity, alcohol group as acceptor),GO:0009103(lipopolysaccharide biosynthet…	NA
osa-miR172d	AGAATCTTGATGATGCTGCAT	LOC_Os09g21770.1	3	686-705	697	2	0.594598	3	3	2	0.603346	11	11	up	0.206696	0.46312	0.984025	no	GO:0009058(biosynthetic process),GO:0005575(cellular_component),GO:0003677(DNA binding),GO:0009908(flower development),GO:0005488(binding),GO:0009791(post-embryonic development),GO:0006139(nucleobase-containing compound metabolic process),GO:0005515(protein binding)	NA
osa-MIR1437-p5	TGCGGCACCGGAGCTCGCCAGC	LOC_Os02g48560.5	2.5	1633-1654	1645	4	0.9281	1	0.166667					down	-1.03446	0.10357	0.984025	no	GO:0005783(endoplasmic reticulum),GO:0003824(catalytic activity),GO:0008152(metabolic process),GO:0006629(lipid metabolic process),GO:0016717(oxidoreductase activity, acting on paired donors, with oxidation of a pair of donors resulting in the reduction of molecular oxygen to two molecules of water),GO:0055114(oxidation-reduction process),GO:0016491(oxidoreductase activity)	01040(Biosynthesis of unsaturated fatty acids)
osa-miR160b-5p_L+1R-1	GTGCCTGGCTCCCTGTATGCC	LOC_Os10g33940.1	0.5	1636-1656	1647	2	0.939731	3	3					down	-0.177655	0.77683	0.984025	no	GO:0009719(response to endogenous stimulus),GO:0003723(RNA binding),GO:0007275(multicellular organismal development),GO:0009987(cellular process),GO:0005634(nucleus),GO:0003700(sequence-specific DNA binding transcription factor activity),GO:0009058(biosynthetic process),GO:0006139(nucleobase-containing compound metabolic process),GO:0006355(regulation of transcription, DNA-dependent),GO:0003677(D…	NA
osa-miR530-5p_R+1	TGCATTTGCACCTGCACCTAC	LOC_Os07g36820.1	3	1089-1110	1101	4	0.936967	1	0.5	4	0.894383	1	0.5	down	-0.383694	0.73839	0.984025	no	GO:0008150(biological_process),GO:0003674(molecular_function)	NA
osa-miR5809_R+1	TCGTCGCCGGCGACCACAGCT	LOC_Os02g37320.1	4	96-116	107	2	1	4	2					up	1.23875	0.30926	0.984025	no	GO:0005575(cellular_component),GO:0005488(binding),GO:0006810(transport),GO:0046872(metal ion binding),GO:0030001(metal ion transport)	NA
PC-3p-153871_42	CACGCGCGTGCCCCGAA	LOC_Os07g43700.1	4	1196-1213	1203	4	1	1	0.5	4	1	1	0.5	down	-0.356218	0.53983	0.984025	no	GO:0016020(membrane),GO:0005576(extracellular region),GO:0008152(metabolic process),GO:0009536(plastid),GO:0005739(mitochondrion),GO:0003824(catalytic activity),GO:0006950(response to stress),GO:0009628(response to abiotic stimulus),GO:0005488(binding),GO:0005773(vacuole),GO:0016491(oxidoreductase activity),GO:0055114(oxidation-reduction process),GO:0016616(oxidoreductase activity, acting on the …	NA
osa-miR156i	TGACAGAAGAGAGTGAGCAC	LOC_Os06g45310.1	1	854-873	864					4	0.999402	1	1	up	0.533168	0.3723	0.984025	no	GO:0003677(DNA binding),GO:0005634(nucleus),GO:0006139(nucleobase-containing compound metabolic process),GO:0009653(anatomical structure morphogenesis),GO:0009058(biosynthetic process),GO:0007275(multicellular organismal development),GO:0003700(sequence-specific DNA binding transcription factor activity)	NA
PC-3p-1547074_1	AGGGATGGGGAATTAG	LOC_Os04g17100.1	3.5	722-737	728	2	0.999996	2	1	2	0.999997	2	1	up	0.605168	0.097035	0.984025	no	GO:0005488(binding),GO:0005886(plasma membrane),GO:0005575(cellular_component),GO:0005515(protein binding),GO:0009628(response to abiotic stimulus),GO:0006950(response to stress),GO:0046872(metal ion binding),GO:0030001(metal ion transport)	NA
PC-5p-547163_9	TCGCCGTTAGGGTTCCGTTCC	LOC_Os10g01540.2	3.5	1824-1844	1835					4	0.434986	1	0.25	up	0.295335	0.97345	0.984025	no	GO:0005622(intracellular),GO:0000166(nucleotide binding),GO:0005515(protein binding)	NA
osa-miR160e-5p	TGCCTGGCTCCCTGTATGCCG	LOC_Os02g41800.1	1	1484-1504	1495	0	0.0245984	7	3.5	0	0.0294706	11	5.5	up	0.225273	0.97345	0.984025	no	GO:0009987(cellular process),GO:0003723(RNA binding),GO:0009058(biosynthetic process),GO:0009719(response to endogenous stimulus),GO:0006139(nucleobase-containing compound metabolic process),GO:0005634(nucleus),GO:0007275(multicellular organismal development),GO:0003700(sequence-specific DNA binding transcription factor activity),GO:0006355(regulation of transcription, DNA-dependent),GO:0003677(D…	NA
osa-MIR1851-p5_1ss1CT	TTCTTCTTCCTCCATCCTGCG	LOC_Os03g32270.1	4	90-109	100	4	1	1	1					down	-0.141671	0.65973	0.984025	no	GO:0009628(response to abiotic stimulus),GO:0005575(cellular_component),GO:0008152(metabolic process),GO:0009791(post-embryonic development),GO:0016787(hydrolase activity)	NA
osa-miR169f.1_R-1	TAGCCAAGGATGACTTGCCT	LOC_Os03g07880.1	3	845-864	855	0	0.0276304	4	1.33333	0	0.0330928	8	2.66667	up	0.22963	0.76266	0.984025	no	GO:0009536(plastid),GO:0009058(biosynthetic process),GO:0005654(nucleoplasm),GO:0005634(nucleus),GO:0003700(sequence-specific DNA binding transcription factor activity),GO:0006139(nucleobase-containing compound metabolic process),GO:0006355(regulation of transcription, DNA-dependent)	NA
osa-miR1429-3p_L-1R+1	TTGCACGGGTTTGTATGTTGC	LOC_Os08g42370.1	4	1284-1303	1294	2	0.584302	5	1.66667	2	0.593026	4	1.33333	up	0.253094	0.74693	0.984025	no	GO:0008150(biological_process),GO:0005886(plasma membrane),GO:0005488(binding),GO:0008270(zinc ion binding)	NA
osa-miR166a-5p	GGAATGTTGTCTGGTTCAAGG	LOC_Os06g01304.3	4	2017-2037	2028					2	0.715951	2	1	down	-0.109172	0.95403	0.984025	no	GO:0003824(catalytic activity),GO:0005102(receptor binding),GO:0006464(cellular protein modification process),GO:0005515(protein binding),GO:0004842(ubiquitin-protein ligase activity),GO:0016567(protein ubiquitination),GO:0000151(ubiquitin ligase complex)	NA
osa-miR156d_L+1	TTGACAGAAGAGAGTGAGCAC	LOC_Os06g45310.1	1.5	854-874	865					4	0.723221	1	1	up	0.533168	0.3723	0.984025	no	GO:0003677(DNA binding),GO:0005634(nucleus),GO:0006139(nucleobase-containing compound metabolic process),GO:0009653(anatomical structure morphogenesis),GO:0009058(biosynthetic process),GO:0007275(multicellular organismal development),GO:0003700(sequence-specific DNA binding transcription factor activity)	NA
osa-miR159a.1	TTTGGATTGAAGGGAGCTCTG	LOC_Os12g10740.1	3.5	1209-1228	1219					4	0.898086	1	1	up	0.146259	0.64116	0.984025	no	GO:0005515(protein binding),GO:0005886(plasma membrane),GO:0008152(metabolic process),GO:0016301(kinase activity),GO:0009987(cellular process),GO:0005773(vacuole),GO:0006464(cellular protein modification process),GO:0004672(protein kinase activity),GO:0005524(ATP binding),GO:0006468(protein phosphorylation)	NA
PC-5p-705811_3	TCAGCGCGACGGAATC	LOC_Os07g48550.1	4	1243-1258	1249					4	1	1	1	up	0.327809	0.72128	0.984025	no	GO:0007275(multicellular organismal development),GO:0003700(sequence-specific DNA binding transcription factor activity),GO:0005737(cytoplasm),GO:0005634(nucleus),GO:0006139(nucleobase-containing compound metabolic process),GO:0009058(biosynthetic process),GO:0003677(DNA binding),GO:0006355(regulation of transcription, DNA-dependent)	NA
osa-miR395y_L-1	TGAAGTGTTTGGGGGAACTC	LOC_Os10g35870.1	4	651-671	662	4	0.841616	1	1	3	0.097884	2	2	up	0.1913	0.078277	0.984025	no	GO:0005634(nucleus),GO:0016020(membrane),GO:0005488(binding),GO:0009579(thylakoid),GO:0009536(plastid),GO:0020037(heme binding)	NA
osa-miR172d	AGAATCTTGATGATGCTGCAT	LOC_Os05g03040.2	2	1552-1572	1563	2	0.855019	18	6	2	0.861628	5	1.66667	down	-0.275161	0.57156	0.984025	no	GO:0009058(biosynthetic process),GO:0005634(nucleus),GO:0003677(DNA binding),GO:0007275(multicellular organismal development),GO:0009653(anatomical structure morphogenesis),GO:0006139(nucleobase-containing compound metabolic process),GO:0000003(reproduction),GO:0009791(post-embryonic development),GO:0003700(sequence-specific DNA binding transcription factor activity),GO:0006355(regulation of tran…	NA
osa-miR395n_L-1	TGAAGTGTTTGGGGGAACTC	LOC_Os03g53230.1	2	595-614	605	2	0.241095	7	7	2	0.246137	2	2	down	-0.0400911	0.99158	0.992945	no	GO:0009536(plastid),GO:0005886(plasma membrane),GO:0016740(transferase activity),GO:0008152(metabolic process),GO:0008150(biological_process),GO:0004781(sulfate adenylyltransferase (ATP) activity),GO:0000103(sulfate assimilation)	00230(Purine metabolism),00450(Selenoamino acid metabolism),00920(Sulfur metabolism)
osa-miR169m_R-1	TAGCCAAGGATGACTTGCCT	LOC_Os03g44540.1	3	1719-1738	1729	2	0.946834	4	4	1	0.0389544	10	10	up	0.539411	0.27865	0.984025	no	GO:0005654(nucleoplasm),GO:0005634(nucleus),GO:0003700(sequence-specific DNA binding transcription factor activity),GO:0006139(nucleobase-containing compound metabolic process),GO:0009058(biosynthetic process),GO:0006355(regulation of transcription, DNA-dependent)	NA
osa-miR396f-5p	TCCACAGGCTTTCTTGAACTG	LOC_Os06g02560.3	1	625-645	636	2	0.985571	2	0.666667	4	0.997595	1	0.333333	up	0.0366629	0.98122	0.984025	no	GO:0007275(multicellular organismal development),GO:0005634(nucleus),GO:0005515(protein binding),GO:0005524(ATP binding),GO:0016818(hydrolase activity, acting on acid anhydrides, in phosphorus-containing anhydrides),GO:0006355(regulation of transcription, DNA-dependent)	NA
osa-miR535-5p	TGACAACGAGAGAGAGCACGC	LOC_Os06g45310.1	4	852-873	863	4	0.994599	1	1					up	0.533168	0.3723	0.984025	no	GO:0003677(DNA binding),GO:0005634(nucleus),GO:0006139(nucleobase-containing compound metabolic process),GO:0009653(anatomical structure morphogenesis),GO:0009058(biosynthetic process),GO:0007275(multicellular organismal development),GO:0003700(sequence-specific DNA binding transcription factor activity)	NA
osa-miR169k_R-1	TAGCCAAGGATGACTTGCCT	LOC_Os03g44540.1	3	1719-1738	1729	2	0.946834	4	4	1	0.0389544	10	10	up	0.539411	0.27865	0.984025	no	GO:0005654(nucleoplasm),GO:0005634(nucleus),GO:0003700(sequence-specific DNA binding transcription factor activity),GO:0006139(nucleobase-containing compound metabolic process),GO:0009058(biosynthetic process),GO:0006355(regulation of transcription, DNA-dependent)	NA
osa-miR159f_R-1	CTTGGATTGAAGGGAGCTCT	LOC_Os10g05230.2	3	336-355	346	4	0.546039	1	1					up	1.13227	0.11716	0.984025	no	GO:0005488(binding),GO:0005739(mitochondrion)	NA
osa-miR169n	TAGCCAAGAATGACTTGCCTA	LOC_Os12g42400.3	1.5	1247-1267	1258	0	0.00858425	3	1					up	0.171637	0.98122	0.984025	no	GO:0003700(sequence-specific DNA binding transcription factor activity),GO:0006139(nucleobase-containing compound metabolic process),GO:0009058(biosynthetic process),GO:0005654(nucleoplasm),GO:0005634(nucleus),GO:0006355(regulation of transcription, DNA-dependent)	NA
osa-miR167c-5p_R-1	TGAAGCTGCCAGCATGATCT	LOC_Os06g46410.1	4	3195-3215	3205					2	0.952953	3	1	up	0.498163	0.97345	0.984025	no	GO:0005634(nucleus),GO:0009058(biosynthetic process),GO:0006139(nucleobase-containing compound metabolic process),GO:0009908(flower development),GO:0009719(response to endogenous stimulus),GO:0003700(sequence-specific DNA binding transcription factor activity),GO:0006355(regulation of transcription, DNA-dependent),GO:0003677(DNA binding),GO:0009725(response to hormone stimulus)	NA
osa-miR169n	TAGCCAAGAATGACTTGCCTA	LOC_Os12g42400.1	1.5	1256-1276	1267	0	0.00858425	3	1					up	0.171637	0.98122	0.984025	no	GO:0005634(nucleus),GO:0005654(nucleoplasm),GO:0009058(biosynthetic process),GO:0006139(nucleobase-containing compound metabolic process),GO:0003700(sequence-specific DNA binding transcription factor activity),GO:0006355(regulation of transcription, DNA-dependent)	NA
PC-3p-337602_10	GGCCGCCGCCGCTGTCGAATC	LOC_Os12g40920.1	4	117-138	129	4	1	1	1					up	0.466467	0.14355	0.984025	no	GO:0005515(protein binding),GO:0003700(sequence-specific DNA binding transcription factor activity),GO:0003677(DNA binding),GO:0009058(biosynthetic process),GO:0006139(nucleobase-containing compound metabolic process),GO:0043565(sequence-specific DNA binding),GO:0046983(protein dimerization activity),GO:0006355(regulation of transcription, DNA-dependent)	NA
osa-miR169k_R-1	TAGCCAAGGATGACTTGCCT	LOC_Os07g41720.1	3	1170-1189	1180					2	0.950473	2	1	up	0.568672	0.49324	0.984025	no	GO:0005654(nucleoplasm),GO:0009058(biosynthetic process),GO:0006139(nucleobase-containing compound metabolic process),GO:0003700(sequence-specific DNA binding transcription factor activity),GO:0006355(regulation of transcription, DNA-dependent),GO:0005634(nucleus)	NA
osa-miR1436_L-2R+1	ATTATGGGACGGAGGGAGTA	LOC_Os09g33690.1	3.5	1699-1718	1709	4	0.999946	1	0.25					up	0.170164	0.70149	0.984025	no	GO:0003824(catalytic activity),GO:0005975(carbohydrate metabolic process),GO:0008152(metabolic process),GO:0016787(hydrolase activity),GO:0005488(binding),GO:0004553(hydrolase activity, hydrolyzing O-glycosyl compounds)	NA
osa-MIR5788-p3_1ss20AG	AGATTCGTAGTACTAGGATGTGTC	LOC_Os12g39380.1	3.5	2683-2706	2697	2	0.551818	2	2	4	0.68076	1	1	down	-0.147873	0.77106	0.984025	no	GO:0005623(cell),GO:0007165(signal transduction),GO:0009606(tropism),GO:0009628(response to abiotic stimulus),GO:0004871(signal transducer activity),GO:0005515(protein binding),GO:0009416(response to light stimulus)	NA
PC-3p-337602_10	GGCCGCCGCCGCTGTCGAATC	LOC_Os03g06230.1	3	761-781	772	2	0.999994	3	3	2	0.999995	4	4	down	-0.399214	0.082928	0.984025	no	GO:0030246(carbohydrate binding),GO:0016020(membrane),GO:0009536(plastid),GO:0009579(thylakoid),GO:0008152(metabolic process),GO:0003824(catalytic activity),GO:0005622(intracellular),GO:0006091(generation of precursor metabolites and energy),GO:0015979(photosynthesis)	NA
osa-miR169m_R-1	TAGCCAAGGATGACTTGCCT	LOC_Os03g48970.3	3	1936-1955	1946	2	0.946834	10	2.5	2	0.950473	21	5.25	up	0.223159	0.75566	0.984025	no	GO:0006139(nucleobase-containing compound metabolic process),GO:0007275(multicellular organismal development),GO:0005654(nucleoplasm),GO:0009058(biosynthetic process),GO:0003700(sequence-specific DNA binding transcription factor activity),GO:0000003(reproduction),GO:0009791(post-embryonic development),GO:0009790(embryo development),GO:0006355(regulation of transcription, DNA-dependent),GO:0005634…	NA
osa-miR164a	TGGAGAAGCAGGGCACGTGCA	LOC_Os08g10080.1	3.5	772-792	783					2	0.460148	5	5	down	-0.188779	0.89757	0.984025	no	GO:0009790(embryo development),GO:0003700(sequence-specific DNA binding transcription factor activity),GO:0000003(reproduction),GO:0009653(anatomical structure morphogenesis),GO:0009791(post-embryonic development),GO:0007165(signal transduction),GO:0009719(response to endogenous stimulus),GO:0007275(multicellular organismal development),GO:0006139(nucleobase-containing compound metabolic process)…	NA
osa-miR169l_R-1	TAGCCAAGGATGACTTGCCT	LOC_Os03g07880.3	3	757-776	767	0	0.0276304	4	1.33333	0	0.0330928	8	2.66667	up	0.226942	0.57096	0.984025	no	GO:0005654(nucleoplasm),GO:0009058(biosynthetic process),GO:0006139(nucleobase-containing compound metabolic process),GO:0003700(sequence-specific DNA binding transcription factor activity),GO:0006355(regulation of transcription, DNA-dependent),GO:0005634(nucleus)	NA
PC-5p-18203_331	AAAATGGATGGCGCTGA	LOC_Os07g06940.1	3.5	1626-1643	1633					4	0.994131	1	1	up	0.0999992	0.63475	0.984025	no	GO:0009536(plastid),GO:0000003(reproduction),GO:0003824(catalytic activity),GO:0008152(metabolic process),GO:0006139(nucleobase-containing compound metabolic process),GO:0006412(translation),GO:0009790(embryo development),GO:0009791(post-embryonic development),GO:0000166(nucleotide binding),GO:0004812(aminoacyl-tRNA ligase activity),GO:0005524(ATP binding),GO:0006418(tRNA aminoacylation for prote…	00290(Valine, leucine and isoleucine biosynthesis),00970(Aminoacyl-tRNA biosynthesis)
osa-MIR169h-p3	GGCAGTCTCCTTGGCTAGC	LOC_Os10g18220.1	3	1773-1791	1782					4	0.923394	1	1	up	0.0371174	0.96748	0.984025	no	GO:0006629(lipid metabolic process),GO:0016301(kinase activity),GO:0005829(cytosol),GO:0008152(metabolic process),GO:0009987(cellular process),GO:0009058(biosynthetic process),GO:0005524(ATP binding),GO:0016310(phosphorylation),GO:0008299(isoprenoid biosynthetic process),GO:0005737(cytoplasm),GO:0004496(mevalonate kinase activity)	00900(Terpenoid backbone biosynthesis),04146(Peroxisome)
osa-miR1860-3p	ATCTGGAAGCTAGGTTTTCTCT	LOC_Os09g36100.1	3.5	1154-1175	1166					4	0.575294	1	0.5	up	0.313867	0.60187	0.984025	no	GO:0003674(molecular_function),GO:0008150(biological_process)	NA
osa-miR172a	AGAATCTTGATGATGCTGCAT	LOC_Os03g60430.1	2	1755-1775	1766					2	0.861628	2	1	up	0.608701	0.98122	0.984025	no	GO:0000003(reproduction),GO:0009653(anatomical structure morphogenesis),GO:0009791(post-embryonic development),GO:0009908(flower development),GO:0006139(nucleobase-containing compound metabolic process),GO:0005634(nucleus),GO:0030154(cell differentiation),GO:0009058(biosynthetic process),GO:0007275(multicellular organismal development),GO:0003700(sequence-specific DNA binding transcription factor…	NA
PC-3p-1547074_1	AGGGATGGGGAATTAG	LOC_Os07g11490.2	4	508-522	513	4	1	1	0.5					down	-0.740638	0.56197	0.984025	no	NA	NA
osa-MIR169b-p3	GGCAAGTTGTCCTTGGCTACG	LOC_Os01g04900.3	4	886-907	898	4	0.883499	1	0.333333					down	-0.206384	0.70614	0.984025	no	GO:0009536(plastid),GO:0016787(hydrolase activity),GO:0019538(protein metabolic process),GO:0009579(thylakoid),GO:0016020(membrane)	NA
osa-miR5809_R+1	TCGTCGCCGGCGACCACAGCT	LOC_Os03g25850.1	3.5	1484-1505	1496					4	1	1	1	down	-0.761249	0.39562	0.984025	no	GO:0008150(biological_process),GO:0003674(molecular_function),GO:0005575(cellular_component)	NA
osa-miR169j_R-1	TAGCCAAGGATGACTTGCCT	LOC_Os03g48970.1	3	1237-1256	1247	2	0.946834	10	2.5	1	0.0389544	21	5.25	up	0.0333998	0.93778	0.984025	no	GO:0009790(embryo development),GO:0009791(post-embryonic development),GO:0000003(reproduction),GO:0003700(sequence-specific DNA binding transcription factor activity),GO:0006139(nucleobase-containing compound metabolic process),GO:0009058(biosynthetic process),GO:0005654(nucleoplasm),GO:0007275(multicellular organismal development),GO:0006355(regulation of transcription, DNA-dependent),GO:0005634…	NA
osa-MIR1851-p5_1ss1CT	TTCTTCTTCCTCCATCCTGCG	LOC_Os05g49220.1	3.5	245-264	255	4	1	1	0.5					down	-0.333012	0.52266	0.984025	no	GO:0003723(RNA binding),GO:0000166(nucleotide binding),GO:0009536(plastid),GO:0003924(GTPase activity),GO:0005525(GTP binding),GO:0007264(small GTPase mediated signal transduction),GO:0015093(ferrous iron transmembrane transporter activity),GO:0015684(ferrous iron transport),GO:0016021(integral to membrane),GO:0005622(intracellular)	NA
PC-3p-18730_326	AGAGGAAAAGAAAGCAAAAGC	LOC_Os04g34140.1	3.5	1487-1508	1499	2	0.990095	4	4					up	0.372059	0.60187	0.984025	no	GO:0006464(cellular protein modification process),GO:0008150(biological_process),GO:0003824(catalytic activity),GO:0005488(binding),GO:0004842(ubiquitin-protein ligase activity),GO:0016567(protein ubiquitination),GO:0000151(ubiquitin ligase complex)	NA
PC-3p-35500_181	GCTTCTTAGAGGGACT	LOC_Os04g23820.1	4	979-995	985					4	1	1	1	up	0.500336	0.096059	0.984025	no	GO:0009536(plastid),GO:0003723(RNA binding),GO:0000049(tRNA binding)	NA
osa-miR171e-3p	TGATTGAGCCGTGCCAATATC	LOC_Os02g44370.1	1	1526-1546	1537					4	0.843616	1	1	down	-0.186236	0.8619	0.984025	no	GO:0009987(cellular process),GO:0009536(plastid),GO:0008150(biological_process),GO:0030154(cell differentiation),GO:0009058(biosynthetic process),GO:0006139(nucleobase-containing compound metabolic process),GO:0016043(cellular component organization),GO:0009653(anatomical structure morphogenesis),GO:0016049(cell growth),GO:0007275(multicellular organismal development),GO:0005515(protein binding),…	NA
osa-miR169j_R-1	TAGCCAAGGATGACTTGCCT	LOC_Os03g07880.1	3	845-864	855	0	0.0276304	4	1.33333	0	0.0330928	8	2.66667	up	0.22963	0.76266	0.984025	no	GO:0009536(plastid),GO:0009058(biosynthetic process),GO:0005654(nucleoplasm),GO:0005634(nucleus),GO:0003700(sequence-specific DNA binding transcription factor activity),GO:0006139(nucleobase-containing compound metabolic process),GO:0006355(regulation of transcription, DNA-dependent)	NA
osa-miR169j_R-1	TAGCCAAGGATGACTTGCCT	LOC_Os07g41720.1	3	1170-1189	1180					2	0.950473	2	1	up	0.568672	0.49324	0.984025	no	GO:0005654(nucleoplasm),GO:0009058(biosynthetic process),GO:0006139(nucleobase-containing compound metabolic process),GO:0003700(sequence-specific DNA binding transcription factor activity),GO:0006355(regulation of transcription, DNA-dependent),GO:0005634(nucleus)	NA
osa-miR160c-5p_L+1R-1	GTGCCTGGCTCCCTGTATGCC	LOC_Os06g47150.4	0.5	1845-1865	1856	2	0.939731	5	1.25	2	0.943686	9	2.25	up	0.635599	0.45068	0.984025	no	GO:0009719(response to endogenous stimulus),GO:0005634(nucleus),GO:0009908(flower development),GO:0003700(sequence-specific DNA binding transcription factor activity),GO:0007275(multicellular organismal development),GO:0000003(reproduction),GO:0006139(nucleobase-containing compound metabolic process),GO:0009058(biosynthetic process),GO:0007165(signal transduction),GO:0019748(secondary metabolic p…	NA
osa-miR156j_L+1	TTGACAGAAGAGAGTGAGCAC	LOC_Os07g32170.2	3	664-684	675	4	0.694136	1	0.5					up	1.37625	0.30926	0.984025	no	NA	NA
PC-5p-215441_30	CCTCCGCAGCTAGCTTC	LOC_Os01g73250.1	4	49-66	56	4	1	1	0.5	4	1	1	0.5	up	0.00188011	0.61202	0.984025	no	GO:0006950(response to stress)	NA
osa-miR395d_L-1	TGAAGTGTTTGGGGGAACTC	LOC_Os03g53230.1	2	595-614	605	2	0.241095	7	7	2	0.246137	2	2	down	-0.0400911	0.99158	0.992945	no	GO:0009536(plastid),GO:0005886(plasma membrane),GO:0016740(transferase activity),GO:0008152(metabolic process),GO:0008150(biological_process),GO:0004781(sulfate adenylyltransferase (ATP) activity),GO:0000103(sulfate assimilation)	00230(Purine metabolism),00450(Selenoamino acid metabolism),00920(Sulfur metabolism)
PC-5p-18203_331	AAAATGGATGGCGCTGA	LOC_Os08g45240.2	4	968-984	975	2	0.999998	2	0.666667					up	0.261722	0.70149	0.984025	no	GO:0008150(biological_process),GO:0003723(RNA binding),GO:0000166(nucleotide binding),GO:0003676(nucleic acid binding)	NA
osa-miR1425-3p	CAGCAAGAACTGGATCTTAAT	LOC_Os08g09250.2	3	482-501	492	2	0.49194	8	2.66667	2	0.500185	9	3	up	0.493255	0.0025533	0.166215	yes	GO:0005886(plasma membrane),GO:0005488(binding),GO:0008150(biological_process),GO:0003824(catalytic activity),GO:0008152(metabolic process),GO:0005829(cytosol),GO:0005777(peroxisome),GO:0005975(carbohydrate metabolic process),GO:0005773(vacuole),GO:0009536(plastid)	00620(Pyruvate metabolism),04011(MAPK signaling pathway - yeast)
osa-MIR394-p3	AGGTGGGCATACTGCCAATGG	LOC_Os12g10700.1	3.5	1862-1881	1872	4	0.504404	1	1					up	0.684311	0.15162	0.984025	no	GO:0005575(cellular_component)	NA
osa-MIR1863a-p5	GTCTAATATGGTATCCGAGCT	LOC_Os01g34620.3	4	603-623	614					4	0.917727	1	0.111111	down	-0.0180095	0.97345	0.984025	no	GO:0019725(cellular homeostasis),GO:0005488(binding),GO:0005739(mitochondrion),GO:0009055(electron carrier activity),GO:0015035(protein disulfide oxidoreductase activity),GO:0045454(cell redox homeostasis)	NA
PC-3p-1547074_1	AGGGATGGGGAATTAG	LOC_Os08g31560.1	3	125-140	131					4	1	1	1	up	0.286057	0.53663	0.984025	no	GO:0008150(biological_process),GO:0005622(intracellular),GO:0003674(molecular_function),GO:0005515(protein binding)	NA
PC-5p-705811_3	TCAGCGCGACGGAATC	LOC_Os03g43420.1	4	348-363	354	2	1	3	3					up	0.287114	0.1131	0.984025	no	GO:0009987(cellular process),GO:0016043(cellular component organization),GO:0003677(DNA binding),GO:0005739(mitochondrion),GO:0005576(extracellular region),GO:0006259(DNA metabolic process),GO:0003697(single-stranded DNA binding),GO:0006260(DNA replication)	NA
osa-miR166h-3p	TCGGACCAGGCTTCATTCCTC	LOC_Os03g43930.2	3	955-975	966	2	0.868857	4	1.33333	0	0.0230288	26	8.66667	up	0.108819	0.67299	0.984025	no	GO:0000003(reproduction),GO:0009653(anatomical structure morphogenesis),GO:0009791(post-embryonic development),GO:0009790(embryo development),GO:0009058(biosynthetic process),GO:0007275(multicellular organismal development),GO:0005634(nucleus),GO:0006139(nucleobase-containing compound metabolic process),GO:0009908(flower development),GO:0003700(sequence-specific DNA binding transcription factor a…	NA
PC-3p-35500_181	GCTTCTTAGAGGGACT	LOC_Os01g25370.2	4	202-217	208	4	1	1	0.333333					up	0.108691	0.96246	0.984025	no	GO:0009908(flower development),GO:0016787(hydrolase activity),GO:0006464(cellular protein modification process),GO:0008152(metabolic process),GO:0019538(protein metabolic process),GO:0005634(nucleus),GO:0008234(cysteine-type peptidase activity),GO:0006508(proteolysis)	NA
osa-MIR2905-p5	TTTGTCACTGACATGTGGGCC	LOC_Os02g01332.1	3.5	622-642	633	4	0.939673	1	1					down	-0.24055	0.62689	0.984025	no	GO:0003723(RNA binding),GO:0005773(vacuole),GO:0016020(membrane),GO:0005730(nucleolus),GO:0005886(plasma membrane),GO:0005829(cytosol),GO:0009536(plastid),GO:0005840(ribosome),GO:0006412(translation),GO:0005198(structural molecule activity),GO:0005575(cellular_component),GO:0003735(structural constituent of ribosome),GO:0019843(rRNA binding)	03010(Ribosome)
osa-MIR169h-p3	GGCAGTCTCCTTGGCTAGC	LOC_Os03g04400.1	4	825-842	833	2	0.996953	2	2					up	0.175186	0.62425	0.984025	no	GO:0009987(cellular process),GO:0019538(protein metabolic process),GO:0003676(nucleic acid binding),GO:0005515(protein binding),GO:0005575(cellular_component),GO:0031072(heat shock protein binding)	NA
osa-miR395e_L-1	TGAAGTGTTTGGGGGAACTC	LOC_Os10g35870.1	4	651-671	662	4	0.841616	1	1	3	0.097884	2	2	up	0.1913	0.078277	0.984025	no	GO:0005634(nucleus),GO:0016020(membrane),GO:0005488(binding),GO:0009579(thylakoid),GO:0009536(plastid),GO:0020037(heme binding)	NA
osa-miR171b	TGATTGAGCCGTGCCAATATC	LOC_Os04g46860.1	1	1326-1346	1337	0	0.0123758	10	10	0	0.0148455	20	20	up	0.229706	0.70149	0.984025	no	GO:0016049(cell growth),GO:0007275(multicellular organismal development),GO:0009653(anatomical structure morphogenesis),GO:0008150(biological_process),GO:0009536(plastid),GO:0003700(sequence-specific DNA binding transcription factor activity),GO:0009987(cellular process),GO:0030154(cell differentiation),GO:0005515(protein binding),GO:0009058(biosynthetic process),GO:0006139(nucleobase-containing …	NA
osa-MIR1437-p5	TGCGGCACCGGAGCTCGCCAGC	LOC_Os02g48560.6	2.5	1617-1638	1629	4	0.9281	1	0.166667					down	-1.04503	0.10357	0.984025	no	GO:0005783(endoplasmic reticulum),GO:0003824(catalytic activity),GO:0008152(metabolic process),GO:0006629(lipid metabolic process),GO:0016717(oxidoreductase activity, acting on paired donors, with oxidation of a pair of donors resulting in the reduction of molecular oxygen to two molecules of water),GO:0055114(oxidation-reduction process),GO:0016491(oxidoreductase activity)	01040(Biosynthesis of unsaturated fatty acids)
osa-MIR1437-p5	TGCGGCACCGGAGCTCGCCAGC	LOC_Os02g48560.3	2.5	1641-1662	1653	4	0.9281	1	0.166667					down	-1.03869	0.10357	0.984025	no	GO:0006629(lipid metabolic process),GO:0005783(endoplasmic reticulum),GO:0003824(catalytic activity),GO:0008152(metabolic process),GO:0016717(oxidoreductase activity, acting on paired donors, with oxidation of a pair of donors resulting in the reduction of molecular oxygen to two molecules of water),GO:0055114(oxidation-reduction process),GO:0016491(oxidoreductase activity)	01040(Biosynthesis of unsaturated fatty acids)
osa-MIR169l-p3	GGCAGTCTCCTTGGCTAGC	LOC_Os10g34660.1	3.5	701-720	711	4	0.978952	1	1					up	0.365777	0.49442	0.984025	no	GO:0003674(molecular_function),GO:0008150(biological_process)	NA
PC-3p-35500_181	GCTTCTTAGAGGGACT	LOC_Os03g12810.2	4	2158-2172	2164	4	1	1	0.5	4	1	1	0.5	up	0.347155	0.38335	0.984025	no	GO:0008150(biological_process),GO:0009536(plastid),GO:0003674(molecular_function),GO:0005737(cytoplasm)	NA
osa-miR169b	CAGCCAAGGATGACTTGCCGG	LOC_Os03g07880.1	3.5	844-864	855	0	0.0264653	4	1.33333	0	0.0317013	8	2.66667	up	0.22963	0.76266	0.984025	no	GO:0009536(plastid),GO:0009058(biosynthetic process),GO:0005654(nucleoplasm),GO:0005634(nucleus),GO:0003700(sequence-specific DNA binding transcription factor activity),GO:0006139(nucleobase-containing compound metabolic process),GO:0006355(regulation of transcription, DNA-dependent)	NA
osa-miR166a-3p	TCGGACCAGGCTTCATTCCCC	LOC_Os10g33960.2	3	696-716	707	0	0.0276304	20	3.41667	0	0.0330928	40	7.58333	up	0.888651	0.54434	0.984025	no	GO:0007275(multicellular organismal development),GO:0030154(cell differentiation),GO:0009058(biosynthetic process),GO:0006139(nucleobase-containing compound metabolic process),GO:0009653(anatomical structure morphogenesis),GO:0008289(lipid binding),GO:0003700(sequence-specific DNA binding transcription factor activity),GO:0003677(DNA binding),GO:0005634(nucleus),GO:0043565(sequence-specific DNA b…	NA
osa-miR2905	TACATGTCAGTGACAAAGGCA	LOC_Os12g42090.3	4	792-811	802	2	0.754504	5	1.66667	3	0.128335	2	0.5	down	-0.241687	0.38455	0.984025	no	GO:0009536(plastid),GO:0009987(cellular process),GO:0008152(metabolic process),GO:0016740(transferase activity),GO:0009058(biosynthetic process),GO:0016020(membrane),GO:0008171(O-methyltransferase activity),GO:0008168(methyltransferase activity)	NA
PC-5p-215441_30	CCTCCGCAGCTAGCTTC	LOC_Os06g25439.1	3	217-232	223	4	0.998196	1	1					down	-0.411915	0.072066	0.984025	no	GO:0005488(binding),GO:0003824(catalytic activity),GO:0009536(plastid),GO:0008152(metabolic process),GO:0009579(thylakoid),GO:0016020(membrane)	NA
PC-5p-705811_3	TCAGCGCGACGGAATC	LOC_Os10g41150.1	4	2014-05-20	11					4	1	1	1	up	0.360313	0.72128	0.984025	no	GO:0016740(transferase activity),GO:0008152(metabolic process),GO:0009058(biosynthetic process),GO:0005829(cytosol),GO:0009987(cellular process),GO:0030170(pyridoxal phosphate binding),GO:0016769(transferase activity, transferring nitrogenous groups)	00780(Biotin metabolism)
osa-miR160e-5p	TGCCTGGCTCCCTGTATGCCG	LOC_Os02g41800.2	1	1484-1504	1495	0	0.0245984	7	3.5	0	0.0294706	11	5.5	up	0.180846	0.97345	0.984025	no	GO:0003700(sequence-specific DNA binding transcription factor activity),GO:0009987(cellular process),GO:0005634(nucleus),GO:0009719(response to endogenous stimulus),GO:0007275(multicellular organismal development),GO:0009058(biosynthetic process),GO:0006139(nucleobase-containing compound metabolic process),GO:0003723(RNA binding),GO:0003677(DNA binding),GO:0006355(regulation of transcription, DNA…	NA
PC-3p-337602_10	GGCCGCCGCCGCTGTCGAATC	LOC_Os06g12530.1	4	165-185	176	4	1	1	1					up	0.543332	0.080657	0.984025	no	GO:0008150(biological_process),GO:0006950(response to stress),GO:0005737(cytoplasm),GO:0009628(response to abiotic stimulus),GO:0005829(cytosol),GO:0009987(cellular process),GO:0019538(protein metabolic process),GO:0009790(embryo development)	NA
osa-miR1848	CCTCGCCGGCGCGCGCGTGCA	LOC_Os03g19020.2	4	564-583	574	4	1	1	0.333333					up	0.354228	0.70149	0.984025	no	GO:0009058(biosynthetic process),GO:0006139(nucleobase-containing compound metabolic process),GO:0005488(binding),GO:0003677(DNA binding),GO:0005515(protein binding)	NA
osa-miR408-3p	CTGCACTGCCTCTTCCCTGGC	LOC_Os08g37670.1	3	657-677	668	0	0.00644512	313	313	0	0.00773595	63	63	up	0.255239	0.50675	0.984025	no	GO:0003674(molecular_function),GO:0016020(membrane),GO:0005488(binding),GO:0005507(copper ion binding),GO:0009055(electron carrier activity)	NA
osa-miR169h_R-1	TAGCCAAGGATGACTTGCCT	LOC_Os03g07880.1	3	845-864	855	0	0.0276304	4	1.33333	0	0.0330928	8	2.66667	up	0.22963	0.76266	0.984025	no	GO:0009536(plastid),GO:0009058(biosynthetic process),GO:0005654(nucleoplasm),GO:0005634(nucleus),GO:0003700(sequence-specific DNA binding transcription factor activity),GO:0006139(nucleobase-containing compound metabolic process),GO:0006355(regulation of transcription, DNA-dependent)	NA
osa-miR169b	CAGCCAAGGATGACTTGCCGG	LOC_Os03g48970.1	4	1236-1256	1247	2	0.754504	10	2.5	1	0.018838	21	5.25	up	0.0333998	0.93778	0.984025	no	GO:0009790(embryo development),GO:0009791(post-embryonic development),GO:0000003(reproduction),GO:0003700(sequence-specific DNA binding transcription factor activity),GO:0006139(nucleobase-containing compound metabolic process),GO:0009058(biosynthetic process),GO:0005654(nucleoplasm),GO:0007275(multicellular organismal development),GO:0006355(regulation of transcription, DNA-dependent),GO:0005634…	NA
osa-miR169i_R-1	TAGCCAAGGATGACTTGCCT	LOC_Os12g42400.3	2.5	1248-1267	1258	0	0.0119026	3	1					up	0.171637	0.98122	0.984025	no	GO:0003700(sequence-specific DNA binding transcription factor activity),GO:0006139(nucleobase-containing compound metabolic process),GO:0009058(biosynthetic process),GO:0005654(nucleoplasm),GO:0005634(nucleus),GO:0006355(regulation of transcription, DNA-dependent)	NA
PC-5p-284772_19	AGGCCTGCGGTCCGCC	LOC_Os01g60790.1	2	359-374	365	4	0.910463	1	1	4	0.859491	1	1	down	-0.046722	0.94812	0.984025	no	GO:0009987(cellular process),GO:0016020(membrane),GO:0005840(ribosome),GO:0005829(cytosol),GO:0005198(structural molecule activity),GO:0006412(translation),GO:0003735(structural constituent of ribosome),GO:0005622(intracellular)	03010(Ribosome)
osa-miR164e	TGGAGAAGCAGGGCACGTGAG	LOC_Os03g16980.4	4	803-823	814	4	0.986428	1	0.2					up	0.951831	0.12365	0.984025	no	GO:0008152(metabolic process),GO:0006139(nucleobase-containing compound metabolic process),GO:0009987(cellular process),GO:0003824(catalytic activity),GO:0005488(binding),GO:0005886(plasma membrane),GO:0003854(3-beta-hydroxy-delta5-steroid dehydrogenase activity),GO:0016616(oxidoreductase activity, acting on the CH-OH group of donors, NAD or NADP as acceptor),GO:0006694(steroid biosynthetic proce…	NA
osa-miR530-5p_R+1	TGCATTTGCACCTGCACCTAC	LOC_Os07g36820.2	3	2330-2351	2342	4	0.936967	1	0.5	4	0.894383	1	0.5	down	-0.174099	0.97345	0.984025	no	GO:0008150(biological_process),GO:0003674(molecular_function)	NA
osa-miR169h_R-1	TAGCCAAGGATGACTTGCCT	LOC_Os03g29760.1	3	1285-1304	1295	2	0.946834	2	0.666667	2	0.950473	2	0.666667	up	0.645146	0.22166	0.984025	no	GO:0005634(nucleus),GO:0005654(nucleoplasm),GO:0009058(biosynthetic process),GO:0006139(nucleobase-containing compound metabolic process),GO:0003700(sequence-specific DNA binding transcription factor activity),GO:0009536(plastid),GO:0006355(regulation of transcription, DNA-dependent)	NA
PC-3p-35500_181	GCTTCTTAGAGGGACT	LOC_Os09g40000.5	3	600-615	606	4	1	1	0.25					up	0.786633	0.62804	0.984025	no	GO:0008150(biological_process),GO:0005829(cytosol),GO:0003674(molecular_function)	NA
PC-5p-705811_3	TCAGCGCGACGGAATC	LOC_Os09g03610.1	4	1582-1598	1588					4	1	1	0.25	down	-0.050245	0.95803	0.984025	no	GO:0009058(biosynthetic process),GO:0006139(nucleobase-containing compound metabolic process),GO:0040029(regulation of gene expression, epigenetic),GO:0003723(RNA binding),GO:0005622(intracellular),GO:0009790(embryo development),GO:0009908(flower development),GO:0007275(multicellular organismal development),GO:0003676(nucleic acid binding),GO:0005515(protein binding)	NA
PC-3p-779969_7	AAATTGGTTCCTGGCCCGGAA	LOC_Os06g41010.3	4	251-270	261					2	0.51286	2	0.666667	up	0.618046	0.0092824	0.434466	yes	GO:0003677(DNA binding),GO:0008150(biological_process),GO:0005488(binding),GO:0008270(zinc ion binding)	NA
[truncated: 71 more rows]

## Sheet: Table S5 N2Y6-M VS LYP9-M
#SmallRNA	seq	Target	AlignmentScore	AlignmentRange	CleavageSite	BS01_Category	BS01_P-value	BS01_raw_reads	BS01_norm_reads	BS02_Category	BS02_P-value	BS02_raw_reads	BS02_norm_reads	regulation	log2fold_change	pvalue	FDR	significant	go	kegg
[truncated: 1,033 more rows]

## Sheet: Table S4 N2Y6-L VS LYP9-L
#SmallRNA	seq	Target	AlignmentScore	AlignmentRange	CleavageSite	N2Y6_Category	N2Y6_P-value	N2Y6_raw_reads	N2Y6_norm_reads	LYP9_Category	LYP9_P-value	LYP9_raw_reads	LYP9_norm_reads	regulation	log2fold_change	pvalue	FDR	significant	go	kegg
[truncated: 1,028 more rows]
