# Supplementary material for: Genome-Wide Analysis of MicroRNAs and Their Target Genes Related to Leaf Senescence of Rice
Source: PLoS One. 2014 Dec 5;9(12):e114313. doi: 10.1371/journal.pone.0114313 (PMC4257594; doi:10.1371/journal.pone.0114313)
Supplement: Table S5 — Profile of miRNA targets identified in the leaves of N2Y6 and LYP9. (XLS) [file pone.0114313.s005.xls]

## Sheet: Table S5
#SmallRNA	seq	Target	AlignmentScore	AlignmentRange	CleavageSite	BS01_Category	BS01_P-value	BS01_raw_reads	BS01_norm_reads	BS02_Category	BS02_P-value	BS02_raw_reads	BS02_norm_reads	gene	Length	Definition	swiss_prot_des	swiss_prot_evalue	nr_des	nr_evalue	Pfam_des	Pfam_evalue	KOG_des	KEGG_des	KEGG_evalue	GO	KO	EC	Pathway
osa-miR156b	TGACAGAAGAGAGTGAGCAC	LOC_Os08g41940.1	1	1054-1073	1064	0	0.0485917	3	3	4	0.999402	1	1	LOC_Os08g41940.1	1708	-	sp|Q6YZE8|SPL16_ORYSJ Squamosa promoter-binding-like protein 16 OS=Oryza sativa subsp. japonica GN=SPL16 PE=2 SV=1	4e-168	gi|115477477|ref|NP_001062334.1| Os08g0531600 [Oryza sativa Japonica Group] gi|75225196|sp|Q6YZE8.1|SPL16_ORYSJ RecName: Full=Squamosa promoter-binding-like protein 16 gi|42761373|dbj|BAD11641.1| SBP-domain protein-like [Oryza sativa Japonica Group] gi|113624303|dbj|BAF24248.1| Os08g0531600 [Oryza sativa Japonica Group] gi|215766454|dbj|BAG98762.1| unnamed protein product [Oryza sativa Japonica G…	1e-166	C0P8S5_MAIZE/75-153 C0P8S5.1 PF03110.9;SBP;	1e-34	-	-	-	GO:0005634(nucleus);GO:0003677(DNA binding);GO:0046872(metal ion binding);GO:0006355(regulation of transcription, DNA-dependent);GO:0006351(transcription, DNA-dependent)	-	-	-
PC-3p-153871_42	CACGCGCGTGCCCCGAA	LOC_Os02g01590.1	4	604-619	611					4	1	1	0.5	LOC_Os02g01590.1	2763	beta-fructofuranosidase	sp|Q9FSV7|SST_FESAR Sucrose:sucrose 1-fructosyltransferase OS=Festuca arundinacea GN=1-SST PE=1 SV=1	0	gi|115443693|ref|NP_001045626.1| Os02g0106100 [Oryza sativa Japonica Group] gi|50252101|dbj|BAD28087.1| vacuolar acid invertase [Oryza sativa Japonica Group] gi|113535157|dbj|BAF07540.1| Os02g0106100 [Oryza sativa Japonica Group] gi|125537717|gb|EAY84112.1| hypothetical protein OsI_05495 [Oryza sativa Indica Group]	0	Q9LKI9_ORYSA/130-446 Q9LKI9.1 PF00251.15;Glyco_hydro_32N;	0	[G] Carbohydrate transport and metabolism	osa:4328018	0	-	K01193	EC:3.2.1.26	ko00052(Galactose metabolism);ko00500(Starch and sucrose metabolism)
osa-miR156c	TGACAGAAGAGAGTGAGCAC	LOC_Os06g45310.1	1	854-873	864					4	0.999402	1	1	LOC_Os06g45310.1	1481	-	sp|Q653Z5|SPL11_ORYSJ Squamosa promoter-binding-like protein 11 OS=Oryza sativa subsp. japonica GN=SPL11 PE=2 SV=1	1e-150	gi|75114661|sp|Q653Z5.1|SPL11_ORYSJ RecName: Full=Squamosa promoter-binding-like protein 11 gi|52075926|dbj|BAD45872.1| putative squamosa promoter binding protein-homolog 4 [Oryza sativa Japonica Group] gi|125598137|gb|EAZ37917.1| hypothetical protein OsJ_22267 [Oryza sativa Japonica Group]	5e-149	I1Q4D6_ORYGL/65-143 I1Q4D6.1 PF03110.9;SBP;	2e-42	-	-	-	GO:0005634(nucleus);GO:0003677(DNA binding);GO:0046872(metal ion binding);GO:0006355(regulation of transcription, DNA-dependent);GO:0006351(transcription, DNA-dependent)	-	-	-
osa-miR166m_R-1	TCGGACCAGGCTTCATTCCC	LOC_Os03g01890.2	2	1090-1109	1100	0	0.0234298	19	3.16667	0	0.0280738	29	4.83333	LOC_Os03g01890.2	2539	homeobox-leucine zipper protein	sp|Q6TAQ6|HOX10_ORYSJ Homeobox-leucine zipper protein HOX10 OS=Oryza sativa subsp. japonica GN=HOX10 PE=2 SV=1	0	gi|108705780|gb|ABF93575.1| rolled leaf1, putative, expressed [Oryza sativa Japonica Group]	0	Q6RF30_MAIZE/164-374 Q6RF30.1 PF01852.14;START;	3e-104	-	ath:AT5G60690	0	GO:0005634(nucleus);GO:0043565(sequence-specific DNA binding);GO:0003700(sequence-specific DNA binding transcription factor activity)	K09338	-	-
osa-miR169l_R-1	TAGCCAAGGATGACTTGCCT	LOC_Os12g42400.2	2.5	1203-1222	1213	0	0.0119026	3	1					LOC_Os12g42400.2	1697	nuclear transcription factor Y, alpha	sp|Q8LFU0|NFYAA_ARATH Nuclear transcription factor Y subunit A-10 OS=Arabidopsis thaliana GN=NFYA10 PE=2 SV=2	1e-18	gi|115489612|ref|NP_001067293.1| Os12g0618600 [Oryza sativa Japonica Group] gi|77557086|gb|ABA99882.1| CCAAT-binding transcription factor subunit B family protein, expressed [Oryza sativa Japonica Group] gi|113649800|dbj|BAF30312.1| Os12g0618600 [Oryza sativa Japonica Group] gi|148921402|dbj|BAF64440.1| HAP2 subunit of HAP complex [Oryza sativa Japonica Group] gi|215707156|dbj|BAG93616.1| unnamed…	3e-152	I1IGB5_BRADI/170-226 I1IGB5.1 PF02045.10;CBFB_NFYA;	6e-12	[K] Transcription	osa:4331796	4e-14	GO:0016602(CCAAT-binding factor complex);GO:0003677(DNA binding);GO:0003700(sequence-specific DNA binding transcription factor activity)	K08064	-	ko04612(Antigen processing and presentation)
PC-5p-284772_19	AGGCCTGCGGTCCGCC	LOC_Os01g72860.1	3.5	2407-2423	2413	4	0.997438	1	1					LOC_Os01g72860.1	2808	-	sp|Q9STW5|MACP2_ARATH MACPF domain-containing protein At4g24290 OS=Arabidopsis thaliana GN=At4g24290 PE=2 SV=1	0	gi|115442351|ref|NP_001045455.1| Os01g0958700 [Oryza sativa Japonica Group] gi|57900281|dbj|BAD87114.1| unknown protein [Oryza sativa Japonica Group] gi|113534986|dbj|BAF07369.1| Os01g0958700 [Oryza sativa Japonica Group] gi|125529190|gb|EAY77304.1| hypothetical protein OsI_05280 [Oryza sativa Indica Group] gi|125573386|gb|EAZ14901.1| hypothetical protein OsJ_04831 [Oryza sativa Japonica Group]	0	Q5JN47_ORYSJ/106-319 Q5JN47.1 PF01823.14;MACPF;	5e-120	-	-	-	-	-	-	-
osa-miR1436_L-2R+1	ATTATGGGACGGAGGGAGTA	LOC_Os07g22930.2	2	2369-2388	2379					4	1	1	0.333333	LOC_Os07g22930.2	2967	starch synthase	sp|Q8LL05|SSG1B_HORVU Granule-bound starch synthase 1b, chloroplastic/amyloplastic (Fragment) OS=Hordeum vulgare PE=1 SV=1	0	gi|115471703|ref|NP_001059450.1| Os07g0412100 [Oryza sativa Japonica Group] gi|24060098|dbj|BAC21549.1| granule binding starch synthase II precursor [Oryza sativa Japonica Group] gi|113610986|dbj|BAF21364.1| Os07g0412100 [Oryza sativa Japonica Group] gi|222636885|gb|EEE67017.1| hypothetical protein OsJ_23947 [Oryza sativa Japonica Group] gi|262344434|gb|ACY56077.1| granule-bound starch synthase I…	0	D0TZD7_ORYSJ/82-343 D0TZD7.1 PF08323.6;Glyco_transf_5;	3e-144	-	ppp:PHYPADRAFT_202950	3e-79	GO:0009501(amyloplast);GO:0009507(chloroplast);GO:0033840(NDP-glucose-starch glucosyltransferase activity);GO:0009011(starch synthase activity);GO:0019252(starch biosynthetic process)	K00703	EC:2.4.1.21	ko00500(Starch and sucrose metabolism)
osa-miR396c-5p	TTCCACAGCTTTCTTGAACTT	LOC_Os02g45570.2	4	838-859	849	4	0.999537	1	0.5					LOC_Os02g45570.2	1103	-	sp|Q6EPP9|GRF10_ORYSJ Growth-regulating factor 10 OS=Oryza sativa subsp. japonica GN=GRF10 PE=2 SV=1	9e-90	gi|125540676|gb|EAY87071.1| hypothetical protein OsI_08467 [Oryza sativa Indica Group]	2e-88	B9F1T2_ORYSJ/136-181 B9F1T2.1 PF08879.5;WRC;	3e-21	-	-	-	-	-	-	-
osa-miR169n	TAGCCAAGAATGACTTGCCTA	LOC_Os03g44540.1	2	1718-1738	1729	2	0.241095	4	4	1	0.00372865	10	10	LOC_Os03g44540.1	2188	nuclear transcription factor Y, alpha	sp|Q8LFU0|NFYAA_ARATH Nuclear transcription factor Y subunit A-10 OS=Arabidopsis thaliana GN=NFYA10 PE=2 SV=2	1e-17	gi|115454347|ref|NP_001050774.1| Os03g0647600 [Oryza sativa Japonica Group] gi|53370700|gb|AAU89195.1| CCAAT-box transcription factor -related [Oryza sativa Japonica Group] gi|108710095|gb|ABF97890.1| CCAAT-binding transcription factor subunit B family protein, expressed [Oryza sativa Japonica Group] gi|113549245|dbj|BAF12688.1| Os03g0647600 [Oryza sativa Japonica Group] gi|148921406|dbj|BAF64442…	3e-148	I1GQ01_BRADI/172-228 I1GQ01.1 PF02045.10;CBFB_NFYA;	9e-16	[K] Transcription	osa:4331796	2e-18	GO:0016602(CCAAT-binding factor complex);GO:0003677(DNA binding);GO:0003700(sequence-specific DNA binding transcription factor activity)	K08064	-	ko04612(Antigen processing and presentation)
osa-miR166c-3p	TCGGACCAGGCTTCATTCCCC	LOC_Os12g41860.1	3	877-897	888	2	0.946834	4	1.33333	0	0.0330928	26	8.66667	LOC_Os12g41860.1	3154	homeobox-leucine zipper protein	sp|Q2QM96|HOX33_ORYSJ Homeobox-leucine zipper protein HOX33 OS=Oryza sativa subsp. japonica GN=HOX33 PE=2 SV=1	0	gi|115489546|ref|NP_001067260.1| Os12g0612700 [Oryza sativa Japonica Group] gi|122248513|sp|Q2QM96.1|HOX33_ORYSJ RecName: Full=Homeobox-leucine zipper protein HOX33; AltName: Full=HD-ZIP protein HOX33; AltName: Full=Homeodomain transcription factor HOX33; AltName: Full=OsHox33 gi|187609460|sp|A2ZMN9.2|HOX33_ORYSI RecName: Full=Homeobox-leucine zipper protein HOX33; AltName: Full=HD-ZIP protein HO…	0	I1GQ25_BRADI/183-393 I1GQ25.1 PF01852.14;START;	2e-115	-	osa:4333544	0	GO:0005634(nucleus);GO:0043565(sequence-specific DNA binding);GO:0003700(sequence-specific DNA binding transcription factor activity)	K09338	-	-
osa-miR166k-3p	TCGGACCAGGCTTCAATCCCT	LOC_Os10g33960.4	2.5	925-944	935	0	0.0213227	20	3.41667	0	0.0255546	40	7.58333	LOC_Os10g33960.4	2084	homeobox-leucine zipper protein	sp|Q9AV49|HOX9_ORYSJ Homeobox-leucine zipper protein HOX9 OS=Oryza sativa subsp. japonica GN=HOX9 PE=2 SV=1	0	gi|115482560|ref|NP_001064873.1| Os10g0480200 [Oryza sativa Japonica Group] gi|75168160|sp|Q9AV49.1|HOX9_ORYSJ RecName: Full=Homeobox-leucine zipper protein HOX9; AltName: Full=HD-ZIP protein HOX9; AltName: Full=Homeodomain transcription factor HOX9; AltName: Full=OsHB2; AltName: Full=OsHox9 gi|13384370|gb|AAK21338.1|AC024594_2 putative homeodomain-leucine zipper protein [Oryza sativa Japonica Gr…	0	Q6RF30_MAIZE/164-374 Q6RF30.1 PF01852.14;START;	2e-105	-	ath:AT5G60690	0	GO:0005634(nucleus);GO:0043565(sequence-specific DNA binding);GO:0003700(sequence-specific DNA binding transcription factor activity)	K09338	-	-
PC-3p-18725_264	CTGCCGGCGATGCGCTC	LOC_Os08g24770.1	4	2023-2038	2029					4	1	1	1	LOC_Os08g24770.1	2587	interleukin-1 receptor-associated kinase 4	sp|Q3ECH2|Y1670_ARATH Probable receptor-like protein kinase At1g67000 OS=Arabidopsis thaliana GN=At1g67000 PE=2 SV=2	2e-88	gi|297726321|ref|NP_001175524.1| Os08g0335300 [Oryza sativa Japonica Group] gi|38424012|dbj|BAD01769.1| receptor serine/threonine kinase-like [Oryza sativa Japonica Group] gi|255678370|dbj|BAH94252.1| Os08g0335300 [Oryza sativa Japonica Group]	0	A3BS19_ORYSJ/4-279 A3BS19.1 PF00069.20;Pkinase;	4e-162	[T] Signal transduction mechanisms	ath:AT5G38990	1e-41	GO:0016021(integral to membrane);GO:0005886(plasma membrane);GO:0005524(ATP binding);GO:0004674(protein serine/threonine kinase activity)	K04733	EC:2.7.11.1	ko04210(Apoptosis);ko04620(Toll-like receptor signaling pathway);ko04722(Neurotrophin signaling pathway);ko05140(Leishmaniasis);ko05142(Chagas disease)
osa-miR1848	CCTCGCCGGCGCGCGCGTGCA	LOC_Os09g23550.1	4	718-737	728	4	1	1	0.333333					LOC_Os09g23550.1	1764	mannitol dehydrogenase	sp|Q6ERW7|CAD8C_ORYSJ Probable cinnamyl alcohol dehydrogenase 8C OS=Oryza sativa subsp. japonica GN=CAD8C PE=2 SV=2	0	gi|257096334|sp|Q6ERW7.2|CAD8C_ORYSJ RecName: Full=Probable cinnamyl alcohol dehydrogenase 8C; Short=OsCAD8C gi|218202121|gb|EEC84548.1| hypothetical protein OsI_31294 [Oryza sativa Indica Group] gi|222641530|gb|EEE69662.1| hypothetical protein OsJ_29283 [Oryza sativa Japonica Group]	0	I1QNT1_ORYGL/107-225 I1QNT1.1 PF08240.7;ADH_N;	3e-60	[Q] Secondary metabolites biosynthesis, transport and catabolism	osa:4346989	8e-175	GO:0045551(cinnamyl-alcohol dehydrogenase activity);GO:0008270(zinc ion binding);GO:0009809(lignin biosynthetic process)	K00095	EC:1.1.1.255	-
osa-miR169o	TAGCCAAGAATGACTTGCCTA	LOC_Os03g48970.1	3	1236-1256	1247	2	0.594598	10	2.5	1	0.0121512	21	5.25	LOC_Os03g48970.1	1594	nuclear transcription factor Y, alpha	sp|Q945M9|NFYA9_ARATH Nuclear transcription factor Y subunit A-9 OS=Arabidopsis thaliana GN=NFYA9 PE=2 SV=1	9e-33	gi|115454757|ref|NP_001050979.1| Os03g0696300 [Oryza sativa Japonica Group] gi|108710554|gb|ABF98349.1| CCAAT-binding transcription factor subunit B family protein, expressed [Oryza sativa Japonica Group] gi|108710555|gb|ABF98350.1| CCAAT-binding transcription factor subunit B family protein, expressed [Oryza sativa Japonica Group] gi|108710556|gb|ABF98351.1| CCAAT-binding transcription factor su…	2e-117	I1M0X4_SOYBN/148-204 I1M0X4.1 PF02045.10;CBFB_NFYA;	1e-23	[K] Transcription	osa:4331796	2e-33	GO:0016602(CCAAT-binding factor complex);GO:0003677(DNA binding);GO:0003700(sequence-specific DNA binding transcription factor activity);GO:0045892(negative regulation of transcription, DNA-dependent)	K08064	-	ko04612(Antigen processing and presentation)
osa-miR169g_R-1	TAGCCAAGGATGACTTGCCT	LOC_Os07g41720.1	3	1170-1189	1180					2	0.950473	2	1	LOC_Os07g41720.1	1431	nuclear transcription factor Y, alpha	sp|Q9SYH4|NFYA5_ARATH Nuclear transcription factor Y subunit A-5 OS=Arabidopsis thaliana GN=NFYA5 PE=2 SV=1	6e-26	gi|115473283|ref|NP_001060240.1| Os07g0608200 [Oryza sativa Japonica Group] gi|113611776|dbj|BAF22154.1| Os07g0608200 [Oryza sativa Japonica Group] gi|148921404|dbj|BAF64441.1| HAP2 subunit of HAP complex [Oryza sativa Japonica Group] gi|215678747|dbj|BAG95184.1| unnamed protein product [Oryza sativa Japonica Group]	7e-135	F2E347_HORVD/145-201 F2E347.1 PF02045.10;CBFB_NFYA;	5e-22	[K] Transcription	osa:4331796	6e-37	GO:0016602(CCAAT-binding factor complex);GO:0003677(DNA binding);GO:0003700(sequence-specific DNA binding transcription factor activity);GO:0009738(abscisic acid mediated signaling pathway);GO:0009785(blue light signaling pathway);GO:0045892(negative regulation of transcription, DNA-dependent);GO:0009414(response to water deprivation)	K08064	-	ko04612(Antigen processing and presentation)
osa-miR169j_R-1	TAGCCAAGGATGACTTGCCT	LOC_Os07g41720.2	3	1303-1322	1313					2	0.950473	2	1	LOC_Os07g41720.2	1564	nuclear transcription factor Y, alpha	sp|Q9SYH4|NFYA5_ARATH Nuclear transcription factor Y subunit A-5 OS=Arabidopsis thaliana GN=NFYA5 PE=2 SV=1	6e-26	gi|115473283|ref|NP_001060240.1| Os07g0608200 [Oryza sativa Japonica Group] gi|113611776|dbj|BAF22154.1| Os07g0608200 [Oryza sativa Japonica Group] gi|148921404|dbj|BAF64441.1| HAP2 subunit of HAP complex [Oryza sativa Japonica Group] gi|215678747|dbj|BAG95184.1| unnamed protein product [Oryza sativa Japonica Group]	8e-135	F2E347_HORVD/145-201 F2E347.1 PF02045.10;CBFB_NFYA;	6e-22	[K] Transcription	osa:4331796	7e-37	GO:0016602(CCAAT-binding factor complex);GO:0003677(DNA binding);GO:0003700(sequence-specific DNA binding transcription factor activity);GO:0009738(abscisic acid mediated signaling pathway);GO:0009785(blue light signaling pathway);GO:0045892(negative regulation of transcription, DNA-dependent);GO:0009414(response to water deprivation)	K08064	-	ko04612(Antigen processing and presentation)
osa-miR169m_R-1	TAGCCAAGGATGACTTGCCT	LOC_Os03g48970.4	3	1229-1248	1239	2	0.946834	10	2.5	1	0.0389544	21	5.25	LOC_Os03g48970.4	1586	nuclear transcription factor Y, alpha	sp|Q945M9|NFYA9_ARATH Nuclear transcription factor Y subunit A-9 OS=Arabidopsis thaliana GN=NFYA9 PE=2 SV=1	8e-34	gi|115454757|ref|NP_001050979.1| Os03g0696300 [Oryza sativa Japonica Group] gi|108710554|gb|ABF98349.1| CCAAT-binding transcription factor subunit B family protein, expressed [Oryza sativa Japonica Group] gi|108710555|gb|ABF98350.1| CCAAT-binding transcription factor subunit B family protein, expressed [Oryza sativa Japonica Group] gi|108710556|gb|ABF98351.1| CCAAT-binding transcription factor su…	2e-110	I1M0X4_SOYBN/148-204 I1M0X4.1 PF02045.10;CBFB_NFYA;	1e-23	[K] Transcription	osa:4331796	2e-33	GO:0016602(CCAAT-binding factor complex);GO:0003677(DNA binding);GO:0003700(sequence-specific DNA binding transcription factor activity);GO:0045892(negative regulation of transcription, DNA-dependent)	K08064	-	ko04612(Antigen processing and presentation)
osa-miR166b-3p	TCGGACCAGGCTTCATTCCCC	LOC_Os10g33960.3	3	924-944	935	0	0.0276304	20	3.41667	0	0.0330928	40	7.58333	LOC_Os10g33960.3	1804	homeobox-leucine zipper protein	sp|Q9AV49|HOX9_ORYSJ Homeobox-leucine zipper protein HOX9 OS=Oryza sativa subsp. japonica GN=HOX9 PE=2 SV=1	0	gi|115482560|ref|NP_001064873.1| Os10g0480200 [Oryza sativa Japonica Group] gi|75168160|sp|Q9AV49.1|HOX9_ORYSJ RecName: Full=Homeobox-leucine zipper protein HOX9; AltName: Full=HD-ZIP protein HOX9; AltName: Full=Homeodomain transcription factor HOX9; AltName: Full=OsHB2; AltName: Full=OsHox9 gi|13384370|gb|AAK21338.1|AC024594_2 putative homeodomain-leucine zipper protein [Oryza sativa Japonica Gr…	0	Q6RF30_MAIZE/164-374 Q6RF30.1 PF01852.14;START;	2e-105	-	ath:AT5G60690	0	GO:0005634(nucleus);GO:0043565(sequence-specific DNA binding);GO:0003700(sequence-specific DNA binding transcription factor activity)	K09338	-	-
osa-miR1320-5p	TGGAACGGAGGAATTTTATAG	LOC_Os12g42220.1	4	1209-1229	1220	4	0.974915	1	1					LOC_Os12g42220.1	1474	-	-	-	gi|115489594|ref|NP_001067284.1| Os12g0616800 [Oryza sativa Japonica Group] gi|77557066|gb|ABA99862.1| expressed protein [Oryza sativa Japonica Group] gi|77557067|gb|ABA99863.1| expressed protein [Oryza sativa Japonica Group] gi|113649791|dbj|BAF30303.1| Os12g0616800 [Oryza sativa Japonica Group] gi|215687206|dbj|BAG91771.1| unnamed protein product [Oryza sativa Japonica Group]	1e-93	-	-	-	-	-	-	-	-	-
osa-miR169j_R-1	TAGCCAAGGATGACTTGCCT	LOC_Os03g48970.2	3	1766-1785	1776	2	0.946834	10	2.5	1	0.0389544	21	5.25	LOC_Os03g48970.2	2123	nuclear transcription factor Y, alpha	sp|Q945M9|NFYA9_ARATH Nuclear transcription factor Y subunit A-9 OS=Arabidopsis thaliana GN=NFYA9 PE=2 SV=1	1e-32	gi|115454757|ref|NP_001050979.1| Os03g0696300 [Oryza sativa Japonica Group] gi|108710554|gb|ABF98349.1| CCAAT-binding transcription factor subunit B family protein, expressed [Oryza sativa Japonica Group] gi|108710555|gb|ABF98350.1| CCAAT-binding transcription factor subunit B family protein, expressed [Oryza sativa Japonica Group] gi|108710556|gb|ABF98351.1| CCAAT-binding transcription factor su…	3e-117	I1M0X4_SOYBN/148-204 I1M0X4.1 PF02045.10;CBFB_NFYA;	2e-23	[K] Transcription	osa:4331796	3e-33	GO:0016602(CCAAT-binding factor complex);GO:0003677(DNA binding);GO:0003700(sequence-specific DNA binding transcription factor activity);GO:0045892(negative regulation of transcription, DNA-dependent)	K08064	-	ko04612(Antigen processing and presentation)
osa-miR166j-3p	TCGGACCAGGCTTCATTCCCC	LOC_Os10g33960.4	3	924-944	935	0	0.0276304	20	3.41667	0	0.0330928	40	7.58333	LOC_Os10g33960.4	2084	homeobox-leucine zipper protein	sp|Q9AV49|HOX9_ORYSJ Homeobox-leucine zipper protein HOX9 OS=Oryza sativa subsp. japonica GN=HOX9 PE=2 SV=1	0	gi|115482560|ref|NP_001064873.1| Os10g0480200 [Oryza sativa Japonica Group] gi|75168160|sp|Q9AV49.1|HOX9_ORYSJ RecName: Full=Homeobox-leucine zipper protein HOX9; AltName: Full=HD-ZIP protein HOX9; AltName: Full=Homeodomain transcription factor HOX9; AltName: Full=OsHB2; AltName: Full=OsHox9 gi|13384370|gb|AAK21338.1|AC024594_2 putative homeodomain-leucine zipper protein [Oryza sativa Japonica Gr…	0	Q6RF30_MAIZE/164-374 Q6RF30.1 PF01852.14;START;	2e-105	-	ath:AT5G60690	0	GO:0005634(nucleus);GO:0043565(sequence-specific DNA binding);GO:0003700(sequence-specific DNA binding transcription factor activity)	K09338	-	-
PC-3p-35500_181	GCTTCTTAGAGGGACT	LOC_Os09g40000.3	3	600-615	606	4	1	1	0.25					LOC_Os09g40000.3	2457	-	sp|Q8N9R8|SCAI_HUMAN Protein SCAI OS=Homo sapiens GN=SCAI PE=1 SV=2	1e-33	gi|53793525|dbj|BAD54686.1| unknown protein [Oryza sativa Japonica Group] gi|222642152|gb|EEE70284.1| hypothetical protein OsJ_30446 [Oryza sativa Japonica Group]	0	B8BEV1_ORYSI/35-554 B8BEV1.1 PF12070.3;DUF3550;	0	-	-	-	GO:0005737(cytoplasm);GO:0016021(integral to membrane);GO:0005634(nucleus);GO:0005515(protein binding);GO:0003714(transcription corepressor activity);GO:0030336(negative regulation of cell migration);GO:0035024(negative regulation of Rho protein signal transduction);GO:0006355(regulation of transcription, DNA-dependent);GO:0006351(transcription, DNA-dependent)	-	-	-
PC-5p-705811_3	TCAGCGCGACGGAATC	LOC_Os09g03610.3	4	1574-1590	1580					4	1	1	0.25	LOC_Os09g03610.3	2775	bruno	sp|O04425|FCA_ARATH Flowering time control protein FCA OS=Arabidopsis thaliana GN=FCA PE=1 SV=2	4e-80	gi|218201679|gb|EEC84106.1| hypothetical protein OsI_30426 [Oryza sativa Indica Group]	0	Q6WQT6_ORYSI/124-192 Q6WQT6.1 PF00076.17;RRM_1;	2e-32	[A] RNA processing and modification	dme:Dmel_CG31762	3e-32	GO:0000785(chromatin);GO:0005634(nucleus);GO:0000166(nucleotide binding);GO:0003723(RNA binding);GO:0030154(cell differentiation);GO:0031048(chromatin silencing by small RNA);GO:0009790(embryo development);GO:0009553(embryo sac development);GO:0009908(flower development);GO:0009909(regulation of flower development)	K02177	-	ko04320(Dorso-ventral axis formation)
osa-miR396f-5p	TCCACAGGCTTTCTTGAACTG	LOC_Os02g45570.1	1	629-649	640	4	0.999398	1	0.5					LOC_Os02g45570.1	916	-	sp|Q6EPP9|GRF10_ORYSJ Growth-regulating factor 10 OS=Oryza sativa subsp. japonica GN=GRF10 PE=2 SV=1	2e-92	gi|115447911|ref|NP_001047735.1| Os02g0678800 [Oryza sativa Japonica Group] gi|75121397|sp|Q6EPP9.1|GRF10_ORYSJ RecName: Full=Growth-regulating factor 10; Short=OsGRF10; AltName: Full=Transcription activator GRF10 gi|50252994|dbj|BAD29245.1| growth-regulating factor 1-like [Oryza sativa Japonica Group] gi|50253125|dbj|BAD29371.1| growth-regulating factor 1-like [Oryza sativa Japonica Group] gi|51…	9e-91	B9F1T2_ORYSJ/136-181 B9F1T2.1 PF08879.5;WRC;	3e-21	-	-	-	-	-	-	-
osa-miR396f-5p	TCCACAGGCTTTCTTGAACTG	LOC_Os03g47140.1	1	947-967	958	4	0.999398	1	1					LOC_Os03g47140.1	1975	-	sp|Q9FRG8|GRF9_ORYSJ Growth-regulating factor 9 OS=Oryza sativa subsp. japonica GN=GRF9 PE=2 SV=1	0	gi|115454563|ref|NP_001050882.1| Os03g0674700 [Oryza sativa Japonica Group] gi|75172204|sp|Q9FRG8.1|GRF9_ORYSJ RecName: Full=Growth-regulating factor 9; Short=OsGRF9; AltName: Full=Transcription activator GRF9 gi|12039285|gb|AAG46075.1|AC079830_15 hypothetical protein [Oryza sativa Japonica Group] gi|40538930|gb|AAR87187.1| expressed protein [Oryza sativa Japonica Group] gi|51039847|tpg|DAA04953.…	0	B6T7R7_MAIZE/157-202 B6T7R7.1 PF08879.5;WRC;	6e-21	-	-	-	-	-	-	-
osa-miR156f_L+1	TTGACAGAAGAGAGTGAGCAC	LOC_Os06g49010.5	1	2018-2038	2029	4	0.989569	1	0.166667					LOC_Os06g49010.5	2602	-	sp|Q5Z818|SPL12_ORYSJ Squamosa promoter-binding-like protein 12 OS=Oryza sativa subsp. japonica GN=SPL12 PE=2 SV=1	0	gi|115469800|ref|NP_001058499.1| Os06g0703500 [Oryza sativa Japonica Group] gi|75112353|sp|Q5Z818.1|SPL12_ORYSJ RecName: Full=Squamosa promoter-binding-like protein 12 gi|53791916|dbj|BAD54038.1| squamosa promoter binding protein 2-like [Oryza sativa Japonica Group] gi|113596539|dbj|BAF20413.1| Os06g0703500 [Oryza sativa Japonica Group] gi|215706473|dbj|BAG93329.1| unnamed protein product [Oryza …	0	SPL12_ORYSI/179-257 A2YGR5.1 PF03110.9;SBP;	1e-40	-	-	-	GO:0005634(nucleus);GO:0003677(DNA binding);GO:0046872(metal ion binding);GO:0006355(regulation of transcription, DNA-dependent);GO:0006351(transcription, DNA-dependent)	-	-	-
osa-miR1428e-3p	TAAGATAATGCCATGAATTTG	LOC_Os03g17980.2	4	1259-1279	1270	2	0.409436	2	0.666667	2	0.416904	3	1	LOC_Os03g17980.2	2204	5'-AMP-activated protein kinase, catalytic alpha subunit	sp|Q02723|RKIN1_SECCE Carbon catabolite-derepressing protein kinase OS=Secale cereale GN=RKIN1 PE=2 SV=1	0	gi|115452379|ref|NP_001049790.1| Os03g0289100 [Oryza sativa Japonica Group] gi|4107003|dbj|BAA36295.1| OSK5 [Oryza sativa] gi|4107007|dbj|BAA36297.1| OSK3 [Oryza sativa] gi|28201244|dbj|BAC56590.1| SnRK1b protein kinase [Oryza sativa Japonica Group] gi|108707590|gb|ABF95385.1| Carbon catabolite derepressing protein kinase, putative, expressed [Oryza sativa Japonica Group] gi|113548261|dbj|BAF1170…	0	F5B4I6_AVESA/17-269 F5B4I6.1 PF00069.20;Pkinase;	1e-139	[T] Signal transduction mechanisms	pop:POPTR_818055	0	GO:0005524(ATP binding);GO:0004674(protein serine/threonine kinase activity);GO:0005975(carbohydrate metabolic process)	K07198	EC:2.7.11.11	ko04140(Regulation of autophagy);ko04150(mTOR signaling pathway);ko04910(Insulin signaling pathway);ko04920(Adipocytokine signaling pathway);ko05410(Hypertrophic cardiomyopathy (HCM))
osa-miR166m_R-1	TCGGACCAGGCTTCATTCCC	LOC_Os10g33960.2	2	697-716	707	0	0.0234298	20	3.41667	0	0.0280738	40	7.58333	LOC_Os10g33960.2	3002	homeobox-leucine zipper protein	sp|Q9AV49|HOX9_ORYSJ Homeobox-leucine zipper protein HOX9 OS=Oryza sativa subsp. japonica GN=HOX9 PE=2 SV=1	0	gi|115482560|ref|NP_001064873.1| Os10g0480200 [Oryza sativa Japonica Group] gi|75168160|sp|Q9AV49.1|HOX9_ORYSJ RecName: Full=Homeobox-leucine zipper protein HOX9; AltName: Full=HD-ZIP protein HOX9; AltName: Full=Homeodomain transcription factor HOX9; AltName: Full=OsHB2; AltName: Full=OsHox9 gi|13384370|gb|AAK21338.1|AC024594_2 putative homeodomain-leucine zipper protein [Oryza sativa Japonica Gr…	0	Q6RF30_MAIZE/164-374 Q6RF30.1 PF01852.14;START;	3e-105	-	ath:AT5G60690	0	GO:0005634(nucleus);GO:0043565(sequence-specific DNA binding);GO:0003700(sequence-specific DNA binding transcription factor activity)	K09338	-	-
osa-miR1425-5p	TAGGATTCAATCCTTGCTGCT	LOC_Os08g01650.1	3	1325-1345	1336	4	0.546039	1	1	4	0.473902	1	1	LOC_Os08g01650.1	2680	-	sp|Q76C99|RF1_ORYSI Protein Rf1, mitochondrial OS=Oryza sativa subsp. indica GN=Rf1 PE=2 SV=1	0	gi|42408237|dbj|BAD09394.1| putative PPR protein [Oryza sativa Japonica Group] gi|215678545|dbj|BAG92200.1| unnamed protein product [Oryza sativa Japonica Group]	0	B9FYP6_ORYSJ/276-324 B9FYP6.1 PF13041.1;PPR_2;	1e-22	[R] General function prediction only	-	-	GO:0005739(mitochondrion);GO:0005488(binding)	-	-	-
osa-miR319a-3p.2-3p_R+1	TTGGACTGAAGGGTGCTCCCT	LOC_Os07g05720.1	1.5	1330-1349	1340					4	0.575294	1	1	LOC_Os07g05720.1	2109	-	sp|Q10CE8|PCF6_ORYSJ Transcription factor PCF6 OS=Oryza sativa subsp. japonica GN=PCF6 PE=2 SV=1	1e-32	gi|115470613|ref|NP_001058905.1| Os07g0152000 [Oryza sativa Japonica Group] gi|113610441|dbj|BAF20819.1| Os07g0152000 [Oryza sativa Japonica Group] gi|125557261|gb|EAZ02797.1| hypothetical protein OsI_24924 [Oryza sativa Indica Group] gi|125599142|gb|EAZ38718.1| hypothetical protein OsJ_23121 [Oryza sativa Japonica Group]	2e-141	Q7XIX9_ORYSJ/58-293 Q7XIX9.1 PF03634.8;TCP;	3e-51	-	-	-	GO:0005634(nucleus);GO:0003677(DNA binding);GO:0007275(multicellular organismal development);GO:0006355(regulation of transcription, DNA-dependent);GO:0006351(transcription, DNA-dependent)	-	-	-
PC-3p-18725_264	CTGCCGGCGATGCGCTC	LOC_Os09g32570.1	4	983-999	990	4	1	1	1					LOC_Os09g32570.1	1298	alcohol dehydrogenase	sp|Q9SV68|QORH_ARATH Putative quinone-oxidoreductase homolog, chloroplastic OS=Arabidopsis thaliana GN=At4g13010 PE=2 SV=1	3e-97	gi|297609751|ref|NP_001063587.2| Os09g0502500 [Oryza sativa Japonica Group] gi|215766535|dbj|BAG98843.1| unnamed protein product [Oryza sativa Japonica Group] gi|255679034|dbj|BAF25501.2| Os09g0502500 [Oryza sativa Japonica Group]	4e-168	Q0J0P9_ORYSJ/203-334 Q0J0P9.2 PF13602.1;ADH_zinc_N_2;	4e-68	[C] Energy production and conversion ;[R] General function prediction only	osa:4335572	5e-80	GO:0009706(chloroplast inner membrane);GO:0009535(chloroplast thylakoid membrane);GO:0005886(plasma membrane);GO:0005773(vacuole);GO:0016491(oxidoreductase activity);GO:0008270(zinc ion binding)	K00001	EC:1.1.1.1	ko00010(Glycolysis / Gluconeogenesis);ko00071(Fatty acid metabolism);ko00350(Tyrosine metabolism);ko00624(1- and 2-Methylnaphthalene degradation);ko00641(3-Chloroacrylic acid degradation);ko00830(Retinol metabolism);ko00980(Metabolism of xenobiotics by cytochrome P450);ko00982(Drug metabolism - cytochrome P450)
osa-miR166a-3p	TCGGACCAGGCTTCATTCCCC	LOC_Os03g01890.1	3	1089-1109	1100	0	0.0276304	19	3.16667	0	0.0330928	29	4.83333	LOC_Os03g01890.1	3391	homeobox-leucine zipper protein	sp|Q6TAQ6|HOX10_ORYSJ Homeobox-leucine zipper protein HOX10 OS=Oryza sativa subsp. japonica GN=HOX10 PE=2 SV=1	0	gi|115450213|ref|NP_001048707.1| Os03g0109400 [Oryza sativa Japonica Group] gi|75128608|sp|Q6TAQ6.1|HOX10_ORYSJ RecName: Full=Homeobox-leucine zipper protein HOX10; AltName: Full=HD-ZIP protein HOX10; AltName: Full=Homeodomain transcription factor HOX10; AltName: Full=OsHB1; AltName: Full=OsHox10 gi|37813100|gb|AAR04340.1| homeodomain leucine-zipper protein Hox10 [Oryza sativa Japonica Group] gi|…	0	Q6RF30_MAIZE/164-374 Q6RF30.1 PF01852.14;START;	4e-104	-	ath:AT5G60690	0	GO:0005634(nucleus);GO:0043565(sequence-specific DNA binding);GO:0003700(sequence-specific DNA binding transcription factor activity)	K09338	-	-
osa-miR166a-3p	TCGGACCAGGCTTCATTCCCC	LOC_Os12g41860.1	3	877-897	888	2	0.946834	4	1.33333	0	0.0330928	26	8.66667	LOC_Os12g41860.1	3154	homeobox-leucine zipper protein	sp|Q2QM96|HOX33_ORYSJ Homeobox-leucine zipper protein HOX33 OS=Oryza sativa subsp. japonica GN=HOX33 PE=2 SV=1	0	gi|115489546|ref|NP_001067260.1| Os12g0612700 [Oryza sativa Japonica Group] gi|122248513|sp|Q2QM96.1|HOX33_ORYSJ RecName: Full=Homeobox-leucine zipper protein HOX33; AltName: Full=HD-ZIP protein HOX33; AltName: Full=Homeodomain transcription factor HOX33; AltName: Full=OsHox33 gi|187609460|sp|A2ZMN9.2|HOX33_ORYSI RecName: Full=Homeobox-leucine zipper protein HOX33; AltName: Full=HD-ZIP protein HO…	0	I1GQ25_BRADI/183-393 I1GQ25.1 PF01852.14;START;	2e-115	-	osa:4333544	0	GO:0005634(nucleus);GO:0043565(sequence-specific DNA binding);GO:0003700(sequence-specific DNA binding transcription factor activity)	K09338	-	-
PC-3p-269067_20	GTGGAAACGCTCTTTAA	LOC_Os11g44810.1	4	328-345	335	2	0.985204	2	1	3	0.337708	3	1.5	LOC_Os11g44810.1	952	-	sp|Q05349|12KD_FRAAN Auxin-repressed 12.5 kDa protein OS=Fragaria ananassa PE=2 SV=1	2e-23	gi|115486573|ref|NP_001068430.1| Os11g0671000 [Oryza sativa Japonica Group] gi|77552436|gb|ABA95233.1| auxin-repressed protein-like protein ARP1, putative, expressed [Oryza sativa Japonica Group] gi|113645652|dbj|BAF28793.1| Os11g0671000 [Oryza sativa Japonica Group] gi|215686394|dbj|BAG87655.1| unnamed protein product [Oryza sativa Japonica Group] gi|215767531|dbj|BAG99759.1| unnamed protein pro…	1e-47	B8B9G7_ORYSI/5-125 B8B9G7.1 PF05564.7;Auxin_repressed;	4e-46	-	-	-	GO:0009734(auxin mediated signaling pathway)	-	-	-
PC-5p-705811_3	TCAGCGCGACGGAATC	LOC_Os04g54474.3	4	1218-1232	1224	4	1	1	0.333333					LOC_Os04g54474.3	1813	plant G-box-binding factor	sp|Q39162|TGA4_ARATH Transcription factor TGA4 OS=Arabidopsis thaliana GN=TGA4 PE=1 SV=2	2e-92	gi|215707143|dbj|BAG93603.1| unnamed protein product [Oryza sativa Japonica Group]	0	A2XY14_ORYSI/151-232 A2XY14.1 PF14144.1;DOG1;	1e-40	-	ath:AT5G10030	5e-92	GO:0005634(nucleus);GO:0046983(protein dimerization activity);GO:0043565(sequence-specific DNA binding);GO:0003700(sequence-specific DNA binding transcription factor activity);GO:0042742(defense response to bacterium);GO:0009409(response to cold)	K09060	-	-
osa-miR1436_L-2R+1	ATTATGGGACGGAGGGAGTA	LOC_Os06g05530.2	3.5	993-1012	1003	4	0.999946	1	0.333333					LOC_Os06g05530.2	1153	-	-	-	gi|218197575|gb|EEC80002.1| hypothetical protein OsI_21654 [Oryza sativa Indica Group]	5e-96	B8B2P5_ORYSI/130-203 B8B2P5.1 PF00076.17;RRM_1;	2e-31	-	-	-	-	-	-	-
osa-miR160f-5p	TGCCTGGCTCCCTGAATGCCA	LOC_Os02g41800.2	2	1484-1504	1495	0	0.0208538	7	3.5	0	0.0249938	11	5.5	LOC_Os02g41800.2	2590	-	sp|Q6K223|ARFH_ORYSJ Auxin response factor 8 OS=Oryza sativa subsp. japonica GN=ARF8 PE=2 SV=1	0	gi|75261153|sp|Q6K223.1|ARFH_ORYSJ RecName: Full=Auxin response factor 8 gi|48717038|dbj|BAD23727.1| putative auxin response factor 10 [Oryza sativa Japonica Group] gi|215769265|dbj|BAH01494.1| unnamed protein product [Oryza sativa Japonica Group] gi|222623278|gb|EEE57410.1| hypothetical protein OsJ_07601 [Oryza sativa Japonica Group]	0	I1P2E5_ORYGL/529-681 I1P2E5.1 PF02309.11;AUX_IAA;	4e-68	-	-	-	GO:0005634(nucleus);GO:0003677(DNA binding);GO:0046983(protein dimerization activity);GO:0009734(auxin mediated signaling pathway);GO:0006355(regulation of transcription, DNA-dependent);GO:0006351(transcription, DNA-dependent)	-	-	-
osa-miR396c-5p	TTCCACAGCTTTCTTGAACTT	LOC_Os02g53690.1	4	570-591	581	4	0.999537	1	1	4	0.998058	1	1	LOC_Os02g53690.1	1884	-	sp|Q6AWY8|GRF1_ORYSJ Growth-regulating factor 1 OS=Oryza sativa subsp. japonica GN=GRF1 PE=2 SV=1	2e-179	gi|115449017|ref|NP_001048288.1| Os02g0776900 [Oryza sativa Japonica Group] gi|75120360|sp|Q6AWY8.1|GRF1_ORYSJ RecName: Full=Growth-regulating factor 1; Short=OsGRF1; AltName: Full=Transcription activator GRF1 gi|51039831|tpg|DAA05205.1| TPA_exp: growth-regulating factor 1 [Oryza sativa (japonica cultivar-group)] gi|113537819|dbj|BAF10202.1| Os02g0776900 [Oryza sativa Japonica Group]	9e-178	I1LJ60_SOYBN/89-134 I1LJ60.1 PF08879.5;WRC;	4e-20	-	-	-	-	-	-	-
PC-3p-18725_264	CTGCCGGCGATGCGCTC	LOC_Os11g41170.1	4	2319-2336	2327	4	1	1	1					LOC_Os11g41170.1	3372	-	sp|Q8L765|BPM1_ARATH BTB/POZ and MATH domain-containing protein 1 OS=Arabidopsis thaliana GN=BPM1 PE=1 SV=1	4e-38	gi|222616278|gb|EEE52410.1| hypothetical protein OsJ_34519 [Oryza sativa Japonica Group]	0	Q0IRI5_ORYSJ/21-135 Q0IRI5.1 PF00651.26;BTB;	4e-33	[D] Cell cycle control, cell division, chromosome partitioning ;[R] General function prediction only	-	-	GO:0005634(nucleus);GO:0042802(identical protein binding);GO:0071472(cellular response to salt stress);GO:0042631(cellular response to water deprivation)	-	-	-
PC-3p-121977_42	ATTCCGTTAACGAACGA	LOC_Os03g50070.1	3	901-916	907	2	0.676512	2	2					LOC_Os03g50070.1	1608	3-oxo-5-alpha-steroid 4-dehydrogenase 1	-	-	gi|115454871|ref|NP_001051036.1| Os03g0708400 [Oryza sativa Japonica Group] gi|13937298|gb|AAK50129.1|AC087797_14 unknown protein [Oryza sativa Japonica Group] gi|108710687|gb|ABF98482.1| expressed protein [Oryza sativa Japonica Group] gi|113549507|dbj|BAF12950.1| Os03g0708400 [Oryza sativa Japonica Group] gi|125545445|gb|EAY91584.1| hypothetical protein OsI_13219 [Oryza sativa Indica Group] gi|1…	2e-147	I1PEW1_ORYGL/24-252 I1PEW1.1 PF06966.7;DUF1295;	2e-112	[R] General function prediction only	lla:L176238	4e-23	-	K12343	EC:1.3.99.5	ko00140(Steroid hormone biosynthesis)
osa-miR1425-5p	TAGGATTCAATCCTTGCTGCT	LOC_Os10g35240.1	3.5	1296-1316	1307	1	0.0104574	2	1	0	0.00687936	4	2	LOC_Os10g35240.1	2660	-	sp|Q76C99|RF1_ORYSI Protein Rf1, mitochondrial OS=Oryza sativa subsp. indica GN=Rf1 PE=2 SV=1	0	gi|115482712|ref|NP_001064949.1| Os10g0495200 [Oryza sativa Japonica Group] gi|78708847|gb|ABB47822.1| Rf1 protein, mitochondrial precursor, putative, expressed [Oryza sativa Japonica Group] gi|113639558|dbj|BAF26863.1| Os10g0495200 [Oryza sativa Japonica Group]	0	B9G6G5_ORYSJ/676-1033 B9G6G5.1 PF07814.8;WAPL;	3e-39	[R] General function prediction only	-	-	GO:0005739(mitochondrion);GO:0005488(binding)	-	-	-
osa-MIR1851-p5_1ss1CT	TTCTTCTTCCTCCATCCTGCG	LOC_Os05g37730.1	4	1638-1659	1650	2	1	2	2	4	1	1	1	LOC_Os05g37730.1	2097	-	sp|Q8S9H7|DIV_ANTMA Transcription factor DIVARICATA OS=Antirrhinum majus GN=DIVARICATA PE=2 SV=1	3e-65	gi|115464205|ref|NP_001055702.1| Os05g0449900 [Oryza sativa Japonica Group] gi|53749253|gb|AAU90113.1| unknown protein [Oryza sativa Japonica Group] gi|113579253|dbj|BAF17616.1| Os05g0449900 [Oryza sativa Japonica Group] gi|215686940|dbj|BAG90775.1| unnamed protein product [Oryza sativa Japonica Group]	2e-174	I1HIW6_BRADI/140-187 I1HIW6.1 PF00249.26;Myb_DNA-binding;	2e-21	[O] Posttranslational modification, protein turnover, chaperones	-	-	-	-	-	-
osa-miR166c-3p	TCGGACCAGGCTTCATTCCCC	LOC_Os10g33960.4	3	924-944	935	0	0.0276304	20	3.41667	0	0.0330928	40	7.58333	LOC_Os10g33960.4	2084	homeobox-leucine zipper protein	sp|Q9AV49|HOX9_ORYSJ Homeobox-leucine zipper protein HOX9 OS=Oryza sativa subsp. japonica GN=HOX9 PE=2 SV=1	0	gi|115482560|ref|NP_001064873.1| Os10g0480200 [Oryza sativa Japonica Group] gi|75168160|sp|Q9AV49.1|HOX9_ORYSJ RecName: Full=Homeobox-leucine zipper protein HOX9; AltName: Full=HD-ZIP protein HOX9; AltName: Full=Homeodomain transcription factor HOX9; AltName: Full=OsHB2; AltName: Full=OsHox9 gi|13384370|gb|AAK21338.1|AC024594_2 putative homeodomain-leucine zipper protein [Oryza sativa Japonica Gr…	0	Q6RF30_MAIZE/164-374 Q6RF30.1 PF01852.14;START;	2e-105	-	ath:AT5G60690	0	GO:0005634(nucleus);GO:0043565(sequence-specific DNA binding);GO:0003700(sequence-specific DNA binding transcription factor activity)	K09338	-	-
osa-MIR1851-p5_1ss1CT	TTCTTCTTCCTCCATCCTGCG	LOC_Os07g46790.1	4	2829-2849	2840	4	1	1	1	2	1	2	2	LOC_Os07g46790.1	3478	4-alpha-glucanotransferase	sp|Q69Q02|DPE2_ORYSJ 4-alpha-glucanotransferase DPE2 OS=Oryza sativa subsp. japonica GN=DPE2 PE=2 SV=1	0	gi|115473897|ref|NP_001060547.1| Os07g0662900 [Oryza sativa Japonica Group] gi|75118561|sp|Q69Q02.1|DPE2_ORYSJ RecName: Full=4-alpha-glucanotransferase DPE2; AltName: Full=Amylomaltase; AltName: Full=Disproportionating enzyme; Short=D-enzyme; AltName: Full=Protein DISPROPORTIONATING ENZYME 2 gi|50510227|dbj|BAD31425.1| putative 4-alpha-glucanotransferase [Oryza sativa Japonica Group] gi|113612083…	0	DPE2_ORYSJ/269-919 Q69Q02.1 PF02446.12;Glyco_hydro_77;	0	-	osa:4344192	0	GO:0005829(cytosol);GO:0004134(4-alpha-glucanotransferase activity);GO:0043169(cation binding)	K00705	EC:2.4.1.25	ko00500(Starch and sucrose metabolism)
osa-miR399d	TGCCAAAGGAGAGTTGCCCTG	LOC_Os04g55230.1	3	4033-4052	4043	4	0.546039	1	1					LOC_Os04g55230.1	5705	translation initiation factor eIF-3 subunit P135	sp|F4J5S1|CLU_ARATH Clustered mitochondria protein OS=Arabidopsis thaliana GN=FMT PE=2 SV=1	7e-88	gi|38344005|emb|CAE03171.2| OSJNBa0070O11.2 [Oryza sativa Japonica Group] gi|222629661|gb|EEE61793.1| hypothetical protein OsJ_16398 [Oryza sativa Japonica Group]	0	B8AV88_ORYSI/715-864 B8AV88.1 PF12807.2;eIF3_p135;	9e-80	[R] General function prediction only	pop:POPTR_843324	5e-87	-	K03255	-	-
osa-miR166l-3p	TCGGACCAGGCTTCAATCCCT	LOC_Os03g01890.2	2.5	1090-1109	1100	0	0.0213227	19	3.16667	0	0.0255546	29	4.83333	LOC_Os03g01890.2	2539	homeobox-leucine zipper protein	sp|Q6TAQ6|HOX10_ORYSJ Homeobox-leucine zipper protein HOX10 OS=Oryza sativa subsp. japonica GN=HOX10 PE=2 SV=1	0	gi|108705780|gb|ABF93575.1| rolled leaf1, putative, expressed [Oryza sativa Japonica Group]	0	Q6RF30_MAIZE/164-374 Q6RF30.1 PF01852.14;START;	3e-104	-	ath:AT5G60690	0	GO:0005634(nucleus);GO:0043565(sequence-specific DNA binding);GO:0003700(sequence-specific DNA binding transcription factor activity)	K09338	-	-
osa-miR169i_R-1	TAGCCAAGGATGACTTGCCT	LOC_Os05g25180.1	4	1271-1291	1282	4	0.602026	1	1					LOC_Os05g25180.1	2162	-	sp|Q96EX2|RNFT2_HUMAN RING finger and transmembrane domain-containing protein 2 OS=Homo sapiens GN=RNFT2 PE=2 SV=2	8e-33	gi|218196536|gb|EEC78963.1| hypothetical protein OsI_19432 [Oryza sativa Indica Group]	3e-157	Q0DJ87_ORYSJ/400-440 Q0DJ87.1 PF13639.1;zf-RING_2;	5e-19	[S] Function unknown	-	-	GO:0016021(integral to membrane);GO:0008270(zinc ion binding)	-	-	-
osa-miR164e	TGGAGAAGCAGGGCACGTGAG	LOC_Os12g41680.1	3	911-931	922	2	0.868857	4	4	2	0.875139	2	2	LOC_Os12g41680.1	1532	-	sp|Q84TE6|NAC22_ARATH NAC domain-containing protein 21/22 OS=Arabidopsis thaliana GN=NAC021 PE=1 SV=2	1e-60	gi|115489522|ref|NP_001067248.1| Os12g0610600 [Oryza sativa Japonica Group] gi|77556571|gb|ABA99367.1| salicylic acid-induced protein 19, putative, expressed [Oryza sativa Japonica Group] gi|113649755|dbj|BAF30267.1| Os12g0610600 [Oryza sativa Japonica Group] gi|125580037|gb|EAZ21183.1| hypothetical protein OsJ_36832 [Oryza sativa Japonica Group]	5e-142	I1R7R9_ORYGL/14-143 I1R7R9.1 PF02365.10;NAM;	7e-73	-	-	-	GO:0005634(nucleus);GO:0003677(DNA binding);GO:0003700(sequence-specific DNA binding transcription factor activity);GO:0009734(auxin mediated signaling pathway);GO:0048527(lateral root development);GO:0010072(primary shoot apical meristem specification)	-	-	-
osa-miR1848	CCTCGCCGGCGCGCGCGTGCA	LOC_Os03g06390.1	4	267-286	277	4	1	1	1	4	1	1	1	LOC_Os03g06390.1	1672	-	-	-	gi|108706298|gb|ABF94093.1| expressed protein [Oryza sativa Japonica Group] gi|125542490|gb|EAY88629.1| hypothetical protein OsI_10106 [Oryza sativa Indica Group] gi|215708840|dbj|BAG94109.1| unnamed protein product [Oryza sativa Japonica Group] gi|222624226|gb|EEE58358.1| hypothetical protein OsJ_09490 [Oryza sativa Japonica Group]	1e-62	-	-	-	-	-	-	-	-	-
osa-miR172a	AGAATCTTGATGATGCTGCAT	LOC_Os05g03040.3	2	2089-2109	2100	2	0.855019	18	6	2	0.861628	5	1.66667	LOC_Os05g03040.3	2548	AP2-like factor, euAP2 lineage	sp|P47927|AP2_ARATH Floral homeotic protein APETALA 2 OS=Arabidopsis thaliana GN=AP2 PE=1 SV=1	2e-59	gi|58432890|gb|AAW78371.1| transcription factor AP2D23-like [Oryza sativa Japonica Group]	1e-96	F6KQN5_SOLLC/243-294 F6KQN5.1 PF00847.15;AP2;	3e-15	-	ath:AT4G36920	5e-59	GO:0005634(nucleus);GO:0003677(DNA binding);GO:0003700(sequence-specific DNA binding transcription factor activity);GO:0030154(cell differentiation);GO:0010073(meristem maintenance);GO:0048316(seed development);GO:0010093(specification of floral organ identity)	K09284	-	-
osa-MIR162b-p5	GGGCGCAGTGGTTTATCGATC	LOC_Os05g33900.1	4	1373-1393	1384	2	0.296099	2	2	2	0.302046	2	2	LOC_Os05g33900.1	1620	-	sp|Q9FL41|WTR38_ARATH WAT1-related protein At5g07050 OS=Arabidopsis thaliana GN=At5g07050 PE=2 SV=1	2e-130	gi|297604498|ref|NP_001055529.2| Os05g0409500 [Oryza sativa Japonica Group] gi|49328160|gb|AAT58856.1| unknown protein [Oryza sativa Japonica Group] gi|222631574|gb|EEE63706.1| hypothetical protein OsJ_18524 [Oryza sativa Japonica Group] gi|255676361|dbj|BAF17443.2| Os05g0409500 [Oryza sativa Japonica Group]	0	Q6I568_ORYSJ/34-167 Q6I568.1 PF00892.15;EamA;	1e-69	-	-	-	-	-	-	-
PC-5p-215441_30	CCTCCGCAGCTAGCTTC	LOC_Os02g54080.1	4	261-276	267	2	1	2	1					LOC_Os02g54080.1	1450	-	-	-	gi|29367481|gb|AAO72596.1| unknown [Oryza sativa Japonica Group]	4e-111	-	-	-	-	-	-	-	-	-
osa-miR535-3p	GTGCTTTCTCCCGTTGTCACT	LOC_Os06g41770.1	4	517-536	527	2	0.504524	2	2	4	0.631784	1	1	LOC_Os06g41770.1	1476	-	sp|Q9C7S0|BZI60_ARATH bZIP transcription factor 60 OS=Arabidopsis thaliana GN=BZIP60 PE=2 SV=1	2e-20	gi|115469002|ref|NP_001058100.1| Os06g0622700 [Oryza sativa Japonica Group] gi|51090849|dbj|BAD35377.1| bZIP transcription factor-like [Oryza sativa Japonica Group] gi|113596140|dbj|BAF20014.1| Os06g0622700 [Oryza sativa Japonica Group] gi|222635903|gb|EEE66035.1| hypothetical protein OsJ_22012 [Oryza sativa Japonica Group]	7e-95	B8B4P4_ORYSI/139-202 B8B4P4.1 PF00170.16;bZIP_1;	5e-28	-	-	-	GO:0005789(endoplasmic reticulum membrane);GO:0016021(integral to membrane);GO:0005634(nucleus);GO:0046983(protein dimerization activity);GO:0043565(sequence-specific DNA binding);GO:0003700(sequence-specific DNA binding transcription factor activity);GO:0030968(endoplasmic reticulum unfolded protein response);GO:0010200(response to chitin)	-	-	-
osa-miR156d_L+1	TTGACAGAAGAGAGTGAGCAC	LOC_Os06g49010.5	1	2018-2038	2029	4	0.989569	1	0.166667					LOC_Os06g49010.5	2602	-	sp|Q5Z818|SPL12_ORYSJ Squamosa promoter-binding-like protein 12 OS=Oryza sativa subsp. japonica GN=SPL12 PE=2 SV=1	0	gi|115469800|ref|NP_001058499.1| Os06g0703500 [Oryza sativa Japonica Group] gi|75112353|sp|Q5Z818.1|SPL12_ORYSJ RecName: Full=Squamosa promoter-binding-like protein 12 gi|53791916|dbj|BAD54038.1| squamosa promoter binding protein 2-like [Oryza sativa Japonica Group] gi|113596539|dbj|BAF20413.1| Os06g0703500 [Oryza sativa Japonica Group] gi|215706473|dbj|BAG93329.1| unnamed protein product [Oryza …	0	SPL12_ORYSI/179-257 A2YGR5.1 PF03110.9;SBP;	1e-40	-	-	-	GO:0005634(nucleus);GO:0003677(DNA binding);GO:0046872(metal ion binding);GO:0006355(regulation of transcription, DNA-dependent);GO:0006351(transcription, DNA-dependent)	-	-	-
osa-miR171d-3p	TGATTGAGCCGTGCCAATATC	LOC_Os02g44360.1	1	1351-1371	1362	0	0.0123758	4	4	2	0.737017	2	2	LOC_Os02g44360.1	2747	-	sp|O81316|SCL6_ARATH Scarecrow-like protein 6 OS=Arabidopsis thaliana GN=SCL6 PE=1 SV=1	2e-76	gi|49388512|dbj|BAD25636.1| Scl1 protein [Oryza sativa Japonica Group] gi|50251746|dbj|BAD27679.1| Scl1 protein [Oryza sativa Japonica Group]	0	Q6H6L3_ORYSJ/349-708 Q6H6L3.1 PF03514.9;GRAS;	0	-	-	-	GO:0005634(nucleus);GO:0005515(protein binding);GO:0051301(cell division);GO:0007623(circadian rhythm);GO:0006355(regulation of transcription, DNA-dependent);GO:0048768(root hair cell tip growth);GO:0006351(transcription, DNA-dependent)	-	-	-
osa-miR169k_R-1	TAGCCAAGGATGACTTGCCT	LOC_Os07g41720.2	3	1303-1322	1313					2	0.950473	2	1	LOC_Os07g41720.2	1564	nuclear transcription factor Y, alpha	sp|Q9SYH4|NFYA5_ARATH Nuclear transcription factor Y subunit A-5 OS=Arabidopsis thaliana GN=NFYA5 PE=2 SV=1	6e-26	gi|115473283|ref|NP_001060240.1| Os07g0608200 [Oryza sativa Japonica Group] gi|113611776|dbj|BAF22154.1| Os07g0608200 [Oryza sativa Japonica Group] gi|148921404|dbj|BAF64441.1| HAP2 subunit of HAP complex [Oryza sativa Japonica Group] gi|215678747|dbj|BAG95184.1| unnamed protein product [Oryza sativa Japonica Group]	8e-135	F2E347_HORVD/145-201 F2E347.1 PF02045.10;CBFB_NFYA;	6e-22	[K] Transcription	osa:4331796	7e-37	GO:0016602(CCAAT-binding factor complex);GO:0003677(DNA binding);GO:0003700(sequence-specific DNA binding transcription factor activity);GO:0009738(abscisic acid mediated signaling pathway);GO:0009785(blue light signaling pathway);GO:0045892(negative regulation of transcription, DNA-dependent);GO:0009414(response to water deprivation)	K08064	-	ko04612(Antigen processing and presentation)
PC-5p-215441_30	CCTCCGCAGCTAGCTTC	LOC_Os11g05120.1	3.5	281-296	287	4	1	1	1	4	1	1	1	LOC_Os11g05120.1	995	-	-	-	gi|115484177|ref|NP_001065750.1| Os11g0148600 [Oryza sativa Japonica Group] gi|62701667|gb|AAX92740.1| Similar to AT5g49210/K21P3_8 [Oryza sativa Japonica Group] gi|77548687|gb|ABA91484.1| expressed protein [Oryza sativa Japonica Group] gi|113644454|dbj|BAF27595.1| Os11g0148600 [Oryza sativa Japonica Group] gi|215712299|dbj|BAG94426.1| unnamed protein product [Oryza sativa Japonica Group] gi|2157…	4e-63	-	-	-	-	-	-	-	-	-
osa-miR5809_R+1	TCGTCGCCGGCGACCACAGCT	LOC_Os09g10750.1	4	328-347	338					2	1	2	2	LOC_Os09g10750.1	1370	-	sp|O48529|STR9_ARATH Rhodanese-like domain-containing protein 9, chloroplastic OS=Arabidopsis thaliana GN=STR9 PE=2 SV=1	2e-73	gi|115478328|ref|NP_001062759.1| Os09g0279400 [Oryza sativa Japonica Group] gi|49387840|dbj|BAD26505.1| rhodanese family protein-like [Oryza sativa Japonica Group] gi|49388839|dbj|BAD26029.1| rhodanese family protein-like [Oryza sativa Japonica Group] gi|113630992|dbj|BAF24673.1| Os09g0279400 [Oryza sativa Japonica Group] gi|215695061|dbj|BAG90252.1| unnamed protein product [Oryza sativa Japonica…	4e-115	Q6H444_ORYSJ/55-180 Q6H444.1 PF00581.15;Rhodanese;	4e-66	-	-	-	-	-	-	-
osa-miR156d_L+1	TTGACAGAAGAGAGTGAGCAC	LOC_Os02g04680.1	2	1965-1985	1976	1	0.0331649	4	2	0	0.0219041	5	2.5	LOC_Os02g04680.1	2517	-	sp|A3A2Z8|SPL3_ORYSJ Squamosa promoter-binding-like protein 3 OS=Oryza sativa subsp. japonica GN=SPL3 PE=2 SV=1	0	gi|160185126|sp|A2X0Q6.1|SPL3_ORYSI RecName: Full=Squamosa promoter-binding-like protein 3 gi|160185146|sp|A3A2Z8.1|SPL3_ORYSJ RecName: Full=Squamosa promoter-binding-like protein 3 gi|125538021|gb|EAY84416.1| hypothetical protein OsI_05790 [Oryza sativa Indica Group] gi|125580756|gb|EAZ21687.1| hypothetical protein OsJ_05319 [Oryza sativa Japonica Group]	0	SPL3_ORYSJ/181-259 A3A2Z8.1 PF03110.9;SBP;	7e-33	-	-	-	GO:0005634(nucleus);GO:0003677(DNA binding);GO:0046872(metal ion binding);GO:0006355(regulation of transcription, DNA-dependent);GO:0006351(transcription, DNA-dependent)	-	-	-
PC-5p-33358_168	AGAGACCGATAGCGAA	LOC_Os10g42700.1	4	922-937	928					2	0.999913	2	2	LOC_Os10g42700.1	1586	-	sp|O82290|SKL2_ARATH Probable inactive shikimate kinase like 2, chloroplastic OS=Arabidopsis thaliana GN=SKL2 PE=2 SV=2	8e-101	gi|115483646|ref|NP_001065493.1| Os10g0577700 [Oryza sativa Japonica Group] gi|78709051|gb|ABB48026.1| expressed protein [Oryza sativa Japonica Group] gi|113640025|dbj|BAF27330.1| Os10g0577700 [Oryza sativa Japonica Group] gi|215692645|dbj|BAG88065.1| unnamed protein product [Oryza sativa Japonica Group] gi|215712379|dbj|BAG94506.1| unnamed protein product [Oryza sativa Japonica Group] gi|2181850…	0	I1I6F9_BRADI/69-211 I1I6F9.1 PF01202.17;SKI;	5e-56	-	-	-	-	-	-	-
osa-miR171e-3p	TGATTGAGCCGTGCCAATATC	LOC_Os02g44360.1	1	1351-1371	1362	0	0.0123758	4	4	2	0.737017	2	2	LOC_Os02g44360.1	2747	-	sp|O81316|SCL6_ARATH Scarecrow-like protein 6 OS=Arabidopsis thaliana GN=SCL6 PE=1 SV=1	2e-76	gi|49388512|dbj|BAD25636.1| Scl1 protein [Oryza sativa Japonica Group] gi|50251746|dbj|BAD27679.1| Scl1 protein [Oryza sativa Japonica Group]	0	Q6H6L3_ORYSJ/349-708 Q6H6L3.1 PF03514.9;GRAS;	0	-	-	-	GO:0005634(nucleus);GO:0005515(protein binding);GO:0051301(cell division);GO:0007623(circadian rhythm);GO:0006355(regulation of transcription, DNA-dependent);GO:0048768(root hair cell tip growth);GO:0006351(transcription, DNA-dependent)	-	-	-
osa-MIR164f-p3	TGCCCTTCTTCTCCACCGTGC	LOC_Os12g29950.1	4	1813-1833	1824	4	0.999988	1	0.5	2	0.998709	2	1	LOC_Os12g29950.1	2117	-	-	-	gi|297613177|ref|NP_001066777.2| Os12g0484600 [Oryza sativa Japonica Group] gi|77555720|gb|ABA98516.1| nodulin family protein, putative, expressed [Oryza sativa Japonica Group] gi|77555721|gb|ABA98517.1| nodulin family protein, putative, expressed [Oryza sativa Japonica Group] gi|255670309|dbj|BAF29796.2| Os12g0484600 [Oryza sativa Japonica Group]	0	I1IIE3_BRADI/28-278 I1IIE3.1 PF06813.8;Nodulin-like;	1e-102	-	-	-	-	-	-	-
osa-MIR159b-p5	GAGCTCCTTTCGTTCCAATG	LOC_Os02g34460.2	3	529-547	538	4	0.326234	1	1					LOC_Os02g34460.2	894	small subunit ribosomal protein S10e	sp|Q9AYP4|RS10_ORYSJ 40S ribosomal protein S10 OS=Oryza sativa subsp. japonica GN=RPS10 PE=2 SV=2	1e-40	gi|115446617|ref|NP_001047088.1| Os02g0549600 [Oryza sativa Japonica Group] gi|115458432|ref|NP_001052816.1| Os04g0430100 [Oryza sativa Japonica Group] gi|109940154|sp|Q9AYP4.2|RS10_ORYSJ RecName: Full=40S ribosomal protein S10 gi|21740815|emb|CAD41005.1| OSJNBa0042L16.19 [Oryza sativa Japonica Group] gi|46390693|dbj|BAD16194.1| 40S ribosomal protein S10 [Oryza sativa Japonica Group] gi|50725745|…	4e-39	B8AJD1_ORYSI/3-98 B8AJD1.1 PF03501.10;S10_plectin;	1e-39	[J] Translation, ribosomal structure and biogenesis	osa:4329619	4e-40	-	K02947	-	ko03010(Ribosome)
osa-miR166m_R-1	TCGGACCAGGCTTCATTCCC	LOC_Os10g33960.1	2	925-944	935	0	0.0234298	20	3.41667	0	0.0280738	40	7.58333	LOC_Os10g33960.1	3231	homeobox-leucine zipper protein	sp|Q9AV49|HOX9_ORYSJ Homeobox-leucine zipper protein HOX9 OS=Oryza sativa subsp. japonica GN=HOX9 PE=2 SV=1	0	gi|115482560|ref|NP_001064873.1| Os10g0480200 [Oryza sativa Japonica Group] gi|75168160|sp|Q9AV49.1|HOX9_ORYSJ RecName: Full=Homeobox-leucine zipper protein HOX9; AltName: Full=HD-ZIP protein HOX9; AltName: Full=Homeodomain transcription factor HOX9; AltName: Full=OsHB2; AltName: Full=OsHox9 gi|13384370|gb|AAK21338.1|AC024594_2 putative homeodomain-leucine zipper protein [Oryza sativa Japonica Gr…	0	Q6RF30_MAIZE/164-374 Q6RF30.1 PF01852.14;START;	4e-105	-	ath:AT5G60690	0	GO:0005634(nucleus);GO:0043565(sequence-specific DNA binding);GO:0003700(sequence-specific DNA binding transcription factor activity)	K09338	-	-
osa-miR398a	TGTGTTCTCAGGTCACCCCTT	LOC_Os07g46990.1	3	124-144	135	0	0.00215301	29	29	0	0.00258533	44	44	LOC_Os07g46990.1	835	Cu/Zn superoxide dismutase	sp|P28757|SODC2_ORYSJ Superoxide dismutase [Cu-Zn] 2 OS=Oryza sativa subsp. japonica GN=SODCC2 PE=1 SV=2	1e-84	gi|222637636|gb|EEE67768.1| hypothetical protein OsJ_25485 [Oryza sativa Japonica Group]	6e-96	A4ZYP8_PENAM/3-148 A4ZYP8.1 PF00080.15;Sod_Cu;	1e-74	[P] Inorganic ion transport and metabolism	osa:4344210	3e-84	GO:0005737(cytoplasm);GO:0005507(copper ion binding);GO:0004784(superoxide dismutase activity);GO:0008270(zinc ion binding);GO:0019430(removal of superoxide radicals)	K04565	EC:1.15.1.1	ko04146(Peroxisome);ko05014(Amyotrophic lateral sclerosis (ALS));ko05016(Huntington's disease);ko05020(Prion diseases)
osa-miR395s_L-1	TGAAGTGTTTGGGGGAACTC	LOC_Os03g53230.1	2	595-614	605	2	0.241095	7	7	2	0.246137	2	2	LOC_Os03g53230.1	1986	sulfate adenylyltransferase	sp|Q9LIK9|APS1_ARATH ATP sulfurylase 1, chloroplastic OS=Arabidopsis thaliana GN=APS1 PE=1 SV=1	0	gi|115455267|ref|NP_001051234.1| Os03g0743900 [Oryza sativa Japonica Group] gi|30017582|gb|AAP13004.1| putative ATP sulfurylase [Oryza sativa Japonica Group] gi|108711024|gb|ABF98819.1| Bifunctional 3'-phosphoadenosine 5'-phosphosulfate synthethase, putative, expressed [Oryza sativa Japonica Group] gi|113549705|dbj|BAF13148.1| Os03g0743900 [Oryza sativa Japonica Group] gi|215704581|dbj|BAG94214.1…	0	I1GNF6_BRADI/223-448 I1GNF6.1 PF01747.12;ATP-sulfurylase;	5e-124	[P] Inorganic ion transport and metabolism	osa:4334073	0	GO:0009570(chloroplast stroma);GO:0005886(plasma membrane);GO:0005524(ATP binding);GO:0004781(sulfate adenylyltransferase (ATP) activity);GO:0046686(response to cadmium ion);GO:0000103(sulfate assimilation)	K00958	EC:2.7.7.4	ko00230(Purine metabolism);ko00450(Selenoamino acid metabolism);ko00920(Sulfur metabolism)
osa-MIR1437-p5	TGCGGCACCGGAGCTCGCCAGC	LOC_Os02g48560.4	2.5	1580-1601	1592	4	0.9281	1	0.166667					LOC_Os02g48560.4	2030	omega-6 fatty acid desaturase (delta-12 desaturase)	sp|P48631|FD6E2_SOYBN Omega-6 fatty acid desaturase, endoplasmic reticulum isozyme 2 OS=Glycine max GN=FAD2-2 PE=2 SV=1	1e-166	gi|115448295|ref|NP_001047927.1| Os02g0716500 [Oryza sativa Japonica Group] gi|42408040|dbj|BAD09176.1| putative delta-12 oleate desaturase [Oryza sativa Japonica Group] gi|45735853|dbj|BAD12887.1| putative delta-12 oleate desaturase [Oryza sativa Japonica Group] gi|113537458|dbj|BAF09841.1| Os02g0716500 [Oryza sativa Japonica Group] gi|125540897|gb|EAY87292.1| hypothetical protein OsI_08694 [Ory…	0	I1P3L8_ORYGL/88-354 I1P3L8.1 PF00487.19;FA_desaturase;	1e-162	-	osa:4330523	0	GO:0005789(endoplasmic reticulum membrane);GO:0016021(integral to membrane);GO:0016717(oxidoreductase activity, acting on paired donors, with oxidation of a pair of donors resulting in the reduction of molecular oxygen to two molecules of water);GO:0006633(fatty acid biosynthetic process)	K10256	EC:1.14.19.-	ko01040(Biosynthesis of unsaturated fatty acids)
osa-miR5809_R+1	TCGTCGCCGGCGACCACAGCT	LOC_Os03g60580.1	4	296-316	307	2	1	2	2					LOC_Os03g60580.1	453	cofilin	sp|Q84TB6|ADF3_ORYSJ Actin-depolymerizing factor 3 OS=Oryza sativa subsp. japonica GN=ADF3 PE=1 SV=1	3e-72	gi|115456239|ref|NP_001051720.1| Os03g0820500 [Oryza sativa Japonica Group] gi|75243286|sp|Q84TB6.1|ADF3_ORYSJ RecName: Full=Actin-depolymerizing factor 3; Short=ADF-3; Short=OsADF3 gi|29124120|gb|AAO65861.1| putative actin-binding protein [Oryza sativa Japonica Group] gi|108711792|gb|ABF99587.1| Actin-depolymerizing factor 4, putative, expressed [Oryza sativa Japonica Group] gi|113550191|dbj|BAF…	1e-70	A2XNF7_ORYSI/12-150 A2XNF7.1 PF00241.15;Cofilin_ADF;	4e-65	[Z] Cytoskeleton	pop:POPTR_640513	6e-41	GO:0005622(intracellular);GO:0003779(actin binding);GO:0006950(response to stress)	K05765	-	ko04360(Axon guidance);ko04666(Fc gamma R-mediated phagocytosis);ko04810(Regulation of actin cytoskeleton)
osa-miR166d-3p	TCGGACCAGGCTTCATTCCCC	LOC_Os03g01890.2	3	1089-1109	1100	0	0.0276304	19	3.16667	0	0.0330928	29	4.83333	LOC_Os03g01890.2	2539	homeobox-leucine zipper protein	sp|Q6TAQ6|HOX10_ORYSJ Homeobox-leucine zipper protein HOX10 OS=Oryza sativa subsp. japonica GN=HOX10 PE=2 SV=1	0	gi|108705780|gb|ABF93575.1| rolled leaf1, putative, expressed [Oryza sativa Japonica Group]	0	Q6RF30_MAIZE/164-374 Q6RF30.1 PF01852.14;START;	3e-104	-	ath:AT5G60690	0	GO:0005634(nucleus);GO:0043565(sequence-specific DNA binding);GO:0003700(sequence-specific DNA binding transcription factor activity)	K09338	-	-
PC-3p-18725_264	CTGCCGGCGATGCGCTC	LOC_Os05g47850.1	4	2545-2561	2552					2	1	3	3	LOC_Os05g47850.1	2905	-	sp|Q6YYA3|CRS1_ORYSJ Chloroplastic group IIA intron splicing facilitator CRS1, chloroplastic OS=Oryza sativa subsp. japonica GN=Os08g0360100 PE=2 SV=1	5e-111	gi|47900539|gb|AAT39274.1| unknown protein [Oryza sativa Japonica Group] gi|50878415|gb|AAT85189.1| hypothetical protein [Oryza sativa Japonica Group]	0	Q6L4G1_ORYSJ/387-471 Q6L4G1.1 PF01985.16;CRS1_YhbY;	1e-40	[L] Replication, recombination and repair	-	-	GO:0009570(chloroplast stroma);GO:0030529(ribonucleoprotein complex);GO:0003723(RNA binding);GO:0006397(mRNA processing);GO:0006417(regulation of translation);GO:0008380(RNA splicing)	-	-	-
osa-miR169o	TAGCCAAGAATGACTTGCCTA	LOC_Os12g42400.2	1.5	1202-1222	1213	0	0.00858425	3	1					LOC_Os12g42400.2	1697	nuclear transcription factor Y, alpha	sp|Q8LFU0|NFYAA_ARATH Nuclear transcription factor Y subunit A-10 OS=Arabidopsis thaliana GN=NFYA10 PE=2 SV=2	1e-18	gi|115489612|ref|NP_001067293.1| Os12g0618600 [Oryza sativa Japonica Group] gi|77557086|gb|ABA99882.1| CCAAT-binding transcription factor subunit B family protein, expressed [Oryza sativa Japonica Group] gi|113649800|dbj|BAF30312.1| Os12g0618600 [Oryza sativa Japonica Group] gi|148921402|dbj|BAF64440.1| HAP2 subunit of HAP complex [Oryza sativa Japonica Group] gi|215707156|dbj|BAG93616.1| unnamed…	3e-152	I1IGB5_BRADI/170-226 I1IGB5.1 PF02045.10;CBFB_NFYA;	6e-12	[K] Transcription	osa:4331796	4e-14	GO:0016602(CCAAT-binding factor complex);GO:0003677(DNA binding);GO:0003700(sequence-specific DNA binding transcription factor activity)	K08064	-	ko04612(Antigen processing and presentation)
osa-miR169j_R-1	TAGCCAAGGATGACTTGCCT	LOC_Os03g29760.3	3	1265-1284	1275	2	0.946834	2	0.666667	2	0.950473	2	0.666667	LOC_Os03g29760.3	1655	nuclear transcription factor Y, alpha	sp|Q9LVJ7|NFYA6_ARATH Nuclear transcription factor Y subunit A-6 OS=Arabidopsis thaliana GN=NFYA6 PE=2 SV=1	9e-31	gi|57222442|gb|AAW39026.1| putative CCAAT-binding transcription factor [Oryza sativa Japonica Group] gi|108708770|gb|ABF96565.1| CCAAT-box transcription factor complex WHAP3, putative, expressed [Oryza sativa Japonica Group]	3e-142	B6TI90_MAIZE/154-210 B6TI90.1 PF02045.10;CBFB_NFYA;	2e-22	[K] Transcription	osa:4331796	9e-45	GO:0016602(CCAAT-binding factor complex);GO:0003677(DNA binding);GO:0003700(sequence-specific DNA binding transcription factor activity)	K08064	-	ko04612(Antigen processing and presentation)
osa-miR169b	CAGCCAAGGATGACTTGCCGG	LOC_Os07g41720.2	3.5	1302-1322	1313					2	0.943686	2	1	LOC_Os07g41720.2	1564	nuclear transcription factor Y, alpha	sp|Q9SYH4|NFYA5_ARATH Nuclear transcription factor Y subunit A-5 OS=Arabidopsis thaliana GN=NFYA5 PE=2 SV=1	6e-26	gi|115473283|ref|NP_001060240.1| Os07g0608200 [Oryza sativa Japonica Group] gi|113611776|dbj|BAF22154.1| Os07g0608200 [Oryza sativa Japonica Group] gi|148921404|dbj|BAF64441.1| HAP2 subunit of HAP complex [Oryza sativa Japonica Group] gi|215678747|dbj|BAG95184.1| unnamed protein product [Oryza sativa Japonica Group]	8e-135	F2E347_HORVD/145-201 F2E347.1 PF02045.10;CBFB_NFYA;	6e-22	[K] Transcription	osa:4331796	7e-37	GO:0016602(CCAAT-binding factor complex);GO:0003677(DNA binding);GO:0003700(sequence-specific DNA binding transcription factor activity);GO:0009738(abscisic acid mediated signaling pathway);GO:0009785(blue light signaling pathway);GO:0045892(negative regulation of transcription, DNA-dependent);GO:0009414(response to water deprivation)	K08064	-	ko04612(Antigen processing and presentation)
PC-5p-705811_3	TCAGCGCGACGGAATC	LOC_Os04g54474.2	4	1360-1374	1366	4	1	1	0.333333					LOC_Os04g54474.2	1955	plant G-box-binding factor	sp|Q39162|TGA4_ARATH Transcription factor TGA4 OS=Arabidopsis thaliana GN=TGA4 PE=1 SV=2	2e-92	gi|215707143|dbj|BAG93603.1| unnamed protein product [Oryza sativa Japonica Group]	0	A2XY14_ORYSI/151-232 A2XY14.1 PF14144.1;DOG1;	1e-40	-	ath:AT5G10030	6e-92	GO:0005634(nucleus);GO:0046983(protein dimerization activity);GO:0043565(sequence-specific DNA binding);GO:0003700(sequence-specific DNA binding transcription factor activity);GO:0042742(defense response to bacterium);GO:0009409(response to cold)	K09060	-	-
osa-MIR169l-p3	GGCAGTCTCCTTGGCTAGC	LOC_Os04g38900.1	4	899-916	907	4	0.99996	1	0.5					LOC_Os04g38900.1	1551	-	sp|O04331|PHB3_ARATH Prohibitin-3, mitochondrial OS=Arabidopsis thaliana GN=PHB3 PE=1 SV=1	2e-87	gi|297602868|ref|NP_001053006.2| Os04g0462900 [Oryza sativa Japonica Group] gi|255675532|dbj|BAF14920.2| Os04g0462900 [Oryza sativa Japonica Group]	2e-139	A3AUK5_ORYSJ/33-223 A3AUK5.1 PF01145.20;Band_7;	3e-88	[O] Posttranslational modification, protein turnover, chaperones	-	-	-	-	-	-
PC-3p-337602_10	GGCCGCCGCCGCTGTCGAATC	LOC_Os01g22990.1	3.5	146-166	157					4	1	1	0.5	LOC_Os01g22990.1	1127	-	-	-	-	-	-	-	-	-	-	-	-	-	-
osa-miR160e-5p	TGCCTGGCTCCCTGTATGCCG	LOC_Os06g47150.1	1	2042-2062	2053	0	0.0245984	178	44.45	0	0.0294706	643	160.2	LOC_Os06g47150.1	3224	-	sp|Q653H7|ARFR_ORYSJ Auxin response factor 18 OS=Oryza sativa subsp. japonica GN=ARF18 PE=2 SV=1	0	gi|115469600|ref|NP_001058399.1| Os06g0685700 [Oryza sativa Japonica Group] gi|75253259|sp|Q653H7.1|ARFR_ORYSJ RecName: Full=Auxin response factor 18; AltName: Full=OsARF10 gi|52076670|dbj|BAD45570.1| putative auxin response factor 10 [Oryza sativa Japonica Group] gi|52077007|dbj|BAD46040.1| putative auxin response factor 10 [Oryza sativa Japonica Group] gi|113596439|dbj|BAF20313.1| Os06g0685700 …	0	B9FQJ8_ORYSJ/432-630 B9FQJ8.1 PF02309.11;AUX_IAA;	4e-109	-	-	-	GO:0005634(nucleus);GO:0003677(DNA binding);GO:0046983(protein dimerization activity);GO:0009734(auxin mediated signaling pathway);GO:0006355(regulation of transcription, DNA-dependent);GO:0006351(transcription, DNA-dependent)	-	-	-
osa-miR172c	TGAATCTTGATGATGCTGCAC	LOC_Os03g60430.1	3	1755-1775	1766					2	0.842666	2	1	LOC_Os03g60430.1	2123	AP2-like factor, euAP2 lineage	sp|P47927|AP2_ARATH Floral homeotic protein APETALA 2 OS=Arabidopsis thaliana GN=AP2 PE=1 SV=1	3e-75	gi|29124121|gb|AAO65862.1| APETALA2-like protein [Oryza sativa Japonica Group] gi|58432829|gb|AAW78367.1| transcription factor AP2D2 [Oryza sativa Japonica Group]	0	Q5Y385_9POAL/211-262 Q5Y385.1 PF00847.15;AP2;	1e-17	-	ath:AT4G36920	9e-75	GO:0005634(nucleus);GO:0003677(DNA binding);GO:0003700(sequence-specific DNA binding transcription factor activity);GO:0030154(cell differentiation);GO:0010073(meristem maintenance);GO:0048316(seed development);GO:0010093(specification of floral organ identity)	K09284	-	-
osa-miR169b	CAGCCAAGGATGACTTGCCGG	LOC_Os03g48970.2	4	1765-1785	1776	2	0.754504	10	2.5	1	0.018838	21	5.25	LOC_Os03g48970.2	2123	nuclear transcription factor Y, alpha	sp|Q945M9|NFYA9_ARATH Nuclear transcription factor Y subunit A-9 OS=Arabidopsis thaliana GN=NFYA9 PE=2 SV=1	1e-32	gi|115454757|ref|NP_001050979.1| Os03g0696300 [Oryza sativa Japonica Group] gi|108710554|gb|ABF98349.1| CCAAT-binding transcription factor subunit B family protein, expressed [Oryza sativa Japonica Group] gi|108710555|gb|ABF98350.1| CCAAT-binding transcription factor subunit B family protein, expressed [Oryza sativa Japonica Group] gi|108710556|gb|ABF98351.1| CCAAT-binding transcription factor su…	3e-117	I1M0X4_SOYBN/148-204 I1M0X4.1 PF02045.10;CBFB_NFYA;	2e-23	[K] Transcription	osa:4331796	3e-33	GO:0016602(CCAAT-binding factor complex);GO:0003677(DNA binding);GO:0003700(sequence-specific DNA binding transcription factor activity);GO:0045892(negative regulation of transcription, DNA-dependent)	K08064	-	ko04612(Antigen processing and presentation)
osa-miR1429-3p_L-1R+1	TTGCACGGGTTTGTATGTTGC	LOC_Os08g42370.3	4	1156-1175	1166	2	0.584302	5	1.66667	2	0.593026	4	1.33333	LOC_Os08g42370.3	1876	-	sp|Q0WQK2|ZDHC9_ARATH Probable S-acyltransferase At3g26935 OS=Arabidopsis thaliana GN=At3g26935 PE=1 SV=1	4e-127	gi|115477519|ref|NP_001062355.1| Os08g0535400 [Oryza sativa Japonica Group] gi|38175527|dbj|BAD01220.1| putative DHHC-type zinc finger domain-containing protein [Oryza sativa Japonica Group] gi|45736080|dbj|BAD13105.1| putative DHHC-type zinc finger domain-containing protein [Oryza sativa Japonica Group] gi|113624324|dbj|BAF24269.1| Os08g0535400 [Oryza sativa Japonica Group] gi|215701119|dbj|BAG9…	0	C5YHQ5_SORBI/88-272 C5YHQ5.1 PF01529.15;zf-DHHC;	2e-100	[R] General function prediction only	spo:SPAC2F7.10	2e-14	GO:0016021(integral to membrane);GO:0005886(plasma membrane);GO:0016746(transferase activity, transferring acyl groups);GO:0008270(zinc ion binding)	K06867	-	-
osa-miR528-5p	TGGAAGGGGCATGCAGAGGAG	LOC_Os08g36420.2	4	389-409	400					4	0.991311	1	0.2	LOC_Os08g36420.2	2828	major histocompatibility complex, class I	sp|Q9M647|IAR1_ARATH IAA-alanine resistance protein 1 OS=Arabidopsis thaliana GN=IAR1 PE=1 SV=3	3e-92	gi|115476814|ref|NP_001062003.1| Os08g0467400 [Oryza sativa Japonica Group] gi|42407392|dbj|BAD09550.1| putative IAA-alanine resistance protein [Oryza sativa Japonica Group] gi|42409440|dbj|BAD10785.1| putative IAA-alanine resistance protein [Oryza sativa Japonica Group] gi|113623972|dbj|BAF23917.1| Os08g0467400 [Oryza sativa Japonica Group] gi|215697795|dbj|BAG91988.1| unnamed protein product [O…	7e-170	Q6YSC5_ORYSJ/128-495 Q6YSC5.1 PF02535.17;Zip;	7e-161	[P] Inorganic ion transport and metabolism	rno:294281	4e-26	GO:0016021(integral to membrane);GO:0046873(metal ion transmembrane transporter activity)	K06751	-	ko04144(Endocytosis);ko04145(Phagosome);ko04514(Cell adhesion molecules (CAMs));ko04612(Antigen processing and presentation);ko04650(Natural killer cell mediated cytotoxicity);ko04940(Type I diabetes mellitus);ko05320(Autoimmune thyroid disease);ko05330(Allograft rejection);ko05332(Graft-versus-host disease);ko05416(Viral myocarditis)
osa-miR167c-5p_R-1	TGAAGCTGCCAGCATGATCT	LOC_Os02g06910.1	4	3231-3251	3241					2	0.952953	5	3	LOC_Os02g06910.1	3929	-	sp|Q6H6V4|ARFF_ORYSJ Auxin response factor 6 OS=Oryza sativa subsp. japonica GN=ARF6 PE=1 SV=1	0	gi|115444427|ref|NP_001045993.1| Os02g0164900 [Oryza sativa Japonica Group] gi|75259114|sp|Q6H6V4.1|ARFF_ORYSJ RecName: Full=Auxin response factor 6; AltName: Full=OsARF6a gi|158512870|sp|A2X1A1.1|ARFF_ORYSI RecName: Full=Auxin response factor 6; AltName: Full=OsARF6a gi|49388055|dbj|BAD25169.1| putative auxin response transcription factor(ARF6) [Oryza sativa Japonica Group] gi|49388412|dbj|BAD25…	0	I1HXK7_BRADI/687-881 I1HXK7.1 PF02309.11;AUX_IAA;	4e-81	-	-	-	GO:0005634(nucleus);GO:0003677(DNA binding);GO:0046983(protein dimerization activity);GO:0009734(auxin mediated signaling pathway);GO:0006355(regulation of transcription, DNA-dependent);GO:0006351(transcription, DNA-dependent)	-	-	-
osa-miR156f_L+1	TTGACAGAAGAGAGTGAGCAC	LOC_Os02g07780.2	2	2221-2241	2232	4	0.965896	1	0.5					LOC_Os02g07780.2	2902	-	sp|Q6H509|SPL4_ORYSJ Squamosa promoter-binding-like protein 4 OS=Oryza sativa subsp. japonica GN=SPL4 PE=2 SV=1	5e-86	gi|49388974|dbj|BAD26191.1| squamosa promoter binding protein-like [Oryza sativa Japonica Group] gi|215692538|dbj|BAG87958.1| unnamed protein product [Oryza sativa Japonica Group] gi|215697042|dbj|BAG91036.1| unnamed protein product [Oryza sativa Japonica Group]	8e-91	B7E6G1_ORYSJ/67-145 B7E6G1.1 PF03110.9;SBP;	1e-34	-	-	-	GO:0005634(nucleus);GO:0003677(DNA binding);GO:0046872(metal ion binding);GO:0006355(regulation of transcription, DNA-dependent);GO:0006351(transcription, DNA-dependent)	-	-	-
PC-3p-63227_106	CCAGGATGAAGCTTGGAT	LOC_Os01g72170.1	3.5	306-322	314	2	0.991895	3	1					LOC_Os01g72170.1	1034	glutathione S-transferase	sp|Q9FQA3|GST23_MAIZE Glutathione transferase GST 23 OS=Zea mays PE=2 SV=1	1e-43	gi|115442253|ref|NP_001045406.1| Os01g0950300 [Oryza sativa Japonica Group] gi|19386822|dbj|BAB86200.1| putative glutathione S-transferase [Oryza sativa Japonica Group] gi|113534937|dbj|BAF07320.1| Os01g0950300 [Oryza sativa Japonica Group] gi|125573325|gb|EAZ14840.1| hypothetical protein OsJ_04767 [Oryza sativa Japonica Group]	4e-116	Q8RZA8_ORYSJ/102-205 Q8RZA8.1 PF00043.20;GST_C;	4e-55	[O] Posttranslational modification, protein turnover, chaperones	ath:AT2G29490	4e-34	GO:0004364(glutathione transferase activity);GO:0006952(defense response)	K00799	EC:2.5.1.18	ko00480(Glutathione metabolism);ko00980(Metabolism of xenobiotics by cytochrome P450);ko00982(Drug metabolism - cytochrome P450)
osa-MIR1437-p3	CTAGGCACTGTTTCCTCCCTC	LOC_Os06g08530.3	4	2205-2224	2216					4	0.825947	1	0.2	LOC_Os06g08530.3	3149	ubiquitin carboxyl-terminal hydrolase 36/42	sp|Q9FPS4|UBP23_ARATH Ubiquitin carboxyl-terminal hydrolase 23 OS=Arabidopsis thaliana GN=UBP23 PE=2 SV=2	9e-126	gi|115466786|ref|NP_001056992.1| Os06g0184300 [Oryza sativa Japonica Group] gi|55773912|dbj|BAD72517.1| putative ubiquitin-specific protease 23 [Oryza sativa Japonica Group] gi|113595032|dbj|BAF18906.1| Os06g0184300 [Oryza sativa Japonica Group]	0	Q5SMN5_ORYSJ/58-360 Q5SMN5.1 PF00443.24;UCH;	9e-178	[O] Posttranslational modification, protein turnover, chaperones	osa:4340327	0	GO:0008234(cysteine-type peptidase activity);GO:0004221(ubiquitin thiolesterase activity);GO:0006511(ubiquitin-dependent protein catabolic process)	K11855	EC:3.1.2.15	-
osa-miR1846d-5p_R-1	TCCCACCGAGCAGCCGGATCT	LOC_Os03g60620.1	4	2029-2048	2040					4	0.393192	1	1	LOC_Os03g60620.1	2564	heat shock 70kDa protein 1/8	sp|P27322|HSP72_SOLLC Heat shock cognate 70 kDa protein 2 OS=Solanum lycopersicum GN=HSC-2 PE=1 SV=1	0	gi|115456247|ref|NP_001051724.1| Os03g0821100 [Oryza sativa Japonica Group] gi|29124135|gb|AAO65876.1| heat shock protein cognate 70 [Oryza sativa Japonica Group] gi|108711797|gb|ABF99592.1| Heat shock cognate 70 kDa protein 2, putative, expressed [Oryza sativa Japonica Group] gi|113550195|dbj|BAF13638.1| Os03g0821100 [Oryza sativa Japonica Group] gi|125588425|gb|EAZ29089.1| hypothetical protein …	0	A9NXU2_PICSI/8-617 A9NXU2.1 PF00012.15;HSP70;	0	[O] Posttranslational modification, protein turnover, chaperones	osa:4334598	0	GO:0005524(ATP binding);GO:0006950(response to stress)	K03283	-	ko03040(Spliceosome);ko04010(MAPK signaling pathway);ko04144(Endocytosis);ko04612(Antigen processing and presentation)
osa-miR396c-5p	TTCCACAGCTTTCTTGAACTT	LOC_Os02g45570.1	4	629-650	640	4	0.999537	1	0.5					LOC_Os02g45570.1	916	-	sp|Q6EPP9|GRF10_ORYSJ Growth-regulating factor 10 OS=Oryza sativa subsp. japonica GN=GRF10 PE=2 SV=1	2e-92	gi|115447911|ref|NP_001047735.1| Os02g0678800 [Oryza sativa Japonica Group] gi|75121397|sp|Q6EPP9.1|GRF10_ORYSJ RecName: Full=Growth-regulating factor 10; Short=OsGRF10; AltName: Full=Transcription activator GRF10 gi|50252994|dbj|BAD29245.1| growth-regulating factor 1-like [Oryza sativa Japonica Group] gi|50253125|dbj|BAD29371.1| growth-regulating factor 1-like [Oryza sativa Japonica Group] gi|51…	9e-91	B9F1T2_ORYSJ/136-181 B9F1T2.1 PF08879.5;WRC;	3e-21	-	-	-	-	-	-	-
osa-MIR164f-p3	TGCCCTTCTTCTCCACCGTGC	LOC_Os12g29950.2	4	1813-1833	1824	4	0.999988	1	0.5	2	0.998709	2	1	LOC_Os12g29950.2	2022	-	-	-	gi|297613177|ref|NP_001066777.2| Os12g0484600 [Oryza sativa Japonica Group] gi|77555720|gb|ABA98516.1| nodulin family protein, putative, expressed [Oryza sativa Japonica Group] gi|77555721|gb|ABA98517.1| nodulin family protein, putative, expressed [Oryza sativa Japonica Group] gi|255670309|dbj|BAF29796.2| Os12g0484600 [Oryza sativa Japonica Group]	0	I1IIE3_BRADI/28-278 I1IIE3.1 PF06813.8;Nodulin-like;	1e-102	-	-	-	-	-	-	-
PC-5p-705811_3	TCAGCGCGACGGAATC	LOC_Os05g48320.1	4	334-348	340					0	0.338172	9	8	LOC_Os05g48320.1	622	large subunit ribosomal protein L37Ae	sp|Q5QM99|RL37A_ORYSJ 60S ribosomal protein L37a OS=Oryza sativa subsp. japonica GN=Os01g0679700 PE=1 SV=1	9e-48	gi|475613675|gb|EMT28829.1| 60S ribosomal protein L37a [Aegilops tauschii]	2e-46	D9CJA5_VOLCA/16-105 D9CJA5.1 PF01780.14;Ribosomal_L37ae;	5e-40	[J] Translation, ribosomal structure and biogenesis	osa:4325282	3e-47	GO:0046872(metal ion binding);GO:0003735(structural constituent of ribosome);GO:0006412(translation)	K02921	-	ko03010(Ribosome)
osa-miR169i_R-1	TAGCCAAGGATGACTTGCCT	LOC_Os03g07880.1	3	845-864	855	0	0.0276304	4	1.33333	0	0.0330928	8	2.66667	LOC_Os03g07880.1	1200	nuclear transcription factor Y, alpha	sp|Q9LVJ7|NFYA6_ARATH Nuclear transcription factor Y subunit A-6 OS=Arabidopsis thaliana GN=NFYA6 PE=2 SV=1	3e-35	gi|115451063|ref|NP_001049132.1| Os03g0174900 [Oryza sativa Japonica Group] gi|108706460|gb|ABF94255.1| CCAAT-binding transcription factor subunit B family protein, expressed [Oryza sativa Japonica Group] gi|113547603|dbj|BAF11046.1| Os03g0174900 [Oryza sativa Japonica Group] gi|125542610|gb|EAY88749.1| hypothetical protein OsI_10223 [Oryza sativa Indica Group] gi|125585113|gb|EAZ25777.1| hypothe…	5e-124	C5WVV8_SORBI/132-188 C5WVV8.1 PF02045.10;CBFB_NFYA;	3e-24	[K] Transcription	osa:4331796	4e-125	GO:0016602(CCAAT-binding factor complex);GO:0003677(DNA binding);GO:0003700(sequence-specific DNA binding transcription factor activity)	K08064	-	ko04612(Antigen processing and presentation)
PC-3p-18730_326	AGAGGAAAAGAAAGCAAAAGC	LOC_Os01g28989.3	2.5	729-748	739	4	0.953636	1	0.5					LOC_Os01g28989.3	1884	-	sp|Q944A7|Y4523_ARATH Probable serine/threonine-protein kinase At4g35230 OS=Arabidopsis thaliana GN=At4g35230 PE=1 SV=1	6e-11	gi|218188269|gb|EEC70696.1| hypothetical protein OsI_02051 [Oryza sativa Indica Group] gi|222618499|gb|EEE54631.1| hypothetical protein OsJ_01885 [Oryza sativa Japonica Group]	2e-12	G7KFE0_MEDTR/92-339 G7KFE0.1 PF07714.12;Pkinase_Tyr;	6e-11	-	-	-	GO:0005886(plasma membrane);GO:0009506(plasmodesma);GO:0005773(vacuole);GO:0005524(ATP binding);GO:0005515(protein binding);GO:0004674(protein serine/threonine kinase activity);GO:0009742(brassinosteroid mediated signaling pathway);GO:0009737(response to abscisic acid stimulus)	-	-	-
PC-3p-18725_264	CTGCCGGCGATGCGCTC	LOC_Os06g50130.1	4	616-632	623	2	1	5	5	2	1	16	16	LOC_Os06g50130.1	1061	-	-	-	gi|115469966|ref|NP_001058582.1| Os06g0715200 [Oryza sativa Japonica Group] gi|53791780|dbj|BAD53574.1| unknown protein [Oryza sativa Japonica Group] gi|113596622|dbj|BAF20496.1| Os06g0715200 [Oryza sativa Japonica Group] gi|125598500|gb|EAZ38280.1| hypothetical protein OsJ_22658 [Oryza sativa Japonica Group] gi|215694705|dbj|BAG89896.1| unnamed protein product [Oryza sativa Japonica Group]	7e-56	-	-	-	-	-	-	-	-	-
PC-3p-1547074_1	AGGGATGGGGAATTAG	LOC_Os01g05500.1	3	5195-5211	5202					4	1	1	0.5	LOC_Os01g05500.1	6560	E3 ubiquitin-protein ligase UBR3	sp|Q5U430|UBR3_MOUSE E3 ubiquitin-protein ligase UBR3 OS=Mus musculus GN=Ubr3 PE=1 SV=3	6e-24	gi|218187514|gb|EEC69941.1| hypothetical protein OsI_00390 [Oryza sativa Indica Group]	0	C5XQ06_SORBI/122-191 C5XQ06.1 PF02207.15;zf-UBR;	6e-28	[O] Posttranslational modification, protein turnover, chaperones	ppp:PHYPADRAFT_127907	1e-168	GO:0016021(integral to membrane);GO:0005515(protein binding);GO:0004842(ubiquitin-protein ligase activity);GO:0008270(zinc ion binding);GO:0001701(in utero embryonic development);GO:0042048(olfactory behavior);GO:0007608(sensory perception of smell);GO:0001967(suckling behavior);GO:0006511(ubiquitin-dependent protein catabolic process)	K11978	EC:6.3.2.19	-
osa-miR1436_L-2R+1	ATTATGGGACGGAGGGAGTA	LOC_Os08g38620.3	4	826-845	836	4	1	1	1					LOC_Os08g38620.3	2019	-	-	-	gi|297726551|ref|NP_001175639.1| Os08g0494400 [Oryza sativa Japonica Group] gi|215694455|dbj|BAG89472.1| unnamed protein product [Oryza sativa Japonica Group] gi|255678548|dbj|BAH94367.1| Os08g0494400 [Oryza sativa Japonica Group]	1e-112	B8BC27_ORYSI/187-286 B8BC27.1 PF12274.3;DUF3615;	9e-46	-	-	-	-	-	-	-
osa-miR169f.1_R-1	TAGCCAAGGATGACTTGCCT	LOC_Os12g42400.1	2.5	1257-1276	1267	0	0.0119026	3	1					LOC_Os12g42400.1	1751	nuclear transcription factor Y, alpha	sp|Q8LFU0|NFYAA_ARATH Nuclear transcription factor Y subunit A-10 OS=Arabidopsis thaliana GN=NFYA10 PE=2 SV=2	1e-18	gi|115489612|ref|NP_001067293.1| Os12g0618600 [Oryza sativa Japonica Group] gi|77557086|gb|ABA99882.1| CCAAT-binding transcription factor subunit B family protein, expressed [Oryza sativa Japonica Group] gi|113649800|dbj|BAF30312.1| Os12g0618600 [Oryza sativa Japonica Group] gi|148921402|dbj|BAF64440.1| HAP2 subunit of HAP complex [Oryza sativa Japonica Group] gi|215707156|dbj|BAG93616.1| unnamed…	3e-152	I1IGB5_BRADI/170-226 I1IGB5.1 PF02045.10;CBFB_NFYA;	6e-12	[K] Transcription	osa:4331796	4e-14	GO:0016602(CCAAT-binding factor complex);GO:0003677(DNA binding);GO:0003700(sequence-specific DNA binding transcription factor activity)	K08064	-	ko04612(Antigen processing and presentation)
osa-miR172c	TGAATCTTGATGATGCTGCAC	LOC_Os05g03040.1	3	1976-1996	1987	2	0.835649	18	6	2	0.842666	5	1.66667	LOC_Os05g03040.1	2435	AP2-like factor, euAP2 lineage	sp|P47927|AP2_ARATH Floral homeotic protein APETALA 2 OS=Arabidopsis thaliana GN=AP2 PE=1 SV=1	3e-74	gi|58432890|gb|AAW78371.1| transcription factor AP2D23-like [Oryza sativa Japonica Group]	0	B9T830_RICCO/109-160 B9T830.1 PF00847.15;AP2;	2e-22	-	ath:AT4G36920	9e-74	GO:0005634(nucleus);GO:0003677(DNA binding);GO:0003700(sequence-specific DNA binding transcription factor activity);GO:0030154(cell differentiation);GO:0010073(meristem maintenance);GO:0048316(seed development);GO:0010093(specification of floral organ identity)	K09284	-	-
PC-3p-18725_264	CTGCCGGCGATGCGCTC	LOC_Os08g04470.1	4	966-982	973	2	1	2	2					LOC_Os08g04470.1	1554	-	sp|O81902|PUB8_ARATH U-box domain-containing protein 8 OS=Arabidopsis thaliana GN=PUB8 PE=2 SV=1	4e-25	gi|38636778|dbj|BAD03021.1| putative armadillo repeat containing protein [Oryza sativa Japonica Group]	1e-105	B9FZ01_ORYSJ/11-78 B9FZ01.1 PF04564.10;U-box;	7e-25	[S] Function unknown	-	-	GO:0000151(ubiquitin ligase complex);GO:0004842(ubiquitin-protein ligase activity);GO:0008270(zinc ion binding)	-	-	-
osa-miR169k_R-1	TAGCCAAGGATGACTTGCCT	LOC_Os05g25180.1	4	1271-1291	1282	4	0.602026	1	1					LOC_Os05g25180.1	2162	-	sp|Q96EX2|RNFT2_HUMAN RING finger and transmembrane domain-containing protein 2 OS=Homo sapiens GN=RNFT2 PE=2 SV=2	8e-33	gi|218196536|gb|EEC78963.1| hypothetical protein OsI_19432 [Oryza sativa Indica Group]	3e-157	Q0DJ87_ORYSJ/400-440 Q0DJ87.1 PF13639.1;zf-RING_2;	5e-19	[S] Function unknown	-	-	GO:0016021(integral to membrane);GO:0008270(zinc ion binding)	-	-	-
PC-3p-18725_264	CTGCCGGCGATGCGCTC	LOC_Os12g02340.1	4	352-368	359					2	1	4	1.16667	LOC_Os12g02340.1	903	-	sp|Q84N29|NLTP3_WHEAT Probable non-specific lipid-transfer protein 3 OS=Triticum aestivum GN=LTP3 PE=2 SV=1	1e-31	gi|77553490|gb|ABA96286.1| Nonspecific lipid-transfer protein 3 precursor, putative, expressed [Oryza sativa Japonica Group] gi|125535553|gb|EAY82041.1| hypothetical protein OsI_37228 [Oryza sativa Indica Group] gi|125578291|gb|EAZ19437.1| hypothetical protein OsJ_34998 [Oryza sativa Japonica Group]	2e-51	A2ZAT4_ORYSI/6-119 A2ZAT4.1 PF00234.17;Tryp_alpha_amyl;	3e-49	-	-	-	GO:0008289(lipid binding);GO:0006869(lipid transport);GO:0009723(response to ethylene stimulus);GO:0042542(response to hydrogen peroxide);GO:0009751(response to salicylic acid stimulus);GO:0009611(response to wounding)	-	-	-
PC-3p-18725_264	CTGCCGGCGATGCGCTC	LOC_Os08g37370.1	3.5	808-824	815	4	1	1	0.5					LOC_Os08g37370.1	1617	mitochondrial carrier protein, MC family	sp|Q9SJY5|PUMP5_ARATH Mitochondrial uncoupling protein 5 OS=Arabidopsis thaliana GN=PUMP5 PE=2 SV=1	7e-97	gi|414869934|tpg|DAA48491.1| TPA: 2-oxoglutarate/malate carrier protein [Zea mays]	9e-131	I1QJH7_ORYGL/2-126 I1QJH7.1 PF00153.22;Mito_carr;	7e-49	[C] Energy production and conversion	ecb:100059040	1e-34	-	K03454	-	-
PC-3p-1547074_1	AGGGATGGGGAATTAG	LOC_Os10g42500.1	4	997-1012	1003	2	1	2	2	2	1	2	2	LOC_Os10g42500.1	1792	-	sp|Q7XBW5|PAP3_ORYSJ Probable plastid-lipid-associated protein 3, chloroplastic OS=Oryza sativa subsp. japonica GN=PAP3 PE=2 SV=1	4e-142	gi|62900689|sp|Q7XBW5.1|PAP3_ORYSJ RecName: Full=Probable plastid-lipid-associated protein 3, chloroplastic; Flags: Precursor gi|18266649|gb|AAL67595.1|AC018929_17 putative plastid-lipid associated protein [Oryza sativa Japonica Group] gi|31433659|gb|AAP55143.1| plastid-lipid associated protein 3, chloroplast precursor, putative, expressed [Oryza sativa Japonica Group]	1e-140	B9G759_ORYSJ/147-364 B9G759.1 PF04755.7;PAP_fibrillin;	7e-104	-	-	-	GO:0005198(structural molecule activity)	-	-	-
PC-5p-33358_168	AGAGACCGATAGCGAA	LOC_Os04g58560.2	4	1552-1567	1558	4	1	1	0.5					LOC_Os04g58560.2	2075	autophagy-related protein 4	sp|Q7XPW8|ATG4B_ORYSJ Cysteine protease ATG4B OS=Oryza sativa subsp. japonica GN=ATG4B PE=2 SV=1	0	gi|115461386|ref|NP_001054293.1| Os04g0682000 [Oryza sativa Japonica Group] gi|75143803|sp|Q7XPW8.1|ATG4B_ORYSJ RecName: Full=Cysteine protease ATG4B; AltName: Full=Autophagy-related protein 4 homolog B gi|32488637|emb|CAE03430.1| OSJNBa0032F06.13 [Oryza sativa Japonica Group] gi|82470053|gb|ABB77259.1| autophagy 4 [Oryza sativa Indica Group] gi|113565864|dbj|BAF16207.1| Os04g0682000 [Oryza sativ…	0	ATG4B_ORYSJ/126-420 Q7XPW8.1 PF03416.14;Peptidase_C54;	7e-167	[Z] Cytoskeleton ;[U] Intracellular trafficking, secretion, and vesicular transport	osa:4337435	0	GO:0005737(cytoplasm);GO:0008234(cysteine-type peptidase activity);GO:0006914(autophagy);GO:0015031(protein transport)	K08342	EC:3.4.22.-	ko04140(Regulation of autophagy)
osa-miR169m_R-1	TAGCCAAGGATGACTTGCCT	LOC_Os03g07880.3	3	757-776	767	0	0.0276304	4	1.33333	0	0.0330928	8	2.66667	LOC_Os03g07880.3	1112	nuclear transcription factor Y, alpha	sp|Q9LVJ7|NFYA6_ARATH Nuclear transcription factor Y subunit A-6 OS=Arabidopsis thaliana GN=NFYA6 PE=2 SV=1	4e-33	gi|115451063|ref|NP_001049132.1| Os03g0174900 [Oryza sativa Japonica Group] gi|108706460|gb|ABF94255.1| CCAAT-binding transcription factor subunit B family protein, expressed [Oryza sativa Japonica Group] gi|113547603|dbj|BAF11046.1| Os03g0174900 [Oryza sativa Japonica Group] gi|125542610|gb|EAY88749.1| hypothetical protein OsI_10223 [Oryza sativa Indica Group] gi|125585113|gb|EAZ25777.1| hypothe…	7e-104	C5WVV8_SORBI/132-188 C5WVV8.1 PF02045.10;CBFB_NFYA;	2e-24	[K] Transcription	osa:4331796	6e-105	GO:0016602(CCAAT-binding factor complex);GO:0003677(DNA binding);GO:0003700(sequence-specific DNA binding transcription factor activity)	K08064	-	ko04612(Antigen processing and presentation)
PC-5p-284772_19	AGGCCTGCGGTCCGCC	LOC_Os03g23980.1	4	190-206	197					4	1	1	1	LOC_Os03g23980.1	1221	-	sp|O80934|Y2766_ARATH Uncharacterized protein At2g37660, chloroplastic OS=Arabidopsis thaliana GN=At2g37660 PE=1 SV=2	2e-15	gi|115453075|ref|NP_001050138.1| Os03g0355900 [Oryza sativa Japonica Group] gi|108708218|gb|ABF96013.1| NAD dependent epimerase/dehydratase family protein, expressed [Oryza sativa Japonica Group] gi|113548609|dbj|BAF12052.1| Os03g0355900 [Oryza sativa Japonica Group] gi|218192848|gb|EEC75275.1| hypothetical protein OsI_11606 [Oryza sativa Indica Group]	3e-153	I1PBD8_ORYGL/87-299 I1PBD8.1 PF13460.1;NAD_binding_10;	8e-109	[G] Carbohydrate transport and metabolism	rha:RHA1_ro08518	1e-11	GO:0048046(apoplast);GO:0009570(chloroplast stroma);GO:0009579(thylakoid);GO:0003854(3-beta-hydroxy-delta5-steroid dehydrogenase activity);GO:0005507(copper ion binding);GO:0042742(defense response to bacterium);GO:0006694(steroid biosynthetic process)	K01798	-	-
PC-3p-35500_181	GCTTCTTAGAGGGACT	LOC_Os01g59130.3	4	877-893	883					4	1	1	0.333333	LOC_Os01g59130.3	2125	-	-	-	gi|218189237|gb|EEC71664.1| hypothetical protein OsI_04127 [Oryza sativa Indica Group]	0	-	-	-	-	-	-	-	-	-
osa-miR5809_R+1	TCGTCGCCGGCGACCACAGCT	LOC_Os05g03760.1	4	1705-1725	1716	2	1	8	8					LOC_Os05g03760.1	2418	-	sp|Q688R3|C3H33_ORYSJ Zinc finger CCCH domain-containing protein 33 OS=Oryza sativa subsp. japonica GN=Os05g0128200 PE=2 SV=1	0	gi|75289300|sp|Q688R3.1|C3H33_ORYSJ RecName: Full=Zinc finger CCCH domain-containing protein 33; Short=OsC3H33 gi|51854363|gb|AAU10743.1| putative finger transcription factor [Oryza sativa Japonica Group] gi|215740698|dbj|BAG97354.1| unnamed protein product [Oryza sativa Japonica Group] gi|217030947|gb|ACJ74074.1| zinc finger protein [Oryza sativa Japonica Group] gi|222630067|gb|EEE62199.1| hypot…	0	-	-	[R] General function prediction only	-	-	GO:0003677(DNA binding);GO:0008270(zinc ion binding)	-	-	-
PC-5p-527055_6	GAAGTAAGAAGTCTCCCCC	LOC_Os01g22990.1	4	28-46	37					4	0.894383	1	0.5	LOC_Os01g22990.1	1127	-	-	-	-	-	-	-	-	-	-	-	-	-	-
PC-3p-18730_326	AGAGGAAAAGAAAGCAAAAGC	LOC_Os05g08730.1	3.5	164-184	175	4	0.999688	1	1	2	0.99114	2	2	LOC_Os05g08730.1	1393	-	-	-	gi|115462411|ref|NP_001054805.1| Os05g0179800 [Oryza sativa Japonica Group] gi|57900680|gb|AAW57805.1| unknow protein [Oryza sativa Japonica Group] gi|113578356|dbj|BAF16719.1| Os05g0179800 [Oryza sativa Japonica Group] gi|125551051|gb|EAY96760.1| hypothetical protein OsI_18680 [Oryza sativa Indica Group] gi|222630406|gb|EEE62538.1| hypothetical protein OsJ_17336 [Oryza sativa Japonica Group]	4e-47	-	-	-	-	-	-	-	-	-
osa-miR319b	TTGGACTGAAGGGTGCTCCCT	LOC_Os01g59660.4	4	1179-1199	1190	4	0.841616	1	0.25	2	0.659999	3	0.75	LOC_Os01g59660.4	2270	myb proto-oncogene protein, plant	sp|Q0JIC2|GAM1_ORYSJ Transcription factor GAMYB OS=Oryza sativa subsp. japonica GN=GAM1 PE=2 SV=1	0	gi|115440625|ref|NP_001044592.1| Os01g0812000 [Oryza sativa Japonica Group] gi|122241089|sp|Q0JIC2.1|GAM1_ORYSJ RecName: Full=Transcription factor GAMYB; AltName: Full=OsGAMyb gi|18844771|dbj|BAB85242.1| transcription factor GAMyb [Oryza sativa Japonica Group] gi|113534123|dbj|BAF06506.1| Os01g0812000 [Oryza sativa Japonica Group] gi|125572392|gb|EAZ13907.1| hypothetical protein OsJ_03832 [Oryza …	0	B9SHV5_RICCO/43-104 B9SHV5.1 PF13921.1;Myb_DNA-bind_6;	9e-27	[K] Transcription	ath:AT3G11440	2e-67	GO:0005634(nucleus);GO:0003677(DNA binding);GO:0030154(cell differentiation);GO:0009908(flower development);GO:0006355(regulation of transcription, DNA-dependent);GO:0006351(transcription, DNA-dependent)	K09422	-	-
osa-miR167a-5p_R-1	TGAAGCTGCCAGCATGATCT	LOC_Os02g06910.1	4	3231-3251	3241					2	0.952953	5	3	LOC_Os02g06910.1	3929	-	sp|Q6H6V4|ARFF_ORYSJ Auxin response factor 6 OS=Oryza sativa subsp. japonica GN=ARF6 PE=1 SV=1	0	gi|115444427|ref|NP_001045993.1| Os02g0164900 [Oryza sativa Japonica Group] gi|75259114|sp|Q6H6V4.1|ARFF_ORYSJ RecName: Full=Auxin response factor 6; AltName: Full=OsARF6a gi|158512870|sp|A2X1A1.1|ARFF_ORYSI RecName: Full=Auxin response factor 6; AltName: Full=OsARF6a gi|49388055|dbj|BAD25169.1| putative auxin response transcription factor(ARF6) [Oryza sativa Japonica Group] gi|49388412|dbj|BAD25…	0	I1HXK7_BRADI/687-881 I1HXK7.1 PF02309.11;AUX_IAA;	4e-81	-	-	-	GO:0005634(nucleus);GO:0003677(DNA binding);GO:0046983(protein dimerization activity);GO:0009734(auxin mediated signaling pathway);GO:0006355(regulation of transcription, DNA-dependent);GO:0006351(transcription, DNA-dependent)	-	-	-
PC-3p-35500_181	GCTTCTTAGAGGGACT	LOC_Os12g37870.1	4	985-999	991	4	1	1	1					LOC_Os12g37870.1	1916	ATP citrate (pro-S)-lyase	sp|Q2QNG7|ACLA3_ORYSJ ATP-citrate synthase alpha chain protein 3 OS=Oryza sativa subsp. japonica GN=ACLA-3 PE=2 SV=1	0	gi|115489130|ref|NP_001067052.1| Os12g0566300 [Oryza sativa Japonica Group] gi|122203473|sp|Q2QNG7.1|ACLA3_ORYSJ RecName: Full=ATP-citrate synthase alpha chain protein 3; Short=ATP-citrate synthase A-3; AltName: Full=ATP-citrate lyase A-3; AltName: Full=Citrate cleavage enzyme A-3 gi|77556190|gb|ABA98986.1| ATP-citrate synthase, putative, expressed [Oryza sativa Japonica Group] gi|113649559|dbj|B…	0	C5YPW0_SORBI/5-204 C5YPW0.1 PF08442.5;ATP-grasp_2;	4e-105	[C] Energy production and conversion	osa:4352549	0	GO:0005829(cytosol);GO:0005524(ATP binding);GO:0003878(ATP citrate synthase activity);GO:0016874(ligase activity);GO:0008610(lipid biosynthetic process)	K01648	EC:2.3.3.8	ko00020(Citrate cycle (TCA cycle));ko00720(Reductive carboxylate cycle (CO2 fixation))
PC-5p-63899_117	GAAGGGAGCTTCGAGGCG	LOC_Os11g47760.5	4	1730-1747	1738	2	0.996368	11	2.75	2	0.996829	10	2.5	LOC_Os11g47760.5	2348	heat shock 70kDa protein 1/8	sp|P27322|HSP72_SOLLC Heat shock cognate 70 kDa protein 2 OS=Solanum lycopersicum GN=HSC-2 PE=1 SV=1	0	gi|115486793|ref|NP_001068540.1| Os11g0703900 [Oryza sativa Japonica Group] gi|62733235|gb|AAX95352.1| dnaK-type molecular chaperone hsp70 - rice (fragment) [Oryza sativa Japonica Group] gi|77552703|gb|ABA95500.1| Heat shock cognate 70 kDa protein, putative, expressed [Oryza sativa Japonica Group] gi|113645762|dbj|BAF28903.1| Os11g0703900 [Oryza sativa Japonica Group]	0	A9NXU2_PICSI/8-617 A9NXU2.1 PF00012.15;HSP70;	0	[O] Posttranslational modification, protein turnover, chaperones	osa:4351208	0	GO:0005524(ATP binding);GO:0006950(response to stress)	K03283	-	ko03040(Spliceosome);ko04010(MAPK signaling pathway);ko04144(Endocytosis);ko04612(Antigen processing and presentation)
PC-5p-215441_30	CCTCCGCAGCTAGCTTC	LOC_Os10g30870.1	3	1355-1371	1362	4	0.998196	1	1					LOC_Os10g30870.1	2235	-	-	-	gi|115482238|ref|NP_001064712.1| Os10g0445600 [Oryza sativa Japonica Group] gi|31432359|gb|AAP54002.1| expressed protein [Oryza sativa Japonica Group] gi|113639321|dbj|BAF26626.1| Os10g0445600 [Oryza sativa Japonica Group] gi|125574955|gb|EAZ16239.1| hypothetical protein OsJ_31693 [Oryza sativa Japonica Group] gi|215767891|dbj|BAH00120.1| unnamed protein product [Oryza sativa Japonica Group]	3e-175	-	-	-	-	-	-	-	-	-
osa-miR167h-3p	AGGTCATGCTGTAGTTTCATC	LOC_Os01g41565.1	4	415-434	425	4	0.841616	1	0.333333					LOC_Os01g41565.1	1122	-	sp|Q6Z6G6|CTU1_ORYSJ Cytoplasmic tRNA 2-thiolation protein 1 OS=Oryza sativa subsp. japonica GN=NCS6 PE=2 SV=1	0	gi|222618797|gb|EEE54929.1| hypothetical protein OsJ_02482 [Oryza sativa Japonica Group]	0	B9EXW6_ORYSJ/207-402 B9EXW6.1 PF01171.15;ATP_bind_3;	7e-101	[R] General function prediction only	-	-	GO:0005737(cytoplasm);GO:0005524(ATP binding);GO:0016740(transferase activity);GO:0000049(tRNA binding);GO:0034227(tRNA thio-modification)	-	-	-
osa-miR169k_R-1	TAGCCAAGGATGACTTGCCT	LOC_Os03g48970.2	3	1766-1785	1776	2	0.946834	10	2.5	1	0.0389544	21	5.25	LOC_Os03g48970.2	2123	nuclear transcription factor Y, alpha	sp|Q945M9|NFYA9_ARATH Nuclear transcription factor Y subunit A-9 OS=Arabidopsis thaliana GN=NFYA9 PE=2 SV=1	1e-32	gi|115454757|ref|NP_001050979.1| Os03g0696300 [Oryza sativa Japonica Group] gi|108710554|gb|ABF98349.1| CCAAT-binding transcription factor subunit B family protein, expressed [Oryza sativa Japonica Group] gi|108710555|gb|ABF98350.1| CCAAT-binding transcription factor subunit B family protein, expressed [Oryza sativa Japonica Group] gi|108710556|gb|ABF98351.1| CCAAT-binding transcription factor su…	3e-117	I1M0X4_SOYBN/148-204 I1M0X4.1 PF02045.10;CBFB_NFYA;	2e-23	[K] Transcription	osa:4331796	3e-33	GO:0016602(CCAAT-binding factor complex);GO:0003677(DNA binding);GO:0003700(sequence-specific DNA binding transcription factor activity);GO:0045892(negative regulation of transcription, DNA-dependent)	K08064	-	ko04612(Antigen processing and presentation)
PC-3p-121977_42	ATTCCGTTAACGAACGA	LOC_Os02g18660.1	4	1634-1650	1641	4	0.986428	1	1					LOC_Os02g18660.1	2308	-	-	-	gi|115445605|ref|NP_001046582.1| Os02g0288200 [Oryza sativa Japonica Group] gi|47847930|dbj|BAD21720.1| putative Neurofilament triplet M protein [Oryza sativa Japonica Group] gi|113536113|dbj|BAF08496.1| Os02g0288200 [Oryza sativa Japonica Group]	0	Q6K8A9_ORYSJ/198-292 Q6K8A9.1 PF04504.9;DUF573;	4e-47	-	-	-	-	-	-	-
osa-miR169m_R-1	TAGCCAAGGATGACTTGCCT	LOC_Os03g29760.2	3	1365-1384	1375	2	0.946834	2	0.666667	2	0.950473	2	0.666667	LOC_Os03g29760.2	1755	nuclear transcription factor Y, alpha	sp|Q9LVJ7|NFYA6_ARATH Nuclear transcription factor Y subunit A-6 OS=Arabidopsis thaliana GN=NFYA6 PE=2 SV=1	8e-30	gi|218193029|gb|EEC75456.1| hypothetical protein OsI_12014 [Oryza sativa Indica Group]	4e-145	B6TI90_MAIZE/154-210 B6TI90.1 PF02045.10;CBFB_NFYA;	2e-22	[K] Transcription	osa:4331796	4e-44	GO:0016602(CCAAT-binding factor complex);GO:0003677(DNA binding);GO:0003700(sequence-specific DNA binding transcription factor activity)	K08064	-	ko04612(Antigen processing and presentation)
osa-miR166h-3p	TCGGACCAGGCTTCATTCCTC	LOC_Os10g33960.1	3	924-944	935	0	0.019211	20	3.41667	0	0.0230288	40	7.58333	LOC_Os10g33960.1	3231	homeobox-leucine zipper protein	sp|Q9AV49|HOX9_ORYSJ Homeobox-leucine zipper protein HOX9 OS=Oryza sativa subsp. japonica GN=HOX9 PE=2 SV=1	0	gi|115482560|ref|NP_001064873.1| Os10g0480200 [Oryza sativa Japonica Group] gi|75168160|sp|Q9AV49.1|HOX9_ORYSJ RecName: Full=Homeobox-leucine zipper protein HOX9; AltName: Full=HD-ZIP protein HOX9; AltName: Full=Homeodomain transcription factor HOX9; AltName: Full=OsHB2; AltName: Full=OsHox9 gi|13384370|gb|AAK21338.1|AC024594_2 putative homeodomain-leucine zipper protein [Oryza sativa Japonica Gr…	0	Q6RF30_MAIZE/164-374 Q6RF30.1 PF01852.14;START;	4e-105	-	ath:AT5G60690	0	GO:0005634(nucleus);GO:0043565(sequence-specific DNA binding);GO:0003700(sequence-specific DNA binding transcription factor activity)	K09338	-	-
osa-miR1436_L-2R+1	ATTATGGGACGGAGGGAGTA	LOC_Os02g43560.1	3	2724-2743	2734					4	1	1	0.5	LOC_Os02g43560.1	3494	-	sp|Q93WY4|WRK12_ARATH Probable WRKY transcription factor 12 OS=Arabidopsis thaliana GN=WRKY12 PE=2 SV=1	1e-20	gi|125583097|gb|EAZ24028.1| hypothetical protein OsJ_07759 [Oryza sativa Japonica Group]	2e-66	I1IC50_BRADI/155-214 I1IC50.1 PF03106.10;WRKY;	7e-15	-	-	-	GO:0005634(nucleus);GO:0043565(sequence-specific DNA binding);GO:0003700(sequence-specific DNA binding transcription factor activity)	-	-	-
osa-miR396c-5p	TTCCACAGCTTTCTTGAACTT	LOC_Os11g35030.1	4	869-890	880	4	0.999537	1	0.5					LOC_Os11g35030.1	1708	-	sp|Q6AWY1|GRF8_ORYSJ Growth-regulating factor 8 OS=Oryza sativa subsp. japonica GN=GRF8 PE=2 SV=1	0	gi|115485875|ref|NP_001068081.1| Os11g0551900 [Oryza sativa Japonica Group] gi|75120354|sp|Q6AWY1.1|GRF8_ORYSJ RecName: Full=Growth-regulating factor 8; Short=OsGRF8; AltName: Full=Transcription activator GRF8 gi|51039845|tpg|DAA05212.1| TPA_exp: growth-regulating factor 8 [Oryza sativa (japonica cultivar-group)] gi|108864498|gb|ABA94244.2| expressed protein [Oryza sativa Japonica Group] gi|11364…	0	B7EU12_ORYSJ/20-65 B7EU12.1 PF08879.5;WRC;	2e-21	-	-	-	-	-	-	-
osa-MIR2122-p5_1ss15CT	GAACTTAGACACCTTAGCGCC	LOC_Os06g11360.1	1.5	145-165	156	4	0.409329	1	1					LOC_Os06g11360.1	675	-	-	-	gi|51091147|dbj|BAD35843.1| hypothetical protein [Oryza sativa Japonica Group]	8e-126	-	-	-	-	-	-	-	-	-
osa-miR159b	TTTGGATTGAAGGGAGCTCTG	LOC_Os10g05230.2	4	335-355	346	4	0.953636	1	1					LOC_Os10g05230.2	1428	-	sp|Q8LE94|RING3_ARATH E3 ubiquitin-protein ligase At3g02290 OS=Arabidopsis thaliana GN=At3g02290 PE=2 SV=1	7e-18	gi|115481108|ref|NP_001064147.1| Os10g0142100 [Oryza sativa Japonica Group] gi|78707751|gb|ABB46726.1| Zinc finger, C3HC4 type family protein, expressed [Oryza sativa Japonica Group] gi|110288599|gb|ABB46725.2| Zinc finger, C3HC4 type family protein, expressed [Oryza sativa Japonica Group] gi|113638756|dbj|BAF26061.1| Os10g0142100 [Oryza sativa Japonica Group] gi|215701194|dbj|BAG92618.1| unnamed…	4e-90	Q948C3_ORYSJ/71-150 Q948C3.1 PF12678.2;zf-rbx1;	1e-38	[O] Posttranslational modification, protein turnover, chaperones	-	-	GO:0005737(cytoplasm);GO:0016874(ligase activity);GO:0008270(zinc ion binding)	-	-	-
osa-miR394	TTGGCATTCTGTCCACCTCC	LOC_Os05g51150.3	3	1395-1414	1405	4	0.546039	1	0.5	4	0.473902	1	0.5	LOC_Os05g51150.3	2131	RNA polymerase sigma factor	sp|O24621|SIGC_ARATH RNA polymerase sigma factor sigC OS=Arabidopsis thaliana GN=SIGC PE=2 SV=1	1e-71	gi|49328110|gb|AAT58808.1| hypothetical protein [Oryza sativa Japonica Group]	0	B8AX92_ORYSI/403-479 B8AX92.1 PF04539.11;Sigma70_r3;	6e-35	-	ath:AT3G53920	3e-71	-	K03093	-	ko03020(RNA polymerase)
osa-miR172c	TGAATCTTGATGATGCTGCAC	LOC_Os05g03040.2	3	1552-1572	1563	2	0.835649	18	6	2	0.842666	5	1.66667	LOC_Os05g03040.2	2011	AP2-like factor, euAP2 lineage	sp|P47927|AP2_ARATH Floral homeotic protein APETALA 2 OS=Arabidopsis thaliana GN=AP2 PE=1 SV=1	1e-59	gi|58432890|gb|AAW78371.1| transcription factor AP2D23-like [Oryza sativa Japonica Group]	1e-96	F6KQN5_SOLLC/243-294 F6KQN5.1 PF00847.15;AP2;	2e-15	-	ath:AT4G36920	4e-59	GO:0005634(nucleus);GO:0003677(DNA binding);GO:0003700(sequence-specific DNA binding transcription factor activity);GO:0030154(cell differentiation);GO:0010073(meristem maintenance);GO:0048316(seed development);GO:0010093(specification of floral organ identity)	K09284	-	-
osa-miR164d	TGGAGAAGCAGGGCACGTGCT	LOC_Os12g05260.1	4	202-222	213	4	0.784676	1	1					LOC_Os12g05260.1	985	-	sp|O81277|PSK5_ORYSJ Phytosulfokines 5 OS=Oryza sativa subsp. japonica GN=PSK5 PE=1 SV=1	2e-20	gi|115487336|ref|NP_001066155.1| Os12g0147800 [Oryza sativa Japonica Group] gi|18202216|sp|O81277.1|PSK5_ORYSJ RecName: Full=Phytosulfokines 5; AltName: Full=Secretory protein SH27A; Contains: RecName: Full=Phytosulfokine-alpha; Short=PSK-alpha; Short=Phytosulfokine-a; Contains: RecName: Full=Phytosulfokine-beta; Short=PSK-beta; Short=Phytosulfokine-b; Flags: Precursor gi|3201971|gb|AAC19376.1| p…	6e-19	G2XLJ3_ORYGL/19-101 G2XLJ3.1 PF06404.7;PSK;	8e-14	-	-	-	GO:0005576(extracellular region);GO:0008083(growth factor activity);GO:0030154(cell differentiation);GO:0008283(cell proliferation);GO:0007275(multicellular organismal development)	-	-	-
PC-3p-337602_10	GGCCGCCGCCGCTGTCGAATC	LOC_Os04g12820.1	4	846-867	858	4	1	1	1					LOC_Os04g12820.1	969	-	-	-	gi|125589410|gb|EAZ29760.1| hypothetical protein OsJ_13818 [Oryza sativa Japonica Group]	9e-62	I1NW14_ORYGL/131-282 I1NW14.1 PF02458.10;Transferase;	5e-64	-	-	-	-	-	-	-
PC-3p-63227_106	CCAGGATGAAGCTTGGAT	LOC_Os01g03030.1	4	607-624	615	4	0.999984	1	0.5					LOC_Os01g03030.1	1452	-	sp|O57734|ALAXL_PYRHO Alanyl-tRNA editing protein AlaX-L OS=Pyrococcus horikoshii (strain ATCC 700860 / DSM 12428 / JCM 9974 / NBRC 100139 / OT-3) GN=alaXL PE=3 SV=1	1e-15	gi|115434218|ref|NP_001041867.1| Os01g0120400 [Oryza sativa Japonica Group] gi|53791243|dbj|BAD52448.1| unknown protein [Oryza sativa Japonica Group] gi|53791322|dbj|BAD52587.1| unknown protein [Oryza sativa Japonica Group] gi|113531398|dbj|BAF03781.1| Os01g0120400 [Oryza sativa Japonica Group] gi|125524198|gb|EAY72312.1| hypothetical protein OsI_00165 [Oryza sativa Indica Group] gi|215740772|dbj…	8e-142	I1NJT2_ORYGL/8-118 I1NJT2.1 PF01411.14;tRNA-synt_2c;	3e-55	-	kcr:Kcr_0729	2e-18	GO:0005737(cytoplasm);GO:0004813(alanine-tRNA ligase activity);GO:0005524(ATP binding);GO:0046872(metal ion binding);GO:0003676(nucleic acid binding);GO:0006419(alanyl-tRNA aminoacylation)	K07050	-	-
PC-3p-35500_181	GCTTCTTAGAGGGACT	LOC_Os03g56670.1	4	361-375	367	2	1	11	5.5	3	0.964233	4	2	LOC_Os03g56670.1	1138	photosystem I subunit III	sp|P13192|PSAF_HORVU Photosystem I reaction center subunit III, chloroplastic OS=Hordeum vulgare GN=PSAF PE=1 SV=2	2e-74	gi|3885892|gb|AAC78106.1| photosystem-1 F subunit precursor [Oryza sativa Japonica Group]	3e-77	F2E4W0_HORVD/39-203 F2E4W0.1 PF02507.10;PSI_PsaF;	2e-71	-	osa:4334300	3e-84	GO:0009543(chloroplast thylakoid lumen);GO:0009538(photosystem I reaction center);GO:0015979(photosynthesis)	K02694	-	ko00195(Photosynthesis)
osa-miR169i_R-1	TAGCCAAGGATGACTTGCCT	LOC_Os03g29760.1	3	1285-1304	1295	2	0.946834	2	0.666667	2	0.950473	2	0.666667	LOC_Os03g29760.1	1675	nuclear transcription factor Y, alpha	sp|Q9LVJ7|NFYA6_ARATH Nuclear transcription factor Y subunit A-6 OS=Arabidopsis thaliana GN=NFYA6 PE=2 SV=1	8e-30	gi|218193029|gb|EEC75456.1| hypothetical protein OsI_12014 [Oryza sativa Indica Group]	4e-145	B6TI90_MAIZE/154-210 B6TI90.1 PF02045.10;CBFB_NFYA;	2e-22	[K] Transcription	osa:4331796	4e-44	GO:0016602(CCAAT-binding factor complex);GO:0003677(DNA binding);GO:0003700(sequence-specific DNA binding transcription factor activity)	K08064	-	ko04612(Antigen processing and presentation)
osa-miR160f-5p	TGCCTGGCTCCCTGAATGCCA	LOC_Os04g43910.1	2	1344-1364	1355	1	0.0378121	3	3	0	0.0249938	3	3	LOC_Os04g43910.1	2579	-	sp|Q7XKK6|ARFJ_ORYSJ Auxin response factor 10 OS=Oryza sativa subsp. japonica GN=ARF10 PE=2 SV=3	0	gi|21741865|emb|CAD41455.1| OSJNBa0019D11.3 [Oryza sativa Japonica Group] gi|38344647|emb|CAE05633.2| OSJNBb0061C13.15 [Oryza sativa Japonica Group] gi|116310816|emb|CAH67605.1| OSIGBa0145G11.4 [Oryza sativa Indica Group]	0	ARFJ_ORYSI/502-698 Q01I35.2 PF02309.11;AUX_IAA;	2e-109	-	-	-	GO:0005634(nucleus);GO:0003677(DNA binding);GO:0046983(protein dimerization activity);GO:0009734(auxin mediated signaling pathway);GO:0006355(regulation of transcription, DNA-dependent);GO:0006351(transcription, DNA-dependent)	-	-	-
osa-miR160a-5p_L+1R-1	GTGCCTGGCTCCCTGTATGCC	LOC_Os06g47150.4	0.5	1845-1865	1856	2	0.939731	5	1.25	2	0.943686	9	2.25	LOC_Os06g47150.4	3562	-	sp|Q653H7|ARFR_ORYSJ Auxin response factor 18 OS=Oryza sativa subsp. japonica GN=ARF18 PE=2 SV=1	0	gi|115469600|ref|NP_001058399.1| Os06g0685700 [Oryza sativa Japonica Group] gi|75253259|sp|Q653H7.1|ARFR_ORYSJ RecName: Full=Auxin response factor 18; AltName: Full=OsARF10 gi|52076670|dbj|BAD45570.1| putative auxin response factor 10 [Oryza sativa Japonica Group] gi|52077007|dbj|BAD46040.1| putative auxin response factor 10 [Oryza sativa Japonica Group] gi|113596439|dbj|BAF20313.1| Os06g0685700 …	0	B9FQJ8_ORYSJ/432-630 B9FQJ8.1 PF02309.11;AUX_IAA;	6e-96	-	-	-	GO:0005634(nucleus);GO:0003677(DNA binding);GO:0046983(protein dimerization activity);GO:0009734(auxin mediated signaling pathway);GO:0006355(regulation of transcription, DNA-dependent);GO:0006351(transcription, DNA-dependent)	-	-	-
osa-miR169o	TAGCCAAGAATGACTTGCCTA	LOC_Os03g44540.1	2	1718-1738	1729	2	0.241095	4	4	1	0.00372865	10	10	LOC_Os03g44540.1	2188	nuclear transcription factor Y, alpha	sp|Q8LFU0|NFYAA_ARATH Nuclear transcription factor Y subunit A-10 OS=Arabidopsis thaliana GN=NFYA10 PE=2 SV=2	1e-17	gi|115454347|ref|NP_001050774.1| Os03g0647600 [Oryza sativa Japonica Group] gi|53370700|gb|AAU89195.1| CCAAT-box transcription factor -related [Oryza sativa Japonica Group] gi|108710095|gb|ABF97890.1| CCAAT-binding transcription factor subunit B family protein, expressed [Oryza sativa Japonica Group] gi|113549245|dbj|BAF12688.1| Os03g0647600 [Oryza sativa Japonica Group] gi|148921406|dbj|BAF64442…	3e-148	I1GQ01_BRADI/172-228 I1GQ01.1 PF02045.10;CBFB_NFYA;	9e-16	[K] Transcription	osa:4331796	2e-18	GO:0016602(CCAAT-binding factor complex);GO:0003677(DNA binding);GO:0003700(sequence-specific DNA binding transcription factor activity)	K08064	-	ko04612(Antigen processing and presentation)
osa-miR169n	TAGCCAAGAATGACTTGCCTA	LOC_Os03g48970.3	3	1935-1955	1946	2	0.594598	10	2.5	2	0.603346	21	5.25	LOC_Os03g48970.3	2293	nuclear transcription factor Y, alpha	sp|Q945M9|NFYA9_ARATH Nuclear transcription factor Y subunit A-9 OS=Arabidopsis thaliana GN=NFYA9 PE=2 SV=1	1e-32	gi|115454757|ref|NP_001050979.1| Os03g0696300 [Oryza sativa Japonica Group] gi|108710554|gb|ABF98349.1| CCAAT-binding transcription factor subunit B family protein, expressed [Oryza sativa Japonica Group] gi|108710555|gb|ABF98350.1| CCAAT-binding transcription factor subunit B family protein, expressed [Oryza sativa Japonica Group] gi|108710556|gb|ABF98351.1| CCAAT-binding transcription factor su…	3e-117	I1M0X4_SOYBN/148-204 I1M0X4.1 PF02045.10;CBFB_NFYA;	2e-23	[K] Transcription	osa:4331796	3e-33	GO:0016602(CCAAT-binding factor complex);GO:0003677(DNA binding);GO:0003700(sequence-specific DNA binding transcription factor activity);GO:0045892(negative regulation of transcription, DNA-dependent)	K08064	-	ko04612(Antigen processing and presentation)
osa-miR398b	TGTGTTCTCAGGTCGCCCCTG	LOC_Os01g68770.1	3.5	134-153	144	2	0.181792	9	9	2	0.185749	3	3	LOC_Os01g68770.1	1858	protein phosphatase	sp|O23264|SEBP1_ARATH Selenium-binding protein 1 OS=Arabidopsis thaliana GN=SBP1 PE=1 SV=1	0	gi|115441829|ref|NP_001045194.1| Os01g0916400 [Oryza sativa Japonica Group] gi|19386752|dbj|BAB86133.1| putative selenium binding protein [Oryza sativa Japonica Group] gi|20805006|dbj|BAB92682.1| putative selenium binding protein [Oryza sativa Japonica Group] gi|31322241|gb|AAO91777.1| putative selenium binding protein [Oryza sativa Japonica Group] gi|113534725|dbj|BAF07108.1| Os01g0916400 [Oryza…	0	B9GFI5_POPTR/16-483 B9GFI5.1 PF05694.6;SBP56;	0	[P] Inorganic ion transport and metabolism	cel:F42G8.8	7e-25	GO:0005829(cytosol);GO:0009506(plasmodesma);GO:0008430(selenium binding);GO:0071291(cellular response to selenium ion);GO:0046686(response to cadmium ion);GO:0042542(response to hydrogen peroxide);GO:0000103(sulfate assimilation)	K01090	EC:3.1.3.16	-
osa-miR156i	TGACAGAAGAGAGTGAGCAC	LOC_Os08g10550.1	4	88-107	98					2	0.884399	2	2	LOC_Os08g10550.1	3404	KUP system potassium uptake protein	sp|Q8VXB1|HAK12_ORYSJ Putative potassium transporter 12 OS=Oryza sativa subsp. japonica GN=HAK12 PE=2 SV=1	0	gi|75161297|sp|Q8VXB1.1|HAK12_ORYSJ RecName: Full=Putative potassium transporter 12; AltName: Full=OsHAK12 gi|18250708|emb|CAD21002.1| putative potasium transporter [Oryza sativa Japonica Group] gi|125602539|gb|EAZ41864.1| hypothetical protein OsJ_26409 [Oryza sativa Japonica Group]	0	A5B0U6_VITVI/53-624 A5B0U6.1 PF02705.11;K_trans;	0	-	ppp:PHYPADRAFT_106748	0	GO:0016021(integral to membrane);GO:0015079(potassium ion transmembrane transporter activity)	K03549	-	-
osa-miR1425-5p	TAGGATTCAATCCTTGCTGCT	LOC_Os10g35240.2	3.5	1299-1319	1310	2	0.452239	2	1	2	0.460148	4	2	LOC_Os10g35240.2	2919	-	sp|Q76C99|RF1_ORYSI Protein Rf1, mitochondrial OS=Oryza sativa subsp. indica GN=Rf1 PE=2 SV=1	0	gi|115482712|ref|NP_001064949.1| Os10g0495200 [Oryza sativa Japonica Group] gi|78708847|gb|ABB47822.1| Rf1 protein, mitochondrial precursor, putative, expressed [Oryza sativa Japonica Group] gi|113639558|dbj|BAF26863.1| Os10g0495200 [Oryza sativa Japonica Group]	0	B9G6G5_ORYSJ/676-1033 B9G6G5.1 PF07814.8;WAPL;	3e-39	[R] General function prediction only	-	-	GO:0005739(mitochondrion);GO:0005488(binding)	-	-	-
osa-miR156a	TGACAGAAGAGAGTGAGCAC	LOC_Os02g04680.1	2	1965-1984	1975					2	0.677024	2	1	LOC_Os02g04680.1	2517	-	sp|A3A2Z8|SPL3_ORYSJ Squamosa promoter-binding-like protein 3 OS=Oryza sativa subsp. japonica GN=SPL3 PE=2 SV=1	0	gi|160185126|sp|A2X0Q6.1|SPL3_ORYSI RecName: Full=Squamosa promoter-binding-like protein 3 gi|160185146|sp|A3A2Z8.1|SPL3_ORYSJ RecName: Full=Squamosa promoter-binding-like protein 3 gi|125538021|gb|EAY84416.1| hypothetical protein OsI_05790 [Oryza sativa Indica Group] gi|125580756|gb|EAZ21687.1| hypothetical protein OsJ_05319 [Oryza sativa Japonica Group]	0	SPL3_ORYSJ/181-259 A3A2Z8.1 PF03110.9;SBP;	7e-33	-	-	-	GO:0005634(nucleus);GO:0003677(DNA binding);GO:0046872(metal ion binding);GO:0006355(regulation of transcription, DNA-dependent);GO:0006351(transcription, DNA-dependent)	-	-	-
PC-3p-1547074_1	AGGGATGGGGAATTAG	LOC_Os01g68700.2	4	2142-2157	2148					4	1	1	0.5	LOC_Os01g68700.2	2428	-	sp|Q9SRT2|BH062_ARATH Transcription factor bHLH62 OS=Arabidopsis thaliana GN=BHLH62 PE=2 SV=1	7e-49	gi|115441817|ref|NP_001045188.1| Os01g0915600 [Oryza sativa Japonica Group] gi|56784941|dbj|BAD82399.1| putative bHLH transcription factor [Oryza sativa Japonica Group] gi|113534719|dbj|BAF07102.1| Os01g0915600 [Oryza sativa Japonica Group] gi|215704868|dbj|BAG94896.1| unnamed protein product [Oryza sativa Japonica Group] gi|218189599|gb|EEC72026.1| hypothetical protein OsI_04910 [Oryza sativa In…	0	D7L6J4_ARALL/265-315 D7L6J4.1 PF00010.21;HLH;	9e-19	-	-	-	GO:0005634(nucleus);GO:0003677(DNA binding);GO:0006355(regulation of transcription, DNA-dependent);GO:0006351(transcription, DNA-dependent)	-	-	-
PC-5p-413922_9	TAGTTTTTTCTACCACACT	LOC_Os02g03840.2	3.5	6238-6256	6247	4	0.504404	1	1					LOC_Os02g03840.2	9464	enolase-phosphatase E1	sp|Q4A0V8|UAFA_STAS1 Uro-adherence factor A OS=Staphylococcus saprophyticus subsp. saprophyticus (strain ATCC 15305 / DSM 20229) GN=uafA PE=1 SV=1	2e-58	gi|222622109|gb|EEE56241.1| hypothetical protein OsJ_05250 [Oryza sativa Japonica Group]	0	A2FDH2_TRIVA/178-1760 A2FDH2.1 PF00443.24;UCH;	6e-26	[S] Function unknown	aag:AaeL_AAEL000109	1e-27	GO:0005618(cell wall);GO:0005576(extracellular region);GO:0016020(membrane);GO:0007155(cell adhesion);GO:0009405(pathogenesis)	K09880	EC:3.1.3.77	ko00270(Cysteine and methionine metabolism)
osa-miR156a	TGACAGAAGAGAGTGAGCAC	LOC_Os06g45310.1	1	854-873	864					4	0.999402	1	1	LOC_Os06g45310.1	1481	-	sp|Q653Z5|SPL11_ORYSJ Squamosa promoter-binding-like protein 11 OS=Oryza sativa subsp. japonica GN=SPL11 PE=2 SV=1	1e-150	gi|75114661|sp|Q653Z5.1|SPL11_ORYSJ RecName: Full=Squamosa promoter-binding-like protein 11 gi|52075926|dbj|BAD45872.1| putative squamosa promoter binding protein-homolog 4 [Oryza sativa Japonica Group] gi|125598137|gb|EAZ37917.1| hypothetical protein OsJ_22267 [Oryza sativa Japonica Group]	5e-149	I1Q4D6_ORYGL/65-143 I1Q4D6.1 PF03110.9;SBP;	2e-42	-	-	-	GO:0005634(nucleus);GO:0003677(DNA binding);GO:0046872(metal ion binding);GO:0006355(regulation of transcription, DNA-dependent);GO:0006351(transcription, DNA-dependent)	-	-	-
osa-miR169k_R-1	TAGCCAAGGATGACTTGCCT	LOC_Os03g07880.2	3	994-1013	1004	0	0.0276304	4	1.33333	0	0.0330928	8	2.66667	LOC_Os03g07880.2	1349	nuclear transcription factor Y, alpha	sp|Q9LNP6|NFYA8_ARATH Nuclear transcription factor Y subunit A-8 OS=Arabidopsis thaliana GN=NFYA8 PE=2 SV=2	1e-29	gi|108706461|gb|ABF94256.1| CCAAT-binding transcription factor subunit B family protein, expressed [Oryza sativa Japonica Group] gi|148921396|dbj|BAF64437.1| HAP2 subunit of HAP complex [Oryza sativa Japonica Group] gi|215697400|dbj|BAG91394.1| unnamed protein product [Oryza sativa Japonica Group]	2e-104	C5WVV8_SORBI/132-188 C5WVV8.1 PF02045.10;CBFB_NFYA;	3e-24	[K] Transcription	osa:4331796	5e-93	GO:0016602(CCAAT-binding factor complex);GO:0003677(DNA binding);GO:0003700(sequence-specific DNA binding transcription factor activity)	K08064	-	ko04612(Antigen processing and presentation)
osa-MIR5513-p5	AGTCCGTTGTCCTTTGTGATA	LOC_Os04g48160.1	4	1463-1483	1474					4	0.393192	1	1	LOC_Os04g48160.1	1854	-	-	-	gi|115459996|ref|NP_001053598.1| Os04g0569900 [Oryza sativa Japonica Group] gi|38567921|emb|CAE75904.1| OSJNBa0088I22.17 [Oryza sativa Japonica Group] gi|113565169|dbj|BAF15512.1| Os04g0569900 [Oryza sativa Japonica Group] gi|125591331|gb|EAZ31681.1| hypothetical protein OsJ_15829 [Oryza sativa Japonica Group] gi|215713443|dbj|BAG94580.1| unnamed protein product [Oryza sativa Japonica Group]	0	Q01J01_ORYSA/347-448 Q01J01.1 PF13178.1;DUF4005;	4e-52	-	-	-	-	-	-	-
osa-miR166d-3p	TCGGACCAGGCTTCATTCCCC	LOC_Os10g33960.2	3	696-716	707	0	0.0276304	20	3.41667	0	0.0330928	40	7.58333	LOC_Os10g33960.2	3002	homeobox-leucine zipper protein	sp|Q9AV49|HOX9_ORYSJ Homeobox-leucine zipper protein HOX9 OS=Oryza sativa subsp. japonica GN=HOX9 PE=2 SV=1	0	gi|115482560|ref|NP_001064873.1| Os10g0480200 [Oryza sativa Japonica Group] gi|75168160|sp|Q9AV49.1|HOX9_ORYSJ RecName: Full=Homeobox-leucine zipper protein HOX9; AltName: Full=HD-ZIP protein HOX9; AltName: Full=Homeodomain transcription factor HOX9; AltName: Full=OsHB2; AltName: Full=OsHox9 gi|13384370|gb|AAK21338.1|AC024594_2 putative homeodomain-leucine zipper protein [Oryza sativa Japonica Gr…	0	Q6RF30_MAIZE/164-374 Q6RF30.1 PF01852.14;START;	3e-105	-	ath:AT5G60690	0	GO:0005634(nucleus);GO:0043565(sequence-specific DNA binding);GO:0003700(sequence-specific DNA binding transcription factor activity)	K09338	-	-
osa-miR172c	TGAATCTTGATGATGCTGCAC	LOC_Os07g13170.1	3	1404-1424	1415	0	0.0170948	11	5.5	0	0.0204964	8	4	LOC_Os07g13170.1	2229	AP2-like factor, euAP2 lineage	sp|P47927|AP2_ARATH Floral homeotic protein APETALA 2 OS=Arabidopsis thaliana GN=AP2 PE=1 SV=1	5e-69	gi|115471291|ref|NP_001059244.1| Os07g0235800 [Oryza sativa Japonica Group] gi|24059986|dbj|BAC21448.1| putative indeterminate spikelet 1 [Oryza sativa Japonica Group] gi|87130803|gb|ABD24033.1| supernumerary bract [Oryza sativa Japonica Group] gi|113610780|dbj|BAF21158.1| Os07g0235800 [Oryza sativa Japonica Group]	0	Q5Y385_9POAL/211-262 Q5Y385.1 PF00847.15;AP2;	1e-22	-	ath:AT4G36920	2e-68	GO:0005634(nucleus);GO:0003677(DNA binding);GO:0003700(sequence-specific DNA binding transcription factor activity);GO:0030154(cell differentiation);GO:0010073(meristem maintenance);GO:0048316(seed development);GO:0010093(specification of floral organ identity)	K09284	-	-
osa-miR164a	TGGAGAAGCAGGGCACGTGCA	LOC_Os06g46270.1	2	954-974	965	2	0.562919	5	5	1	0.0111443	5	5	LOC_Os06g46270.1	1470	-	sp|Q84TE6|NAC22_ARATH NAC domain-containing protein 21/22 OS=Arabidopsis thaliana GN=NAC021 PE=1 SV=2	3e-69	gi|115469494|ref|NP_001058346.1| Os06g0675600 [Oryza sativa Japonica Group] gi|52076897|dbj|BAD45909.1| putative NAC domain protein NAC1 [Oryza sativa Japonica Group] gi|113596386|dbj|BAF20260.1| Os06g0675600 [Oryza sativa Japonica Group] gi|215686552|dbj|BAG88805.1| unnamed protein product [Oryza sativa Japonica Group]	3e-161	A3BEL3_ORYSJ/14-153 A3BEL3.1 PF02365.10;NAM;	5e-71	-	-	-	GO:0005634(nucleus);GO:0003677(DNA binding);GO:0003700(sequence-specific DNA binding transcription factor activity);GO:0009734(auxin mediated signaling pathway);GO:0048527(lateral root development);GO:0010072(primary shoot apical meristem specification)	-	-	-
osa-miR166l-3p	TCGGACCAGGCTTCAATCCCT	LOC_Os10g33960.4	2.5	925-944	935	0	0.0213227	20	3.41667	0	0.0255546	40	7.58333	LOC_Os10g33960.4	2084	homeobox-leucine zipper protein	sp|Q9AV49|HOX9_ORYSJ Homeobox-leucine zipper protein HOX9 OS=Oryza sativa subsp. japonica GN=HOX9 PE=2 SV=1	0	gi|115482560|ref|NP_001064873.1| Os10g0480200 [Oryza sativa Japonica Group] gi|75168160|sp|Q9AV49.1|HOX9_ORYSJ RecName: Full=Homeobox-leucine zipper protein HOX9; AltName: Full=HD-ZIP protein HOX9; AltName: Full=Homeodomain transcription factor HOX9; AltName: Full=OsHB2; AltName: Full=OsHox9 gi|13384370|gb|AAK21338.1|AC024594_2 putative homeodomain-leucine zipper protein [Oryza sativa Japonica Gr…	0	Q6RF30_MAIZE/164-374 Q6RF30.1 PF01852.14;START;	2e-105	-	ath:AT5G60690	0	GO:0005634(nucleus);GO:0043565(sequence-specific DNA binding);GO:0003700(sequence-specific DNA binding transcription factor activity)	K09338	-	-
osa-miR169m_R-1	TAGCCAAGGATGACTTGCCT	LOC_Os07g41720.2	3	1303-1322	1313					2	0.950473	2	1	LOC_Os07g41720.2	1564	nuclear transcription factor Y, alpha	sp|Q9SYH4|NFYA5_ARATH Nuclear transcription factor Y subunit A-5 OS=Arabidopsis thaliana GN=NFYA5 PE=2 SV=1	6e-26	gi|115473283|ref|NP_001060240.1| Os07g0608200 [Oryza sativa Japonica Group] gi|113611776|dbj|BAF22154.1| Os07g0608200 [Oryza sativa Japonica Group] gi|148921404|dbj|BAF64441.1| HAP2 subunit of HAP complex [Oryza sativa Japonica Group] gi|215678747|dbj|BAG95184.1| unnamed protein product [Oryza sativa Japonica Group]	8e-135	F2E347_HORVD/145-201 F2E347.1 PF02045.10;CBFB_NFYA;	6e-22	[K] Transcription	osa:4331796	7e-37	GO:0016602(CCAAT-binding factor complex);GO:0003677(DNA binding);GO:0003700(sequence-specific DNA binding transcription factor activity);GO:0009738(abscisic acid mediated signaling pathway);GO:0009785(blue light signaling pathway);GO:0045892(negative regulation of transcription, DNA-dependent);GO:0009414(response to water deprivation)	K08064	-	ko04612(Antigen processing and presentation)
osa-miR169l_R-1	TAGCCAAGGATGACTTGCCT	LOC_Os05g25180.1	4	1271-1291	1282	4	0.602026	1	1					LOC_Os05g25180.1	2162	-	sp|Q96EX2|RNFT2_HUMAN RING finger and transmembrane domain-containing protein 2 OS=Homo sapiens GN=RNFT2 PE=2 SV=2	8e-33	gi|218196536|gb|EEC78963.1| hypothetical protein OsI_19432 [Oryza sativa Indica Group]	3e-157	Q0DJ87_ORYSJ/400-440 Q0DJ87.1 PF13639.1;zf-RING_2;	5e-19	[S] Function unknown	-	-	GO:0016021(integral to membrane);GO:0008270(zinc ion binding)	-	-	-
osa-MIR1863a-p5	GTCTAATATGGTATCCGAGCT	LOC_Os01g34620.9	4	598-618	609					4	0.917727	1	0.111111	LOC_Os01g34620.9	1256	monothiol glutaredoxin	sp|Q0JM76|GRXS4_ORYSJ Monothiol glutaredoxin-S4, mitochondrial OS=Oryza sativa subsp. japonica GN=GRXS4 PE=2 SV=1	8e-90	gi|115437210|ref|NP_001043238.1| Os01g0530400 [Oryza sativa Japonica Group] gi|122064226|sp|Q0JM76.1|GRXS4_ORYSJ RecName: Full=Monothiol glutaredoxin-S4, mitochondrial; Flags: Precursor gi|113532769|dbj|BAF05152.1| Os01g0530400 [Oryza sativa Japonica Group] gi|215737300|dbj|BAG96229.1| unnamed protein product [Oryza sativa Japonica Group] gi|215741238|dbj|BAG97733.1| unnamed protein product [Oryz…	3e-88	B7EV32_ORYSJ/89-153 B7EV32.1 PF00462.19;Glutaredoxin;	9e-31	[O] Posttranslational modification, protein turnover, chaperones	osa:4327130	3e-78	GO:0005739(mitochondrion);GO:0051537(2 iron, 2 sulfur cluster binding);GO:0009055(electron carrier activity);GO:0046872(metal ion binding);GO:0015035(protein disulfide oxidoreductase activity);GO:0045454(cell redox homeostasis)	K07390	-	-
PC-3p-35500_181	GCTTCTTAGAGGGACT	LOC_Os01g25370.1	4	202-217	208	4	1	1	0.333333					LOC_Os01g25370.1	2313	sentrin-specific protease 1	sp|Q94F30|ESD4_ARATH Ubiquitin-like-specific protease ESD4 OS=Arabidopsis thaliana GN=ESD4 PE=1 SV=1	2e-83	gi|297596740|ref|NP_001042999.2| Os01g0355900 [Oryza sativa Japonica Group] gi|11875201|dbj|BAB19414.1| putative SUMO protease [Oryza sativa Japonica Group] gi|15408679|dbj|BAB64088.1| putative SUMO protease [Oryza sativa Japonica Group] gi|125570329|gb|EAZ11844.1| hypothetical protein OsJ_01720 [Oryza sativa Japonica Group] gi|215768022|dbj|BAH00251.1| unnamed protein product [Oryza sativa Japon…	0	Q9FP66_ORYSJ/311-496 Q9FP66.1 PF02902.14;Peptidase_C48;	3e-100	[O] Posttranslational modification, protein turnover, chaperones	osa:4326283	1e-141	GO:0031965(nuclear membrane);GO:0016929(SUMO-specific protease activity);GO:0009911(positive regulation of flower development);GO:0016926(protein desumoylation);GO:0006508(proteolysis)	K08592	EC:3.4.22.-	-
PC-3p-18725_264	CTGCCGGCGATGCGCTC	LOC_Os02g46480.1	4	160-176	167	4	1	1	1					LOC_Os02g46480.1	710	-	-	-	gi|215678527|dbj|BAG92182.1| unnamed protein product [Oryza sativa Japonica Group]	2e-34	-	-	-	-	-	-	-	-	-
osa-MIR1851-p5_1ss1CT	TTCTTCTTCCTCCATCCTGCG	LOC_Os03g49620.5	4	2083-2104	2095	2	1	2	0.333333					LOC_Os03g49620.5	2676	-	sp|C0LGT1|Y5129_ARATH Probable LRR receptor-like serine/threonine-protein kinase At5g10290 OS=Arabidopsis thaliana GN=At5g10290 PE=1 SV=1	0	gi|41469446|gb|AAS07247.1| putative receptor-like kinase (with alternative splicing) [Oryza sativa Japonica Group] gi|108710635|gb|ABF98430.1| BRASSINOSTEROID INSENSITIVE 1-associated receptor kinase 1 precursor, putative, expressed [Oryza sativa Japonica Group] gi|108710636|gb|ABF98431.1| BRASSINOSTEROID INSENSITIVE 1-associated receptor kinase 1 precursor, putative, expressed [Oryza sativa Japo…	0	C4J1V0_MAIZE/282-556 C4J1V0.1 PF00069.20;Pkinase;	6e-138	-	ath:AT1G24650	4e-48	GO:0016021(integral to membrane);GO:0005886(plasma membrane);GO:0005524(ATP binding);GO:0004674(protein serine/threonine kinase activity);GO:0004872(receptor activity)	K00924	-	-
osa-miR171f-3p	TGATTGAGCCGTGCCAATATC	LOC_Os02g44360.1	1	1351-1371	1362	0	0.0123758	4	4	2	0.737017	2	2	LOC_Os02g44360.1	2747	-	sp|O81316|SCL6_ARATH Scarecrow-like protein 6 OS=Arabidopsis thaliana GN=SCL6 PE=1 SV=1	2e-76	gi|49388512|dbj|BAD25636.1| Scl1 protein [Oryza sativa Japonica Group] gi|50251746|dbj|BAD27679.1| Scl1 protein [Oryza sativa Japonica Group]	0	Q6H6L3_ORYSJ/349-708 Q6H6L3.1 PF03514.9;GRAS;	0	-	-	-	GO:0005634(nucleus);GO:0005515(protein binding);GO:0051301(cell division);GO:0007623(circadian rhythm);GO:0006355(regulation of transcription, DNA-dependent);GO:0048768(root hair cell tip growth);GO:0006351(transcription, DNA-dependent)	-	-	-
osa-miR164d	TGGAGAAGCAGGGCACGTGCT	LOC_Os12g41680.1	1	911-931	922	2	0.623981	4	4	2	0.632763	2	2	LOC_Os12g41680.1	1532	-	sp|Q84TE6|NAC22_ARATH NAC domain-containing protein 21/22 OS=Arabidopsis thaliana GN=NAC021 PE=1 SV=2	1e-60	gi|115489522|ref|NP_001067248.1| Os12g0610600 [Oryza sativa Japonica Group] gi|77556571|gb|ABA99367.1| salicylic acid-induced protein 19, putative, expressed [Oryza sativa Japonica Group] gi|113649755|dbj|BAF30267.1| Os12g0610600 [Oryza sativa Japonica Group] gi|125580037|gb|EAZ21183.1| hypothetical protein OsJ_36832 [Oryza sativa Japonica Group]	5e-142	I1R7R9_ORYGL/14-143 I1R7R9.1 PF02365.10;NAM;	7e-73	-	-	-	GO:0005634(nucleus);GO:0003677(DNA binding);GO:0003700(sequence-specific DNA binding transcription factor activity);GO:0009734(auxin mediated signaling pathway);GO:0048527(lateral root development);GO:0010072(primary shoot apical meristem specification)	-	-	-
osa-miR169h_R-1	TAGCCAAGGATGACTTGCCT	LOC_Os07g41720.2	3	1303-1322	1313					2	0.950473	2	1	LOC_Os07g41720.2	1564	nuclear transcription factor Y, alpha	sp|Q9SYH4|NFYA5_ARATH Nuclear transcription factor Y subunit A-5 OS=Arabidopsis thaliana GN=NFYA5 PE=2 SV=1	6e-26	gi|115473283|ref|NP_001060240.1| Os07g0608200 [Oryza sativa Japonica Group] gi|113611776|dbj|BAF22154.1| Os07g0608200 [Oryza sativa Japonica Group] gi|148921404|dbj|BAF64441.1| HAP2 subunit of HAP complex [Oryza sativa Japonica Group] gi|215678747|dbj|BAG95184.1| unnamed protein product [Oryza sativa Japonica Group]	8e-135	F2E347_HORVD/145-201 F2E347.1 PF02045.10;CBFB_NFYA;	6e-22	[K] Transcription	osa:4331796	7e-37	GO:0016602(CCAAT-binding factor complex);GO:0003677(DNA binding);GO:0003700(sequence-specific DNA binding transcription factor activity);GO:0009738(abscisic acid mediated signaling pathway);GO:0009785(blue light signaling pathway);GO:0045892(negative regulation of transcription, DNA-dependent);GO:0009414(response to water deprivation)	K08064	-	ko04612(Antigen processing and presentation)
osa-miR395j_L-1	TGAAGTGTTTGGGGGAACTC	LOC_Os10g35870.1	4	651-671	662	4	0.841616	1	1	3	0.097884	2	2	LOC_Os10g35870.1	1048	dihydrofolate reductase	sp|Q9M2Z4|MSBP2_ARATH Membrane steroid-binding protein 2 OS=Arabidopsis thaliana GN=MSBP2 PE=1 SV=1	6e-51	gi|115482800|ref|NP_001064993.1| Os10g0502600 [Oryza sativa Japonica Group] gi|10140799|gb|AAG13629.1|AC078840_20 putative steroid membrane binding protein [Oryza sativa Japonica Group] gi|110289351|gb|ABB47845.2| Membrane steroid binding protein 1, putative, expressed [Oryza sativa Japonica Group] gi|113639602|dbj|BAF26907.1| Os10g0502600 [Oryza sativa Japonica Group] gi|215697473|dbj|BAG91467.1…	3e-61	F2CS48_HORVD/70-167 F2CS48.1 PF00173.23;Cyt-b5;	3e-43	[R] General function prediction only	uma:UM06281.1	4e-12	GO:0009535(chloroplast thylakoid membrane);GO:0016021(integral to membrane);GO:0005634(nucleus);GO:0005886(plasma membrane);GO:0020037(heme binding);GO:0005496(steroid binding)	K00287	EC:1.5.1.3	ko00670(One carbon pool by folate);ko00790(Folate biosynthesis)
osa-miR166c-3p	TCGGACCAGGCTTCATTCCCC	LOC_Os03g43930.1	3	955-975	966	2	0.946834	4	1.33333	0	0.0330928	26	8.66667	LOC_Os03g43930.1	3145	homeobox-leucine zipper protein	sp|Q6AST1|HOX32_ORYSJ Homeobox-leucine zipper protein HOX32 OS=Oryza sativa subsp. japonica GN=HOX32 PE=2 SV=1	0	gi|115454289|ref|NP_001050745.1| Os03g0640800 [Oryza sativa Japonica Group] gi|75119691|sp|Q6AST1.1|HOX32_ORYSJ RecName: Full=Homeobox-leucine zipper protein HOX32; AltName: Full=HD-ZIP protein HOX32; AltName: Full=Homeodomain transcription factor HOX32; AltName: Full=OsHox32 gi|50881435|gb|AAT85280.1| homeobox leucine-zipper protein, putative [Oryza sativa Japonica Group] gi|108710033|gb|ABF9782…	0	I1GQ25_BRADI/183-393 I1GQ25.1 PF01852.14;START;	6e-118	-	osa:4333544	0	GO:0005634(nucleus);GO:0043565(sequence-specific DNA binding);GO:0003700(sequence-specific DNA binding transcription factor activity)	K09338	-	-
PC-3p-35500_181	GCTTCTTAGAGGGACT	LOC_Os07g43470.1	4	1083-1099	1090					4	1	1	1	LOC_Os07g43470.1	1633	-	sp|Q54HP3|DRG1_DICDI Developmentally-regulated GTP-binding protein 1 homolog OS=Dictyostelium discoideum GN=drg1 PE=3 SV=1	2e-141	gi|115473497|ref|NP_001060347.1| Os07g0627800 [Oryza sativa Japonica Group] gi|33146858|dbj|BAC79856.1| putative GTP-binding protein DRG [Oryza sativa Japonica Group] gi|113611883|dbj|BAF22261.1| Os07g0627800 [Oryza sativa Japonica Group] gi|215694744|dbj|BAG89935.1| unnamed protein product [Oryza sativa Japonica Group]	0	I1QCF5_ORYGL/67-250 I1QCF5.1 PF01926.18;MMR_HSR1;	2e-99	[T] Signal transduction mechanisms	osa:4343980	0	GO:0005622(intracellular);GO:0005525(GTP binding)	K06944	-	-
osa-miR169g_R-1	TAGCCAAGGATGACTTGCCT	LOC_Os03g07880.3	3	757-776	767	0	0.0276304	4	1.33333	0	0.0330928	8	2.66667	LOC_Os03g07880.3	1112	nuclear transcription factor Y, alpha	sp|Q9LVJ7|NFYA6_ARATH Nuclear transcription factor Y subunit A-6 OS=Arabidopsis thaliana GN=NFYA6 PE=2 SV=1	4e-33	gi|115451063|ref|NP_001049132.1| Os03g0174900 [Oryza sativa Japonica Group] gi|108706460|gb|ABF94255.1| CCAAT-binding transcription factor subunit B family protein, expressed [Oryza sativa Japonica Group] gi|113547603|dbj|BAF11046.1| Os03g0174900 [Oryza sativa Japonica Group] gi|125542610|gb|EAY88749.1| hypothetical protein OsI_10223 [Oryza sativa Indica Group] gi|125585113|gb|EAZ25777.1| hypothe…	7e-104	C5WVV8_SORBI/132-188 C5WVV8.1 PF02045.10;CBFB_NFYA;	2e-24	[K] Transcription	osa:4331796	6e-105	GO:0016602(CCAAT-binding factor complex);GO:0003677(DNA binding);GO:0003700(sequence-specific DNA binding transcription factor activity)	K08064	-	ko04612(Antigen processing and presentation)
PC-5p-284772_19	AGGCCTGCGGTCCGCC	LOC_Os01g37960.1	4	1274-1289	1280					4	1	1	1	LOC_Os01g37960.1	1807	-	sp|Q8S9S4|ILL1_ORYSJ IAA-amino acid hydrolase ILR1-like 1 OS=Oryza sativa subsp. japonica GN=ILL1 PE=2 SV=1	0	gi|115437648|ref|NP_001043347.1| Os01g0560000 [Oryza sativa Japonica Group] gi|75248087|sp|Q8S9S4.1|ILL1_ORYSJ RecName: Full=IAA-amino acid hydrolase ILR1-like 1; Flags: Precursor gi|18844936|dbj|BAB85405.1| putative auxin amidohydrolase [Oryza sativa Japonica Group] gi|113532878|dbj|BAF05261.1| Os01g0560000 [Oryza sativa Japonica Group] gi|125570829|gb|EAZ12344.1| hypothetical protein OsJ_02236 …	0	ILL1_ORYSJ/106-423 Q8S9S4.1 PF01546.23;Peptidase_M20;	0	-	ath:AT5G56650	7e-120	GO:0005788(endoplasmic reticulum lumen);GO:0016787(hydrolase activity)	K01463	-	-
osa-miR395a_L-1	TGAAGTGCTTGGGGGAACTC	LOC_Os05g44290.3	4	2605-2624	2615	4	0.990017	1	0.25					LOC_Os05g44290.3	3154	sterile alpha motif and leucine zipper containing kinase AZK	sp|Q2MHE4|HT1_ARATH Serine/threonine-protein kinase HT1 OS=Arabidopsis thaliana GN=HT1 PE=1 SV=1	2e-58	gi|53793696|gb|AAU93577.1| unknown protein [Oryza sativa Japonica Group]	0	I1PXC0_ORYGL/293-549 I1PXC0.1 PF07714.12;Pkinase_Tyr;	1e-109	[T] Signal transduction mechanisms	gga:424149	6e-33	GO:0005524(ATP binding);GO:0004674(protein serine/threonine kinase activity);GO:0010119(regulation of stomatal movement)	K04424	EC:2.7.11.25	ko04010(MAPK signaling pathway);ko04530(Tight junction)
osa-miR160e-5p	TGCCTGGCTCCCTGTATGCCG	LOC_Os10g33940.1	1	1635-1655	1646	0	0.0245984	71	70.2	0	0.0294706	118	109.2	LOC_Os10g33940.1	2673	-	sp|Q9AV47|ARFV_ORYSJ Auxin response factor 22 OS=Oryza sativa subsp. japonica GN=ARF22 PE=2 SV=1	0	gi|110289274|gb|AAP54297.2| Auxin response factor 16, putative, expressed [Oryza sativa Japonica Group] gi|222613018|gb|EEE51150.1| hypothetical protein OsJ_31911 [Oryza sativa Japonica Group]	0	B9G6A3_ORYSJ/583-749 B9G6A3.1 PF02309.11;AUX_IAA;	2e-79	-	-	-	GO:0005634(nucleus);GO:0003677(DNA binding);GO:0046983(protein dimerization activity);GO:0009734(auxin mediated signaling pathway);GO:0006355(regulation of transcription, DNA-dependent);GO:0006351(transcription, DNA-dependent)	-	-	-
osa-MIR169l-p3	GGCAGTCTCCTTGGCTAGC	LOC_Os03g08020.1	3	961-978	969	2	0.835649	10	3.33333	3	0.161879	2	0.666667	LOC_Os03g08020.1	1344	elongation factor EF-1 alpha subunit	sp|O64937|EF1A_ORYSJ Elongation factor 1-alpha OS=Oryza sativa subsp. japonica GN=REFA1 PE=2 SV=2	0	gi|2996096|gb|AAC15413.1| translation elongation factor-1 alpha [Oryza sativa Japonica Group]	0	Q2MLZ7_RECAM/1-347 Q2MLZ7.1 PF00009.22;GTP_EFTU;	1e-159	[J] Translation, ribosomal structure and biogenesis	osa:4331810	0	GO:0005525(GTP binding);GO:0003924(GTPase activity);GO:0003746(translation elongation factor activity)	K03231	EC:3.6.5.3	-
osa-MIR439g-p3_L+4R-3	TCCCTGTCGAACCGCGGTTGTT	LOC_Os03g36540.2	3.5	983-1003	994	4	0.504404	1	0.5	4	0.434986	1	0.5	LOC_Os03g36540.2	2172	magnesium chelatase subunit I	sp|Q53RM0|CHLI_ORYSJ Magnesium-chelatase subunit ChlI, chloroplastic OS=Oryza sativa subsp. japonica GN=CHLI PE=1 SV=1	2e-160	gi|115453785|ref|NP_001050493.1| Os03g0563300 [Oryza sativa Japonica Group] gi|75320263|sp|Q53RM0.1|CHLI_ORYSJ RecName: Full=Magnesium-chelatase subunit ChlI, chloroplastic; Short=Mg-chelatase subunit I; AltName: Full=Mg-protoporphyrin IX chelatase subunit ChlI; AltName: Full=Protein CHLORINA 9; Flags: Precursor gi|62733493|gb|AAX95610.1| magnesium chelatase ATPase subunit I [Oryza sativa Japonic…	9e-159	B7KET3_CYAP7/17-204 B7KET3.1 PF01078.16;Mg_chelatase;	8e-59	-	osa:4333259	8e-160	-	K03405	EC:6.6.1.1	ko00860(Porphyrin and chlorophyll metabolism)
osa-miR166k-3p	TCGGACCAGGCTTCAATCCCT	LOC_Os03g43930.2	2.5	956-975	966	2	0.895356	4	1.33333	0	0.0255546	26	8.66667	LOC_Os03g43930.2	3136	homeobox-leucine zipper protein	sp|Q6AST1|HOX32_ORYSJ Homeobox-leucine zipper protein HOX32 OS=Oryza sativa subsp. japonica GN=HOX32 PE=2 SV=1	0	gi|115454289|ref|NP_001050745.1| Os03g0640800 [Oryza sativa Japonica Group] gi|75119691|sp|Q6AST1.1|HOX32_ORYSJ RecName: Full=Homeobox-leucine zipper protein HOX32; AltName: Full=HD-ZIP protein HOX32; AltName: Full=Homeodomain transcription factor HOX32; AltName: Full=OsHox32 gi|50881435|gb|AAT85280.1| homeobox leucine-zipper protein, putative [Oryza sativa Japonica Group] gi|108710033|gb|ABF9782…	0	I1GQ25_BRADI/183-393 I1GQ25.1 PF01852.14;START;	6e-118	-	osa:4333544	0	GO:0005634(nucleus);GO:0043565(sequence-specific DNA binding);GO:0003700(sequence-specific DNA binding transcription factor activity)	K09338	-	-
PC-5p-33358_168	AGAGACCGATAGCGAA	LOC_Os01g04860.1	4	971-986	977	2	0.999892	2	2					LOC_Os01g04860.1	1772	-	sp|Q86K80|U420_DICDI UPF0420 protein OS=Dictyostelium discoideum GN=DDB_G0277179 PE=3 SV=1	7e-27	gi|242056489|ref|XP_002457390.1| hypothetical protein SORBIDRAFT_03g006560 [Sorghum bicolor] gi|241929365|gb|EES02510.1| hypothetical protein SORBIDRAFT_03g006560 [Sorghum bicolor]	0	A2ZP39_ORYSJ/103-357 A2ZP39.1 PF04884.9;DUF647;	1e-121	[S] Function unknown	-	-	GO:0016021(integral to membrane)	-	-	-
osa-miR169b	CAGCCAAGGATGACTTGCCGG	LOC_Os03g29760.3	3.5	1264-1284	1275	2	0.939731	2	0.666667	2	0.943686	2	0.666667	LOC_Os03g29760.3	1655	nuclear transcription factor Y, alpha	sp|Q9LVJ7|NFYA6_ARATH Nuclear transcription factor Y subunit A-6 OS=Arabidopsis thaliana GN=NFYA6 PE=2 SV=1	9e-31	gi|57222442|gb|AAW39026.1| putative CCAAT-binding transcription factor [Oryza sativa Japonica Group] gi|108708770|gb|ABF96565.1| CCAAT-box transcription factor complex WHAP3, putative, expressed [Oryza sativa Japonica Group]	3e-142	B6TI90_MAIZE/154-210 B6TI90.1 PF02045.10;CBFB_NFYA;	2e-22	[K] Transcription	osa:4331796	9e-45	GO:0016602(CCAAT-binding factor complex);GO:0003677(DNA binding);GO:0003700(sequence-specific DNA binding transcription factor activity)	K08064	-	ko04612(Antigen processing and presentation)
osa-miR169o	TAGCCAAGAATGACTTGCCTA	LOC_Os12g42400.1	1.5	1256-1276	1267	0	0.00858425	3	1					LOC_Os12g42400.1	1751	nuclear transcription factor Y, alpha	sp|Q8LFU0|NFYAA_ARATH Nuclear transcription factor Y subunit A-10 OS=Arabidopsis thaliana GN=NFYA10 PE=2 SV=2	1e-18	gi|115489612|ref|NP_001067293.1| Os12g0618600 [Oryza sativa Japonica Group] gi|77557086|gb|ABA99882.1| CCAAT-binding transcription factor subunit B family protein, expressed [Oryza sativa Japonica Group] gi|113649800|dbj|BAF30312.1| Os12g0618600 [Oryza sativa Japonica Group] gi|148921402|dbj|BAF64440.1| HAP2 subunit of HAP complex [Oryza sativa Japonica Group] gi|215707156|dbj|BAG93616.1| unnamed…	3e-152	I1IGB5_BRADI/170-226 I1IGB5.1 PF02045.10;CBFB_NFYA;	6e-12	[K] Transcription	osa:4331796	4e-14	GO:0016602(CCAAT-binding factor complex);GO:0003677(DNA binding);GO:0003700(sequence-specific DNA binding transcription factor activity)	K08064	-	ko04612(Antigen processing and presentation)
osa-miR1436_L-2R+1	ATTATGGGACGGAGGGAGTA	LOC_Os10g40740.1	3	1618-1637	1628	2	0.999999	4	1.33333	3	0.756524	5	1.66667	LOC_Os10g40740.1	1938	phytochrome-interacting factor 3	sp|Q8GZ38|UNE10_ARATH Transcription factor UNE10 OS=Arabidopsis thaliana GN=UNE10 PE=2 SV=1	6e-29	gi|218184992|gb|EEC67419.1| hypothetical protein OsI_34609 [Oryza sativa Indica Group]	4e-178	F2DC05_HORVD/264-312 F2DC05.1 PF00010.21;HLH;	6e-18	-	ath:AT1G09530	8e-16	GO:0005634(nucleus);GO:0009506(plasmodesma);GO:0003677(DNA binding);GO:0009567(double fertilization forming a zygote and endosperm);GO:0006355(regulation of transcription, DNA-dependent);GO:0006351(transcription, DNA-dependent)	K12126	-	ko04712(Circadian rhythm - plant)
osa-miR156f_L+1	TTGACAGAAGAGAGTGAGCAC	LOC_Os07g32170.1	3	852-872	863	4	0.694136	1	0.5					LOC_Os07g32170.1	1643	-	sp|Q6Z461|SPL13_ORYSJ Squamosa promoter-binding-like protein 13 OS=Oryza sativa subsp. japonica GN=SPL13 PE=2 SV=1	1e-65	gi|297725707|ref|NP_001175217.1| Os07g0505200 [Oryza sativa Japonica Group] gi|75133606|sp|Q6Z461.1|SPL13_ORYSJ RecName: Full=Squamosa promoter-binding-like protein 13 gi|34394700|dbj|BAC84006.1| putative squamosa-promoter binding protein [Oryza sativa Japonica Group] gi|218199683|gb|EEC82110.1| hypothetical protein OsI_26129 [Oryza sativa Indica Group] gi|255677796|dbj|BAH93945.1| Os07g0505200 […	6e-64	B9T4B7_RICCO/72-150 B9T4B7.1 PF03110.9;SBP;	2e-32	-	-	-	GO:0005634(nucleus);GO:0003677(DNA binding);GO:0046872(metal ion binding);GO:0006355(regulation of transcription, DNA-dependent);GO:0006351(transcription, DNA-dependent)	-	-	-
osa-miR156j_L+1	TTGACAGAAGAGAGTGAGCAC	LOC_Os01g69830.1	1.5	1153-1173	1164	4	0.793919	1	1					LOC_Os01g69830.1	1983	-	sp|Q0JGI1|SPL2_ORYSJ Squamosa promoter-binding-like protein 2 OS=Oryza sativa subsp. japonica GN=SPL2 PE=2 SV=2	5e-153	gi|160185554|sp|Q0JGI1.2|SPL2_ORYSJ RecName: Full=Squamosa promoter-binding-like protein 2 gi|125573147|gb|EAZ14662.1| hypothetical protein OsJ_04583 [Oryza sativa Japonica Group]	2e-151	SPL2_ORYSJ/91-170 Q0JGI1.2 PF03110.9;SBP;	3e-32	-	-	-	GO:0005634(nucleus);GO:0003677(DNA binding);GO:0046872(metal ion binding);GO:0006355(regulation of transcription, DNA-dependent);GO:0006351(transcription, DNA-dependent)	-	-	-
osa-MIR169l-p3	GGCAGTCTCCTTGGCTAGC	LOC_Os03g08050.1	3	961-978	969	2	0.835649	10	3.33333	3	0.161879	2	0.666667	LOC_Os03g08050.1	1344	elongation factor EF-1 alpha subunit	sp|O64937|EF1A_ORYSJ Elongation factor 1-alpha OS=Oryza sativa subsp. japonica GN=REFA1 PE=2 SV=2	0	gi|2996096|gb|AAC15413.1| translation elongation factor-1 alpha [Oryza sativa Japonica Group]	0	Q2MLZ7_RECAM/1-347 Q2MLZ7.1 PF00009.22;GTP_EFTU;	1e-159	[J] Translation, ribosomal structure and biogenesis	osa:4331810	0	GO:0005525(GTP binding);GO:0003924(GTPase activity);GO:0003746(translation elongation factor activity)	K03231	EC:3.6.5.3	-
osa-miR1857-3p	TCATGCTCCAAGAAAACCAGG	LOC_Os10g32348.1	4	580-599	591	2	0.409436	3	1.5	2	0.416904	4	1.83333	LOC_Os10g32348.1	843	-	-	-	gi|222612959|gb|EEE51091.1| hypothetical protein OsJ_31796 [Oryza sativa Japonica Group]	2e-113	B9G644_ORYSJ/221-295 B9G644.1 PF13424.1;TPR_12;	4e-18	-	-	-	-	-	-	-
osa-miR166c-3p	TCGGACCAGGCTTCATTCCCC	LOC_Os03g01890.2	3	1089-1109	1100	0	0.0276304	19	3.16667	0	0.0330928	29	4.83333	LOC_Os03g01890.2	2539	homeobox-leucine zipper protein	sp|Q6TAQ6|HOX10_ORYSJ Homeobox-leucine zipper protein HOX10 OS=Oryza sativa subsp. japonica GN=HOX10 PE=2 SV=1	0	gi|108705780|gb|ABF93575.1| rolled leaf1, putative, expressed [Oryza sativa Japonica Group]	0	Q6RF30_MAIZE/164-374 Q6RF30.1 PF01852.14;START;	3e-104	-	ath:AT5G60690	0	GO:0005634(nucleus);GO:0043565(sequence-specific DNA binding);GO:0003700(sequence-specific DNA binding transcription factor activity)	K09338	-	-
PC-3p-35500_181	GCTTCTTAGAGGGACT	LOC_Os06g45380.2	4	212-226	218					4	1	1	0.5	LOC_Os06g45380.2	2193	-	sp|Q9FYH7|VSR6_ARATH Vacuolar-sorting receptor 6 OS=Arabidopsis thaliana GN=VSR6 PE=2 SV=3	0	gi|115469398|ref|NP_001058298.1| Os06g0664300 [Oryza sativa Japonica Group] gi|52076501|dbj|BAD45379.1| putative vacuolar sorting receptor protein [Oryza sativa Japonica Group] gi|113596338|dbj|BAF20212.1| Os06g0664300 [Oryza sativa Japonica Group]	0	I1Q4E2_ORYGL/65-171 I1Q4E2.1 PF02225.17;PA;	1e-16	-	-	-	GO:0030665(clathrin coated vesicle membrane);GO:0000139(Golgi membrane);GO:0016021(integral to membrane);GO:0031902(late endosome membrane);GO:0015031(protein transport)	-	-	-
PC-3p-18725_264	CTGCCGGCGATGCGCTC	LOC_Os01g47330.1	4	469-485	476	4	1	1	1					LOC_Os01g47330.1	879	large subunit ribosomal protein L7/L12	sp|O22386|RK12_ORYSJ 50S ribosomal protein L12, chloroplastic OS=Oryza sativa subsp. japonica GN=RPL12-2 PE=2 SV=2	1e-45	gi|109940141|sp|O22386.2|RK12_ORYSJ RecName: Full=50S ribosomal protein L12, chloroplastic; AltName: Full=CL12; Flags: Precursor gi|4176424|dbj|BAA37171.1| ribosomal protein L12 [Oryza sativa Japonica Group]	4e-44	Q9ZWF5_ORYSJ/111-179 Q9ZWF5.1 PF00542.14;Ribosomal_L12;	2e-26	[J] Translation, ribosomal structure and biogenesis	osa:4339648	3e-40	GO:0009507(chloroplast);GO:0005840(ribosome);GO:0003735(structural constituent of ribosome);GO:0006412(translation)	K02935	-	ko03010(Ribosome)
osa-miR156b	TGACAGAAGAGAGTGAGCAC	LOC_Os02g04680.1	2	1965-1984	1975					2	0.677024	2	1	LOC_Os02g04680.1	2517	-	sp|A3A2Z8|SPL3_ORYSJ Squamosa promoter-binding-like protein 3 OS=Oryza sativa subsp. japonica GN=SPL3 PE=2 SV=1	0	gi|160185126|sp|A2X0Q6.1|SPL3_ORYSI RecName: Full=Squamosa promoter-binding-like protein 3 gi|160185146|sp|A3A2Z8.1|SPL3_ORYSJ RecName: Full=Squamosa promoter-binding-like protein 3 gi|125538021|gb|EAY84416.1| hypothetical protein OsI_05790 [Oryza sativa Indica Group] gi|125580756|gb|EAZ21687.1| hypothetical protein OsJ_05319 [Oryza sativa Japonica Group]	0	SPL3_ORYSJ/181-259 A3A2Z8.1 PF03110.9;SBP;	7e-33	-	-	-	GO:0005634(nucleus);GO:0003677(DNA binding);GO:0046872(metal ion binding);GO:0006355(regulation of transcription, DNA-dependent);GO:0006351(transcription, DNA-dependent)	-	-	-
osa-miR156d_L+1	TTGACAGAAGAGAGTGAGCAC	LOC_Os06g49010.1	1	1686-1706	1697	4	0.989569	1	0.166667					LOC_Os06g49010.1	2270	-	sp|Q5Z818|SPL12_ORYSJ Squamosa promoter-binding-like protein 12 OS=Oryza sativa subsp. japonica GN=SPL12 PE=2 SV=1	0	gi|115469800|ref|NP_001058499.1| Os06g0703500 [Oryza sativa Japonica Group] gi|75112353|sp|Q5Z818.1|SPL12_ORYSJ RecName: Full=Squamosa promoter-binding-like protein 12 gi|53791916|dbj|BAD54038.1| squamosa promoter binding protein 2-like [Oryza sativa Japonica Group] gi|113596539|dbj|BAF20413.1| Os06g0703500 [Oryza sativa Japonica Group] gi|215706473|dbj|BAG93329.1| unnamed protein product [Oryza …	0	SPL12_ORYSI/179-257 A2YGR5.1 PF03110.9;SBP;	1e-40	-	-	-	GO:0005634(nucleus);GO:0003677(DNA binding);GO:0046872(metal ion binding);GO:0006355(regulation of transcription, DNA-dependent);GO:0006351(transcription, DNA-dependent)	-	-	-
osa-miR164b	TGGAGAAGCAGGGCACGTGCA	LOC_Os06g46270.1	2	954-974	965	2	0.562919	5	5	1	0.0111443	5	5	LOC_Os06g46270.1	1470	-	sp|Q84TE6|NAC22_ARATH NAC domain-containing protein 21/22 OS=Arabidopsis thaliana GN=NAC021 PE=1 SV=2	3e-69	gi|115469494|ref|NP_001058346.1| Os06g0675600 [Oryza sativa Japonica Group] gi|52076897|dbj|BAD45909.1| putative NAC domain protein NAC1 [Oryza sativa Japonica Group] gi|113596386|dbj|BAF20260.1| Os06g0675600 [Oryza sativa Japonica Group] gi|215686552|dbj|BAG88805.1| unnamed protein product [Oryza sativa Japonica Group]	3e-161	A3BEL3_ORYSJ/14-153 A3BEL3.1 PF02365.10;NAM;	5e-71	-	-	-	GO:0005634(nucleus);GO:0003677(DNA binding);GO:0003700(sequence-specific DNA binding transcription factor activity);GO:0009734(auxin mediated signaling pathway);GO:0048527(lateral root development);GO:0010072(primary shoot apical meristem specification)	-	-	-
PC-3p-35500_181	GCTTCTTAGAGGGACT	LOC_Os07g10480.1	4	596-611	602					4	1	1	1	LOC_Os07g10480.1	1272	-	-	-	gi|125557627|gb|EAZ03163.1| hypothetical protein OsI_25315 [Oryza sativa Indica Group] gi|125599487|gb|EAZ39063.1| hypothetical protein OsJ_23494 [Oryza sativa Japonica Group]	1e-27	-	-	-	-	-	-	-	-	-
osa-miR2055	TTTCCTTGGGAAGGTGGTTTC	LOC_Os04g54330.1	3.5	788-807	798					2	0.642076	2	1	LOC_Os04g54330.1	1689	glycerol kinase	sp|Q3UX61|NAA11_MOUSE N-alpha-acetyltransferase 11 OS=Mus musculus GN=Naa11 PE=2 SV=1	1e-55	gi|125591768|gb|EAZ32118.1| hypothetical protein OsJ_16314 [Oryza sativa Japonica Group]	4e-110	Q25AA4_ORYSA/47-130 Q25AA4.1 PF00583.19;Acetyltransf_1;	8e-41	[R] General function prediction only	ptr:471192	2e-54	GO:0005737(cytoplasm);GO:0005634(nucleus);GO:0004596(peptide alpha-N-acetyltransferase activity)	K00864	EC:2.7.1.30	ko00561(Glycerolipid metabolism);ko03320(PPAR signaling pathway);ko04626(Plant-pathogen interaction)
osa-miR172a	AGAATCTTGATGATGCTGCAT	LOC_Os05g03040.1	2	1976-1996	1987	2	0.855019	18	6	2	0.861628	5	1.66667	LOC_Os05g03040.1	2435	AP2-like factor, euAP2 lineage	sp|P47927|AP2_ARATH Floral homeotic protein APETALA 2 OS=Arabidopsis thaliana GN=AP2 PE=1 SV=1	3e-74	gi|58432890|gb|AAW78371.1| transcription factor AP2D23-like [Oryza sativa Japonica Group]	0	B9T830_RICCO/109-160 B9T830.1 PF00847.15;AP2;	2e-22	-	ath:AT4G36920	9e-74	GO:0005634(nucleus);GO:0003677(DNA binding);GO:0003700(sequence-specific DNA binding transcription factor activity);GO:0030154(cell differentiation);GO:0010073(meristem maintenance);GO:0048316(seed development);GO:0010093(specification of floral organ identity)	K09284	-	-
osa-miR6249	CGTGAAGAGCTCGCCGGCGGC	LOC_Os02g47510.1	2.5	1109-1129	1120	2	0.394437	2	2	4	0.510138	1	1	LOC_Os02g47510.1	2190	9-cis-epoxycarotenoid dioxygenase	sp|O49675|CCD4_ARATH Probable carotenoid cleavage dioxygenase 4, chloroplastic OS=Arabidopsis thaliana GN=CCD4 PE=1 SV=1	2e-172	gi|115448157|ref|NP_001047858.1| Os02g0704000 [Oryza sativa Japonica Group] gi|41053132|dbj|BAD08075.1| putative 9-cis-epoxycarotenoid dioxygenase [Oryza sativa Japonica Group] gi|56681445|gb|AAW21317.1| 9-cis-epoxycarotenoid dioxygenase 1 [Oryza sativa Japonica Group] gi|113537389|dbj|BAF09772.1| Os02g0704000 [Oryza sativa Japonica Group] gi|215704572|dbj|BAG94205.1| unnamed protein product [Ory…	0	I1P3G1_ORYGL/155-634 I1P3G1.1 PF03055.10;RPE65;	0	[Q] Secondary metabolites biosynthesis, transport and catabolism	osa:4333566	5e-84	GO:0010287(plastoglobule);GO:0046872(metal ion binding);GO:0016702(oxidoreductase activity, acting on single donors with incorporation of molecular oxygen, incorporation of two atoms of oxygen);GO:0005515(protein binding)	K09840	EC:1.13.11.51	ko00906(Carotenoid biosynthesis)
osa-miR159b	TTTGGATTGAAGGGAGCTCTG	LOC_Os09g36650.1	3.5	699-719	710	4	0.939673	1	1					LOC_Os09g36650.1	1884	-	-	-	gi|222641996|gb|EEE70128.1| hypothetical protein OsJ_30150 [Oryza sativa Japonica Group]	1e-126	-	-	-	-	-	-	-	-	-
PC-5p-215441_30	CCTCCGCAGCTAGCTTC	LOC_Os01g54920.2	4	390-406	397	2	1	6	3	2	1	12	6	LOC_Os01g54920.2	1483	-	sp|Q62785|HAP28_RAT 28 kDa heat- and acid-stable phosphoprotein OS=Rattus norvegicus GN=Pdap1 PE=1 SV=1	5e-18	gi|115439979|ref|NP_001044269.1| Os01g0752800 [Oryza sativa Japonica Group] gi|57899606|dbj|BAD87185.1| putative 28 kDa heat- and acid-stable phosphoprotein [Oryza sativa Japonica Group] gi|113533800|dbj|BAF06183.1| Os01g0752800 [Oryza sativa Japonica Group] gi|218189065|gb|EEC71492.1| hypothetical protein OsI_03762 [Oryza sativa Indica Group] gi|222619261|gb|EEE55393.1| hypothetical protein OsJ_…	5e-53	B6SNE2_MAIZE/74-154 B6SNE2.1 PF10252.4;PP28;	9e-25	[R] General function prediction only	-	-	-	-	-	-
osa-miR169m_R-1	TAGCCAAGGATGACTTGCCT	LOC_Os03g29760.1	3	1285-1304	1295	2	0.946834	2	0.666667	2	0.950473	2	0.666667	LOC_Os03g29760.1	1675	nuclear transcription factor Y, alpha	sp|Q9LVJ7|NFYA6_ARATH Nuclear transcription factor Y subunit A-6 OS=Arabidopsis thaliana GN=NFYA6 PE=2 SV=1	8e-30	gi|218193029|gb|EEC75456.1| hypothetical protein OsI_12014 [Oryza sativa Indica Group]	4e-145	B6TI90_MAIZE/154-210 B6TI90.1 PF02045.10;CBFB_NFYA;	2e-22	[K] Transcription	osa:4331796	4e-44	GO:0016602(CCAAT-binding factor complex);GO:0003677(DNA binding);GO:0003700(sequence-specific DNA binding transcription factor activity)	K08064	-	ko04612(Antigen processing and presentation)
osa-miR156j_L+1	TTGACAGAAGAGAGTGAGCAC	LOC_Os02g07780.2	2	2221-2241	2232	4	0.965896	1	0.5					LOC_Os02g07780.2	2902	-	sp|Q6H509|SPL4_ORYSJ Squamosa promoter-binding-like protein 4 OS=Oryza sativa subsp. japonica GN=SPL4 PE=2 SV=1	5e-86	gi|49388974|dbj|BAD26191.1| squamosa promoter binding protein-like [Oryza sativa Japonica Group] gi|215692538|dbj|BAG87958.1| unnamed protein product [Oryza sativa Japonica Group] gi|215697042|dbj|BAG91036.1| unnamed protein product [Oryza sativa Japonica Group]	8e-91	B7E6G1_ORYSJ/67-145 B7E6G1.1 PF03110.9;SBP;	1e-34	-	-	-	GO:0005634(nucleus);GO:0003677(DNA binding);GO:0046872(metal ion binding);GO:0006355(regulation of transcription, DNA-dependent);GO:0006351(transcription, DNA-dependent)	-	-	-
osa-MIR169h-p3	GGCAGTCTCCTTGGCTAGC	LOC_Os04g38900.1	4	899-916	907	4	0.99996	1	0.5					LOC_Os04g38900.1	1551	-	sp|O04331|PHB3_ARATH Prohibitin-3, mitochondrial OS=Arabidopsis thaliana GN=PHB3 PE=1 SV=1	2e-87	gi|297602868|ref|NP_001053006.2| Os04g0462900 [Oryza sativa Japonica Group] gi|255675532|dbj|BAF14920.2| Os04g0462900 [Oryza sativa Japonica Group]	2e-139	A3AUK5_ORYSJ/33-223 A3AUK5.1 PF01145.20;Band_7;	3e-88	[O] Posttranslational modification, protein turnover, chaperones	-	-	-	-	-	-
osa-miR396f-5p	TCCACAGGCTTTCTTGAACTG	LOC_Os06g02560.2	1	605-625	616	0	0.0396642	2	0.666667	4	0.997595	1	0.333333	LOC_Os06g02560.2	1540	-	sp|Q6AWY4|GRF5_ORYSJ Growth-regulating factor 5 OS=Oryza sativa subsp. japonica GN=GRF5 PE=2 SV=1	7e-174	gi|115466038|ref|NP_001056618.1| Os06g0116200 [Oryza sativa Japonica Group] gi|75120357|sp|Q6AWY4.1|GRF5_ORYSJ RecName: Full=Growth-regulating factor 5; Short=OsGRF5; AltName: Full=Transcription activator GRF5 gi|51039839|tpg|DAA05209.1| TPA_exp: growth-regulating factor 5 [Oryza sativa (japonica cultivar-group)] gi|55296197|dbj|BAD67915.1| putative growth-regulating factor 1 [Oryza sativa Japoni…	3e-172	I1LJ60_SOYBN/89-134 I1LJ60.1 PF08879.5;WRC;	5e-20	-	-	-	-	-	-	-
osa-miR169g_R-1	TAGCCAAGGATGACTTGCCT	LOC_Os12g42400.3	2.5	1248-1267	1258	0	0.0119026	3	1					LOC_Os12g42400.3	1742	nuclear transcription factor Y, alpha	sp|Q8LFU0|NFYAA_ARATH Nuclear transcription factor Y subunit A-10 OS=Arabidopsis thaliana GN=NFYA10 PE=2 SV=2	1e-18	gi|115489612|ref|NP_001067293.1| Os12g0618600 [Oryza sativa Japonica Group] gi|77557086|gb|ABA99882.1| CCAAT-binding transcription factor subunit B family protein, expressed [Oryza sativa Japonica Group] gi|113649800|dbj|BAF30312.1| Os12g0618600 [Oryza sativa Japonica Group] gi|148921402|dbj|BAF64440.1| HAP2 subunit of HAP complex [Oryza sativa Japonica Group] gi|215707156|dbj|BAG93616.1| unnamed…	3e-152	I1IGB5_BRADI/170-226 I1IGB5.1 PF02045.10;CBFB_NFYA;	6e-12	[K] Transcription	osa:4331796	4e-14	GO:0016602(CCAAT-binding factor complex);GO:0003677(DNA binding);GO:0003700(sequence-specific DNA binding transcription factor activity)	K08064	-	ko04612(Antigen processing and presentation)
osa-miR169m_R-1	TAGCCAAGGATGACTTGCCT	LOC_Os07g41720.1	3	1170-1189	1180					2	0.950473	2	1	LOC_Os07g41720.1	1431	nuclear transcription factor Y, alpha	sp|Q9SYH4|NFYA5_ARATH Nuclear transcription factor Y subunit A-5 OS=Arabidopsis thaliana GN=NFYA5 PE=2 SV=1	6e-26	gi|115473283|ref|NP_001060240.1| Os07g0608200 [Oryza sativa Japonica Group] gi|113611776|dbj|BAF22154.1| Os07g0608200 [Oryza sativa Japonica Group] gi|148921404|dbj|BAF64441.1| HAP2 subunit of HAP complex [Oryza sativa Japonica Group] gi|215678747|dbj|BAG95184.1| unnamed protein product [Oryza sativa Japonica Group]	7e-135	F2E347_HORVD/145-201 F2E347.1 PF02045.10;CBFB_NFYA;	5e-22	[K] Transcription	osa:4331796	6e-37	GO:0016602(CCAAT-binding factor complex);GO:0003677(DNA binding);GO:0003700(sequence-specific DNA binding transcription factor activity);GO:0009738(abscisic acid mediated signaling pathway);GO:0009785(blue light signaling pathway);GO:0045892(negative regulation of transcription, DNA-dependent);GO:0009414(response to water deprivation)	K08064	-	ko04612(Antigen processing and presentation)
osa-miR399d	TGCCAAAGGAGAGTTGCCCTG	LOC_Os04g33860.1	4	498-519	509					4	0.631784	1	1	LOC_Os04g33860.1	889	-	-	-	gi|115458314|ref|NP_001052757.1| Os04g0415000 [Oryza sativa Japonica Group] gi|32479729|emb|CAE01516.1| OJ991214_12.5 [Oryza sativa Japonica Group] gi|113564328|dbj|BAF14671.1| Os04g0415000 [Oryza sativa Japonica Group] gi|116309338|emb|CAH66422.1| H0622F05.5 [Oryza sativa Indica Group] gi|125590343|gb|EAZ30693.1| hypothetical protein OsJ_14750 [Oryza sativa Japonica Group] gi|215766254|dbj|BAG98…	2e-40	-	-	-	-	-	-	-	-	-
PC-5p-215441_30	CCTCCGCAGCTAGCTTC	LOC_Os03g03670.1	4	1061-1076	1067	4	1	1	1	4	1	1	1	LOC_Os03g03670.1	1434	-	-	-	gi|108705988|gb|ABF93783.1| expressed protein [Oryza sativa Japonica Group] gi|215694844|dbj|BAG90035.1| unnamed protein product [Oryza sativa Japonica Group] gi|215737461|dbj|BAG96591.1| unnamed protein product [Oryza sativa Japonica Group] gi|218192013|gb|EEC74440.1| hypothetical protein OsI_09830 [Oryza sativa Indica Group] gi|222624131|gb|EEE58263.1| hypothetical protein OsJ_09267 [Oryza sati…	0	-	-	[E] Amino acid transport and metabolism	-	-	-	-	-	-
osa-miR169k_R-1	TAGCCAAGGATGACTTGCCT	LOC_Os03g07880.1	3	845-864	855	0	0.0276304	4	1.33333	0	0.0330928	8	2.66667	LOC_Os03g07880.1	1200	nuclear transcription factor Y, alpha	sp|Q9LVJ7|NFYA6_ARATH Nuclear transcription factor Y subunit A-6 OS=Arabidopsis thaliana GN=NFYA6 PE=2 SV=1	3e-35	gi|115451063|ref|NP_001049132.1| Os03g0174900 [Oryza sativa Japonica Group] gi|108706460|gb|ABF94255.1| CCAAT-binding transcription factor subunit B family protein, expressed [Oryza sativa Japonica Group] gi|113547603|dbj|BAF11046.1| Os03g0174900 [Oryza sativa Japonica Group] gi|125542610|gb|EAY88749.1| hypothetical protein OsI_10223 [Oryza sativa Indica Group] gi|125585113|gb|EAZ25777.1| hypothe…	5e-124	C5WVV8_SORBI/132-188 C5WVV8.1 PF02045.10;CBFB_NFYA;	3e-24	[K] Transcription	osa:4331796	4e-125	GO:0016602(CCAAT-binding factor complex);GO:0003677(DNA binding);GO:0003700(sequence-specific DNA binding transcription factor activity)	K08064	-	ko04612(Antigen processing and presentation)
PC-5p-527055_6	GAAGTAAGAAGTCTCCCCC	LOC_Os01g22990.2	4	28-46	37					4	0.894383	1	0.5	LOC_Os01g22990.2	3337	-	-	-	-	-	-	-	-	-	-	-	-	-	-
PC-5p-705811_3	TCAGCGCGACGGAATC	LOC_Os08g38910.4	4	744-759	750	4	1	1	0.25					LOC_Os08g38910.4	1467	caffeoyl-CoA O-methyltransferase	sp|Q7F8T6|OMT17_ORYSJ Tricin synthase 2 OS=Oryza sativa subsp. japonica GN=ROMT-17 PE=1 SV=1	2e-89	gi|42407316|dbj|BAD08719.1| putative caffeoyl-CoA O-methyltransferase 1 [Oryza sativa Japonica Group] gi|215694554|dbj|BAG89547.1| unnamed protein product [Oryza sativa Japonica Group]	3e-96	OMT17_ORYSJ/79-291 Q7F8T6.1 PF01596.12;Methyltransf_3;	2e-88	[Q] Secondary metabolites biosynthesis, transport and catabolism	ath:AT4G34050	4e-50	-	K00588	EC:2.1.1.104	ko00360(Phenylalanine metabolism);ko00940(Phenylpropanoid biosynthesis);ko00941(Flavonoid biosynthesis);ko00945(Stilbenoid, diarylheptanoid and gingerol biosynthesis)
osa-miR169h_R-1	TAGCCAAGGATGACTTGCCT	LOC_Os03g44540.1	3	1719-1738	1729	2	0.946834	4	4	1	0.0389544	10	10	LOC_Os03g44540.1	2188	nuclear transcription factor Y, alpha	sp|Q8LFU0|NFYAA_ARATH Nuclear transcription factor Y subunit A-10 OS=Arabidopsis thaliana GN=NFYA10 PE=2 SV=2	1e-17	gi|115454347|ref|NP_001050774.1| Os03g0647600 [Oryza sativa Japonica Group] gi|53370700|gb|AAU89195.1| CCAAT-box transcription factor -related [Oryza sativa Japonica Group] gi|108710095|gb|ABF97890.1| CCAAT-binding transcription factor subunit B family protein, expressed [Oryza sativa Japonica Group] gi|113549245|dbj|BAF12688.1| Os03g0647600 [Oryza sativa Japonica Group] gi|148921406|dbj|BAF64442…	3e-148	I1GQ01_BRADI/172-228 I1GQ01.1 PF02045.10;CBFB_NFYA;	9e-16	[K] Transcription	osa:4331796	2e-18	GO:0016602(CCAAT-binding factor complex);GO:0003677(DNA binding);GO:0003700(sequence-specific DNA binding transcription factor activity)	K08064	-	ko04612(Antigen processing and presentation)
osa-miR169b	CAGCCAAGGATGACTTGCCGG	LOC_Os12g42400.1	3.5	1256-1276	1267	0	0.0264653	3	1					LOC_Os12g42400.1	1751	nuclear transcription factor Y, alpha	sp|Q8LFU0|NFYAA_ARATH Nuclear transcription factor Y subunit A-10 OS=Arabidopsis thaliana GN=NFYA10 PE=2 SV=2	1e-18	gi|115489612|ref|NP_001067293.1| Os12g0618600 [Oryza sativa Japonica Group] gi|77557086|gb|ABA99882.1| CCAAT-binding transcription factor subunit B family protein, expressed [Oryza sativa Japonica Group] gi|113649800|dbj|BAF30312.1| Os12g0618600 [Oryza sativa Japonica Group] gi|148921402|dbj|BAF64440.1| HAP2 subunit of HAP complex [Oryza sativa Japonica Group] gi|215707156|dbj|BAG93616.1| unnamed…	3e-152	I1IGB5_BRADI/170-226 I1IGB5.1 PF02045.10;CBFB_NFYA;	6e-12	[K] Transcription	osa:4331796	4e-14	GO:0016602(CCAAT-binding factor complex);GO:0003677(DNA binding);GO:0003700(sequence-specific DNA binding transcription factor activity)	K08064	-	ko04612(Antigen processing and presentation)
PC-3p-18730_326	AGAGGAAAAGAAAGCAAAAGC	LOC_Os09g29170.3	4	122-141	133	2	0.999987	2	0.5					LOC_Os09g29170.3	2209	-	sp|Q8W490|PEPK2_ARATH Serine/threonine-protein kinase PEPKR2 OS=Arabidopsis thaliana GN=PEPKR2 PE=2 SV=1	6e-118	gi|297609605|ref|NP_001063421.2| Os09g0466900 [Oryza sativa Japonica Group] gi|255678961|dbj|BAF25335.2| Os09g0466900, partial [Oryza sativa Japonica Group]	0	A2Z261_ORYSI/105-354 A2Z261.1 PF00069.20;Pkinase;	2e-129	[T] Signal transduction mechanisms	osa:4334366	1e-55	GO:0005524(ATP binding);GO:0004674(protein serine/threonine kinase activity)	K00924	-	-
osa-miR166j-3p	TCGGACCAGGCTTCATTCCCC	LOC_Os10g33960.3	3	924-944	935	0	0.0276304	20	3.41667	0	0.0330928	40	7.58333	LOC_Os10g33960.3	1804	homeobox-leucine zipper protein	sp|Q9AV49|HOX9_ORYSJ Homeobox-leucine zipper protein HOX9 OS=Oryza sativa subsp. japonica GN=HOX9 PE=2 SV=1	0	gi|115482560|ref|NP_001064873.1| Os10g0480200 [Oryza sativa Japonica Group] gi|75168160|sp|Q9AV49.1|HOX9_ORYSJ RecName: Full=Homeobox-leucine zipper protein HOX9; AltName: Full=HD-ZIP protein HOX9; AltName: Full=Homeodomain transcription factor HOX9; AltName: Full=OsHB2; AltName: Full=OsHox9 gi|13384370|gb|AAK21338.1|AC024594_2 putative homeodomain-leucine zipper protein [Oryza sativa Japonica Gr…	0	Q6RF30_MAIZE/164-374 Q6RF30.1 PF01852.14;START;	2e-105	-	ath:AT5G60690	0	GO:0005634(nucleus);GO:0043565(sequence-specific DNA binding);GO:0003700(sequence-specific DNA binding transcription factor activity)	K09338	-	-
PC-3p-337602_10	GGCCGCCGCCGCTGTCGAATC	LOC_Os01g57082.1	3.5	66-87	78					4	1	1	0.5	LOC_Os01g57082.1	3125	insulysin	sp|O22941|PXM16_ARATH Zinc-metallopeptidase, peroxisomal OS=Arabidopsis thaliana GN=PXM16 PE=2 SV=1	0	gi|218189164|gb|EEC71591.1| hypothetical protein OsI_03973 [Oryza sativa Indica Group]	0	B8AAE8_ORYSI/637-825 B8AAE8.1 PF05193.16;Peptidase_M16_C;	1e-101	[O] Posttranslational modification, protein turnover, chaperones	osa:4326432	0	GO:0005777(peroxisome);GO:0004222(metalloendopeptidase activity);GO:0008270(zinc ion binding);GO:0006508(proteolysis)	K01408	EC:3.4.24.56	ko05010(Alzheimer's disease)
osa-miR1436_L-2R+1	ATTATGGGACGGAGGGAGTA	LOC_Os08g36840.1	2.5	1743-1762	1753	4	0.998614	1	0.25	2	0.978781	5	1.5	LOC_Os08g36840.1	2203	glycoprotein 3-alpha-L-fucosyltransferase	sp|Q9FX97|FUT12_ARATH Putative fucosyltransferase-like protein OS=Arabidopsis thaliana GN=FUT12 PE=2 SV=1	1e-168	gi|115476848|ref|NP_001062020.1| Os08g0472600 [Oryza sativa Japonica Group] gi|42407376|dbj|BAD09365.1| putative glycoprotein 3-alpha-L-fucosyltransferase [Oryza sativa Japonica Group] gi|113623989|dbj|BAF23934.1| Os08g0472600 [Oryza sativa Japonica Group]	0	B9G1D5_ORYSJ/159-399 B9G1D5.1 PF00852.14;Glyco_transf_10;	1e-135	[G] Carbohydrate transport and metabolism ;[E] Amino acid transport and metabolism	ath:AT3G19280	5e-167	GO:0032580(Golgi cisterna membrane);GO:0016021(integral to membrane);GO:0008417(fucosyltransferase activity);GO:0007047(cellular cell wall organization);GO:0006486(protein glycosylation)	K00753	EC:2.4.1.214	ko00510(N-Glycan biosynthesis)
osa-miR171c-3p	TGATTGAGCCGTGCCAATATC	LOC_Os06g01620.1	1	456-476	467	0	0.0123758	8	8	0	0.0148455	11	11	LOC_Os06g01620.1	1766	-	sp|O81316|SCL6_ARATH Scarecrow-like protein 6 OS=Arabidopsis thaliana GN=SCL6 PE=1 SV=1	5e-52	gi|125595763|gb|EAZ35543.1| hypothetical protein OsJ_19826 [Oryza sativa Japonica Group]	0	A3B7K4_ORYSJ/126-479 A3B7K4.1 PF03514.9;GRAS;	2e-153	-	-	-	GO:0005634(nucleus);GO:0005515(protein binding);GO:0051301(cell division);GO:0007623(circadian rhythm);GO:0006355(regulation of transcription, DNA-dependent);GO:0048768(root hair cell tip growth);GO:0006351(transcription, DNA-dependent)	-	-	-
osa-MIR5788-p3_1ss20AG	AGATTCGTAGTACTAGGATGTGTC	LOC_Os07g45350.3	4	1761-1784	1775					2	0.834372	2	0.4	LOC_Os07g45350.3	2195	E3 ubiquitin-protein ligase LRSAM1	-	-	gi|115473747|ref|NP_001060472.1| Os07g0647800 [Oryza sativa Japonica Group] gi|113612008|dbj|BAF22386.1| Os07g0647800 [Oryza sativa Japonica Group]	6e-160	B8B5A5_ORYSI/87-240 B8B5A5.1 PF12483.3;GIDE;	4e-82	-	gga:417265	5e-11	-	K10641	EC:6.3.2.19	-
osa-miR169b	CAGCCAAGGATGACTTGCCGG	LOC_Os03g07880.2	3.5	993-1013	1004	0	0.0264653	4	1.33333	0	0.0317013	8	2.66667	LOC_Os03g07880.2	1349	nuclear transcription factor Y, alpha	sp|Q9LNP6|NFYA8_ARATH Nuclear transcription factor Y subunit A-8 OS=Arabidopsis thaliana GN=NFYA8 PE=2 SV=2	1e-29	gi|108706461|gb|ABF94256.1| CCAAT-binding transcription factor subunit B family protein, expressed [Oryza sativa Japonica Group] gi|148921396|dbj|BAF64437.1| HAP2 subunit of HAP complex [Oryza sativa Japonica Group] gi|215697400|dbj|BAG91394.1| unnamed protein product [Oryza sativa Japonica Group]	2e-104	C5WVV8_SORBI/132-188 C5WVV8.1 PF02045.10;CBFB_NFYA;	3e-24	[K] Transcription	osa:4331796	5e-93	GO:0016602(CCAAT-binding factor complex);GO:0003677(DNA binding);GO:0003700(sequence-specific DNA binding transcription factor activity)	K08064	-	ko04612(Antigen processing and presentation)
osa-miR166a-3p	TCGGACCAGGCTTCATTCCCC	LOC_Os03g01890.2	3	1089-1109	1100	0	0.0276304	19	3.16667	0	0.0330928	29	4.83333	LOC_Os03g01890.2	2539	homeobox-leucine zipper protein	sp|Q6TAQ6|HOX10_ORYSJ Homeobox-leucine zipper protein HOX10 OS=Oryza sativa subsp. japonica GN=HOX10 PE=2 SV=1	0	gi|108705780|gb|ABF93575.1| rolled leaf1, putative, expressed [Oryza sativa Japonica Group]	0	Q6RF30_MAIZE/164-374 Q6RF30.1 PF01852.14;START;	3e-104	-	ath:AT5G60690	0	GO:0005634(nucleus);GO:0043565(sequence-specific DNA binding);GO:0003700(sequence-specific DNA binding transcription factor activity)	K09338	-	-
osa-MIR397a-L-3R+3	TTGAGTGCAGCGTTGATGAAC	LOC_Os11g01730.1	4	669-689	680					4	0.631784	1	0.5	LOC_Os11g01730.1	1854	nitrite reductase (NO-forming)	sp|Q2RBK2|LAC17_ORYSJ Putative laccase-17 OS=Oryza sativa subsp. japonica GN=LAC17 PE=3 SV=1	0	gi|122248859|sp|Q2RBK2.1|LAC17_ORYSJ RecName: Full=Putative laccase-17; AltName: Full=Benzenediol:oxygen oxidoreductase 17; AltName: Full=Diphenol oxidase 17; AltName: Full=Urishiol oxidase 17; Flags: Precursor gi|77548327|gb|ABA91124.1| laccase, putative [Oryza sativa Japonica Group] gi|125575936|gb|EAZ17158.1| hypothetical protein OsJ_32663 [Oryza sativa Japonica Group]	0	LAC17_ORYSJ/415-551 Q2RBK2.1 PF07731.9;Cu-oxidase_2;	3e-78	[Q] Secondary metabolites biosynthesis, transport and catabolism	osa:4324803	3e-113	GO:0048046(apoplast);GO:0005507(copper ion binding);GO:0052716(hydroquinone:oxygen oxidoreductase activity);GO:0008471(laccase activity);GO:0046274(lignin catabolic process)	K00368	EC:1.7.2.1	ko00910(Nitrogen metabolism)
osa-miR156g	TGACAGAAGAGAGTGAGCAC	LOC_Os08g10550.1	4	88-107	98					2	0.884399	2	2	LOC_Os08g10550.1	3404	KUP system potassium uptake protein	sp|Q8VXB1|HAK12_ORYSJ Putative potassium transporter 12 OS=Oryza sativa subsp. japonica GN=HAK12 PE=2 SV=1	0	gi|75161297|sp|Q8VXB1.1|HAK12_ORYSJ RecName: Full=Putative potassium transporter 12; AltName: Full=OsHAK12 gi|18250708|emb|CAD21002.1| putative potasium transporter [Oryza sativa Japonica Group] gi|125602539|gb|EAZ41864.1| hypothetical protein OsJ_26409 [Oryza sativa Japonica Group]	0	A5B0U6_VITVI/53-624 A5B0U6.1 PF02705.11;K_trans;	0	-	ppp:PHYPADRAFT_106748	0	GO:0016021(integral to membrane);GO:0015079(potassium ion transmembrane transporter activity)	K03549	-	-
osa-miR169l_R-1	TAGCCAAGGATGACTTGCCT	LOC_Os12g42400.1	2.5	1257-1276	1267	0	0.0119026	3	1					LOC_Os12g42400.1	1751	nuclear transcription factor Y, alpha	sp|Q8LFU0|NFYAA_ARATH Nuclear transcription factor Y subunit A-10 OS=Arabidopsis thaliana GN=NFYA10 PE=2 SV=2	1e-18	gi|115489612|ref|NP_001067293.1| Os12g0618600 [Oryza sativa Japonica Group] gi|77557086|gb|ABA99882.1| CCAAT-binding transcription factor subunit B family protein, expressed [Oryza sativa Japonica Group] gi|113649800|dbj|BAF30312.1| Os12g0618600 [Oryza sativa Japonica Group] gi|148921402|dbj|BAF64440.1| HAP2 subunit of HAP complex [Oryza sativa Japonica Group] gi|215707156|dbj|BAG93616.1| unnamed…	3e-152	I1IGB5_BRADI/170-226 I1IGB5.1 PF02045.10;CBFB_NFYA;	6e-12	[K] Transcription	osa:4331796	4e-14	GO:0016602(CCAAT-binding factor complex);GO:0003677(DNA binding);GO:0003700(sequence-specific DNA binding transcription factor activity)	K08064	-	ko04612(Antigen processing and presentation)
osa-miR156b-3p	GCTCACTCTCTATCTGTCAGC	LOC_Os06g03682.1	4	1883-1902	1894	4	0.458951	1	0.5					LOC_Os06g03682.1	2092	Ca2+/calmodulin-dependent protein kinase	sp|Q3E9C0|CDPKY_ARATH Calcium-dependent protein kinase 34 OS=Arabidopsis thaliana GN=CPK34 PE=2 SV=1	2e-80	gi|25553562|dbj|BAC24833.1| calcium-dependent calmodulin-independent protein kinase CDPK-like [Oryza sativa Japonica Group] gi|55295877|dbj|BAD67745.1| calcium-dependent calmodulin-independent protein kinase CDPK-like [Oryza sativa Japonica Group] gi|218197482|gb|EEC79909.1| hypothetical protein OsI_21455 [Oryza sativa Indica Group]	0	I1H149_BRADI/44-302 I1H149.1 PF00069.20;Pkinase;	1e-135	[T] Signal transduction mechanisms	osa:4342456	3e-82	GO:0005737(cytoplasm);GO:0005886(plasma membrane);GO:0005524(ATP binding);GO:0005509(calcium ion binding);GO:0004674(protein serine/threonine kinase activity);GO:0080092(regulation of pollen tube growth)	K00908	EC:2.7.11.17	-
osa-miR396e-5p	TCCACAGGCTTTCTTGAACTG	LOC_Os02g53690.1	1	570-590	581	4	0.999398	1	1	4	0.997595	1	1	LOC_Os02g53690.1	1884	-	sp|Q6AWY8|GRF1_ORYSJ Growth-regulating factor 1 OS=Oryza sativa subsp. japonica GN=GRF1 PE=2 SV=1	2e-179	gi|115449017|ref|NP_001048288.1| Os02g0776900 [Oryza sativa Japonica Group] gi|75120360|sp|Q6AWY8.1|GRF1_ORYSJ RecName: Full=Growth-regulating factor 1; Short=OsGRF1; AltName: Full=Transcription activator GRF1 gi|51039831|tpg|DAA05205.1| TPA_exp: growth-regulating factor 1 [Oryza sativa (japonica cultivar-group)] gi|113537819|dbj|BAF10202.1| Os02g0776900 [Oryza sativa Japonica Group]	9e-178	I1LJ60_SOYBN/89-134 I1LJ60.1 PF08879.5;WRC;	4e-20	-	-	-	-	-	-	-
osa-MIR1851-p5_1ss1CT	TTCTTCTTCCTCCATCCTGCG	LOC_Os02g38170.1	4	404-424	415	4	1	1	1					LOC_Os02g38170.1	528	-	-	-	gi|115447063|ref|NP_001047311.1| Os02g0595200 [Oryza sativa Japonica Group] gi|46805294|dbj|BAD16826.1| hypothetical protein [Oryza sativa Japonica Group] gi|113536842|dbj|BAF09225.1| Os02g0595200 [Oryza sativa Japonica Group]	2e-23	-	-	-	-	-	-	-	-	-
PC-3p-35500_181	GCTTCTTAGAGGGACT	LOC_Os07g41810.4	3	1029-1043	1035					4	0.999993	1	0.166667	LOC_Os07g41810.4	1887	-	-	-	gi|125559135|gb|EAZ04671.1| hypothetical protein OsI_26825 [Oryza sativa Indica Group]	8e-75	Q6YTX5_ORYSJ/40-141 Q6YTX5.1 PF07876.7;Dabb;	3e-31	-	-	-	-	-	-	-
osa-miR172d	AGAATCTTGATGATGCTGCAT	LOC_Os07g13170.1	2	1404-1424	1415	0	0.018271	11	5.5	0	0.0219041	8	4	LOC_Os07g13170.1	2229	AP2-like factor, euAP2 lineage	sp|P47927|AP2_ARATH Floral homeotic protein APETALA 2 OS=Arabidopsis thaliana GN=AP2 PE=1 SV=1	5e-69	gi|115471291|ref|NP_001059244.1| Os07g0235800 [Oryza sativa Japonica Group] gi|24059986|dbj|BAC21448.1| putative indeterminate spikelet 1 [Oryza sativa Japonica Group] gi|87130803|gb|ABD24033.1| supernumerary bract [Oryza sativa Japonica Group] gi|113610780|dbj|BAF21158.1| Os07g0235800 [Oryza sativa Japonica Group]	0	Q5Y385_9POAL/211-262 Q5Y385.1 PF00847.15;AP2;	1e-22	-	ath:AT4G36920	2e-68	GO:0005634(nucleus);GO:0003677(DNA binding);GO:0003700(sequence-specific DNA binding transcription factor activity);GO:0030154(cell differentiation);GO:0010073(meristem maintenance);GO:0048316(seed development);GO:0010093(specification of floral organ identity)	K09284	-	-
osa-miR159b	TTTGGATTGAAGGGAGCTCTG	LOC_Os06g40330.1	3.5	1418-1438	1429	4	0.939673	1	1	2	0.806774	2	2	LOC_Os06g40330.1	2410	myb proto-oncogene protein, plant	sp|Q0JIC2|GAM1_ORYSJ Transcription factor GAMYB OS=Oryza sativa subsp. japonica GN=GAM1 PE=2 SV=1	2e-46	gi|78096656|dbj|BAE46986.1| GAMYB-like1 [Oryza sativa Japonica Group]	0	C3SAA7_BRADI/247-308 C3SAA7.1 PF13921.1;Myb_DNA-bind_6;	1e-28	[K] Transcription	ath:AT2G32460	3e-47	GO:0005634(nucleus);GO:0003677(DNA binding);GO:0030154(cell differentiation);GO:0009908(flower development);GO:0006355(regulation of transcription, DNA-dependent);GO:0006351(transcription, DNA-dependent)	K09422	-	-
osa-miR164a	TGGAGAAGCAGGGCACGTGCA	LOC_Os12g41680.1	2	911-931	922	2	0.562919	4	4	2	0.571572	2	2	LOC_Os12g41680.1	1532	-	sp|Q84TE6|NAC22_ARATH NAC domain-containing protein 21/22 OS=Arabidopsis thaliana GN=NAC021 PE=1 SV=2	1e-60	gi|115489522|ref|NP_001067248.1| Os12g0610600 [Oryza sativa Japonica Group] gi|77556571|gb|ABA99367.1| salicylic acid-induced protein 19, putative, expressed [Oryza sativa Japonica Group] gi|113649755|dbj|BAF30267.1| Os12g0610600 [Oryza sativa Japonica Group] gi|125580037|gb|EAZ21183.1| hypothetical protein OsJ_36832 [Oryza sativa Japonica Group]	5e-142	I1R7R9_ORYGL/14-143 I1R7R9.1 PF02365.10;NAM;	7e-73	-	-	-	GO:0005634(nucleus);GO:0003677(DNA binding);GO:0003700(sequence-specific DNA binding transcription factor activity);GO:0009734(auxin mediated signaling pathway);GO:0048527(lateral root development);GO:0010072(primary shoot apical meristem specification)	-	-	-
osa-miR167h-3p	AGGTCATGCTGTAGTTTCATC	LOC_Os02g52470.2	4	645-664	655	4	0.841616	1	0.333333					LOC_Os02g52470.2	1629	-	sp|Q6Z6G6|CTU1_ORYSJ Cytoplasmic tRNA 2-thiolation protein 1 OS=Oryza sativa subsp. japonica GN=NCS6 PE=2 SV=1	0	gi|115448847|ref|NP_001048203.1| Os02g0762300 [Oryza sativa Japonica Group] gi|75225396|sp|Q6Z6G6.1|CTU1_ORYSJ RecName: Full=Cytoplasmic tRNA 2-thiolation protein 1; AltName: Full=Cytoplasmic tRNA adenylyltransferase 1 gi|46805899|dbj|BAD17212.1| n-type ATP pyrophosphatase-like [Oryza sativa Japonica Group] gi|113537734|dbj|BAF10117.1| Os02g0762300 [Oryza sativa Japonica Group] gi|215741300|dbj|B…	0	CTU1_ARATH/61-258 O64862.2 PF01171.15;ATP_bind_3;	1e-106	[R] General function prediction only	-	-	GO:0005737(cytoplasm);GO:0005524(ATP binding);GO:0016740(transferase activity);GO:0000049(tRNA binding);GO:0034227(tRNA thio-modification)	-	-	-
osa-miR167c-5p_R-1	TGAAGCTGCCAGCATGATCT	LOC_Os06g03830.2	4	1496-1515	1506	0	0.028096	9	4.5	2	0.952953	2	1	LOC_Os06g03830.2	1913	retinol dehydrogenase 14	sp|A2RVM0|TIC32_ARATH Short-chain dehydrogenase TIC 32, chloroplastic OS=Arabidopsis thaliana GN=TIC32 PE=2 SV=1	3e-28	gi|52075618|dbj|BAD44789.1| putative alcohol dehydrogenase PAN2 [Oryza sativa Japonica Group] gi|125595911|gb|EAZ35691.1| hypothetical protein OsJ_19979 [Oryza sativa Japonica Group]	7e-101	B8B1Z4_ORYSI/36-196 B8B1Z4.1 PF00106.20;adh_short;	5e-36	[Q] Secondary metabolites biosynthesis, transport and catabolism	mdo:100029978	2e-18	GO:0005488(binding);GO:0016491(oxidoreductase activity)	K11162	EC:1.1.1.-	-
osa-miR171d-3p	TGATTGAGCCGTGCCAATATC	LOC_Os04g46860.1	1	1326-1346	1337	0	0.0123758	10	10	0	0.0148455	20	20	LOC_Os04g46860.1	2663	-	sp|O81316|SCL6_ARATH Scarecrow-like protein 6 OS=Arabidopsis thaliana GN=SCL6 PE=1 SV=1	7e-68	gi|115459828|ref|NP_001053514.1| Os04g0555000 [Oryza sativa Japonica Group] gi|38345487|emb|CAE01700.2| OSJNBa0010H02.25 [Oryza sativa Japonica Group] gi|38345583|emb|CAD41636.2| OSJNBb0012E24.1 [Oryza sativa Japonica Group] gi|113565085|dbj|BAF15428.1| Os04g0555000 [Oryza sativa Japonica Group]	0	A3AW98_ORYSJ/199-557 A3AW98.1 PF03514.9;GRAS;	8e-175	-	-	-	GO:0005634(nucleus);GO:0005515(protein binding);GO:0051301(cell division);GO:0007623(circadian rhythm);GO:0006355(regulation of transcription, DNA-dependent);GO:0048768(root hair cell tip growth);GO:0006351(transcription, DNA-dependent)	-	-	-
osa-miR172d	AGAATCTTGATGATGCTGCAT	LOC_Os03g60430.1	2	1755-1775	1766					2	0.861628	2	1	LOC_Os03g60430.1	2123	AP2-like factor, euAP2 lineage	sp|P47927|AP2_ARATH Floral homeotic protein APETALA 2 OS=Arabidopsis thaliana GN=AP2 PE=1 SV=1	3e-75	gi|29124121|gb|AAO65862.1| APETALA2-like protein [Oryza sativa Japonica Group] gi|58432829|gb|AAW78367.1| transcription factor AP2D2 [Oryza sativa Japonica Group]	0	Q5Y385_9POAL/211-262 Q5Y385.1 PF00847.15;AP2;	1e-17	-	ath:AT4G36920	9e-75	GO:0005634(nucleus);GO:0003677(DNA binding);GO:0003700(sequence-specific DNA binding transcription factor activity);GO:0030154(cell differentiation);GO:0010073(meristem maintenance);GO:0048316(seed development);GO:0010093(specification of floral organ identity)	K09284	-	-
PC-3p-337602_10	GGCCGCCGCCGCTGTCGAATC	LOC_Os04g56000.1	4	273-294	285	4	1	1	1					LOC_Os04g56000.1	622	-	-	-	-	-	-	-	-	-	-	-	-	-	-
osa-miR156j_L+1	TTGACAGAAGAGAGTGAGCAC	LOC_Os06g49010.6	1	1842-1862	1853	4	0.989569	1	0.166667					LOC_Os06g49010.6	2426	-	sp|Q5Z818|SPL12_ORYSJ Squamosa promoter-binding-like protein 12 OS=Oryza sativa subsp. japonica GN=SPL12 PE=2 SV=1	0	gi|115469800|ref|NP_001058499.1| Os06g0703500 [Oryza sativa Japonica Group] gi|75112353|sp|Q5Z818.1|SPL12_ORYSJ RecName: Full=Squamosa promoter-binding-like protein 12 gi|53791916|dbj|BAD54038.1| squamosa promoter binding protein 2-like [Oryza sativa Japonica Group] gi|113596539|dbj|BAF20413.1| Os06g0703500 [Oryza sativa Japonica Group] gi|215706473|dbj|BAG93329.1| unnamed protein product [Oryza …	0	SPL12_ORYSI/179-257 A2YGR5.1 PF03110.9;SBP;	1e-40	-	-	-	GO:0005634(nucleus);GO:0003677(DNA binding);GO:0046872(metal ion binding);GO:0006355(regulation of transcription, DNA-dependent);GO:0006351(transcription, DNA-dependent)	-	-	-
PC-3p-337602_10	GGCCGCCGCCGCTGTCGAATC	LOC_Os01g22990.2	3.5	146-166	157					4	1	1	0.5	LOC_Os01g22990.2	3337	-	-	-	-	-	-	-	-	-	-	-	-	-	-
osa-miR396e-5p	TCCACAGGCTTTCTTGAACTG	LOC_Os06g02560.2	1	605-625	616	0	0.0396642	2	0.666667	4	0.997595	1	0.333333	LOC_Os06g02560.2	1540	-	sp|Q6AWY4|GRF5_ORYSJ Growth-regulating factor 5 OS=Oryza sativa subsp. japonica GN=GRF5 PE=2 SV=1	7e-174	gi|115466038|ref|NP_001056618.1| Os06g0116200 [Oryza sativa Japonica Group] gi|75120357|sp|Q6AWY4.1|GRF5_ORYSJ RecName: Full=Growth-regulating factor 5; Short=OsGRF5; AltName: Full=Transcription activator GRF5 gi|51039839|tpg|DAA05209.1| TPA_exp: growth-regulating factor 5 [Oryza sativa (japonica cultivar-group)] gi|55296197|dbj|BAD67915.1| putative growth-regulating factor 1 [Oryza sativa Japoni…	3e-172	I1LJ60_SOYBN/89-134 I1LJ60.1 PF08879.5;WRC;	5e-20	-	-	-	-	-	-	-
osa-miR169g_R-1	TAGCCAAGGATGACTTGCCT	LOC_Os03g29760.2	3	1365-1384	1375	2	0.946834	2	0.666667	2	0.950473	2	0.666667	LOC_Os03g29760.2	1755	nuclear transcription factor Y, alpha	sp|Q9LVJ7|NFYA6_ARATH Nuclear transcription factor Y subunit A-6 OS=Arabidopsis thaliana GN=NFYA6 PE=2 SV=1	8e-30	gi|218193029|gb|EEC75456.1| hypothetical protein OsI_12014 [Oryza sativa Indica Group]	4e-145	B6TI90_MAIZE/154-210 B6TI90.1 PF02045.10;CBFB_NFYA;	2e-22	[K] Transcription	osa:4331796	4e-44	GO:0016602(CCAAT-binding factor complex);GO:0003677(DNA binding);GO:0003700(sequence-specific DNA binding transcription factor activity)	K08064	-	ko04612(Antigen processing and presentation)
osa-MIR1851-p5_1ss1CT	TTCTTCTTCCTCCATCCTGCG	LOC_Os07g48260.1	3.5	1179-1198	1189	4	1	1	1					LOC_Os07g48260.1	2269	-	sp|Q93WU8|WRK54_ARATH Probable WRKY transcription factor 54 OS=Arabidopsis thaliana GN=WRKY54 PE=2 SV=2	6e-15	gi|115474093|ref|NP_001060645.1| Os07g0680400 [Oryza sativa Japonica Group] gi|33146656|dbj|BAC80002.1| unknown protein [Oryza sativa Japonica Group] gi|50509526|dbj|BAD31219.1| unknown protein [Oryza sativa Japonica Group] gi|113612181|dbj|BAF22559.1| Os07g0680400 [Oryza sativa Japonica Group] gi|215766848|dbj|BAG99076.1| unnamed protein product [Oryza sativa Japonica Group] gi|323388911|gb|ADX6…	2e-115	Q6IEN4_ORYSI/122-185 Q6IEN4.1 PF03106.10;WRKY;	4e-32	-	-	-	GO:0005634(nucleus);GO:0043565(sequence-specific DNA binding);GO:0003700(sequence-specific DNA binding transcription factor activity);GO:0031347(regulation of defense response)	-	-	-
osa-miR169b	CAGCCAAGGATGACTTGCCGG	LOC_Os03g29760.2	3.5	1364-1384	1375	2	0.939731	2	0.666667	2	0.943686	2	0.666667	LOC_Os03g29760.2	1755	nuclear transcription factor Y, alpha	sp|Q9LVJ7|NFYA6_ARATH Nuclear transcription factor Y subunit A-6 OS=Arabidopsis thaliana GN=NFYA6 PE=2 SV=1	8e-30	gi|218193029|gb|EEC75456.1| hypothetical protein OsI_12014 [Oryza sativa Indica Group]	4e-145	B6TI90_MAIZE/154-210 B6TI90.1 PF02045.10;CBFB_NFYA;	2e-22	[K] Transcription	osa:4331796	4e-44	GO:0016602(CCAAT-binding factor complex);GO:0003677(DNA binding);GO:0003700(sequence-specific DNA binding transcription factor activity)	K08064	-	ko04612(Antigen processing and presentation)
osa-miR164e	TGGAGAAGCAGGGCACGTGAG	LOC_Os03g16980.5	4	727-747	738	4	0.986428	1	0.2					LOC_Os03g16980.5	1096	dTDP-glucose 4,6-dehydratase	sp|Q9ZV36|UXS6_ARATH UDP-glucuronic acid decarboxylase 6 OS=Arabidopsis thaliana GN=UXS6 PE=2 SV=1	2e-108	gi|108707480|gb|ABF95275.1| RmlD substrate binding domain containing protein, expressed [Oryza sativa Japonica Group]	2e-118	B4FAG0_MAIZE/37-271 B4FAG0.1 PF01370.16;Epimerase;	1e-104	[G] Carbohydrate transport and metabolism ;[M] Cell wall/membrane/envelope biogenesis	osa:4332424	1e-119	-	K01710	EC:4.2.1.46	ko00521(Streptomycin biosynthesis);ko00523(Polyketide sugar unit biosynthesis);ko01055(Biosynthesis of vancomycin group antibiotics)
osa-miR169o	TAGCCAAGAATGACTTGCCTA	LOC_Os03g48970.2	3	1765-1785	1776	2	0.594598	10	2.5	1	0.0121512	21	5.25	LOC_Os03g48970.2	2123	nuclear transcription factor Y, alpha	sp|Q945M9|NFYA9_ARATH Nuclear transcription factor Y subunit A-9 OS=Arabidopsis thaliana GN=NFYA9 PE=2 SV=1	1e-32	gi|115454757|ref|NP_001050979.1| Os03g0696300 [Oryza sativa Japonica Group] gi|108710554|gb|ABF98349.1| CCAAT-binding transcription factor subunit B family protein, expressed [Oryza sativa Japonica Group] gi|108710555|gb|ABF98350.1| CCAAT-binding transcription factor subunit B family protein, expressed [Oryza sativa Japonica Group] gi|108710556|gb|ABF98351.1| CCAAT-binding transcription factor su…	3e-117	I1M0X4_SOYBN/148-204 I1M0X4.1 PF02045.10;CBFB_NFYA;	2e-23	[K] Transcription	osa:4331796	3e-33	GO:0016602(CCAAT-binding factor complex);GO:0003677(DNA binding);GO:0003700(sequence-specific DNA binding transcription factor activity);GO:0045892(negative regulation of transcription, DNA-dependent)	K08064	-	ko04612(Antigen processing and presentation)
osa-MIR1851-p5_1ss1CT	TTCTTCTTCCTCCATCCTGCG	LOC_Os09g34280.4	3	2201-2220	2212	4	0.999997	1	0.25					LOC_Os09g34280.4	2755	ankyrin	sp|Q6AWW5|Y5262_ARATH Ankyrin repeat-containing protein At5g02620 OS=Arabidopsis thaliana GN=At5g02620 PE=1 SV=1	1e-122	gi|115480187|ref|NP_001063687.1| Os09g0518500 [Oryza sativa Japonica Group] gi|50725332|dbj|BAD34405.1| ankyrin-like protein [Oryza sativa Japonica Group] gi|50726643|dbj|BAD34362.1| ankyrin-like protein [Oryza sativa Japonica Group] gi|113631920|dbj|BAF25601.1| Os09g0518500 [Oryza sativa Japonica Group] gi|125606350|gb|EAZ45386.1| hypothetical protein OsJ_30032 [Oryza sativa Japonica Group] gi|2…	0	Q69IU6_ORYSJ/127-220 Q69IU6.1 PF12796.2;Ank_2;	8e-45	[R] General function prediction only	dgr:Dgri_GH23945	2e-22	GO:0005783(endoplasmic reticulum);GO:0016021(integral to membrane);GO:0005886(plasma membrane)	K10380	-	-
osa-miR159f_R-1	CTTGGATTGAAGGGAGCTCT	LOC_Os05g42240.1	4	627-646	637					4	0.969706	1	1	LOC_Os05g42240.1	1050	-	-	-	gi|125552891|gb|EAY98600.1| hypothetical protein OsI_20516 [Oryza sativa Indica Group]	1e-80	-	-	-	-	-	-	-	-	-
PC-3p-110955_62	AAAACAAGGACAACAAGAGGT	LOC_Os01g05830.1	4	1357-1377	1368	4	0.841616	1	1					LOC_Os01g05830.1	1841	-	-	-	gi|115434566|ref|NP_001042041.1| Os01g0151600 [Oryza sativa Japonica Group] gi|54290226|dbj|BAD61114.1| unknown protein [Oryza sativa Japonica Group] gi|113531572|dbj|BAF03955.1| Os01g0151600 [Oryza sativa Japonica Group] gi|215693318|dbj|BAG88700.1| unnamed protein product [Oryza sativa Japonica Group] gi|218187539|gb|EEC69966.1| hypothetical protein OsI_00426 [Oryza sativa Indica Group] gi|2226…	0	-	-	-	-	-	-	-	-	-
osa-miR169m_R-1	TAGCCAAGGATGACTTGCCT	LOC_Os12g42400.2	2.5	1203-1222	1213	0	0.0119026	3	1					LOC_Os12g42400.2	1697	nuclear transcription factor Y, alpha	sp|Q8LFU0|NFYAA_ARATH Nuclear transcription factor Y subunit A-10 OS=Arabidopsis thaliana GN=NFYA10 PE=2 SV=2	1e-18	gi|115489612|ref|NP_001067293.1| Os12g0618600 [Oryza sativa Japonica Group] gi|77557086|gb|ABA99882.1| CCAAT-binding transcription factor subunit B family protein, expressed [Oryza sativa Japonica Group] gi|113649800|dbj|BAF30312.1| Os12g0618600 [Oryza sativa Japonica Group] gi|148921402|dbj|BAF64440.1| HAP2 subunit of HAP complex [Oryza sativa Japonica Group] gi|215707156|dbj|BAG93616.1| unnamed…	3e-152	I1IGB5_BRADI/170-226 I1IGB5.1 PF02045.10;CBFB_NFYA;	6e-12	[K] Transcription	osa:4331796	4e-14	GO:0016602(CCAAT-binding factor complex);GO:0003677(DNA binding);GO:0003700(sequence-specific DNA binding transcription factor activity)	K08064	-	ko04612(Antigen processing and presentation)
osa-miR169n	TAGCCAAGAATGACTTGCCTA	LOC_Os03g48970.1	3	1236-1256	1247	2	0.594598	10	2.5	1	0.0121512	21	5.25	LOC_Os03g48970.1	1594	nuclear transcription factor Y, alpha	sp|Q945M9|NFYA9_ARATH Nuclear transcription factor Y subunit A-9 OS=Arabidopsis thaliana GN=NFYA9 PE=2 SV=1	9e-33	gi|115454757|ref|NP_001050979.1| Os03g0696300 [Oryza sativa Japonica Group] gi|108710554|gb|ABF98349.1| CCAAT-binding transcription factor subunit B family protein, expressed [Oryza sativa Japonica Group] gi|108710555|gb|ABF98350.1| CCAAT-binding transcription factor subunit B family protein, expressed [Oryza sativa Japonica Group] gi|108710556|gb|ABF98351.1| CCAAT-binding transcription factor su…	2e-117	I1M0X4_SOYBN/148-204 I1M0X4.1 PF02045.10;CBFB_NFYA;	1e-23	[K] Transcription	osa:4331796	2e-33	GO:0016602(CCAAT-binding factor complex);GO:0003677(DNA binding);GO:0003700(sequence-specific DNA binding transcription factor activity);GO:0045892(negative regulation of transcription, DNA-dependent)	K08064	-	ko04612(Antigen processing and presentation)
osa-miR156j_L+1	TTGACAGAAGAGAGTGAGCAC	LOC_Os06g49010.4	1	1638-1658	1649	4	0.989569	1	0.166667					LOC_Os06g49010.4	2222	-	sp|Q5Z818|SPL12_ORYSJ Squamosa promoter-binding-like protein 12 OS=Oryza sativa subsp. japonica GN=SPL12 PE=2 SV=1	0	gi|115469800|ref|NP_001058499.1| Os06g0703500 [Oryza sativa Japonica Group] gi|75112353|sp|Q5Z818.1|SPL12_ORYSJ RecName: Full=Squamosa promoter-binding-like protein 12 gi|53791916|dbj|BAD54038.1| squamosa promoter binding protein 2-like [Oryza sativa Japonica Group] gi|113596539|dbj|BAF20413.1| Os06g0703500 [Oryza sativa Japonica Group] gi|215706473|dbj|BAG93329.1| unnamed protein product [Oryza …	0	SPL12_ORYSI/179-257 A2YGR5.1 PF03110.9;SBP;	1e-40	-	-	-	GO:0005634(nucleus);GO:0003677(DNA binding);GO:0046872(metal ion binding);GO:0006355(regulation of transcription, DNA-dependent);GO:0006351(transcription, DNA-dependent)	-	-	-
osa-miR166d-3p	TCGGACCAGGCTTCATTCCCC	LOC_Os10g33960.3	3	924-944	935	0	0.0276304	20	3.41667	0	0.0330928	40	7.58333	LOC_Os10g33960.3	1804	homeobox-leucine zipper protein	sp|Q9AV49|HOX9_ORYSJ Homeobox-leucine zipper protein HOX9 OS=Oryza sativa subsp. japonica GN=HOX9 PE=2 SV=1	0	gi|115482560|ref|NP_001064873.1| Os10g0480200 [Oryza sativa Japonica Group] gi|75168160|sp|Q9AV49.1|HOX9_ORYSJ RecName: Full=Homeobox-leucine zipper protein HOX9; AltName: Full=HD-ZIP protein HOX9; AltName: Full=Homeodomain transcription factor HOX9; AltName: Full=OsHB2; AltName: Full=OsHox9 gi|13384370|gb|AAK21338.1|AC024594_2 putative homeodomain-leucine zipper protein [Oryza sativa Japonica Gr…	0	Q6RF30_MAIZE/164-374 Q6RF30.1 PF01852.14;START;	2e-105	-	ath:AT5G60690	0	GO:0005634(nucleus);GO:0043565(sequence-specific DNA binding);GO:0003700(sequence-specific DNA binding transcription factor activity)	K09338	-	-
osa-miR156c	TGACAGAAGAGAGTGAGCAC	LOC_Os08g41940.1	1	1054-1073	1064	0	0.0485917	3	3	4	0.999402	1	1	LOC_Os08g41940.1	1708	-	sp|Q6YZE8|SPL16_ORYSJ Squamosa promoter-binding-like protein 16 OS=Oryza sativa subsp. japonica GN=SPL16 PE=2 SV=1	4e-168	gi|115477477|ref|NP_001062334.1| Os08g0531600 [Oryza sativa Japonica Group] gi|75225196|sp|Q6YZE8.1|SPL16_ORYSJ RecName: Full=Squamosa promoter-binding-like protein 16 gi|42761373|dbj|BAD11641.1| SBP-domain protein-like [Oryza sativa Japonica Group] gi|113624303|dbj|BAF24248.1| Os08g0531600 [Oryza sativa Japonica Group] gi|215766454|dbj|BAG98762.1| unnamed protein product [Oryza sativa Japonica G…	1e-166	C0P8S5_MAIZE/75-153 C0P8S5.1 PF03110.9;SBP;	1e-34	-	-	-	GO:0005634(nucleus);GO:0003677(DNA binding);GO:0046872(metal ion binding);GO:0006355(regulation of transcription, DNA-dependent);GO:0006351(transcription, DNA-dependent)	-	-	-
osa-miR1846d-5p_R-1	TCCCACCGAGCAGCCGGATCT	LOC_Os04g48030.1	4	355-375	366	2	0.296099	2	2					LOC_Os04g48030.1	1736	heat shock transcription factor 1	sp|Q7XRX3|HFB2A_ORYSJ Heat stress transcription factor B-2a OS=Oryza sativa subsp. japonica GN=HSFB2A PE=2 SV=2	5e-73	gi|116309817|emb|CAH66855.1| OSIGBa0103M18.7 [Oryza sativa Indica Group] gi|116310004|emb|CAH67030.1| OSIGBa0139P06.3 [Oryza sativa Indica Group] gi|218195391|gb|EEC77818.1| hypothetical protein OsI_17023 [Oryza sativa Indica Group]	2e-71	HFB2A_ORYSJ/10-104 Q7XRX3.2 PF00447.12;HSF_DNA-bind;	5e-49	[K] Transcription	bta:506235	6e-20	GO:0005737(cytoplasm);GO:0005634(nucleus);GO:0043565(sequence-specific DNA binding);GO:0003700(sequence-specific DNA binding transcription factor activity);GO:0006950(response to stress)	K09414	-	-
osa-miR166b-3p	TCGGACCAGGCTTCATTCCCC	LOC_Os10g33960.2	3	696-716	707	0	0.0276304	20	3.41667	0	0.0330928	40	7.58333	LOC_Os10g33960.2	3002	homeobox-leucine zipper protein	sp|Q9AV49|HOX9_ORYSJ Homeobox-leucine zipper protein HOX9 OS=Oryza sativa subsp. japonica GN=HOX9 PE=2 SV=1	0	gi|115482560|ref|NP_001064873.1| Os10g0480200 [Oryza sativa Japonica Group] gi|75168160|sp|Q9AV49.1|HOX9_ORYSJ RecName: Full=Homeobox-leucine zipper protein HOX9; AltName: Full=HD-ZIP protein HOX9; AltName: Full=Homeodomain transcription factor HOX9; AltName: Full=OsHB2; AltName: Full=OsHox9 gi|13384370|gb|AAK21338.1|AC024594_2 putative homeodomain-leucine zipper protein [Oryza sativa Japonica Gr…	0	Q6RF30_MAIZE/164-374 Q6RF30.1 PF01852.14;START;	3e-105	-	ath:AT5G60690	0	GO:0005634(nucleus);GO:0043565(sequence-specific DNA binding);GO:0003700(sequence-specific DNA binding transcription factor activity)	K09338	-	-
osa-miR396c-5p	TTCCACAGCTTTCTTGAACTT	LOC_Os06g02560.2	4	605-626	616	0	0.0410431	2	0.666667	4	0.998058	1	0.333333	LOC_Os06g02560.2	1540	-	sp|Q6AWY4|GRF5_ORYSJ Growth-regulating factor 5 OS=Oryza sativa subsp. japonica GN=GRF5 PE=2 SV=1	7e-174	gi|115466038|ref|NP_001056618.1| Os06g0116200 [Oryza sativa Japonica Group] gi|75120357|sp|Q6AWY4.1|GRF5_ORYSJ RecName: Full=Growth-regulating factor 5; Short=OsGRF5; AltName: Full=Transcription activator GRF5 gi|51039839|tpg|DAA05209.1| TPA_exp: growth-regulating factor 5 [Oryza sativa (japonica cultivar-group)] gi|55296197|dbj|BAD67915.1| putative growth-regulating factor 1 [Oryza sativa Japoni…	3e-172	I1LJ60_SOYBN/89-134 I1LJ60.1 PF08879.5;WRC;	5e-20	-	-	-	-	-	-	-
osa-MIR1863a-p5	GTCTAATATGGTATCCGAGCT	LOC_Os01g34620.2	4	575-595	586					4	0.917727	1	0.111111	LOC_Os01g34620.2	1496	monothiol glutaredoxin	sp|Q0JM76|GRXS4_ORYSJ Monothiol glutaredoxin-S4, mitochondrial OS=Oryza sativa subsp. japonica GN=GRXS4 PE=2 SV=1	1e-89	gi|115437210|ref|NP_001043238.1| Os01g0530400 [Oryza sativa Japonica Group] gi|122064226|sp|Q0JM76.1|GRXS4_ORYSJ RecName: Full=Monothiol glutaredoxin-S4, mitochondrial; Flags: Precursor gi|113532769|dbj|BAF05152.1| Os01g0530400 [Oryza sativa Japonica Group] gi|215737300|dbj|BAG96229.1| unnamed protein product [Oryza sativa Japonica Group] gi|215741238|dbj|BAG97733.1| unnamed protein product [Oryz…	4e-88	B7EV32_ORYSJ/89-153 B7EV32.1 PF00462.19;Glutaredoxin;	1e-30	[O] Posttranslational modification, protein turnover, chaperones	osa:4327130	4e-78	GO:0005739(mitochondrion);GO:0051537(2 iron, 2 sulfur cluster binding);GO:0009055(electron carrier activity);GO:0046872(metal ion binding);GO:0015035(protein disulfide oxidoreductase activity);GO:0045454(cell redox homeostasis)	K07390	-	-
PC-3p-18725_264	CTGCCGGCGATGCGCTC	LOC_Os03g55010.1	3.5	1041-1057	1048	4	1	1	0.333333					LOC_Os03g55010.1	1594	limonoid glucosyltransferase	sp|Q9SGA8|U83A1_ARATH UDP-glycosyltransferase 83A1 OS=Arabidopsis thaliana GN=UGT83A1 PE=2 SV=1	1e-90	gi|13236659|gb|AAK16181.1|AC079887_13 putative glucosyltransferase [Oryza sativa Japonica Group] gi|108711168|gb|ABF98963.1| UDP-glucoronosyl and UDP-glucosyl transferase family protein, expressed [Oryza sativa Japonica Group] gi|125545774|gb|EAY91913.1| hypothetical protein OsI_13598 [Oryza sativa Indica Group]	0	F2D515_HORVD/4-426 F2D515.1 PF00201.13;UDPGT;	0	[G] Carbohydrate transport and metabolism ;[C] Energy production and conversion	ath:AT4G15490	2e-49	GO:0016758(transferase activity, transferring hexosyl groups)	K08236	EC:2.4.1.210	-
PC-3p-18730_326	AGAGGAAAAGAAAGCAAAAGC	LOC_Os09g29170.1	4	37-56	48	2	0.999987	2	0.5					LOC_Os09g29170.1	2034	-	sp|Q8W490|PEPK2_ARATH Serine/threonine-protein kinase PEPKR2 OS=Arabidopsis thaliana GN=PEPKR2 PE=2 SV=1	1e-122	gi|297609605|ref|NP_001063421.2| Os09g0466900 [Oryza sativa Japonica Group] gi|255678961|dbj|BAF25335.2| Os09g0466900, partial [Oryza sativa Japonica Group]	0	A2Z261_ORYSI/105-354 A2Z261.1 PF00069.20;Pkinase;	8e-133	[T] Signal transduction mechanisms	osa:4334366	4e-59	GO:0005524(ATP binding);GO:0004674(protein serine/threonine kinase activity)	K00924	-	-
osa-miR167h-3p	AGGTCATGCTGTAGTTTCATC	LOC_Os02g52470.1	4	642-661	652	4	0.841616	1	0.333333					LOC_Os02g52470.1	1626	-	sp|Q6Z6G6|CTU1_ORYSJ Cytoplasmic tRNA 2-thiolation protein 1 OS=Oryza sativa subsp. japonica GN=NCS6 PE=2 SV=1	0	gi|115448847|ref|NP_001048203.1| Os02g0762300 [Oryza sativa Japonica Group] gi|75225396|sp|Q6Z6G6.1|CTU1_ORYSJ RecName: Full=Cytoplasmic tRNA 2-thiolation protein 1; AltName: Full=Cytoplasmic tRNA adenylyltransferase 1 gi|46805899|dbj|BAD17212.1| n-type ATP pyrophosphatase-like [Oryza sativa Japonica Group] gi|113537734|dbj|BAF10117.1| Os02g0762300 [Oryza sativa Japonica Group] gi|215741300|dbj|B…	0	CTU1_ARATH/61-258 O64862.2 PF01171.15;ATP_bind_3;	1e-106	[R] General function prediction only	-	-	GO:0005737(cytoplasm);GO:0005524(ATP binding);GO:0016740(transferase activity);GO:0000049(tRNA binding);GO:0034227(tRNA thio-modification)	-	-	-
PC-5p-151167_37	GAACAAAAGGGTAAAAGCT	LOC_Os01g70270.2	3.5	2867-2885	2876	2	0.865527	2	0.5	2	0.87189	11	2.75	LOC_Os01g70270.2	3278	-	sp|Q5JK20|ARFD_ORYSJ Auxin response factor 4 OS=Oryza sativa subsp. japonica GN=ARF4 PE=2 SV=1	0	gi|218189656|gb|EEC72083.1| hypothetical protein OsI_05027 [Oryza sativa Indica Group]	0	ARFD_ORYSJ/596-784 Q5JK20.1 PF02309.11;AUX_IAA;	5e-104	-	-	-	GO:0005634(nucleus);GO:0003677(DNA binding);GO:0046983(protein dimerization activity);GO:0009734(auxin mediated signaling pathway);GO:0006355(regulation of transcription, DNA-dependent);GO:0006351(transcription, DNA-dependent)	-	-	-
osa-miR528-5p	TGGAAGGGGCATGCAGAGGAG	LOC_Os08g36420.4	4	700-720	711					4	0.991311	1	0.2	LOC_Os08g36420.4	2415	major histocompatibility complex, class I	sp|Q9M647|IAR1_ARATH IAA-alanine resistance protein 1 OS=Arabidopsis thaliana GN=IAR1 PE=1 SV=3	5e-92	gi|115476814|ref|NP_001062003.1| Os08g0467400 [Oryza sativa Japonica Group] gi|42407392|dbj|BAD09550.1| putative IAA-alanine resistance protein [Oryza sativa Japonica Group] gi|42409440|dbj|BAD10785.1| putative IAA-alanine resistance protein [Oryza sativa Japonica Group] gi|113623972|dbj|BAF23917.1| Os08g0467400 [Oryza sativa Japonica Group] gi|215697795|dbj|BAG91988.1| unnamed protein product [O…	2e-164	Q6YSC5_ORYSJ/128-495 Q6YSC5.1 PF02535.17;Zip;	1e-160	[P] Inorganic ion transport and metabolism	rno:294281	1e-26	GO:0016021(integral to membrane);GO:0046873(metal ion transmembrane transporter activity)	K06751	-	ko04144(Endocytosis);ko04145(Phagosome);ko04514(Cell adhesion molecules (CAMs));ko04612(Antigen processing and presentation);ko04650(Natural killer cell mediated cytotoxicity);ko04940(Type I diabetes mellitus);ko05320(Autoimmune thyroid disease);ko05330(Allograft rejection);ko05332(Graft-versus-host disease);ko05416(Viral myocarditis)
PC-5p-215441_30	CCTCCGCAGCTAGCTTC	LOC_Os08g02630.1	3.5	910-926	917	2	0.999971	8	3.95					LOC_Os08g02630.1	1289	photosystem II PsbY protein	sp|P80470|PSBY_SPIOL Photosystem II core complex proteins psbY, chloroplastic OS=Spinacia oleracea GN=PSBY PE=1 SV=2	9e-15	gi|42407913|dbj|BAD09053.1| putative photosystem II core complex proteins psbY, chloroplast precursor (L-arginine metabolising enzyme) (L-AME) [Oryza sativa Japonica Group] gi|125559970|gb|EAZ05418.1| hypothetical protein OsI_27630 [Oryza sativa Indica Group] gi|215686966|dbj|BAG90836.1| unnamed protein product [Oryza sativa Japonica Group] gi|215695320|dbj|BAG90511.1| unnamed protein product [Or…	5e-25	Q0J8C7_ORYSJ/181-215 Q0J8C7.1 PF06298.6;PsbY;	2e-11	-	osa:4344539	4e-26	GO:0009535(chloroplast thylakoid membrane);GO:0016021(integral to membrane);GO:0009523(photosystem II);GO:0030145(manganese ion binding);GO:0015979(photosynthesis)	K02723	-	ko00195(Photosynthesis)
osa-miR528-5p	TGGAAGGGGCATGCAGAGGAG	LOC_Os08g42640.1	4	630-650	641					4	0.991311	1	1	LOC_Os08g42640.1	1906	-	-	-	gi|115477561|ref|NP_001062376.1| Os08g0539300 [Oryza sativa Japonica Group] gi|50725677|dbj|BAD33143.1| putative VIP2 protein [Oryza sativa Japonica Group] gi|113624345|dbj|BAF24290.1| Os08g0539300 [Oryza sativa Japonica Group] gi|222640946|gb|EEE69078.1| hypothetical protein OsJ_28112 [Oryza sativa Japonica Group]	0	B4FIF1_MAIZE/18-66 B4FIF1.1 PF13639.1;zf-RING_2;	5e-18	-	-	-	-	-	-	-
PC-3p-1547074_1	AGGGATGGGGAATTAG	LOC_Os01g38359.2	3	615-631	622	4	1	1	0.333333	4	1	1	0.333333	LOC_Os01g38359.2	1655	FK506-binding protein 4/5	sp|Q9FJL3|FKB65_ARATH Peptidyl-prolyl cis-trans isomerase FKBP65 OS=Arabidopsis thaliana GN=FKBP65 PE=1 SV=1	2e-35	gi|115437682|ref|NP_001043355.1| Os01g0564300 [Oryza sativa Japonica Group] gi|52076345|dbj|BAD45166.1| peptidylprolyl isomerase-like [Oryza sativa Japonica Group] gi|113532886|dbj|BAF05269.1| Os01g0564300 [Oryza sativa Japonica Group] gi|215694026|dbj|BAG89225.1| unnamed protein product [Oryza sativa Japonica Group]	0	Q656V1_ORYSJ/77-177 Q656V1.1 PF00254.23;FKBP_C;	3e-43	[O] Posttranslational modification, protein turnover, chaperones	vvi:100266654	2e-37	-	K09571	EC:5.2.1.8	-
osa-miR319b	TTGGACTGAAGGGTGCTCCCT	LOC_Os01g59660.3	4	1257-1277	1268	4	0.841616	1	0.25	2	0.659999	3	0.75	LOC_Os01g59660.3	2418	myb proto-oncogene protein, plant	sp|Q0JIC2|GAM1_ORYSJ Transcription factor GAMYB OS=Oryza sativa subsp. japonica GN=GAM1 PE=2 SV=1	0	gi|115440625|ref|NP_001044592.1| Os01g0812000 [Oryza sativa Japonica Group] gi|122241089|sp|Q0JIC2.1|GAM1_ORYSJ RecName: Full=Transcription factor GAMYB; AltName: Full=OsGAMyb gi|18844771|dbj|BAB85242.1| transcription factor GAMyb [Oryza sativa Japonica Group] gi|113534123|dbj|BAF06506.1| Os01g0812000 [Oryza sativa Japonica Group] gi|125572392|gb|EAZ13907.1| hypothetical protein OsJ_03832 [Oryza …	0	B9SHV5_RICCO/43-104 B9SHV5.1 PF13921.1;Myb_DNA-bind_6;	9e-27	[K] Transcription	ath:AT3G11440	3e-69	GO:0005634(nucleus);GO:0003677(DNA binding);GO:0030154(cell differentiation);GO:0009908(flower development);GO:0006355(regulation of transcription, DNA-dependent);GO:0006351(transcription, DNA-dependent)	K09422	-	-
osa-miR172c	TGAATCTTGATGATGCTGCAC	LOC_Os05g03040.3	3	2089-2109	2100	2	0.835649	18	6	2	0.842666	5	1.66667	LOC_Os05g03040.3	2548	AP2-like factor, euAP2 lineage	sp|P47927|AP2_ARATH Floral homeotic protein APETALA 2 OS=Arabidopsis thaliana GN=AP2 PE=1 SV=1	2e-59	gi|58432890|gb|AAW78371.1| transcription factor AP2D23-like [Oryza sativa Japonica Group]	1e-96	F6KQN5_SOLLC/243-294 F6KQN5.1 PF00847.15;AP2;	3e-15	-	ath:AT4G36920	5e-59	GO:0005634(nucleus);GO:0003677(DNA binding);GO:0003700(sequence-specific DNA binding transcription factor activity);GO:0030154(cell differentiation);GO:0010073(meristem maintenance);GO:0048316(seed development);GO:0010093(specification of floral organ identity)	K09284	-	-
osa-MIR1863a-p5	GTCTAATATGGTATCCGAGCT	LOC_Os01g34620.6	4	598-618	609					4	0.917727	1	0.111111	LOC_Os01g34620.6	1256	monothiol glutaredoxin	sp|Q0JM76|GRXS4_ORYSJ Monothiol glutaredoxin-S4, mitochondrial OS=Oryza sativa subsp. japonica GN=GRXS4 PE=2 SV=1	8e-90	gi|115437210|ref|NP_001043238.1| Os01g0530400 [Oryza sativa Japonica Group] gi|122064226|sp|Q0JM76.1|GRXS4_ORYSJ RecName: Full=Monothiol glutaredoxin-S4, mitochondrial; Flags: Precursor gi|113532769|dbj|BAF05152.1| Os01g0530400 [Oryza sativa Japonica Group] gi|215737300|dbj|BAG96229.1| unnamed protein product [Oryza sativa Japonica Group] gi|215741238|dbj|BAG97733.1| unnamed protein product [Oryz…	3e-88	B7EV32_ORYSJ/89-153 B7EV32.1 PF00462.19;Glutaredoxin;	9e-31	[O] Posttranslational modification, protein turnover, chaperones	osa:4327130	3e-78	GO:0005739(mitochondrion);GO:0051537(2 iron, 2 sulfur cluster binding);GO:0009055(electron carrier activity);GO:0046872(metal ion binding);GO:0015035(protein disulfide oxidoreductase activity);GO:0045454(cell redox homeostasis)	K07390	-	-
osa-MIR1846e-p3	GGTGACTCCGGCCTCCTCGCC	LOC_Os04g51280.1	4	232-252	243					2	0.659999	5	5	LOC_Os04g51280.1	956	-	sp|Q38732|DAG_ANTMA DAG protein, chloroplastic OS=Antirrhinum majus GN=DAG PE=2 SV=1	6e-34	gi|38344141|emb|CAD41861.2| OSJNBa0041A02.8 [Oryza sativa Japonica Group] gi|116310924|emb|CAH67862.1| B0403H10-OSIGBa0105A11.14 [Oryza sativa Indica Group] gi|218195501|gb|EEC77928.1| hypothetical protein OsI_17265 [Oryza sativa Indica Group] gi|222629485|gb|EEE61617.1| hypothetical protein OsJ_16041 [Oryza sativa Japonica Group]	1e-99	-	-	-	-	-	GO:0009507(chloroplast)	-	-	-
PC-5p-215441_30	CCTCCGCAGCTAGCTTC	LOC_Os12g38270.2	4	87-104	95					2	1	2	1	LOC_Os12g38270.2	740	-	sp|Q2QNC3|MT4C_ORYSJ Metallothionein-like protein 4C OS=Oryza sativa subsp. japonica GN=MT4C PE=2 SV=1	3e-16	gi|115489192|ref|NP_001067083.1| Os12g0571100 [Oryza sativa Japonica Group] gi|119372013|sp|Q2QNC3.1|MT4C_ORYSJ RecName: Full=Metallothionein-like protein 4C; AltName: Full=Class I metallothionein-like protein 4C; AltName: Full=OsMT-I-4c; AltName: Full=OsMT1c gi|77556865|gb|ABA99661.1| Metallothionein-like protein 1, putative, expressed [Oryza sativa Japonica Group] gi|113649590|dbj|BAF30102.1| O…	1e-14	I1R7D4_ORYGL/1-78 I1R7D4.1 PF01439.13;Metallothio_2;	8e-16	-	-	-	-	-	-	-
PC-3p-1547074_1	AGGGATGGGGAATTAG	LOC_Os01g38359.1	3	615-631	622	4	1	1	0.333333	4	1	1	0.333333	LOC_Os01g38359.1	1670	FK506-binding protein 4/5	sp|Q9FJL3|FKB65_ARATH Peptidyl-prolyl cis-trans isomerase FKBP65 OS=Arabidopsis thaliana GN=FKBP65 PE=1 SV=1	2e-39	gi|115437682|ref|NP_001043355.1| Os01g0564300 [Oryza sativa Japonica Group] gi|52076345|dbj|BAD45166.1| peptidylprolyl isomerase-like [Oryza sativa Japonica Group] gi|113532886|dbj|BAF05269.1| Os01g0564300 [Oryza sativa Japonica Group] gi|215694026|dbj|BAG89225.1| unnamed protein product [Oryza sativa Japonica Group]	0	Q656V1_ORYSJ/77-177 Q656V1.1 PF00254.23;FKBP_C;	3e-43	[O] Posttranslational modification, protein turnover, chaperones	osa:4346090	3e-41	-	K09571	EC:5.2.1.8	-
PC-3p-1547074_1	AGGGATGGGGAATTAG	LOC_Os06g01360.2	2.5	1727-1743	1734					4	0.986182	1	0.5	LOC_Os06g01360.2	2271	homogentisate 1,2-dioxygenase	sp|Q5VRH4|HGD_ORYSJ Homogentisate 1,2-dioxygenase OS=Oryza sativa subsp. japonica GN=HGO PE=2 SV=1	0	gi|115465882|ref|NP_001056540.1| Os06g0103300 [Oryza sativa Japonica Group] gi|75252057|sp|Q5VRH4.1|HGD_ORYSJ RecName: Full=Homogentisate 1,2-dioxygenase; AltName: Full=Homogentisate oxygenase; AltName: Full=Homogentisic acid oxidase; AltName: Full=Homogentisicase gi|55296759|dbj|BAD67951.1| putative homogentisate 1,2-dioxygenase [Oryza sativa Japonica Group] gi|113594580|dbj|BAF18454.1| Os06g010…	0	I1PYQ2_ORYGL/23-455 I1PYQ2.1 PF04209.8;HgmA;	0	[E] Amino acid transport and metabolism	osa:4339844	0	GO:0004411(homogentisate 1,2-dioxygenase activity);GO:0046872(metal ion binding);GO:0006559(L-phenylalanine catabolic process);GO:0006572(tyrosine catabolic process)	K00451	EC:1.13.11.5	ko00350(Tyrosine metabolism);ko00643(Styrene degradation)
osa-miR156e	TGACAGAAGAGAGTGAGCAC	LOC_Os06g45310.1	1	854-873	864					4	0.999402	1	1	LOC_Os06g45310.1	1481	-	sp|Q653Z5|SPL11_ORYSJ Squamosa promoter-binding-like protein 11 OS=Oryza sativa subsp. japonica GN=SPL11 PE=2 SV=1	1e-150	gi|75114661|sp|Q653Z5.1|SPL11_ORYSJ RecName: Full=Squamosa promoter-binding-like protein 11 gi|52075926|dbj|BAD45872.1| putative squamosa promoter binding protein-homolog 4 [Oryza sativa Japonica Group] gi|125598137|gb|EAZ37917.1| hypothetical protein OsJ_22267 [Oryza sativa Japonica Group]	5e-149	I1Q4D6_ORYGL/65-143 I1Q4D6.1 PF03110.9;SBP;	2e-42	-	-	-	GO:0005634(nucleus);GO:0003677(DNA binding);GO:0046872(metal ion binding);GO:0006355(regulation of transcription, DNA-dependent);GO:0006351(transcription, DNA-dependent)	-	-	-
osa-miR172a	AGAATCTTGATGATGCTGCAT	LOC_Os04g55560.4	4	807-827	818	1	0.0331649	2	0.666667	0	0.0219041	5	1.66667	LOC_Os04g55560.4	1674	-	-	-	gi|222629673|gb|EEE61805.1| hypothetical protein OsJ_16420 [Oryza sativa Japonica Group]	3e-83	C7J172_ORYSJ/11-60 C7J172.1 PF00847.15;AP2;	1e-13	-	-	-	-	-	-	-
osa-miR169b	CAGCCAAGGATGACTTGCCGG	LOC_Os12g42400.2	3.5	1202-1222	1213	0	0.0264653	3	1					LOC_Os12g42400.2	1697	nuclear transcription factor Y, alpha	sp|Q8LFU0|NFYAA_ARATH Nuclear transcription factor Y subunit A-10 OS=Arabidopsis thaliana GN=NFYA10 PE=2 SV=2	1e-18	gi|115489612|ref|NP_001067293.1| Os12g0618600 [Oryza sativa Japonica Group] gi|77557086|gb|ABA99882.1| CCAAT-binding transcription factor subunit B family protein, expressed [Oryza sativa Japonica Group] gi|113649800|dbj|BAF30312.1| Os12g0618600 [Oryza sativa Japonica Group] gi|148921402|dbj|BAF64440.1| HAP2 subunit of HAP complex [Oryza sativa Japonica Group] gi|215707156|dbj|BAG93616.1| unnamed…	3e-152	I1IGB5_BRADI/170-226 I1IGB5.1 PF02045.10;CBFB_NFYA;	6e-12	[K] Transcription	osa:4331796	4e-14	GO:0016602(CCAAT-binding factor complex);GO:0003677(DNA binding);GO:0003700(sequence-specific DNA binding transcription factor activity)	K08064	-	ko04612(Antigen processing and presentation)
osa-miR172d	AGAATCTTGATGATGCTGCAT	LOC_Os05g03040.1	2	1976-1996	1987	2	0.855019	18	6	2	0.861628	5	1.66667	LOC_Os05g03040.1	2435	AP2-like factor, euAP2 lineage	sp|P47927|AP2_ARATH Floral homeotic protein APETALA 2 OS=Arabidopsis thaliana GN=AP2 PE=1 SV=1	3e-74	gi|58432890|gb|AAW78371.1| transcription factor AP2D23-like [Oryza sativa Japonica Group]	0	B9T830_RICCO/109-160 B9T830.1 PF00847.15;AP2;	2e-22	-	ath:AT4G36920	9e-74	GO:0005634(nucleus);GO:0003677(DNA binding);GO:0003700(sequence-specific DNA binding transcription factor activity);GO:0030154(cell differentiation);GO:0010073(meristem maintenance);GO:0048316(seed development);GO:0010093(specification of floral organ identity)	K09284	-	-
osa-MIR397b-L-3R+4	TTGAGTGCAGCGTTGATGAACC	LOC_Os12g01730.1	4	795-816	807					4	0.631784	1	0.5	LOC_Os12g01730.1	2044	nitrite reductase (NO-forming)	sp|Q2QYS3|LAC23_ORYSJ Laccase-23 OS=Oryza sativa subsp. japonica GN=LAC23 PE=2 SV=1	0	gi|115486922|ref|NP_001065948.1| Os12g0108000 [Oryza sativa Japonica Group] gi|122248700|sp|Q2QYS3.1|LAC23_ORYSJ RecName: Full=Laccase-23; AltName: Full=Benzenediol:oxygen oxidoreductase 23; AltName: Full=Diphenol oxidase 23; AltName: Full=Urishiol oxidase 23; Flags: Precursor gi|77553389|gb|ABA96185.1| Multicopper oxidase family protein, expressed [Oryza sativa Japonica Group] gi|113648455|dbj|B…	0	LAC17_ORYSJ/415-551 Q2RBK2.1 PF07731.9;Cu-oxidase_2;	5e-76	[Q] Secondary metabolites biosynthesis, transport and catabolism	osa:4324803	3e-113	GO:0048046(apoplast);GO:0005507(copper ion binding);GO:0052716(hydroquinone:oxygen oxidoreductase activity);GO:0008471(laccase activity);GO:0046274(lignin catabolic process)	K00368	EC:1.7.2.1	ko00910(Nitrogen metabolism)
osa-miR395g_L-1	TGAAGTGTTTGGGGGAACTC	LOC_Os03g53230.1	2	595-614	605	2	0.241095	7	7	2	0.246137	2	2	LOC_Os03g53230.1	1986	sulfate adenylyltransferase	sp|Q9LIK9|APS1_ARATH ATP sulfurylase 1, chloroplastic OS=Arabidopsis thaliana GN=APS1 PE=1 SV=1	0	gi|115455267|ref|NP_001051234.1| Os03g0743900 [Oryza sativa Japonica Group] gi|30017582|gb|AAP13004.1| putative ATP sulfurylase [Oryza sativa Japonica Group] gi|108711024|gb|ABF98819.1| Bifunctional 3'-phosphoadenosine 5'-phosphosulfate synthethase, putative, expressed [Oryza sativa Japonica Group] gi|113549705|dbj|BAF13148.1| Os03g0743900 [Oryza sativa Japonica Group] gi|215704581|dbj|BAG94214.1…	0	I1GNF6_BRADI/223-448 I1GNF6.1 PF01747.12;ATP-sulfurylase;	5e-124	[P] Inorganic ion transport and metabolism	osa:4334073	0	GO:0009570(chloroplast stroma);GO:0005886(plasma membrane);GO:0005524(ATP binding);GO:0004781(sulfate adenylyltransferase (ATP) activity);GO:0046686(response to cadmium ion);GO:0000103(sulfate assimilation)	K00958	EC:2.7.7.4	ko00230(Purine metabolism);ko00450(Selenoamino acid metabolism);ko00920(Sulfur metabolism)
osa-MIR1851-p5_1ss1CT	TTCTTCTTCCTCCATCCTGCG	LOC_Os02g12654.2	4	955-975	966	0	0.231404	3	3					LOC_Os02g12654.2	1624	interleukin-1 receptor-associated kinase 4	sp|Q9SW11|PUB35_ARATH U-box domain-containing protein 35 OS=Arabidopsis thaliana GN=PUB35 PE=1 SV=2	7e-71	gi|115445049|ref|NP_001046304.1| Os02g0218400 [Oryza sativa Japonica Group] gi|46805846|dbj|BAD17180.1| putative serine threonine kinase [Oryza sativa Japonica Group] gi|113535835|dbj|BAF08218.1| Os02g0218400 [Oryza sativa Japonica Group] gi|125538635|gb|EAY85030.1| hypothetical protein OsI_06387 [Oryza sativa Indica Group] gi|125581321|gb|EAZ22252.1| hypothetical protein OsJ_05907 [Oryza sativa …	6e-138	C5XY29_SORBI/428-689 C5XY29.1 PF00069.20;Pkinase;	3e-117	[T] Signal transduction mechanisms	ath:AT5G38990	5e-34	GO:0000151(ubiquitin ligase complex);GO:0005524(ATP binding);GO:0005515(protein binding);GO:0004674(protein serine/threonine kinase activity);GO:0004842(ubiquitin-protein ligase activity);GO:0006950(response to stress)	K04733	EC:2.7.11.1	ko04210(Apoptosis);ko04620(Toll-like receptor signaling pathway);ko04722(Neurotrophin signaling pathway);ko05140(Leishmaniasis);ko05142(Chagas disease)
osa-miR1848	CCTCGCCGGCGCGCGCGTGCA	LOC_Os10g39936.1	4	630-651	642	4	1	1	1					LOC_Os10g39936.1	687	-	sp|Q9LZJ6|ATL5_ARATH RING-H2 finger protein ATL5 OS=Arabidopsis thaliana GN=ATL5 PE=2 SV=1	9e-11	gi|110289519|gb|ABG66235.1| Zinc finger, C3HC4 type family protein, expressed [Oryza sativa Japonica Group]	1e-64	A2Z9Y1_ORYSI/117-161 A2Z9Y1.1 PF13639.1;zf-RING_2;	1e-21	[O] Posttranslational modification, protein turnover, chaperones	-	-	GO:0016021(integral to membrane);GO:0008270(zinc ion binding);GO:0006461(protein complex assembly)	-	-	-
osa-miR166m_R-1	TCGGACCAGGCTTCATTCCC	LOC_Os10g33960.4	2	925-944	935	0	0.0234298	20	3.41667	0	0.0280738	40	7.58333	LOC_Os10g33960.4	2084	homeobox-leucine zipper protein	sp|Q9AV49|HOX9_ORYSJ Homeobox-leucine zipper protein HOX9 OS=Oryza sativa subsp. japonica GN=HOX9 PE=2 SV=1	0	gi|115482560|ref|NP_001064873.1| Os10g0480200 [Oryza sativa Japonica Group] gi|75168160|sp|Q9AV49.1|HOX9_ORYSJ RecName: Full=Homeobox-leucine zipper protein HOX9; AltName: Full=HD-ZIP protein HOX9; AltName: Full=Homeodomain transcription factor HOX9; AltName: Full=OsHB2; AltName: Full=OsHox9 gi|13384370|gb|AAK21338.1|AC024594_2 putative homeodomain-leucine zipper protein [Oryza sativa Japonica Gr…	0	Q6RF30_MAIZE/164-374 Q6RF30.1 PF01852.14;START;	2e-105	-	ath:AT5G60690	0	GO:0005634(nucleus);GO:0043565(sequence-specific DNA binding);GO:0003700(sequence-specific DNA binding transcription factor activity)	K09338	-	-
osa-miR156j_L+1	TTGACAGAAGAGAGTGAGCAC	LOC_Os06g49010.5	1	2018-2038	2029	4	0.989569	1	0.166667					LOC_Os06g49010.5	2602	-	sp|Q5Z818|SPL12_ORYSJ Squamosa promoter-binding-like protein 12 OS=Oryza sativa subsp. japonica GN=SPL12 PE=2 SV=1	0	gi|115469800|ref|NP_001058499.1| Os06g0703500 [Oryza sativa Japonica Group] gi|75112353|sp|Q5Z818.1|SPL12_ORYSJ RecName: Full=Squamosa promoter-binding-like protein 12 gi|53791916|dbj|BAD54038.1| squamosa promoter binding protein 2-like [Oryza sativa Japonica Group] gi|113596539|dbj|BAF20413.1| Os06g0703500 [Oryza sativa Japonica Group] gi|215706473|dbj|BAG93329.1| unnamed protein product [Oryza …	0	SPL12_ORYSI/179-257 A2YGR5.1 PF03110.9;SBP;	1e-40	-	-	-	GO:0005634(nucleus);GO:0003677(DNA binding);GO:0046872(metal ion binding);GO:0006355(regulation of transcription, DNA-dependent);GO:0006351(transcription, DNA-dependent)	-	-	-
PC-5p-215441_30	CCTCCGCAGCTAGCTTC	LOC_Os02g29400.1	3	165-180	171	2	0.972989	2	1.5					LOC_Os02g29400.1	670	-	sp|Q9FNC9|TOM92_ARATH Mitochondrial import receptor subunit TOM9-2 OS=Arabidopsis thaliana GN=TOM9-2 PE=1 SV=3	3e-13	gi|115446225|ref|NP_001046892.1| Os02g0496900 [Oryza sativa Japonica Group] gi|48716420|dbj|BAD23028.1| unknown protein [Oryza sativa Japonica Group] gi|113536423|dbj|BAF08806.1| Os02g0496900 [Oryza sativa Japonica Group] gi|125539526|gb|EAY85921.1| hypothetical protein OsI_07284 [Oryza sativa Indica Group] gi|215765328|dbj|BAG87025.1| unnamed protein product [Oryza sativa Japonica Group]	2e-22	B6T3V3_MAIZE/16-87 B6T3V3.1 PF04281.8;Tom22;	2e-18	[U] Intracellular trafficking, secretion, and vesicular transport	-	-	GO:0016021(integral to membrane);GO:0005741(mitochondrial outer membrane);GO:0009536(plastid);GO:0005774(vacuolar membrane);GO:0004872(receptor activity);GO:0015031(protein transport);GO:0055085(transmembrane transport)	-	-	-
osa-miR172c	TGAATCTTGATGATGCTGCAC	LOC_Os07g13170.2	3	1463-1483	1474	0	0.0170948	11	5.5	0	0.0204964	8	4	LOC_Os07g13170.2	2195	AP2-like factor, euAP2 lineage	sp|P47927|AP2_ARATH Floral homeotic protein APETALA 2 OS=Arabidopsis thaliana GN=AP2 PE=1 SV=1	5e-69	gi|115471291|ref|NP_001059244.1| Os07g0235800 [Oryza sativa Japonica Group] gi|24059986|dbj|BAC21448.1| putative indeterminate spikelet 1 [Oryza sativa Japonica Group] gi|87130803|gb|ABD24033.1| supernumerary bract [Oryza sativa Japonica Group] gi|113610780|dbj|BAF21158.1| Os07g0235800 [Oryza sativa Japonica Group]	0	Q5Y385_9POAL/211-262 Q5Y385.1 PF00847.15;AP2;	1e-22	-	ath:AT4G36920	2e-68	GO:0005634(nucleus);GO:0003677(DNA binding);GO:0003700(sequence-specific DNA binding transcription factor activity);GO:0030154(cell differentiation);GO:0010073(meristem maintenance);GO:0048316(seed development);GO:0010093(specification of floral organ identity)	K09284	-	-
osa-miR166f	TCGGACCAGGCTTCATTCCCC	LOC_Os10g33960.3	3	924-944	935	0	0.0276304	20	3.41667	0	0.0330928	40	7.58333	LOC_Os10g33960.3	1804	homeobox-leucine zipper protein	sp|Q9AV49|HOX9_ORYSJ Homeobox-leucine zipper protein HOX9 OS=Oryza sativa subsp. japonica GN=HOX9 PE=2 SV=1	0	gi|115482560|ref|NP_001064873.1| Os10g0480200 [Oryza sativa Japonica Group] gi|75168160|sp|Q9AV49.1|HOX9_ORYSJ RecName: Full=Homeobox-leucine zipper protein HOX9; AltName: Full=HD-ZIP protein HOX9; AltName: Full=Homeodomain transcription factor HOX9; AltName: Full=OsHB2; AltName: Full=OsHox9 gi|13384370|gb|AAK21338.1|AC024594_2 putative homeodomain-leucine zipper protein [Oryza sativa Japonica Gr…	0	Q6RF30_MAIZE/164-374 Q6RF30.1 PF01852.14;START;	2e-105	-	ath:AT5G60690	0	GO:0005634(nucleus);GO:0043565(sequence-specific DNA binding);GO:0003700(sequence-specific DNA binding transcription factor activity)	K09338	-	-
osa-miR166h-3p	TCGGACCAGGCTTCATTCCTC	LOC_Os03g01890.1	3	1089-1109	1100	0	0.019211	19	3.16667	0	0.0230288	29	4.83333	LOC_Os03g01890.1	3391	homeobox-leucine zipper protein	sp|Q6TAQ6|HOX10_ORYSJ Homeobox-leucine zipper protein HOX10 OS=Oryza sativa subsp. japonica GN=HOX10 PE=2 SV=1	0	gi|115450213|ref|NP_001048707.1| Os03g0109400 [Oryza sativa Japonica Group] gi|75128608|sp|Q6TAQ6.1|HOX10_ORYSJ RecName: Full=Homeobox-leucine zipper protein HOX10; AltName: Full=HD-ZIP protein HOX10; AltName: Full=Homeodomain transcription factor HOX10; AltName: Full=OsHB1; AltName: Full=OsHox10 gi|37813100|gb|AAR04340.1| homeodomain leucine-zipper protein Hox10 [Oryza sativa Japonica Group] gi|…	0	Q6RF30_MAIZE/164-374 Q6RF30.1 PF01852.14;START;	4e-104	-	ath:AT5G60690	0	GO:0005634(nucleus);GO:0043565(sequence-specific DNA binding);GO:0003700(sequence-specific DNA binding transcription factor activity)	K09338	-	-
osa-miR166m_R-1	TCGGACCAGGCTTCATTCCC	LOC_Os12g41860.1	2	878-897	888	2	0.9165	4	1.33333	0	0.0280738	26	8.66667	LOC_Os12g41860.1	3154	homeobox-leucine zipper protein	sp|Q2QM96|HOX33_ORYSJ Homeobox-leucine zipper protein HOX33 OS=Oryza sativa subsp. japonica GN=HOX33 PE=2 SV=1	0	gi|115489546|ref|NP_001067260.1| Os12g0612700 [Oryza sativa Japonica Group] gi|122248513|sp|Q2QM96.1|HOX33_ORYSJ RecName: Full=Homeobox-leucine zipper protein HOX33; AltName: Full=HD-ZIP protein HOX33; AltName: Full=Homeodomain transcription factor HOX33; AltName: Full=OsHox33 gi|187609460|sp|A2ZMN9.2|HOX33_ORYSI RecName: Full=Homeobox-leucine zipper protein HOX33; AltName: Full=HD-ZIP protein HO…	0	I1GQ25_BRADI/183-393 I1GQ25.1 PF01852.14;START;	2e-115	-	osa:4333544	0	GO:0005634(nucleus);GO:0043565(sequence-specific DNA binding);GO:0003700(sequence-specific DNA binding transcription factor activity)	K09338	-	-
osa-miR159a.1	TTTGGATTGAAGGGAGCTCTG	LOC_Os01g59660.2	3.5	1348-1368	1359	0	0.0152099	44	11	0	0.01824	68	17	LOC_Os01g59660.2	2438	myb proto-oncogene protein, plant	sp|Q0JIC2|GAM1_ORYSJ Transcription factor GAMYB OS=Oryza sativa subsp. japonica GN=GAM1 PE=2 SV=1	0	gi|115440625|ref|NP_001044592.1| Os01g0812000 [Oryza sativa Japonica Group] gi|122241089|sp|Q0JIC2.1|GAM1_ORYSJ RecName: Full=Transcription factor GAMYB; AltName: Full=OsGAMyb gi|18844771|dbj|BAB85242.1| transcription factor GAMyb [Oryza sativa Japonica Group] gi|113534123|dbj|BAF06506.1| Os01g0812000 [Oryza sativa Japonica Group] gi|125572392|gb|EAZ13907.1| hypothetical protein OsJ_03832 [Oryza …	0	B9SHV5_RICCO/43-104 B9SHV5.1 PF13921.1;Myb_DNA-bind_6;	9e-27	[K] Transcription	ath:AT3G11440	6e-70	GO:0005634(nucleus);GO:0003677(DNA binding);GO:0030154(cell differentiation);GO:0009908(flower development);GO:0006355(regulation of transcription, DNA-dependent);GO:0006351(transcription, DNA-dependent)	K09422	-	-
osa-miR169k_R-1	TAGCCAAGGATGACTTGCCT	LOC_Os03g48970.4	3	1229-1248	1239	2	0.946834	10	2.5	1	0.0389544	21	5.25	LOC_Os03g48970.4	1586	nuclear transcription factor Y, alpha	sp|Q945M9|NFYA9_ARATH Nuclear transcription factor Y subunit A-9 OS=Arabidopsis thaliana GN=NFYA9 PE=2 SV=1	8e-34	gi|115454757|ref|NP_001050979.1| Os03g0696300 [Oryza sativa Japonica Group] gi|108710554|gb|ABF98349.1| CCAAT-binding transcription factor subunit B family protein, expressed [Oryza sativa Japonica Group] gi|108710555|gb|ABF98350.1| CCAAT-binding transcription factor subunit B family protein, expressed [Oryza sativa Japonica Group] gi|108710556|gb|ABF98351.1| CCAAT-binding transcription factor su…	2e-110	I1M0X4_SOYBN/148-204 I1M0X4.1 PF02045.10;CBFB_NFYA;	1e-23	[K] Transcription	osa:4331796	2e-33	GO:0016602(CCAAT-binding factor complex);GO:0003677(DNA binding);GO:0003700(sequence-specific DNA binding transcription factor activity);GO:0045892(negative regulation of transcription, DNA-dependent)	K08064	-	ko04612(Antigen processing and presentation)
osa-miR169n	TAGCCAAGAATGACTTGCCTA	LOC_Os03g48970.2	3	1765-1785	1776	2	0.594598	10	2.5	1	0.0121512	21	5.25	LOC_Os03g48970.2	2123	nuclear transcription factor Y, alpha	sp|Q945M9|NFYA9_ARATH Nuclear transcription factor Y subunit A-9 OS=Arabidopsis thaliana GN=NFYA9 PE=2 SV=1	1e-32	gi|115454757|ref|NP_001050979.1| Os03g0696300 [Oryza sativa Japonica Group] gi|108710554|gb|ABF98349.1| CCAAT-binding transcription factor subunit B family protein, expressed [Oryza sativa Japonica Group] gi|108710555|gb|ABF98350.1| CCAAT-binding transcription factor subunit B family protein, expressed [Oryza sativa Japonica Group] gi|108710556|gb|ABF98351.1| CCAAT-binding transcription factor su…	3e-117	I1M0X4_SOYBN/148-204 I1M0X4.1 PF02045.10;CBFB_NFYA;	2e-23	[K] Transcription	osa:4331796	3e-33	GO:0016602(CCAAT-binding factor complex);GO:0003677(DNA binding);GO:0003700(sequence-specific DNA binding transcription factor activity);GO:0045892(negative regulation of transcription, DNA-dependent)	K08064	-	ko04612(Antigen processing and presentation)
osa-miR166j-3p	TCGGACCAGGCTTCATTCCCC	LOC_Os03g43930.2	3	955-975	966	2	0.946834	4	1.33333	0	0.0330928	26	8.66667	LOC_Os03g43930.2	3136	homeobox-leucine zipper protein	sp|Q6AST1|HOX32_ORYSJ Homeobox-leucine zipper protein HOX32 OS=Oryza sativa subsp. japonica GN=HOX32 PE=2 SV=1	0	gi|115454289|ref|NP_001050745.1| Os03g0640800 [Oryza sativa Japonica Group] gi|75119691|sp|Q6AST1.1|HOX32_ORYSJ RecName: Full=Homeobox-leucine zipper protein HOX32; AltName: Full=HD-ZIP protein HOX32; AltName: Full=Homeodomain transcription factor HOX32; AltName: Full=OsHox32 gi|50881435|gb|AAT85280.1| homeobox leucine-zipper protein, putative [Oryza sativa Japonica Group] gi|108710033|gb|ABF9782…	0	I1GQ25_BRADI/183-393 I1GQ25.1 PF01852.14;START;	6e-118	-	osa:4333544	0	GO:0005634(nucleus);GO:0043565(sequence-specific DNA binding);GO:0003700(sequence-specific DNA binding transcription factor activity)	K09338	-	-
osa-miR159a.1	TTTGGATTGAAGGGAGCTCTG	LOC_Os01g59660.3	3.5	1258-1278	1269	0	0.0152099	44	11	0	0.01824	68	17	LOC_Os01g59660.3	2418	myb proto-oncogene protein, plant	sp|Q0JIC2|GAM1_ORYSJ Transcription factor GAMYB OS=Oryza sativa subsp. japonica GN=GAM1 PE=2 SV=1	0	gi|115440625|ref|NP_001044592.1| Os01g0812000 [Oryza sativa Japonica Group] gi|122241089|sp|Q0JIC2.1|GAM1_ORYSJ RecName: Full=Transcription factor GAMYB; AltName: Full=OsGAMyb gi|18844771|dbj|BAB85242.1| transcription factor GAMyb [Oryza sativa Japonica Group] gi|113534123|dbj|BAF06506.1| Os01g0812000 [Oryza sativa Japonica Group] gi|125572392|gb|EAZ13907.1| hypothetical protein OsJ_03832 [Oryza …	0	B9SHV5_RICCO/43-104 B9SHV5.1 PF13921.1;Myb_DNA-bind_6;	9e-27	[K] Transcription	ath:AT3G11440	3e-69	GO:0005634(nucleus);GO:0003677(DNA binding);GO:0030154(cell differentiation);GO:0009908(flower development);GO:0006355(regulation of transcription, DNA-dependent);GO:0006351(transcription, DNA-dependent)	K09422	-	-
osa-miR169j_R-1	TAGCCAAGGATGACTTGCCT	LOC_Os12g42400.1	2.5	1257-1276	1267	0	0.0119026	3	1					LOC_Os12g42400.1	1751	nuclear transcription factor Y, alpha	sp|Q8LFU0|NFYAA_ARATH Nuclear transcription factor Y subunit A-10 OS=Arabidopsis thaliana GN=NFYA10 PE=2 SV=2	1e-18	gi|115489612|ref|NP_001067293.1| Os12g0618600 [Oryza sativa Japonica Group] gi|77557086|gb|ABA99882.1| CCAAT-binding transcription factor subunit B family protein, expressed [Oryza sativa Japonica Group] gi|113649800|dbj|BAF30312.1| Os12g0618600 [Oryza sativa Japonica Group] gi|148921402|dbj|BAF64440.1| HAP2 subunit of HAP complex [Oryza sativa Japonica Group] gi|215707156|dbj|BAG93616.1| unnamed…	3e-152	I1IGB5_BRADI/170-226 I1IGB5.1 PF02045.10;CBFB_NFYA;	6e-12	[K] Transcription	osa:4331796	4e-14	GO:0016602(CCAAT-binding factor complex);GO:0003677(DNA binding);GO:0003700(sequence-specific DNA binding transcription factor activity)	K08064	-	ko04612(Antigen processing and presentation)
PC-5p-63899_117	GAAGGGAGCTTCGAGGCG	LOC_Os11g47760.4	4	1501-1518	1509	2	0.996368	11	2.75	2	0.996829	10	2.5	LOC_Os11g47760.4	2119	heat shock 70kDa protein 1/8	sp|P27322|HSP72_SOLLC Heat shock cognate 70 kDa protein 2 OS=Solanum lycopersicum GN=HSC-2 PE=1 SV=1	0	gi|115486793|ref|NP_001068540.1| Os11g0703900 [Oryza sativa Japonica Group] gi|62733235|gb|AAX95352.1| dnaK-type molecular chaperone hsp70 - rice (fragment) [Oryza sativa Japonica Group] gi|77552703|gb|ABA95500.1| Heat shock cognate 70 kDa protein, putative, expressed [Oryza sativa Japonica Group] gi|113645762|dbj|BAF28903.1| Os11g0703900 [Oryza sativa Japonica Group]	0	A9NXU2_PICSI/8-617 A9NXU2.1 PF00012.15;HSP70;	0	[O] Posttranslational modification, protein turnover, chaperones	osa:4351208	0	GO:0005524(ATP binding);GO:0006950(response to stress)	K03283	-	ko03040(Spliceosome);ko04010(MAPK signaling pathway);ko04144(Endocytosis);ko04612(Antigen processing and presentation)
osa-miR395e_L-1	TGAAGTGTTTGGGGGAACTC	LOC_Os03g53230.1	2	595-614	605	2	0.241095	7	7	2	0.246137	2	2	LOC_Os03g53230.1	1986	sulfate adenylyltransferase	sp|Q9LIK9|APS1_ARATH ATP sulfurylase 1, chloroplastic OS=Arabidopsis thaliana GN=APS1 PE=1 SV=1	0	gi|115455267|ref|NP_001051234.1| Os03g0743900 [Oryza sativa Japonica Group] gi|30017582|gb|AAP13004.1| putative ATP sulfurylase [Oryza sativa Japonica Group] gi|108711024|gb|ABF98819.1| Bifunctional 3'-phosphoadenosine 5'-phosphosulfate synthethase, putative, expressed [Oryza sativa Japonica Group] gi|113549705|dbj|BAF13148.1| Os03g0743900 [Oryza sativa Japonica Group] gi|215704581|dbj|BAG94214.1…	0	I1GNF6_BRADI/223-448 I1GNF6.1 PF01747.12;ATP-sulfurylase;	5e-124	[P] Inorganic ion transport and metabolism	osa:4334073	0	GO:0009570(chloroplast stroma);GO:0005886(plasma membrane);GO:0005524(ATP binding);GO:0004781(sulfate adenylyltransferase (ATP) activity);GO:0046686(response to cadmium ion);GO:0000103(sulfate assimilation)	K00958	EC:2.7.7.4	ko00230(Purine metabolism);ko00450(Selenoamino acid metabolism);ko00920(Sulfur metabolism)
osa-MIR1851-p5_1ss1CT	TTCTTCTTCCTCCATCCTGCG	LOC_Os01g48950.1	4	190-209	200	2	1	3	3	2	1	6	6	LOC_Os01g48950.1	708	-	-	-	gi|115439207|ref|NP_001043883.1| Os01g0681800 [Oryza sativa Japonica Group] gi|56202302|dbj|BAD73761.1| unknown protein [Oryza sativa Japonica Group] gi|113533414|dbj|BAF05797.1| Os01g0681800 [Oryza sativa Japonica Group] gi|125527272|gb|EAY75386.1| hypothetical protein OsI_03284 [Oryza sativa Indica Group] gi|125571590|gb|EAZ13105.1| hypothetical protein OsJ_03024 [Oryza sativa Japonica Group] g…	3e-37	-	-	-	-	-	-	-	-	-
PC-5p-151167_37	GAACAAAAGGGTAAAAGCT	LOC_Os01g70270.4	3.5	2747-2765	2756	2	0.865527	2	0.5	2	0.87189	11	2.75	LOC_Os01g70270.4	3158	-	sp|Q5JK20|ARFD_ORYSJ Auxin response factor 4 OS=Oryza sativa subsp. japonica GN=ARF4 PE=2 SV=1	0	gi|218189656|gb|EEC72083.1| hypothetical protein OsI_05027 [Oryza sativa Indica Group]	0	ARFD_ORYSJ/596-784 Q5JK20.1 PF02309.11;AUX_IAA;	5e-104	-	-	-	GO:0005634(nucleus);GO:0003677(DNA binding);GO:0046983(protein dimerization activity);GO:0009734(auxin mediated signaling pathway);GO:0006355(regulation of transcription, DNA-dependent);GO:0006351(transcription, DNA-dependent)	-	-	-
osa-miR1436_L-2R+1	ATTATGGGACGGAGGGAGTA	LOC_Os02g13100.1	3	1499-1518	1509	4	1	1	1	2	1	3	3	LOC_Os02g13100.1	1919	pyruvate dehydrogenase phosphatase	sp|Q6Z8B9|P2C12_ORYSJ Probable protein phosphatase 2C 12 OS=Oryza sativa subsp. japonica GN=Os02g0224100 PE=2 SV=1	2e-172	gi|115445105|ref|NP_001046332.1| Os02g0224100 [Oryza sativa Japonica Group] gi|75134451|sp|Q6Z8B9.1|P2C12_ORYSJ RecName: Full=Probable protein phosphatase 2C 12; Short=OsPP2C12 gi|46805642|dbj|BAD17061.1| putative protein phosphatase-2C [Oryza sativa Japonica Group] gi|113535863|dbj|BAF08246.1| Os02g0224100 [Oryza sativa Japonica Group] gi|125581357|gb|EAZ22288.1| hypothetical protein OsJ_05942 […	8e-171	C5XYG1_SORBI/47-340 C5XYG1.1 PF00481.16;PP2C;	2e-117	[T] Signal transduction mechanisms	tet:TTHERM_01243430	5e-29	GO:0046872(metal ion binding);GO:0004721(phosphoprotein phosphatase activity)	K01102	EC:3.1.3.43	-
PC-3p-385622_13	ATGATACCTGGGCTCCTGG	LOC_Os01g64270.1	4	586-603	595					3	0.128335	2	2	LOC_Os01g64270.1	1214	-	sp|Q9FG38|SNX1_ARATH Sorting nexin 1 OS=Arabidopsis thaliana GN=SNX1 PE=1 SV=1	2e-18	gi|115441201|ref|NP_001044880.1| Os01g0862200 [Oryza sativa Japonica Group] gi|15290105|dbj|BAB63797.1| unknown protein [Oryza sativa Japonica Group] gi|20521259|dbj|BAB91775.1| unknown protein [Oryza sativa Japonica Group] gi|113534411|dbj|BAF06794.1| Os01g0862200 [Oryza sativa Japonica Group] gi|125572719|gb|EAZ14234.1| hypothetical protein OsJ_04159 [Oryza sativa Japonica Group] gi|215765254|d…	9e-101	A2ZZT8_ORYSJ/158-389 A2ZZT8.1 PF09325.5;Vps5;	1e-27	[U] Intracellular trafficking, secretion, and vesicular transport	-	-	-	-	-	-
PC-3p-1547074_1	AGGGATGGGGAATTAG	LOC_Os04g17100.2	3.5	860-875	866	2	0.999996	2	1	2	0.999997	2	1	LOC_Os04g17100.2	1085	-	sp|Q9SZN7|HIP26_ARATH Heavy metal-associated isoprenylated plant protein 26 OS=Arabidopsis thaliana GN=HIPP26 PE=1 SV=1	9e-47	gi|115457408|ref|NP_001052304.1| Os04g0244800 [Oryza sativa Japonica Group] gi|38346843|emb|CAD39925.2| OSJNBa0091C12.3 [Oryza sativa Japonica Group] gi|113563875|dbj|BAF14218.1| Os04g0244800 [Oryza sativa Japonica Group] gi|116310998|emb|CAH67932.1| H0211F06-OSIGBa0153M17.4 [Oryza sativa Indica Group] gi|125547443|gb|EAY93265.1| hypothetical protein OsI_15073 [Oryza sativa Indica Group] gi|12558…	2e-76	I1PJM1_ORYGL/29-88 I1PJM1.1 PF00403.21;HMA;	3e-26	[P] Inorganic ion transport and metabolism	-	-	-	-	-	-
PC-5p-705811_3	TCAGCGCGACGGAATC	LOC_Os08g40070.1	4	226-242	232	2	1	2	0.666667					LOC_Os08g40070.1	339	-	-	-	gi|297726583|ref|NP_001175655.1| Os08g0511500 [Oryza sativa Japonica Group] gi|255678572|dbj|BAH94383.1| Os08g0511500 [Oryza sativa Japonica Group]	4e-58	-	-	-	-	-	-	-	-	-
osa-miR160a-5p_L+1R-1	GTGCCTGGCTCCCTGTATGCC	LOC_Os06g47150.3	0.5	1812-1832	1823	2	0.939731	5	1.25	2	0.943686	9	2.25	LOC_Os06g47150.3	2993	-	sp|Q653H7|ARFR_ORYSJ Auxin response factor 18 OS=Oryza sativa subsp. japonica GN=ARF18 PE=2 SV=1	0	gi|115469600|ref|NP_001058399.1| Os06g0685700 [Oryza sativa Japonica Group] gi|75253259|sp|Q653H7.1|ARFR_ORYSJ RecName: Full=Auxin response factor 18; AltName: Full=OsARF10 gi|52076670|dbj|BAD45570.1| putative auxin response factor 10 [Oryza sativa Japonica Group] gi|52077007|dbj|BAD46040.1| putative auxin response factor 10 [Oryza sativa Japonica Group] gi|113596439|dbj|BAF20313.1| Os06g0685700 …	0	B9FQJ8_ORYSJ/432-630 B9FQJ8.1 PF02309.11;AUX_IAA;	4e-109	-	-	-	GO:0005634(nucleus);GO:0003677(DNA binding);GO:0046983(protein dimerization activity);GO:0009734(auxin mediated signaling pathway);GO:0006355(regulation of transcription, DNA-dependent);GO:0006351(transcription, DNA-dependent)	-	-	-
PC-5p-284772_19	AGGCCTGCGGTCCGCC	LOC_Os03g09310.1	4	539-554	545					4	1	1	0.5	LOC_Os03g09310.1	1785	-	-	-	gi|297721867|ref|NP_001173297.1| Os03g0193225 [Oryza sativa Japonica Group] gi|108706632|gb|ABF94427.1| expressed protein [Oryza sativa Japonica Group] gi|215697451|dbj|BAG91445.1| unnamed protein product [Oryza sativa Japonica Group] gi|222624354|gb|EEE58486.1| hypothetical protein OsJ_09745 [Oryza sativa Japonica Group] gi|255674275|dbj|BAH92025.1| Os03g0193225 [Oryza sativa Japonica Group]	0	B8AQ20_ORYSI/50-340 B8AQ20.1 PF07899.6;Frigida;	8e-121	-	-	-	-	-	-	-
osa-miR169i_R-1	TAGCCAAGGATGACTTGCCT	LOC_Os03g07880.3	3	757-776	767	0	0.0276304	4	1.33333	0	0.0330928	8	2.66667	LOC_Os03g07880.3	1112	nuclear transcription factor Y, alpha	sp|Q9LVJ7|NFYA6_ARATH Nuclear transcription factor Y subunit A-6 OS=Arabidopsis thaliana GN=NFYA6 PE=2 SV=1	4e-33	gi|115451063|ref|NP_001049132.1| Os03g0174900 [Oryza sativa Japonica Group] gi|108706460|gb|ABF94255.1| CCAAT-binding transcription factor subunit B family protein, expressed [Oryza sativa Japonica Group] gi|113547603|dbj|BAF11046.1| Os03g0174900 [Oryza sativa Japonica Group] gi|125542610|gb|EAY88749.1| hypothetical protein OsI_10223 [Oryza sativa Indica Group] gi|125585113|gb|EAZ25777.1| hypothe…	7e-104	C5WVV8_SORBI/132-188 C5WVV8.1 PF02045.10;CBFB_NFYA;	2e-24	[K] Transcription	osa:4331796	6e-105	GO:0016602(CCAAT-binding factor complex);GO:0003677(DNA binding);GO:0003700(sequence-specific DNA binding transcription factor activity)	K08064	-	ko04612(Antigen processing and presentation)
osa-miR169f.1_R-1	TAGCCAAGGATGACTTGCCT	LOC_Os12g42400.2	2.5	1203-1222	1213	0	0.0119026	3	1					LOC_Os12g42400.2	1697	nuclear transcription factor Y, alpha	sp|Q8LFU0|NFYAA_ARATH Nuclear transcription factor Y subunit A-10 OS=Arabidopsis thaliana GN=NFYA10 PE=2 SV=2	1e-18	gi|115489612|ref|NP_001067293.1| Os12g0618600 [Oryza sativa Japonica Group] gi|77557086|gb|ABA99882.1| CCAAT-binding transcription factor subunit B family protein, expressed [Oryza sativa Japonica Group] gi|113649800|dbj|BAF30312.1| Os12g0618600 [Oryza sativa Japonica Group] gi|148921402|dbj|BAF64440.1| HAP2 subunit of HAP complex [Oryza sativa Japonica Group] gi|215707156|dbj|BAG93616.1| unnamed…	3e-152	I1IGB5_BRADI/170-226 I1IGB5.1 PF02045.10;CBFB_NFYA;	6e-12	[K] Transcription	osa:4331796	4e-14	GO:0016602(CCAAT-binding factor complex);GO:0003677(DNA binding);GO:0003700(sequence-specific DNA binding transcription factor activity)	K08064	-	ko04612(Antigen processing and presentation)
osa-miR156f_L+1	TTGACAGAAGAGAGTGAGCAC	LOC_Os01g69830.1	1.5	1153-1173	1164	4	0.793919	1	1					LOC_Os01g69830.1	1983	-	sp|Q0JGI1|SPL2_ORYSJ Squamosa promoter-binding-like protein 2 OS=Oryza sativa subsp. japonica GN=SPL2 PE=2 SV=2	5e-153	gi|160185554|sp|Q0JGI1.2|SPL2_ORYSJ RecName: Full=Squamosa promoter-binding-like protein 2 gi|125573147|gb|EAZ14662.1| hypothetical protein OsJ_04583 [Oryza sativa Japonica Group]	2e-151	SPL2_ORYSJ/91-170 Q0JGI1.2 PF03110.9;SBP;	3e-32	-	-	-	GO:0005634(nucleus);GO:0003677(DNA binding);GO:0046872(metal ion binding);GO:0006355(regulation of transcription, DNA-dependent);GO:0006351(transcription, DNA-dependent)	-	-	-
PC-3p-121977_42	ATTCCGTTAACGAACGA	LOC_Os01g53060.1	4	1004-1019	1010					2	0.919316	3	1.5	LOC_Os01g53060.1	1288	-	sp|Q5TZ51|MPV17_DANRE Protein Mpv17 OS=Danio rerio GN=mpv17 PE=2 SV=1	2e-15	gi|115439731|ref|NP_001044145.1| Os01g0730800 [Oryza sativa Japonica Group] gi|57899144|dbj|BAD87006.1| unknown protein [Oryza sativa Japonica Group] gi|113533676|dbj|BAF06059.1| Os01g0730800 [Oryza sativa Japonica Group] gi|215697919|dbj|BAG92116.1| unnamed protein product [Oryza sativa Japonica Group]	8e-108	C5XJ24_SORBI/166-241 C5XJ24.1 PF04117.7;Mpv17_PMP22;	5e-35	[R] General function prediction only	-	-	GO:0016021(integral to membrane);GO:0005743(mitochondrial inner membrane)	-	-	-
osa-miR171c-3p	TGATTGAGCCGTGCCAATATC	LOC_Os02g44370.1	1	1526-1546	1537					4	0.843616	1	1	LOC_Os02g44370.1	2986	-	sp|O81316|SCL6_ARATH Scarecrow-like protein 6 OS=Arabidopsis thaliana GN=SCL6 PE=1 SV=1	5e-76	gi|115447751|ref|NP_001047655.1| Os02g0663100 [Oryza sativa Japonica Group] gi|49388515|dbj|BAD25639.1| putative Scl1 protein [Oryza sativa Japonica Group] gi|50251749|dbj|BAD27682.1| putative Scl1 protein [Oryza sativa Japonica Group] gi|113537186|dbj|BAF09569.1| Os02g0663100 [Oryza sativa Japonica Group] gi|125583163|gb|EAZ24094.1| hypothetical protein OsJ_07832 [Oryza sativa Japonica Group] gi…	0	Q6H6L0_ORYSJ/355-714 Q6H6L0.1 PF03514.9;GRAS;	0	-	-	-	GO:0005634(nucleus);GO:0005515(protein binding);GO:0051301(cell division);GO:0007623(circadian rhythm);GO:0006355(regulation of transcription, DNA-dependent);GO:0048768(root hair cell tip growth);GO:0006351(transcription, DNA-dependent)	-	-	-
osa-miR166i-3p_L+2R-2	TCTCGGATCAGGCTTCATTCC	LOC_Os02g52390.1	4	1801-1822	1812	2	0.504524	5	5	2	0.51286	3	3	LOC_Os02g52390.1	4686	-	sp|Q9LJL3|PREP1_ARATH Presequence protease 1, chloroplastic/mitochondrial OS=Arabidopsis thaliana GN=PREP1 PE=1 SV=2	0	gi|125541223|gb|EAY87618.1| hypothetical protein OsI_09029 [Oryza sativa Indica Group]	0	I1IEX5_BRADI/569-818 I1IEX5.1 PF08367.6;M16C_assoc;	2e-121	[R] General function prediction only ;[O] Posttranslational modification, protein turnover, chaperones	ath:AT3G19170	0	GO:0048046(apoplast);GO:0009941(chloroplast envelope);GO:0009570(chloroplast stroma);GO:0005759(mitochondrial matrix);GO:0004222(metalloendopeptidase activity);GO:0008270(zinc ion binding);GO:0016485(protein processing);GO:0006508(proteolysis);GO:0046686(response to cadmium ion)	K06972	-	-
osa-miR1436_L-2R+1	ATTATGGGACGGAGGGAGTA	LOC_Os05g15510.2	4	1655-1674	1665	4	1	1	1	4	1	1	1	LOC_Os05g15510.2	1874	glucan 1,3-beta-glucosidase	sp|Q96V64|EXG_BLUGR Glucan 1,3-beta-glucosidase OS=Blumeria graminis PE=3 SV=1	1e-35	gi|115462823|ref|NP_001055011.1| Os05g0244500 [Oryza sativa Japonica Group] gi|55168101|gb|AAV43969.1| putative glucan 1,3-beta-glucosidase [Oryza sativa Japonica Group] gi|113578562|dbj|BAF16925.1| Os05g0244500 [Oryza sativa Japonica Group] gi|125551508|gb|EAY97217.1| hypothetical protein OsI_19136 [Oryza sativa Indica Group]	0	B9FJL4_ORYSJ/245-528 B9FJL4.1 PF00150.13;Cellulase;	1e-168	-	osa:4338201	0	GO:0005576(extracellular region);GO:0043169(cation binding);GO:0004338(glucan exo-1,3-beta-glucosidase activity);GO:0005975(carbohydrate metabolic process);GO:0007047(cellular cell wall organization)	K01210	EC:3.2.1.58	ko00500(Starch and sucrose metabolism)
osa-miR396f-5p	TCCACAGGCTTTCTTGAACTG	LOC_Os02g47280.1	1	667-687	678					4	0.997595	1	0.5	LOC_Os02g47280.1	1721	-	sp|Q6ZIK5|GRF4_ORYSJ Growth-regulating factor 4 OS=Oryza sativa subsp. japonica GN=GRF4 PE=2 SV=1	9e-168	gi|115448127|ref|NP_001047843.1| Os02g0701300 [Oryza sativa Japonica Group] gi|75136070|sp|Q6ZIK5.1|GRF4_ORYSJ RecName: Full=Growth-regulating factor 4; Short=OsGRF4; AltName: Full=Transcription activator GRF4 gi|41052677|dbj|BAD07524.1| putative growth-regulating factor 1 [Oryza sativa Japonica Group] gi|51039837|tpg|DAA05208.1| TPA_exp: growth-regulating factor 4 [Oryza sativa (japonica cultiva…	4e-166	I1LJ60_SOYBN/89-134 I1LJ60.1 PF08879.5;WRC;	6e-20	-	-	-	-	-	-	-
osa-miR166h-3p	TCGGACCAGGCTTCATTCCTC	LOC_Os10g33960.2	3	696-716	707	0	0.019211	20	3.41667	0	0.0230288	40	7.58333	LOC_Os10g33960.2	3002	homeobox-leucine zipper protein	sp|Q9AV49|HOX9_ORYSJ Homeobox-leucine zipper protein HOX9 OS=Oryza sativa subsp. japonica GN=HOX9 PE=2 SV=1	0	gi|115482560|ref|NP_001064873.1| Os10g0480200 [Oryza sativa Japonica Group] gi|75168160|sp|Q9AV49.1|HOX9_ORYSJ RecName: Full=Homeobox-leucine zipper protein HOX9; AltName: Full=HD-ZIP protein HOX9; AltName: Full=Homeodomain transcription factor HOX9; AltName: Full=OsHB2; AltName: Full=OsHox9 gi|13384370|gb|AAK21338.1|AC024594_2 putative homeodomain-leucine zipper protein [Oryza sativa Japonica Gr…	0	Q6RF30_MAIZE/164-374 Q6RF30.1 PF01852.14;START;	3e-105	-	ath:AT5G60690	0	GO:0005634(nucleus);GO:0043565(sequence-specific DNA binding);GO:0003700(sequence-specific DNA binding transcription factor activity)	K09338	-	-
osa-miR160a-5p_L+1R-1	GTGCCTGGCTCCCTGTATGCC	LOC_Os10g33940.1	0.5	1636-1656	1647	2	0.939731	3	3					LOC_Os10g33940.1	2673	-	sp|Q9AV47|ARFV_ORYSJ Auxin response factor 22 OS=Oryza sativa subsp. japonica GN=ARF22 PE=2 SV=1	0	gi|110289274|gb|AAP54297.2| Auxin response factor 16, putative, expressed [Oryza sativa Japonica Group] gi|222613018|gb|EEE51150.1| hypothetical protein OsJ_31911 [Oryza sativa Japonica Group]	0	B9G6A3_ORYSJ/583-749 B9G6A3.1 PF02309.11;AUX_IAA;	2e-79	-	-	-	GO:0005634(nucleus);GO:0003677(DNA binding);GO:0046983(protein dimerization activity);GO:0009734(auxin mediated signaling pathway);GO:0006355(regulation of transcription, DNA-dependent);GO:0006351(transcription, DNA-dependent)	-	-	-
osa-miR1436_L-2R+1	ATTATGGGACGGAGGGAGTA	LOC_Os08g37444.6	4	2060-2079	2070	4	1	1	0.5					LOC_Os08g37444.6	2965	fused signal recognition particle receptor	sp|Q54ZR7|SRPR_DICDI Signal recognition particle receptor subunit alpha OS=Dictyostelium discoideum GN=srpr PE=3 SV=1	2e-94	gi|222640745|gb|EEE68877.1| hypothetical protein OsJ_27689 [Oryza sativa Japonica Group]	0	Q6Z245_ORYSJ/25-290 Q6Z245.1 PF04086.8;SRP-alpha_N;	4e-108	[U] Intracellular trafficking, secretion, and vesicular transport	osa:4345847	0	GO:0005785(signal recognition particle receptor complex);GO:0005525(GTP binding);GO:0003924(GTPase activity);GO:0004872(receptor activity);GO:0005047(signal recognition particle binding);GO:0006614(SRP-dependent cotranslational protein targeting to membrane)	K03110	-	ko03060(Protein export);ko03070(Bacterial secretion system)
osa-miR5809_R+1	TCGTCGCCGGCGACCACAGCT	LOC_Os01g49750.1	4	280-300	291	4	1	1	1					LOC_Os01g49750.1	861	-	-	-	gi|115439325|ref|NP_001043942.1| Os01g0692400 [Oryza sativa Japonica Group] gi|56784964|dbj|BAD82494.1| unknown protein [Oryza sativa Japonica Group] gi|113533473|dbj|BAF05856.1| Os01g0692400 [Oryza sativa Japonica Group] gi|215766800|dbj|BAG99028.1| unnamed protein product [Oryza sativa Japonica Group]	2e-70	-	-	-	-	-	-	-	-	-
PC-5p-215441_30	CCTCCGCAGCTAGCTTC	LOC_Os07g30840.3	3.5	581-596	587	4	1	1	0.25	4	1	1	0.25	LOC_Os07g30840.3	1454	COP9 signalosome complex subunit 7	sp|Q94JU3|CSN7_ARATH COP9 signalosome complex subunit 7 OS=Arabidopsis thaliana GN=CSN7 PE=1 SV=1	2e-73	gi|50509216|dbj|BAD30468.1| putative COP9 complex subunit, FUS5 [Oryza sativa Japonica Group]	2e-119	B4F8L1_MAIZE/63-159 B4F8L1.1 PF01399.22;PCI;	3e-45	[O] Posttranslational modification, protein turnover, chaperones ;[T] Signal transduction mechanisms	pop:POPTR_798935	1e-79	GO:0005829(cytosol);GO:0008180(signalosome);GO:0005515(protein binding);GO:0010388(cullin deneddylation);GO:0007275(multicellular organismal development);GO:0009585(red, far-red light phototransduction);GO:0010387(signalosome assembly)	K12180	-	-
osa-miR530-5p_R+1	TGCATTTGCACCTGCACCTAC	LOC_Os01g01120.1	4	48-68	59	2	0.855019	2	2	2	0.861628	2	2	LOC_Os01g01120.1	1206	enolase-phosphatase E1	sp|Q2R483|MTBC_ORYSJ Probable bifunctional methylthioribulose-1-phosphate dehydratase/enolase-phosphatase E1 OS=Oryza sativa subsp. japonica GN=Os11g0484000 PE=2 SV=1	3e-77	gi|15128441|dbj|BAB62625.1| P0402A09.8 [Oryza sativa Japonica Group] gi|20804430|dbj|BAB92127.1| P0455C04.2 [Oryza sativa Japonica Group]	5e-146	Q0JRH3_ORYSJ/64-281 Q0JRH3.1 PF13419.1;HAD_2;	2e-96	[E] Amino acid transport and metabolism	osa:4326460	2e-146	GO:0043874(acireductone synthase activity);GO:0046872(metal ion binding);GO:0046570(methylthioribulose 1-phosphate dehydratase activity);GO:0008967(phosphoglycolate phosphatase activity);GO:0019509(L-methionine salvage from methylthioadenosine)	K09880	EC:3.1.3.77	ko00270(Cysteine and methionine metabolism)
osa-miR169m_R-1	TAGCCAAGGATGACTTGCCT	LOC_Os03g29760.3	3	1265-1284	1275	2	0.946834	2	0.666667	2	0.950473	2	0.666667	LOC_Os03g29760.3	1655	nuclear transcription factor Y, alpha	sp|Q9LVJ7|NFYA6_ARATH Nuclear transcription factor Y subunit A-6 OS=Arabidopsis thaliana GN=NFYA6 PE=2 SV=1	9e-31	gi|57222442|gb|AAW39026.1| putative CCAAT-binding transcription factor [Oryza sativa Japonica Group] gi|108708770|gb|ABF96565.1| CCAAT-box transcription factor complex WHAP3, putative, expressed [Oryza sativa Japonica Group]	3e-142	B6TI90_MAIZE/154-210 B6TI90.1 PF02045.10;CBFB_NFYA;	2e-22	[K] Transcription	osa:4331796	9e-45	GO:0016602(CCAAT-binding factor complex);GO:0003677(DNA binding);GO:0003700(sequence-specific DNA binding transcription factor activity)	K08064	-	ko04612(Antigen processing and presentation)
osa-MIR164f-p3	TGCCCTTCTTCTCCACCGTGC	LOC_Os10g18340.1	4	558-579	570	2	0.99849	24	12	2	0.998709	14	7	LOC_Os10g18340.1	892	-	-	-	gi|115481540|ref|NP_001064363.1| Os10g0330000 [Oryza sativa Japonica Group] gi|16905202|gb|AAL31072.1|AC091749_1 unknown protein [Oryza sativa Japonica Group] gi|22655738|gb|AAN04155.1| Unknown protein [Oryza sativa Japonica Group] gi|31431205|gb|AAP53020.1| expressed protein [Oryza sativa Japonica Group] gi|113638972|dbj|BAF26277.1| Os10g0330000 [Oryza sativa Japonica Group] gi|215678953|dbj|BAG…	1e-40	-	-	-	-	-	-	-	-	-
osa-miR159b	TTTGGATTGAAGGGAGCTCTG	LOC_Os05g42240.1	3	626-646	637					4	0.618408	1	1	LOC_Os05g42240.1	1050	-	-	-	gi|125552891|gb|EAY98600.1| hypothetical protein OsI_20516 [Oryza sativa Indica Group]	1e-80	-	-	-	-	-	-	-	-	-
osa-miR156g	TGACAGAAGAGAGTGAGCAC	LOC_Os02g04680.2	2	1962-1981	1972					2	0.677024	2	1	LOC_Os02g04680.2	2514	-	sp|A3A2Z8|SPL3_ORYSJ Squamosa promoter-binding-like protein 3 OS=Oryza sativa subsp. japonica GN=SPL3 PE=2 SV=1	0	gi|160185126|sp|A2X0Q6.1|SPL3_ORYSI RecName: Full=Squamosa promoter-binding-like protein 3 gi|160185146|sp|A3A2Z8.1|SPL3_ORYSJ RecName: Full=Squamosa promoter-binding-like protein 3 gi|125538021|gb|EAY84416.1| hypothetical protein OsI_05790 [Oryza sativa Indica Group] gi|125580756|gb|EAZ21687.1| hypothetical protein OsJ_05319 [Oryza sativa Japonica Group]	0	SPL3_ORYSJ/181-259 A3A2Z8.1 PF03110.9;SBP;	7e-33	-	-	-	GO:0005634(nucleus);GO:0003677(DNA binding);GO:0046872(metal ion binding);GO:0006355(regulation of transcription, DNA-dependent);GO:0006351(transcription, DNA-dependent)	-	-	-
osa-miR169f.1_R-1	TAGCCAAGGATGACTTGCCT	LOC_Os03g29760.2	3	1365-1384	1375	2	0.946834	2	0.666667	2	0.950473	2	0.666667	LOC_Os03g29760.2	1755	nuclear transcription factor Y, alpha	sp|Q9LVJ7|NFYA6_ARATH Nuclear transcription factor Y subunit A-6 OS=Arabidopsis thaliana GN=NFYA6 PE=2 SV=1	8e-30	gi|218193029|gb|EEC75456.1| hypothetical protein OsI_12014 [Oryza sativa Indica Group]	4e-145	B6TI90_MAIZE/154-210 B6TI90.1 PF02045.10;CBFB_NFYA;	2e-22	[K] Transcription	osa:4331796	4e-44	GO:0016602(CCAAT-binding factor complex);GO:0003677(DNA binding);GO:0003700(sequence-specific DNA binding transcription factor activity)	K08064	-	ko04612(Antigen processing and presentation)
osa-miR393a	TCCAAAGGGATCGCATTGATC	LOC_Os04g32460.2	1	1823-1842	1833	1	0.0169376	2	1	4	0.751318	1	0.5	LOC_Os04g32460.2	2189	F-box and leucine-rich repeat protein 2	sp|Q7XVM8|TIR1B_ORYSJ Transport inhibitor response 1-like protein Os04g0395600 OS=Oryza sativa subsp. japonica GN=Os04g0395600 PE=2 SV=1	0	gi|115458118|ref|NP_001052659.1| Os04g0395600 [Oryza sativa Japonica Group] gi|75233195|sp|Q7XVM8.1|TIR1B_ORYSJ RecName: Full=Transport inhibitor response 1-like protein Os04g0395600; Short=TIR1-like protein gi|21740736|emb|CAD40545.1| OSJNBa0072K14.18 [Oryza sativa Japonica Group] gi|113564230|dbj|BAF14573.1| Os04g0395600 [Oryza sativa Japonica Group] gi|125590226|gb|EAZ30576.1| hypothetical pro…	0	I1P6H1_ORYGL/1-41 I1P6H1.1 PF12937.2;F-box-like;	5e-16	[R] General function prediction only	bta:616212	1e-14	GO:0005634(nucleus);GO:0019005(SCF ubiquitin ligase complex);GO:0010011(auxin binding);GO:0000822(inositol hexakisphosphate binding);GO:0009734(auxin mediated signaling pathway)	K10268	-	-
osa-MIR1851-p5_1ss1CT	TTCTTCTTCCTCCATCCTGCG	LOC_Os03g49620.2	4	1920-1941	1932	2	1	2	0.333333					LOC_Os03g49620.2	2513	-	sp|C0LGT1|Y5129_ARATH Probable LRR receptor-like serine/threonine-protein kinase At5g10290 OS=Arabidopsis thaliana GN=At5g10290 PE=1 SV=1	0	gi|41469446|gb|AAS07247.1| putative receptor-like kinase (with alternative splicing) [Oryza sativa Japonica Group] gi|108710635|gb|ABF98430.1| BRASSINOSTEROID INSENSITIVE 1-associated receptor kinase 1 precursor, putative, expressed [Oryza sativa Japonica Group] gi|108710636|gb|ABF98431.1| BRASSINOSTEROID INSENSITIVE 1-associated receptor kinase 1 precursor, putative, expressed [Oryza sativa Japo…	0	C4J1V0_MAIZE/282-556 C4J1V0.1 PF00069.20;Pkinase;	6e-138	-	ath:AT1G24650	4e-48	GO:0016021(integral to membrane);GO:0005886(plasma membrane);GO:0005524(ATP binding);GO:0004674(protein serine/threonine kinase activity);GO:0004872(receptor activity)	K00924	-	-
osa-miR1427	TGCGGAACCGTGCGGTGGCGC	LOC_Os01g17170.1	4	187-206	197	2	0.855019	2	1	3	0.172094	2	1	LOC_Os01g17170.1	2011	magnesium-protoporphyrin IX monomethyl ester (oxidative) cyclase	sp|Q5EFU4|CRD1_HORVU Magnesium-protoporphyrin IX monomethyl ester [oxidative] cyclase, chloroplastic OS=Hordeum vulgare GN=CRD1 PE=1 SV=1	0	gi|115435974|ref|NP_001042745.1| Os01g0279100 [Oryza sativa Japonica Group] gi|6498420|dbj|BAA87823.1| putative ZIP [Oryza sativa Japonica Group] gi|6721522|dbj|BAA89564.1| putative ZIP [Oryza sativa Japonica Group] gi|113532276|dbj|BAF04659.1| Os01g0279100 [Oryza sativa Japonica Group] gi|215697390|dbj|BAG91384.1| unnamed protein product [Oryza sativa Japonica Group] gi|215765295|dbj|BAG86992.1|…	0	I0Z680_9CHLO/82-215 I0Z680.1 PF02915.12;Rubrerythrin;	2e-66	-	osa:4326901	0	GO:0031969(chloroplast membrane);GO:0048529(magnesium-protoporphyrin IX monomethyl ester (oxidative) cyclase activity);GO:0046914(transition metal ion binding);GO:0015995(chlorophyll biosynthetic process);GO:0015979(photosynthesis)	K04035	EC:1.14.13.81	ko00860(Porphyrin and chlorophyll metabolism)
osa-miR166b-3p	TCGGACCAGGCTTCATTCCCC	LOC_Os03g01890.2	3	1089-1109	1100	0	0.0276304	19	3.16667	0	0.0330928	29	4.83333	LOC_Os03g01890.2	2539	homeobox-leucine zipper protein	sp|Q6TAQ6|HOX10_ORYSJ Homeobox-leucine zipper protein HOX10 OS=Oryza sativa subsp. japonica GN=HOX10 PE=2 SV=1	0	gi|108705780|gb|ABF93575.1| rolled leaf1, putative, expressed [Oryza sativa Japonica Group]	0	Q6RF30_MAIZE/164-374 Q6RF30.1 PF01852.14;START;	3e-104	-	ath:AT5G60690	0	GO:0005634(nucleus);GO:0043565(sequence-specific DNA binding);GO:0003700(sequence-specific DNA binding transcription factor activity)	K09338	-	-
PC-5p-705811_3	TCAGCGCGACGGAATC	LOC_Os02g14780.1	4	58-73	64	4	1	1	0.5					LOC_Os02g14780.1	2786	-	sp|Q8RXF1|SF3A1_ARATH Probable splicing factor 3A subunit 1 OS=Arabidopsis thaliana GN=At1g14650 PE=1 SV=2	3e-167	gi|115445277|ref|NP_001046418.1| Os02g0245000 [Oryza sativa Japonica Group] gi|50251803|dbj|BAD27734.1| putative splicing factor 3a [Oryza sativa Japonica Group] gi|113535949|dbj|BAF08332.1| Os02g0245000 [Oryza sativa Japonica Group] gi|125581463|gb|EAZ22394.1| hypothetical protein OsJ_06052 [Oryza sativa Japonica Group]	0	I1NYX8_ORYGL/247-476 I1NYX8.1 PF12230.3;PRP21_like_P;	3e-118	[A] RNA processing and modification	-	-	GO:0005684(U2-type spliceosomal complex);GO:0003723(RNA binding);GO:0000398(nuclear mRNA splicing, via spliceosome)	-	-	-
PC-3p-18725_264	CTGCCGGCGATGCGCTC	LOC_Os03g32490.1	3.5	993-1008	999	2	1	6	6	2	1	6	6	LOC_Os03g32490.1	1230	-	sp|Q1XDL3|YCF36_PORYE Uncharacterized protein ycf36 OS=Porphyra yezoensis GN=ycf36 PE=3 SV=1	2e-31	gi|115453707|ref|NP_001050454.1| Os03g0439700 [Oryza sativa Japonica Group] gi|108709042|gb|ABF96837.1| expressed protein [Oryza sativa Japonica Group] gi|113548925|dbj|BAF12368.1| Os03g0439700 [Oryza sativa Japonica Group] gi|222625197|gb|EEE59329.1| hypothetical protein OsJ_11404 [Oryza sativa Japonica Group]	5e-135	I1GQP0_BRADI/79-224 I1GQP0.1 PF06799.6;DUF1230;	1e-73	-	-	-	GO:0009507(chloroplast)	-	-	-
osa-miR166a-5p	GGAATGTTGTCTGGTTCAAGG	LOC_Os06g01304.2	4	1922-1942	1933					2	0.715951	2	1	LOC_Os06g01304.2	2176	vacuolar protein 8	sp|Q5VRH9|PUB12_ORYSJ U-box domain-containing protein 12 OS=Oryza sativa subsp. japonica GN=PUB12 PE=2 SV=1	0	gi|297605023|ref|NP_001056535.2| Os06g0102700 [Oryza sativa Japonica Group] gi|55296755|dbj|BAD67947.1| putative cell death-related protein SPL11 [Oryza sativa Japonica Group] gi|255676635|dbj|BAF18449.2| Os06g0102700 [Oryza sativa Japonica Group]	0	B9T786_RICCO/484-652 B9T786.1 PF05536.6;Neurochondrin;	8e-41	[S] Function unknown	aor:AO090113000014	4e-17	GO:0000151(ubiquitin ligase complex);GO:0005488(binding);GO:0004842(ubiquitin-protein ligase activity)	K08332	-	ko04140(Regulation of autophagy)
osa-miR1848	CCTCGCCGGCGCGCGCGTGCA	LOC_Os01g15990.1	4	1539-1560	1550	4	1	1	0.5					LOC_Os01g15990.1	2107	-	-	-	gi|297719819|ref|NP_001172271.1| Os01g0264600 [Oryza sativa Japonica Group] gi|6815056|dbj|BAA90343.1| hypothetical protein [Oryza sativa Japonica Group] gi|7242917|dbj|BAA92515.1| hypothetical protein [Oryza sativa Japonica Group] gi|255673090|dbj|BAH91001.1| Os01g0264600 [Oryza sativa Japonica Group]	0	-	-	-	-	-	-	-	-	-
osa-miR169j_R-1	TAGCCAAGGATGACTTGCCT	LOC_Os03g44540.1	3	1719-1738	1729	2	0.946834	4	4	1	0.0389544	10	10	LOC_Os03g44540.1	2188	nuclear transcription factor Y, alpha	sp|Q8LFU0|NFYAA_ARATH Nuclear transcription factor Y subunit A-10 OS=Arabidopsis thaliana GN=NFYA10 PE=2 SV=2	1e-17	gi|115454347|ref|NP_001050774.1| Os03g0647600 [Oryza sativa Japonica Group] gi|53370700|gb|AAU89195.1| CCAAT-box transcription factor -related [Oryza sativa Japonica Group] gi|108710095|gb|ABF97890.1| CCAAT-binding transcription factor subunit B family protein, expressed [Oryza sativa Japonica Group] gi|113549245|dbj|BAF12688.1| Os03g0647600 [Oryza sativa Japonica Group] gi|148921406|dbj|BAF64442…	3e-148	I1GQ01_BRADI/172-228 I1GQ01.1 PF02045.10;CBFB_NFYA;	9e-16	[K] Transcription	osa:4331796	2e-18	GO:0016602(CCAAT-binding factor complex);GO:0003677(DNA binding);GO:0003700(sequence-specific DNA binding transcription factor activity)	K08064	-	ko04612(Antigen processing and presentation)
osa-MIR5788-p3_1ss20AG	AGATTCGTAGTACTAGGATGTGTC	LOC_Os07g45350.5	4	1354-1377	1368					2	0.834372	2	0.4	LOC_Os07g45350.5	1788	E3 ubiquitin-protein ligase LRSAM1	sp|Q5M7X9|MUL1A_DANRE Mitochondrial ubiquitin ligase activator of nfkb 1-A OS=Danio rerio GN=mul1a PE=2 SV=1	2e-16	gi|218200138|gb|EEC82565.1| hypothetical protein OsI_27112 [Oryza sativa Indica Group] gi|222637570|gb|EEE67702.1| hypothetical protein OsJ_25368 [Oryza sativa Japonica Group]	4e-178	B8B5A5_ORYSI/87-240 B8B5A5.1 PF12483.3;GIDE;	3e-82	[O] Posttranslational modification, protein turnover, chaperones	gga:417265	4e-11	GO:0031307(integral to mitochondrial outer membrane);GO:0005777(peroxisome);GO:0042802(identical protein binding);GO:0004871(signal transducer activity);GO:0004842(ubiquitin-protein ligase activity);GO:0008270(zinc ion binding);GO:0006919(activation of caspase activity);GO:0000266(mitochondrial fission);GO:0051646(mitochondrion localization);GO:0030308(negative regulation of cell growth);GO:00431…	K10641	EC:6.3.2.19	-
osa-miR156a	TGACAGAAGAGAGTGAGCAC	LOC_Os08g10550.1	4	88-107	98					2	0.884399	2	2	LOC_Os08g10550.1	3404	KUP system potassium uptake protein	sp|Q8VXB1|HAK12_ORYSJ Putative potassium transporter 12 OS=Oryza sativa subsp. japonica GN=HAK12 PE=2 SV=1	0	gi|75161297|sp|Q8VXB1.1|HAK12_ORYSJ RecName: Full=Putative potassium transporter 12; AltName: Full=OsHAK12 gi|18250708|emb|CAD21002.1| putative potasium transporter [Oryza sativa Japonica Group] gi|125602539|gb|EAZ41864.1| hypothetical protein OsJ_26409 [Oryza sativa Japonica Group]	0	A5B0U6_VITVI/53-624 A5B0U6.1 PF02705.11;K_trans;	0	-	ppp:PHYPADRAFT_106748	0	GO:0016021(integral to membrane);GO:0015079(potassium ion transmembrane transporter activity)	K03549	-	-
osa-miR169h_R-1	TAGCCAAGGATGACTTGCCT	LOC_Os03g48970.3	3	1936-1955	1946	2	0.946834	10	2.5	2	0.950473	21	5.25	LOC_Os03g48970.3	2293	nuclear transcription factor Y, alpha	sp|Q945M9|NFYA9_ARATH Nuclear transcription factor Y subunit A-9 OS=Arabidopsis thaliana GN=NFYA9 PE=2 SV=1	1e-32	gi|115454757|ref|NP_001050979.1| Os03g0696300 [Oryza sativa Japonica Group] gi|108710554|gb|ABF98349.1| CCAAT-binding transcription factor subunit B family protein, expressed [Oryza sativa Japonica Group] gi|108710555|gb|ABF98350.1| CCAAT-binding transcription factor subunit B family protein, expressed [Oryza sativa Japonica Group] gi|108710556|gb|ABF98351.1| CCAAT-binding transcription factor su…	3e-117	I1M0X4_SOYBN/148-204 I1M0X4.1 PF02045.10;CBFB_NFYA;	2e-23	[K] Transcription	osa:4331796	3e-33	GO:0016602(CCAAT-binding factor complex);GO:0003677(DNA binding);GO:0003700(sequence-specific DNA binding transcription factor activity);GO:0045892(negative regulation of transcription, DNA-dependent)	K08064	-	ko04612(Antigen processing and presentation)
osa-miR169h_R-1	TAGCCAAGGATGACTTGCCT	LOC_Os03g29760.3	3	1265-1284	1275	2	0.946834	2	0.666667	2	0.950473	2	0.666667	LOC_Os03g29760.3	1655	nuclear transcription factor Y, alpha	sp|Q9LVJ7|NFYA6_ARATH Nuclear transcription factor Y subunit A-6 OS=Arabidopsis thaliana GN=NFYA6 PE=2 SV=1	9e-31	gi|57222442|gb|AAW39026.1| putative CCAAT-binding transcription factor [Oryza sativa Japonica Group] gi|108708770|gb|ABF96565.1| CCAAT-box transcription factor complex WHAP3, putative, expressed [Oryza sativa Japonica Group]	3e-142	B6TI90_MAIZE/154-210 B6TI90.1 PF02045.10;CBFB_NFYA;	2e-22	[K] Transcription	osa:4331796	9e-45	GO:0016602(CCAAT-binding factor complex);GO:0003677(DNA binding);GO:0003700(sequence-specific DNA binding transcription factor activity)	K08064	-	ko04612(Antigen processing and presentation)
osa-miR399a	TGCCAAAGGAGAATTGCCCTG	LOC_Os04g33860.1	3.5	498-519	509					4	0.760035	1	1	LOC_Os04g33860.1	889	-	-	-	gi|115458314|ref|NP_001052757.1| Os04g0415000 [Oryza sativa Japonica Group] gi|32479729|emb|CAE01516.1| OJ991214_12.5 [Oryza sativa Japonica Group] gi|113564328|dbj|BAF14671.1| Os04g0415000 [Oryza sativa Japonica Group] gi|116309338|emb|CAH66422.1| H0622F05.5 [Oryza sativa Indica Group] gi|125590343|gb|EAZ30693.1| hypothetical protein OsJ_14750 [Oryza sativa Japonica Group] gi|215766254|dbj|BAG98…	2e-40	-	-	-	-	-	-	-	-	-
osa-miR395y_L-1	TGAAGTGTTTGGGGGAACTC	LOC_Os03g53230.1	2	595-614	605	2	0.241095	7	7	2	0.246137	2	2	LOC_Os03g53230.1	1986	sulfate adenylyltransferase	sp|Q9LIK9|APS1_ARATH ATP sulfurylase 1, chloroplastic OS=Arabidopsis thaliana GN=APS1 PE=1 SV=1	0	gi|115455267|ref|NP_001051234.1| Os03g0743900 [Oryza sativa Japonica Group] gi|30017582|gb|AAP13004.1| putative ATP sulfurylase [Oryza sativa Japonica Group] gi|108711024|gb|ABF98819.1| Bifunctional 3'-phosphoadenosine 5'-phosphosulfate synthethase, putative, expressed [Oryza sativa Japonica Group] gi|113549705|dbj|BAF13148.1| Os03g0743900 [Oryza sativa Japonica Group] gi|215704581|dbj|BAG94214.1…	0	I1GNF6_BRADI/223-448 I1GNF6.1 PF01747.12;ATP-sulfurylase;	5e-124	[P] Inorganic ion transport and metabolism	osa:4334073	0	GO:0009570(chloroplast stroma);GO:0005886(plasma membrane);GO:0005524(ATP binding);GO:0004781(sulfate adenylyltransferase (ATP) activity);GO:0046686(response to cadmium ion);GO:0000103(sulfate assimilation)	K00958	EC:2.7.7.4	ko00230(Purine metabolism);ko00450(Selenoamino acid metabolism);ko00920(Sulfur metabolism)
osa-miR169i_R-1	TAGCCAAGGATGACTTGCCT	LOC_Os03g29760.3	3	1265-1284	1275	2	0.946834	2	0.666667	2	0.950473	2	0.666667	LOC_Os03g29760.3	1655	nuclear transcription factor Y, alpha	sp|Q9LVJ7|NFYA6_ARATH Nuclear transcription factor Y subunit A-6 OS=Arabidopsis thaliana GN=NFYA6 PE=2 SV=1	9e-31	gi|57222442|gb|AAW39026.1| putative CCAAT-binding transcription factor [Oryza sativa Japonica Group] gi|108708770|gb|ABF96565.1| CCAAT-box transcription factor complex WHAP3, putative, expressed [Oryza sativa Japonica Group]	3e-142	B6TI90_MAIZE/154-210 B6TI90.1 PF02045.10;CBFB_NFYA;	2e-22	[K] Transcription	osa:4331796	9e-45	GO:0016602(CCAAT-binding factor complex);GO:0003677(DNA binding);GO:0003700(sequence-specific DNA binding transcription factor activity)	K08064	-	ko04612(Antigen processing and presentation)
osa-miR1318-3p	CAGGTGTCATCTCCCCTGAAC	LOC_Os04g08350.2	3.5	1184-1203	1195	4	0.504404	1	0.5	2	0.336996	3	1.5	LOC_Os04g08350.2	1526	cysteine synthase A	sp|Q1KLZ1|CAS2_MALDO L-3-cyanoalanine synthase 2, mitochondrial OS=Malus domestica GN=CAS2 PE=1 SV=1	2e-132	gi|115457070|ref|NP_001052135.1| Os04g0165700 [Oryza sativa Japonica Group] gi|38346461|emb|CAE02117.2| OSJNBa0019G23.9 [Oryza sativa Japonica Group] gi|113563706|dbj|BAF14049.1| Os04g0165700 [Oryza sativa Japonica Group] gi|215734868|dbj|BAG95590.1| unnamed protein product [Oryza sativa Japonica Group]	1e-174	Q7XS58_ORYSJ/62-350 Q7XS58.2 PF00291.20;PALP;	1e-152	[E] Amino acid transport and metabolism	osa:4335048	1e-175	-	K01738	EC:2.5.1.47	ko00270(Cysteine and methionine metabolism);ko00450(Selenoamino acid metabolism);ko00920(Sulfur metabolism)
osa-miR2055	TTTCCTTGGGAAGGTGGTTTC	LOC_Os11g01074.3	3.5	149-169	160	2	0.633294	4	3					LOC_Os11g01074.3	3095	ribonuclease P subunit Rpp30	sp|P78346|RPP30_HUMAN Ribonuclease P protein subunit p30 OS=Homo sapiens GN=RPP30 PE=1 SV=1	8e-24	gi|77552768|gb|ABA95564.1| RNase P subunit p30 family protein [Oryza sativa Japonica Group]	0	B8BLQ7_ORYSI/37-192 B8BLQ7.1 PF01876.11;RNase_P_p30;	2e-65	[J] Translation, ribosomal structure and biogenesis	osa:4351650	1e-134	GO:0005655(nucleolar ribonuclease P complex);GO:0004526(ribonuclease P activity);GO:0008033(tRNA processing)	K03539	EC:3.1.26.5	-
osa-miR171b	TGATTGAGCCGTGCCAATATC	LOC_Os02g44360.1	1	1351-1371	1362	0	0.0123758	4	4	2	0.737017	2	2	LOC_Os02g44360.1	2747	-	sp|O81316|SCL6_ARATH Scarecrow-like protein 6 OS=Arabidopsis thaliana GN=SCL6 PE=1 SV=1	2e-76	gi|49388512|dbj|BAD25636.1| Scl1 protein [Oryza sativa Japonica Group] gi|50251746|dbj|BAD27679.1| Scl1 protein [Oryza sativa Japonica Group]	0	Q6H6L3_ORYSJ/349-708 Q6H6L3.1 PF03514.9;GRAS;	0	-	-	-	GO:0005634(nucleus);GO:0005515(protein binding);GO:0051301(cell division);GO:0007623(circadian rhythm);GO:0006355(regulation of transcription, DNA-dependent);GO:0048768(root hair cell tip growth);GO:0006351(transcription, DNA-dependent)	-	-	-
osa-miR169i_R-1	TAGCCAAGGATGACTTGCCT	LOC_Os07g41720.1	3	1170-1189	1180					2	0.950473	2	1	LOC_Os07g41720.1	1431	nuclear transcription factor Y, alpha	sp|Q9SYH4|NFYA5_ARATH Nuclear transcription factor Y subunit A-5 OS=Arabidopsis thaliana GN=NFYA5 PE=2 SV=1	6e-26	gi|115473283|ref|NP_001060240.1| Os07g0608200 [Oryza sativa Japonica Group] gi|113611776|dbj|BAF22154.1| Os07g0608200 [Oryza sativa Japonica Group] gi|148921404|dbj|BAF64441.1| HAP2 subunit of HAP complex [Oryza sativa Japonica Group] gi|215678747|dbj|BAG95184.1| unnamed protein product [Oryza sativa Japonica Group]	7e-135	F2E347_HORVD/145-201 F2E347.1 PF02045.10;CBFB_NFYA;	5e-22	[K] Transcription	osa:4331796	6e-37	GO:0016602(CCAAT-binding factor complex);GO:0003677(DNA binding);GO:0003700(sequence-specific DNA binding transcription factor activity);GO:0009738(abscisic acid mediated signaling pathway);GO:0009785(blue light signaling pathway);GO:0045892(negative regulation of transcription, DNA-dependent);GO:0009414(response to water deprivation)	K08064	-	ko04612(Antigen processing and presentation)
osa-miR171f-3p	TGATTGAGCCGTGCCAATATC	LOC_Os06g01620.1	1	456-476	467	0	0.0123758	8	8	0	0.0148455	11	11	LOC_Os06g01620.1	1766	-	sp|O81316|SCL6_ARATH Scarecrow-like protein 6 OS=Arabidopsis thaliana GN=SCL6 PE=1 SV=1	5e-52	gi|125595763|gb|EAZ35543.1| hypothetical protein OsJ_19826 [Oryza sativa Japonica Group]	0	A3B7K4_ORYSJ/126-479 A3B7K4.1 PF03514.9;GRAS;	2e-153	-	-	-	GO:0005634(nucleus);GO:0005515(protein binding);GO:0051301(cell division);GO:0007623(circadian rhythm);GO:0006355(regulation of transcription, DNA-dependent);GO:0048768(root hair cell tip growth);GO:0006351(transcription, DNA-dependent)	-	-	-
osa-miR156i	TGACAGAAGAGAGTGAGCAC	LOC_Os02g04680.1	2	1965-1984	1975					2	0.677024	2	1	LOC_Os02g04680.1	2517	-	sp|A3A2Z8|SPL3_ORYSJ Squamosa promoter-binding-like protein 3 OS=Oryza sativa subsp. japonica GN=SPL3 PE=2 SV=1	0	gi|160185126|sp|A2X0Q6.1|SPL3_ORYSI RecName: Full=Squamosa promoter-binding-like protein 3 gi|160185146|sp|A3A2Z8.1|SPL3_ORYSJ RecName: Full=Squamosa promoter-binding-like protein 3 gi|125538021|gb|EAY84416.1| hypothetical protein OsI_05790 [Oryza sativa Indica Group] gi|125580756|gb|EAZ21687.1| hypothetical protein OsJ_05319 [Oryza sativa Japonica Group]	0	SPL3_ORYSJ/181-259 A3A2Z8.1 PF03110.9;SBP;	7e-33	-	-	-	GO:0005634(nucleus);GO:0003677(DNA binding);GO:0046872(metal ion binding);GO:0006355(regulation of transcription, DNA-dependent);GO:0006351(transcription, DNA-dependent)	-	-	-
PC-3p-269067_20	GTGGAAACGCTCTTTAA	LOC_Os11g44810.2	4	323-340	330	2	0.985204	2	1	2	0.986636	3	1.5	LOC_Os11g44810.2	1208	-	sp|Q05349|12KD_FRAAN Auxin-repressed 12.5 kDa protein OS=Fragaria ananassa PE=2 SV=1	7e-19	gi|77552437|gb|ABA95234.1| auxin-repressed protein-like protein ARP1, putative, expressed [Oryza sativa Japonica Group]	7e-45	B8B9G7_ORYSI/5-125 B8B9G7.1 PF05564.7;Auxin_repressed;	2e-39	-	-	-	GO:0009734(auxin mediated signaling pathway)	-	-	-
PC-3p-18725_264	CTGCCGGCGATGCGCTC	LOC_Os09g36100.1	4	53-68	59	4	1	1	0.5					LOC_Os09g36100.1	1863	-	-	-	gi|115480313|ref|NP_001063750.1| Os09g0530700 [Oryza sativa Japonica Group] gi|52077214|dbj|BAD46258.1| unknown protein [Oryza sativa Japonica Group] gi|113631983|dbj|BAF25664.1| Os09g0530700 [Oryza sativa Japonica Group]	1e-66	-	-	-	-	-	-	-	-	-
osa-miR172a	AGAATCTTGATGATGCTGCAT	LOC_Os09g21770.1	3	686-705	697	2	0.594598	3	3	2	0.603346	11	11	LOC_Os09g21770.1	1144	-	sp|Q3UHR0|BAHC1_MOUSE BAH and coiled-coil domain-containing protein 1 OS=Mus musculus GN=Bahcc1 PE=2 SV=2	2e-11	gi|115478963|ref|NP_001063075.1| Os09g0386500 [Oryza sativa Japonica Group] gi|49387718|dbj|BAD26108.1| putative zinc-finger motif [Oryza sativa Japonica Group] gi|113631308|dbj|BAF24989.1| Os09g0386500 [Oryza sativa Japonica Group] gi|215693798|dbj|BAG88997.1| unnamed protein product [Oryza sativa Japonica Group] gi|215708786|dbj|BAG94055.1| unnamed protein product [Oryza sativa Japonica Group] …	2e-117	F2E4G4_HORVD/21-136 F2E4G4.1 PF01426.13;BAH;	5e-60	[K] Transcription	-	-	-	-	-	-
PC-3p-59729_135	TGGCTGCATCCCGTTCTCCTC	LOC_Os02g22380.1	3.5	1439-1459	1450	4	0.504404	1	1					LOC_Os02g22380.1	3021	-	-	-	gi|115445877|ref|NP_001046718.1| Os02g0329800 [Oryza sativa Japonica Group] gi|46389948|dbj|BAD15800.1| putative HGA1 [Oryza sativa Japonica Group] gi|113536249|dbj|BAF08632.1| Os02g0329800 [Oryza sativa Japonica Group] gi|125539253|gb|EAY85648.1| hypothetical protein OsI_07021 [Oryza sativa Indica Group] gi|125581910|gb|EAZ22841.1| hypothetical protein OsJ_06519 [Oryza sativa Japonica Group]	0	Q6Z7I3_ORYSJ/280-507 Q6Z7I3.1 PF04577.9;DUF563;	2e-130	[S] Function unknown	-	-	-	-	-	-
osa-miR172d	AGAATCTTGATGATGCTGCAT	LOC_Os04g55560.2	4	1623-1643	1634	2	0.855019	2	0.666667	0	0.0219041	5	1.66667	LOC_Os04g55560.2	2490	AP2-like factor, euAP2 lineage	sp|P47927|AP2_ARATH Floral homeotic protein APETALA 2 OS=Arabidopsis thaliana GN=AP2 PE=1 SV=1	4e-72	gi|222629673|gb|EEE61805.1| hypothetical protein OsJ_16420 [Oryza sativa Japonica Group]	9e-150	B9T830_RICCO/109-160 B9T830.1 PF00847.15;AP2;	2e-15	-	ath:AT4G36920	1e-71	GO:0005634(nucleus);GO:0003677(DNA binding);GO:0003700(sequence-specific DNA binding transcription factor activity);GO:0030154(cell differentiation);GO:0010073(meristem maintenance);GO:0048316(seed development);GO:0010093(specification of floral organ identity)	K09284	-	-
osa-miR169f.1_R-1	TAGCCAAGGATGACTTGCCT	LOC_Os12g42400.3	2.5	1248-1267	1258	0	0.0119026	3	1					LOC_Os12g42400.3	1742	nuclear transcription factor Y, alpha	sp|Q8LFU0|NFYAA_ARATH Nuclear transcription factor Y subunit A-10 OS=Arabidopsis thaliana GN=NFYA10 PE=2 SV=2	1e-18	gi|115489612|ref|NP_001067293.1| Os12g0618600 [Oryza sativa Japonica Group] gi|77557086|gb|ABA99882.1| CCAAT-binding transcription factor subunit B family protein, expressed [Oryza sativa Japonica Group] gi|113649800|dbj|BAF30312.1| Os12g0618600 [Oryza sativa Japonica Group] gi|148921402|dbj|BAF64440.1| HAP2 subunit of HAP complex [Oryza sativa Japonica Group] gi|215707156|dbj|BAG93616.1| unnamed…	3e-152	I1IGB5_BRADI/170-226 I1IGB5.1 PF02045.10;CBFB_NFYA;	6e-12	[K] Transcription	osa:4331796	4e-14	GO:0016602(CCAAT-binding factor complex);GO:0003677(DNA binding);GO:0003700(sequence-specific DNA binding transcription factor activity)	K08064	-	ko04612(Antigen processing and presentation)
PC-5p-284772_19	AGGCCTGCGGTCCGCC	LOC_Os12g38730.2	3.5	2043-2057	2049	4	0.997438	1	0.5					LOC_Os12g38730.2	2415	-	-	-	gi|108862871|gb|ABA99008.2| expressed protein [Oryza sativa Japonica Group]	0	-	-	-	-	-	-	-	-	-
osa-miR164e	TGGAGAAGCAGGGCACGTGAG	LOC_Os03g16980.1	4	803-823	814	4	0.986428	1	0.2					LOC_Os03g16980.1	1890	dTDP-glucose 4,6-dehydratase	sp|Q9ZV36|UXS6_ARATH UDP-glucuronic acid decarboxylase 6 OS=Arabidopsis thaliana GN=UXS6 PE=2 SV=1	1e-170	gi|115452245|ref|NP_001049723.1| Os03g0278000 [Oryza sativa Japonica Group] gi|18447934|dbj|BAB84334.1| UDP-glucuronic acid decarboxylase [Oryza sativa Japonica Group] gi|108707478|gb|ABF95273.1| RmlD substrate binding domain containing protein, expressed [Oryza sativa Japonica Group] gi|108707479|gb|ABF95274.1| RmlD substrate binding domain containing protein, expressed [Oryza sativa Japonica Gr…	0	B4FAG0_MAIZE/37-271 B4FAG0.1 PF01370.16;Epimerase;	3e-133	[G] Carbohydrate transport and metabolism ;[M] Cell wall/membrane/envelope biogenesis	osa:4332424	0	-	K01710	EC:4.2.1.46	ko00521(Streptomycin biosynthesis);ko00523(Polyketide sugar unit biosynthesis);ko01055(Biosynthesis of vancomycin group antibiotics)
osa-miR5077_1ss5GA	GTTCACGTCGGGTTCACCA	LOC_Os10g39220.1	4	253-270	261					4	0.98568	1	1	LOC_Os10g39220.1	1361	-	-	-	gi|297610841|ref|NP_001065174.2| Os10g0537500 [Oryza sativa Japonica Group] gi|255679588|dbj|BAF27088.2| Os10g0537500, partial [Oryza sativa Japonica Group]	1e-160	F2CPT0_HORVD/12-295 F2CPT0.1 PF06454.6;DUF1084;	1e-136	-	-	-	-	-	-	-
osa-miR159a.1	TTTGGATTGAAGGGAGCTCTG	LOC_Os06g40330.1	3.5	1418-1438	1429	4	0.939673	1	1	2	0.806774	2	2	LOC_Os06g40330.1	2410	myb proto-oncogene protein, plant	sp|Q0JIC2|GAM1_ORYSJ Transcription factor GAMYB OS=Oryza sativa subsp. japonica GN=GAM1 PE=2 SV=1	2e-46	gi|78096656|dbj|BAE46986.1| GAMYB-like1 [Oryza sativa Japonica Group]	0	C3SAA7_BRADI/247-308 C3SAA7.1 PF13921.1;Myb_DNA-bind_6;	1e-28	[K] Transcription	ath:AT2G32460	3e-47	GO:0005634(nucleus);GO:0003677(DNA binding);GO:0030154(cell differentiation);GO:0009908(flower development);GO:0006355(regulation of transcription, DNA-dependent);GO:0006351(transcription, DNA-dependent)	K09422	-	-
osa-miR530-5p_R+1	TGCATTTGCACCTGCACCTAC	LOC_Os04g51400.5	3	694-714	705	0	0.0149741	109	27.25	0	0.0179575	135	33.75	LOC_Os04g51400.5	1682	-	sp|Q9LT17|BBR_ARATH E3 ubiquitin ligase BIG BROTHER-related OS=Arabidopsis thaliana GN=BBR PE=2 SV=1	3e-15	gi|115460358|ref|NP_001053779.1| Os04g0603200 [Oryza sativa Japonica Group] gi|113565350|dbj|BAF15693.1| Os04g0603200 [Oryza sativa Japonica Group]	2e-121	B8ATT4_ORYSI/317-360 B8ATT4.1 PF13639.1;zf-RING_2;	6e-22	[O] Posttranslational modification, protein turnover, chaperones	-	-	GO:0004842(ubiquitin-protein ligase activity);GO:0008270(zinc ion binding);GO:0051865(protein autoubiquitination)	-	-	-
osa-miR530-5p_R+1	TGCATTTGCACCTGCACCTAC	LOC_Os01g56780.1	3	429-449	440	0	0.0149741	22	11	0	0.0179575	21	10.5	LOC_Os01g56780.1	3587	-	-	-	gi|53793371|dbj|BAD52952.1| unknown protein [Oryza sativa Japonica Group] gi|125572207|gb|EAZ13722.1| hypothetical protein OsJ_03645 [Oryza sativa Japonica Group]	0	Q5ZC03_ORYSJ/777-873 Q5ZC03.1 PF03126.13;Plus-3;	2e-50	-	-	-	-	-	-	-
PC-3p-35500_181	GCTTCTTAGAGGGACT	LOC_Os02g56850.3	3.5	997-1013	1004	2	0.99927	4	1	2	0.999387	2	0.5	LOC_Os02g56850.3	2160	glutathione reductase (NADPH)	sp|P48642|GSHRC_ORYSJ Glutathione reductase, cytosolic OS=Oryza sativa subsp. japonica GN=GRC2 PE=2 SV=2	0	gi|115449517|ref|NP_001048485.1| Os02g0813500 [Oryza sativa Japonica Group] gi|19860133|sp|P48642.2|GSHRC_ORYSJ RecName: Full=Glutathione reductase, cytosolic; Short=GR; Short=GRase gi|4106694|dbj|BAA36283.1| cytosolic glutathione reductase [Oryza sativa Japonica Group] gi|4153883|dbj|BAA37092.1| cytosolic glutathione reductase [Oryza sativa Japonica Group] gi|47847860|dbj|BAD21653.1| glutathione…	0	B4FWU6_MAIZE/23-340 B4FWU6.1 PF07992.9;Pyr_redox_2;	2e-168	[Q] Secondary metabolites biosynthesis, transport and catabolism	osa:4331112	0	GO:0050660(flavin adenine dinucleotide binding);GO:0004362(glutathione-disulfide reductase activity);GO:0050661(NADP binding);GO:0045454(cell redox homeostasis);GO:0006749(glutathione metabolic process)	K00383	EC:1.8.1.7	ko00480(Glutathione metabolism)
osa-MIR1851-p5_1ss1CT	TTCTTCTTCCTCCATCCTGCG	LOC_Os12g07420.1	4	200-219	210	4	1	1	0.5					LOC_Os12g07420.1	450	-	-	-	gi|77553778|gb|ABA96574.1| hypothetical protein LOC_Os12g07420 [Oryza sativa Japonica Group]	7e-42	-	-	-	-	-	-	-	-	-
osa-miR396a-5p	TTCCACAGCTTTCTTGAACTG	LOC_Os11g35030.2	3.5	1556-1577	1567	4	0.754385	1	0.5					LOC_Os11g35030.2	2524	-	sp|Q6AWY1|GRF8_ORYSJ Growth-regulating factor 8 OS=Oryza sativa subsp. japonica GN=GRF8 PE=2 SV=1	6e-152	gi|108864497|gb|ABG22524.1| expressed protein [Oryza sativa Japonica Group] gi|215736930|dbj|BAG95859.1| unnamed protein product [Oryza sativa Japonica Group]	1e-156	B7EU12_ORYSJ/20-65 B7EU12.1 PF08879.5;WRC;	3e-21	-	-	-	-	-	-	-
osa-miR396e-5p	TCCACAGGCTTTCTTGAACTG	LOC_Os02g47280.2	1	570-590	581					4	0.997595	1	0.5	LOC_Os02g47280.2	1624	-	sp|Q6ZIK5|GRF4_ORYSJ Growth-regulating factor 4 OS=Oryza sativa subsp. japonica GN=GRF4 PE=2 SV=1	1e-176	gi|115448127|ref|NP_001047843.1| Os02g0701300 [Oryza sativa Japonica Group] gi|75136070|sp|Q6ZIK5.1|GRF4_ORYSJ RecName: Full=Growth-regulating factor 4; Short=OsGRF4; AltName: Full=Transcription activator GRF4 gi|41052677|dbj|BAD07524.1| putative growth-regulating factor 1 [Oryza sativa Japonica Group] gi|51039837|tpg|DAA05208.1| TPA_exp: growth-regulating factor 4 [Oryza sativa (japonica cultiva…	5e-175	I1LJ60_SOYBN/89-134 I1LJ60.1 PF08879.5;WRC;	6e-20	-	-	-	-	-	-	-
PC-3p-18725_264	CTGCCGGCGATGCGCTC	LOC_Os01g09200.1	4	262-277	269	4	1	1	1					LOC_Os01g09200.1	2378	serine/threonine kinase 38	sp|Q5R8M1|STK38_PONAB Serine/threonine-protein kinase 38 OS=Pongo abelii GN=STK38 PE=1 SV=1	4e-116	gi|115434976|ref|NP_001042246.1| Os01g0186700 [Oryza sativa Japonica Group] gi|55771322|dbj|BAD72247.1| putative serine/threonine kinase 38 [Oryza sativa Japonica Group] gi|113531777|dbj|BAF04160.1| Os01g0186700 [Oryza sativa Japonica Group]	0	I1JTZ3_SOYBN/93-396 I1JTZ3.1 PF00069.20;Pkinase;	2e-152	[R] General function prediction only	ppp:PHYPADRAFT_131231	0	GO:0005737(cytoplasm);GO:0005524(ATP binding);GO:0004674(protein serine/threonine kinase activity);GO:0043407(negative regulation of MAP kinase activity)	K08790	EC:2.7.11.1	-
osa-miR1429-3p_L-1R+1	TTGCACGGGTTTGTATGTTGC	LOC_Os09g34060.1	4	996-1015	1007	2	0.584302	2	2					LOC_Os09g34060.1	2099	-	sp|Q69IL4|RF2A_ORYSJ Transcription factor RF2a OS=Oryza sativa subsp. japonica GN=RF2a PE=1 SV=1	9e-90	gi|68565720|sp|Q69IL4.1|RF2A_ORYSJ RecName: Full=Transcription factor RF2a gi|50725368|dbj|BAD34440.1| transcription activator RF2a-like [Oryza sativa Japonica Group] gi|50726244|dbj|BAD33820.1| transcription activator RF2a-like [Oryza sativa Japonica Group]	3e-88	G7IHV8_MEDTR/221-282 G7IHV8.1 PF00170.16;bZIP_1;	2e-13	-	-	-	GO:0005634(nucleus);GO:0046983(protein dimerization activity);GO:0043565(sequence-specific DNA binding);GO:0003700(sequence-specific DNA binding transcription factor activity)	-	-	-
osa-miR164d	TGGAGAAGCAGGGCACGTGCT	LOC_Os06g46270.1	1	954-974	965	2	0.623981	5	5	1	0.0131572	5	5	LOC_Os06g46270.1	1470	-	sp|Q84TE6|NAC22_ARATH NAC domain-containing protein 21/22 OS=Arabidopsis thaliana GN=NAC021 PE=1 SV=2	3e-69	gi|115469494|ref|NP_001058346.1| Os06g0675600 [Oryza sativa Japonica Group] gi|52076897|dbj|BAD45909.1| putative NAC domain protein NAC1 [Oryza sativa Japonica Group] gi|113596386|dbj|BAF20260.1| Os06g0675600 [Oryza sativa Japonica Group] gi|215686552|dbj|BAG88805.1| unnamed protein product [Oryza sativa Japonica Group]	3e-161	A3BEL3_ORYSJ/14-153 A3BEL3.1 PF02365.10;NAM;	5e-71	-	-	-	GO:0005634(nucleus);GO:0003677(DNA binding);GO:0003700(sequence-specific DNA binding transcription factor activity);GO:0009734(auxin mediated signaling pathway);GO:0048527(lateral root development);GO:0010072(primary shoot apical meristem specification)	-	-	-
osa-miR166b-3p	TCGGACCAGGCTTCATTCCCC	LOC_Os03g43930.1	3	955-975	966	2	0.946834	4	1.33333	0	0.0330928	26	8.66667	LOC_Os03g43930.1	3145	homeobox-leucine zipper protein	sp|Q6AST1|HOX32_ORYSJ Homeobox-leucine zipper protein HOX32 OS=Oryza sativa subsp. japonica GN=HOX32 PE=2 SV=1	0	gi|115454289|ref|NP_001050745.1| Os03g0640800 [Oryza sativa Japonica Group] gi|75119691|sp|Q6AST1.1|HOX32_ORYSJ RecName: Full=Homeobox-leucine zipper protein HOX32; AltName: Full=HD-ZIP protein HOX32; AltName: Full=Homeodomain transcription factor HOX32; AltName: Full=OsHox32 gi|50881435|gb|AAT85280.1| homeobox leucine-zipper protein, putative [Oryza sativa Japonica Group] gi|108710033|gb|ABF9782…	0	I1GQ25_BRADI/183-393 I1GQ25.1 PF01852.14;START;	6e-118	-	osa:4333544	0	GO:0005634(nucleus);GO:0043565(sequence-specific DNA binding);GO:0003700(sequence-specific DNA binding transcription factor activity)	K09338	-	-
PC-3p-35500_181	GCTTCTTAGAGGGACT	LOC_Os07g41810.3	3	1029-1043	1035					4	0.999993	1	0.166667	LOC_Os07g41810.3	1494	-	sp|Q9SYU4|PEX10_ARATH Peroxisome biogenesis factor 10 OS=Arabidopsis thaliana GN=PEX10 PE=1 SV=1	1e-12	gi|125559135|gb|EAZ04671.1| hypothetical protein OsI_26825 [Oryza sativa Indica Group]	6e-75	Q6YTX9_ORYSJ/43-286 Q6YTX9.1 PF04757.9;Pex2_Pex12;	2e-37	-	-	-	GO:0005829(cytosol);GO:0005778(peroxisomal membrane);GO:0005515(protein binding);GO:0008270(zinc ion binding);GO:0010381(attachment of peroxisome to chloroplast);GO:0009793(embryo development ending in seed dormancy);GO:0006635(fatty acid beta-oxidation);GO:0009853(photorespiration);GO:0016558(protein import into peroxisome matrix)	-	-	-
PC-3p-18730_326	AGAGGAAAAGAAAGCAAAAGC	LOC_Os03g58230.1	4	1551-1570	1561					4	1	1	1	LOC_Os03g58230.1	2052	-	-	-	gi|115455911|ref|NP_001051556.1| Os03g0796600 [Oryza sativa Japonica Group] gi|108711550|gb|ABF99345.1| uncharacterized plant-specific domain TIGR01615 family protein, expressed [Oryza sativa Japonica Group] gi|113550027|dbj|BAF13470.1| Os03g0796600 [Oryza sativa Japonica Group] gi|215740505|dbj|BAG97161.1| unnamed protein product [Oryza sativa Japonica Group]	3e-150	Q10C31_ORYSJ/86-306 Q10C31.1 PF04720.7;DUF506;	5e-112	-	-	-	-	-	-	-
PC-5p-284772_19	AGGCCTGCGGTCCGCC	LOC_Os02g30050.1	4	107-123	114	3	0.937132	4	2	2	1	14	7	LOC_Os02g30050.1	660	large subunit ribosomal protein L35e	sp|Q9M5L0|RL35_EUPES 60S ribosomal protein L35 OS=Euphorbia esula GN=RPL35 PE=2 SV=1	7e-49	gi|115446249|ref|NP_001046904.1| Os02g0503400 [Oryza sativa Japonica Group] gi|48716173|dbj|BAD23213.1| putative 60S ribosomal protein L35 [Oryza sativa Japonica Group] gi|48716298|dbj|BAD22912.1| putative 60S ribosomal protein L35 [Oryza sativa Japonica Group] gi|113536435|dbj|BAF08818.1| Os02g0503400 [Oryza sativa Japonica Group] gi|215765235|dbj|BAG86932.1| unnamed protein product [Oryza sativ…	2e-57	I1I9U7_BRADI/6-64 I1I9U7.1 PF00831.18;Ribosomal_L29;	5e-22	[J] Translation, ribosomal structure and biogenesis	osa:4329423	2e-58	GO:0005840(ribosome);GO:0003735(structural constituent of ribosome);GO:0006412(translation)	K02918	-	ko03010(Ribosome)
osa-miR159b	TTTGGATTGAAGGGAGCTCTG	LOC_Os01g59660.1	3.5	1260-1280	1271	0	0.0152099	44	11	0	0.01824	68	17	LOC_Os01g59660.1	2215	myb proto-oncogene protein, plant	sp|Q0JIC2|GAM1_ORYSJ Transcription factor GAMYB OS=Oryza sativa subsp. japonica GN=GAM1 PE=2 SV=1	0	gi|115440625|ref|NP_001044592.1| Os01g0812000 [Oryza sativa Japonica Group] gi|122241089|sp|Q0JIC2.1|GAM1_ORYSJ RecName: Full=Transcription factor GAMYB; AltName: Full=OsGAMyb gi|18844771|dbj|BAB85242.1| transcription factor GAMyb [Oryza sativa Japonica Group] gi|113534123|dbj|BAF06506.1| Os01g0812000 [Oryza sativa Japonica Group] gi|125572392|gb|EAZ13907.1| hypothetical protein OsJ_03832 [Oryza …	0	B9SHV5_RICCO/43-104 B9SHV5.1 PF13921.1;Myb_DNA-bind_6;	8e-27	[K] Transcription	ath:AT3G11440	5e-70	GO:0005634(nucleus);GO:0003677(DNA binding);GO:0030154(cell differentiation);GO:0009908(flower development);GO:0006355(regulation of transcription, DNA-dependent);GO:0006351(transcription, DNA-dependent)	K09422	-	-
osa-miR1848	CCTCGCCGGCGCGCGCGTGCA	LOC_Os09g23540.1	4	661-680	671	4	1	1	0.333333					LOC_Os09g23540.1	1577	mannitol dehydrogenase	sp|Q6ERW9|CAD8B_ORYSJ Probable cinnamyl alcohol dehydrogenase 8B OS=Oryza sativa subsp. japonica GN=CAD8B PE=3 SV=2	0	gi|257096333|sp|Q6ERW9.2|CAD8B_ORYSJ RecName: Full=Probable cinnamyl alcohol dehydrogenase 8B; Short=OsCAD8B gi|218202120|gb|EEC84547.1| hypothetical protein OsI_31293 [Oryza sativa Indica Group]	0	I1QNT0_ORYGL/270-394 I1QNT0.1 PF00107.21;ADH_zinc_N;	1e-60	[Q] Secondary metabolites biosynthesis, transport and catabolism	osa:4346989	3e-179	GO:0045551(cinnamyl-alcohol dehydrogenase activity);GO:0008270(zinc ion binding);GO:0009809(lignin biosynthetic process)	K00095	EC:1.1.1.255	-
osa-miR169i_R-1	TAGCCAAGGATGACTTGCCT	LOC_Os07g41720.2	3	1303-1322	1313					2	0.950473	2	1	LOC_Os07g41720.2	1564	nuclear transcription factor Y, alpha	sp|Q9SYH4|NFYA5_ARATH Nuclear transcription factor Y subunit A-5 OS=Arabidopsis thaliana GN=NFYA5 PE=2 SV=1	6e-26	gi|115473283|ref|NP_001060240.1| Os07g0608200 [Oryza sativa Japonica Group] gi|113611776|dbj|BAF22154.1| Os07g0608200 [Oryza sativa Japonica Group] gi|148921404|dbj|BAF64441.1| HAP2 subunit of HAP complex [Oryza sativa Japonica Group] gi|215678747|dbj|BAG95184.1| unnamed protein product [Oryza sativa Japonica Group]	8e-135	F2E347_HORVD/145-201 F2E347.1 PF02045.10;CBFB_NFYA;	6e-22	[K] Transcription	osa:4331796	7e-37	GO:0016602(CCAAT-binding factor complex);GO:0003677(DNA binding);GO:0003700(sequence-specific DNA binding transcription factor activity);GO:0009738(abscisic acid mediated signaling pathway);GO:0009785(blue light signaling pathway);GO:0045892(negative regulation of transcription, DNA-dependent);GO:0009414(response to water deprivation)	K08064	-	ko04612(Antigen processing and presentation)
osa-miR396e-5p	TCCACAGGCTTTCTTGAACTG	LOC_Os06g02560.3	1	625-645	636	2	0.985571	2	0.666667	4	0.997595	1	0.333333	LOC_Os06g02560.3	1703	-	sp|Q6AWY4|GRF5_ORYSJ Growth-regulating factor 5 OS=Oryza sativa subsp. japonica GN=GRF5 PE=2 SV=1	2e-174	gi|115466038|ref|NP_001056618.1| Os06g0116200 [Oryza sativa Japonica Group] gi|75120357|sp|Q6AWY4.1|GRF5_ORYSJ RecName: Full=Growth-regulating factor 5; Short=OsGRF5; AltName: Full=Transcription activator GRF5 gi|51039839|tpg|DAA05209.1| TPA_exp: growth-regulating factor 5 [Oryza sativa (japonica cultivar-group)] gi|55296197|dbj|BAD67915.1| putative growth-regulating factor 1 [Oryza sativa Japoni…	6e-173	I1LJ60_SOYBN/89-134 I1LJ60.1 PF08879.5;WRC;	6e-20	-	-	-	-	-	-	-
PC-3p-35500_181	GCTTCTTAGAGGGACT	LOC_Os01g20940.1	4	3072-3087	3078	4	1	1	1	4	1	1	1	LOC_Os01g20940.1	3533	slingshot	sp|Q75QN6|DPHS1_ARATH Dual specificity protein phosphatase PHS1 OS=Arabidopsis thaliana GN=PHS1 PE=1 SV=1	0	gi|297596645|ref|NP_001042862.2| Os01g0311500 [Oryza sativa Japonica Group] gi|255673167|dbj|BAF04776.2| Os01g0311500, partial [Oryza sativa Japonica Group]	0	Q0JNA2_ORYSJ/188-461 Q0JNA2.1 PF09192.5;Act-Frag_cataly;	8e-127	[V] Defense mechanisms	ath:AT3G23610	2e-19	-	K05766	-	ko04810(Regulation of actin cytoskeleton)
osa-miR166k-3p	TCGGACCAGGCTTCAATCCCT	LOC_Os10g33960.2	2.5	697-716	707	0	0.0213227	20	3.41667	0	0.0255546	40	7.58333	LOC_Os10g33960.2	3002	homeobox-leucine zipper protein	sp|Q9AV49|HOX9_ORYSJ Homeobox-leucine zipper protein HOX9 OS=Oryza sativa subsp. japonica GN=HOX9 PE=2 SV=1	0	gi|115482560|ref|NP_001064873.1| Os10g0480200 [Oryza sativa Japonica Group] gi|75168160|sp|Q9AV49.1|HOX9_ORYSJ RecName: Full=Homeobox-leucine zipper protein HOX9; AltName: Full=HD-ZIP protein HOX9; AltName: Full=Homeodomain transcription factor HOX9; AltName: Full=OsHB2; AltName: Full=OsHox9 gi|13384370|gb|AAK21338.1|AC024594_2 putative homeodomain-leucine zipper protein [Oryza sativa Japonica Gr…	0	Q6RF30_MAIZE/164-374 Q6RF30.1 PF01852.14;START;	3e-105	-	ath:AT5G60690	0	GO:0005634(nucleus);GO:0043565(sequence-specific DNA binding);GO:0003700(sequence-specific DNA binding transcription factor activity)	K09338	-	-
osa-miR1848	CCTCGCCGGCGCGCGCGTGCA	LOC_Os09g23550.2	4	1045-1064	1055	4	1	1	0.333333					LOC_Os09g23550.2	2091	mannitol dehydrogenase	sp|Q6ERW7|CAD8C_ORYSJ Probable cinnamyl alcohol dehydrogenase 8C OS=Oryza sativa subsp. japonica GN=CAD8C PE=2 SV=2	3e-174	gi|257096334|sp|Q6ERW7.2|CAD8C_ORYSJ RecName: Full=Probable cinnamyl alcohol dehydrogenase 8C; Short=OsCAD8C gi|218202121|gb|EEC84548.1| hypothetical protein OsI_31294 [Oryza sativa Indica Group] gi|222641530|gb|EEE69662.1| hypothetical protein OsJ_29283 [Oryza sativa Japonica Group]	1e-172	I1QNT1_ORYGL/107-225 I1QNT1.1 PF08240.7;ADH_N;	4e-60	[Q] Secondary metabolites biosynthesis, transport and catabolism	osa:4346989	6e-158	GO:0045551(cinnamyl-alcohol dehydrogenase activity);GO:0008270(zinc ion binding);GO:0009809(lignin biosynthetic process)	K00095	EC:1.1.1.255	-
osa-miR156j_L+1	TTGACAGAAGAGAGTGAGCAC	LOC_Os07g32170.1	3	852-872	863	4	0.694136	1	0.5					LOC_Os07g32170.1	1643	-	sp|Q6Z461|SPL13_ORYSJ Squamosa promoter-binding-like protein 13 OS=Oryza sativa subsp. japonica GN=SPL13 PE=2 SV=1	1e-65	gi|297725707|ref|NP_001175217.1| Os07g0505200 [Oryza sativa Japonica Group] gi|75133606|sp|Q6Z461.1|SPL13_ORYSJ RecName: Full=Squamosa promoter-binding-like protein 13 gi|34394700|dbj|BAC84006.1| putative squamosa-promoter binding protein [Oryza sativa Japonica Group] gi|218199683|gb|EEC82110.1| hypothetical protein OsI_26129 [Oryza sativa Indica Group] gi|255677796|dbj|BAH93945.1| Os07g0505200 […	6e-64	B9T4B7_RICCO/72-150 B9T4B7.1 PF03110.9;SBP;	2e-32	-	-	-	GO:0005634(nucleus);GO:0003677(DNA binding);GO:0046872(metal ion binding);GO:0006355(regulation of transcription, DNA-dependent);GO:0006351(transcription, DNA-dependent)	-	-	-
osa-miR156d_L+1	TTGACAGAAGAGAGTGAGCAC	LOC_Os07g32170.1	3	852-872	863	4	0.694136	1	0.5					LOC_Os07g32170.1	1643	-	sp|Q6Z461|SPL13_ORYSJ Squamosa promoter-binding-like protein 13 OS=Oryza sativa subsp. japonica GN=SPL13 PE=2 SV=1	1e-65	gi|297725707|ref|NP_001175217.1| Os07g0505200 [Oryza sativa Japonica Group] gi|75133606|sp|Q6Z461.1|SPL13_ORYSJ RecName: Full=Squamosa promoter-binding-like protein 13 gi|34394700|dbj|BAC84006.1| putative squamosa-promoter binding protein [Oryza sativa Japonica Group] gi|218199683|gb|EEC82110.1| hypothetical protein OsI_26129 [Oryza sativa Indica Group] gi|255677796|dbj|BAH93945.1| Os07g0505200 […	6e-64	B9T4B7_RICCO/72-150 B9T4B7.1 PF03110.9;SBP;	2e-32	-	-	-	GO:0005634(nucleus);GO:0003677(DNA binding);GO:0046872(metal ion binding);GO:0006355(regulation of transcription, DNA-dependent);GO:0006351(transcription, DNA-dependent)	-	-	-
PC-5p-284772_19	AGGCCTGCGGTCCGCC	LOC_Os05g33390.1	4	4179-4194	4185	4	1	1	1					LOC_Os05g33390.1	4278	-	sp|Q9LT02|ATY1_ARATH Probable cation-transporting ATPase OS=Arabidopsis thaliana GN=At5g23630 PE=2 SV=1	0	gi|357133719|ref|XP_003568471.1| PREDICTED: probable cation-transporting ATPase-like [Brachypodium distachyon]	0	I1PVH6_ORYGL/513-845 I1PVH6.1 PF12710.2;HAD;	0	[P] Inorganic ion transport and metabolism	ath:AT5G23630	0	GO:0005783(endoplasmic reticulum);GO:0016021(integral to membrane);GO:0005886(plasma membrane);GO:0005524(ATP binding);GO:0015662(ATPase activity, coupled to transmembrane movement of ions, phosphorylative mechanism);GO:0019829(cation-transporting ATPase activity);GO:0046872(metal ion binding);GO:0006754(ATP biosynthetic process);GO:0006875(cellular metal ion homeostasis);GO:0016036(cellular resp…	K01552	-	-
osa-MIR169l-p3	GGCAGTCTCCTTGGCTAGC	LOC_Os08g23710.1	2	836-854	845	2	0.424063	3	2.33333	2	0.43169	10	3.33333	LOC_Os08g23710.1	1205	large subunit ribosomal protein L7Ae	sp|P35685|RL7A_ORYSJ 60S ribosomal protein L7a OS=Oryza sativa subsp. japonica GN=RPL7A PE=2 SV=1	6e-114	gi|115475908|ref|NP_001061550.1| Os08g0326400 [Oryza sativa Japonica Group] gi|115480049|ref|NP_001063618.1| Os09g0507800 [Oryza sativa Japonica Group] gi|548774|sp|P35685.1|RL7A_ORYSJ RecName: Full=60S ribosomal protein L7a gi|315113253|pdb|3IZR|H Chain H, Localization Of The Large Subunit Ribosomal Proteins Into A 5.5 A Cryo-Em Map Of Triticum Aestivum Translating 80s Ribosome gi|303855|dbj|BAA…	2e-112	F2DE13_HORVD/114-209 F2DE13.1 PF01248.21;Ribosomal_L7Ae;	5e-47	[J] Translation, ribosomal structure and biogenesis	osa:4345279	2e-113	GO:0042254(ribosome biogenesis)	K02936	-	ko03010(Ribosome)
osa-miR160d-5p	TGCCTGGCTCCCTGTATGCCA	LOC_Os06g47150.3	1	1811-1831	1822	0	0.0245984	178	44.45	0	0.0294706	643	160.2	LOC_Os06g47150.3	2993	-	sp|Q653H7|ARFR_ORYSJ Auxin response factor 18 OS=Oryza sativa subsp. japonica GN=ARF18 PE=2 SV=1	0	gi|115469600|ref|NP_001058399.1| Os06g0685700 [Oryza sativa Japonica Group] gi|75253259|sp|Q653H7.1|ARFR_ORYSJ RecName: Full=Auxin response factor 18; AltName: Full=OsARF10 gi|52076670|dbj|BAD45570.1| putative auxin response factor 10 [Oryza sativa Japonica Group] gi|52077007|dbj|BAD46040.1| putative auxin response factor 10 [Oryza sativa Japonica Group] gi|113596439|dbj|BAF20313.1| Os06g0685700 …	0	B9FQJ8_ORYSJ/432-630 B9FQJ8.1 PF02309.11;AUX_IAA;	4e-109	-	-	-	GO:0005634(nucleus);GO:0003677(DNA binding);GO:0046983(protein dimerization activity);GO:0009734(auxin mediated signaling pathway);GO:0006355(regulation of transcription, DNA-dependent);GO:0006351(transcription, DNA-dependent)	-	-	-
PC-5p-18203_331	AAAATGGATGGCGCTGA	LOC_Os10g42870.2	4	1884-1900	1891					4	1	1	0.5	LOC_Os10g42870.2	2109	proton-dependent oligopeptide transporter, POT family	sp|P46032|PTR2_ARATH Peptide transporter PTR2 OS=Arabidopsis thaliana GN=PTR2 PE=1 SV=1	7e-98	gi|78709065|gb|ABB48040.1| POT family protein, expressed [Oryza sativa Japonica Group]	0	A2ZAL9_ORYSI/99-498 A2ZAL9.1 PF00854.16;PTR2;	0	[E] Amino acid transport and metabolism	vvi:100262103	3e-85	GO:0016021(integral to membrane);GO:0000325(plant-type vacuole);GO:0005774(vacuolar membrane);GO:0042936(dipeptide transporter activity);GO:0015334(high affinity oligopeptide transporter activity);GO:0042937(tripeptide transporter activity);GO:0015031(protein transport)	K03305	-	-
osa-miR169h_R-1	TAGCCAAGGATGACTTGCCT	LOC_Os05g25180.1	4	1271-1291	1282	4	0.602026	1	1					LOC_Os05g25180.1	2162	-	sp|Q96EX2|RNFT2_HUMAN RING finger and transmembrane domain-containing protein 2 OS=Homo sapiens GN=RNFT2 PE=2 SV=2	8e-33	gi|218196536|gb|EEC78963.1| hypothetical protein OsI_19432 [Oryza sativa Indica Group]	3e-157	Q0DJ87_ORYSJ/400-440 Q0DJ87.1 PF13639.1;zf-RING_2;	5e-19	[S] Function unknown	-	-	GO:0016021(integral to membrane);GO:0008270(zinc ion binding)	-	-	-
osa-miR166c-3p	TCGGACCAGGCTTCATTCCCC	LOC_Os03g43930.2	3	955-975	966	2	0.946834	4	1.33333	0	0.0330928	26	8.66667	LOC_Os03g43930.2	3136	homeobox-leucine zipper protein	sp|Q6AST1|HOX32_ORYSJ Homeobox-leucine zipper protein HOX32 OS=Oryza sativa subsp. japonica GN=HOX32 PE=2 SV=1	0	gi|115454289|ref|NP_001050745.1| Os03g0640800 [Oryza sativa Japonica Group] gi|75119691|sp|Q6AST1.1|HOX32_ORYSJ RecName: Full=Homeobox-leucine zipper protein HOX32; AltName: Full=HD-ZIP protein HOX32; AltName: Full=Homeodomain transcription factor HOX32; AltName: Full=OsHox32 gi|50881435|gb|AAT85280.1| homeobox leucine-zipper protein, putative [Oryza sativa Japonica Group] gi|108710033|gb|ABF9782…	0	I1GQ25_BRADI/183-393 I1GQ25.1 PF01852.14;START;	6e-118	-	osa:4333544	0	GO:0005634(nucleus);GO:0043565(sequence-specific DNA binding);GO:0003700(sequence-specific DNA binding transcription factor activity)	K09338	-	-
osa-MIR1437-p3	CTAGGCACTGTTTCCTCCCTC	LOC_Os06g08530.5	4	2753-2772	2764					4	0.825947	1	0.2	LOC_Os06g08530.5	3697	ubiquitin carboxyl-terminal hydrolase 36/42	sp|Q9FPS4|UBP23_ARATH Ubiquitin carboxyl-terminal hydrolase 23 OS=Arabidopsis thaliana GN=UBP23 PE=2 SV=2	3e-120	gi|115466786|ref|NP_001056992.1| Os06g0184300 [Oryza sativa Japonica Group] gi|55773912|dbj|BAD72517.1| putative ubiquitin-specific protease 23 [Oryza sativa Japonica Group] gi|113595032|dbj|BAF18906.1| Os06g0184300 [Oryza sativa Japonica Group]	0	Q5SMN5_ORYSJ/58-360 Q5SMN5.1 PF00443.24;UCH;	2e-167	[O] Posttranslational modification, protein turnover, chaperones	osa:4340327	0	GO:0008234(cysteine-type peptidase activity);GO:0004221(ubiquitin thiolesterase activity);GO:0006511(ubiquitin-dependent protein catabolic process)	K11855	EC:3.1.2.15	-
PC-5p-36947_173	TTGGCGCCGAACTTAGACACC	LOC_Os02g35010.1	4	458-477	468					4	0.393192	1	1	LOC_Os02g35010.1	2636	mitogen-activated protein kinase kinase kinase	sp|Q9CAD5|YODA_ARATH Mitogen-activated protein kinase kinase kinase YODA OS=Arabidopsis thaliana GN=YDA PE=1 SV=1	2e-104	gi|297599421|ref|NP_001047125.2| Os02g0555900 [Oryza sativa Japonica Group] gi|255670999|dbj|BAF09039.2| Os02g0555900 [Oryza sativa Japonica Group]	0	Q0E0E9_ORYSJ/280-536 Q0E0E9.2 PF00069.20;Pkinase;	2e-148	[T] Signal transduction mechanisms	yli:YALI0F13629g	6e-63	-	K11228	EC:2.7.11.-	ko04011(MAPK signaling pathway - yeast)
PC-5p-187365_25	TGGCGCTGAACTTAGACACCTTAG	LOC_Os06g48570.1	3	846-869	860	4	0.326234	1	1					LOC_Os06g48570.1	2572	-	sp|Q9LU72|PPA28_ARATH Probable inactive purple acid phosphatase 28 OS=Arabidopsis thaliana GN=PAP28 PE=2 SV=1	1e-130	gi|125556637|gb|EAZ02243.1| hypothetical protein OsI_24342 [Oryza sativa Indica Group] gi|215769245|dbj|BAH01474.1| unnamed protein product [Oryza sativa Japonica Group]	0	Q0D9U0_ORYSJ/56-304 Q0D9U0.2 PF00149.23;Metallophos;	3e-141	[R] General function prediction only	afm:AFUA_4G12720	9e-45	GO:0005576(extracellular region);GO:0016787(hydrolase activity);GO:0046872(metal ion binding)	K01175	-	-
osa-miR169g_R-1	TAGCCAAGGATGACTTGCCT	LOC_Os07g41720.2	3	1303-1322	1313					2	0.950473	2	1	LOC_Os07g41720.2	1564	nuclear transcription factor Y, alpha	sp|Q9SYH4|NFYA5_ARATH Nuclear transcription factor Y subunit A-5 OS=Arabidopsis thaliana GN=NFYA5 PE=2 SV=1	6e-26	gi|115473283|ref|NP_001060240.1| Os07g0608200 [Oryza sativa Japonica Group] gi|113611776|dbj|BAF22154.1| Os07g0608200 [Oryza sativa Japonica Group] gi|148921404|dbj|BAF64441.1| HAP2 subunit of HAP complex [Oryza sativa Japonica Group] gi|215678747|dbj|BAG95184.1| unnamed protein product [Oryza sativa Japonica Group]	8e-135	F2E347_HORVD/145-201 F2E347.1 PF02045.10;CBFB_NFYA;	6e-22	[K] Transcription	osa:4331796	7e-37	GO:0016602(CCAAT-binding factor complex);GO:0003677(DNA binding);GO:0003700(sequence-specific DNA binding transcription factor activity);GO:0009738(abscisic acid mediated signaling pathway);GO:0009785(blue light signaling pathway);GO:0045892(negative regulation of transcription, DNA-dependent);GO:0009414(response to water deprivation)	K08064	-	ko04612(Antigen processing and presentation)
osa-miR395k_L-1	TGAAGTGTTTGGGGGAACTC	LOC_Os10g35870.1	4	651-671	662	4	0.841616	1	1	3	0.097884	2	2	LOC_Os10g35870.1	1048	dihydrofolate reductase	sp|Q9M2Z4|MSBP2_ARATH Membrane steroid-binding protein 2 OS=Arabidopsis thaliana GN=MSBP2 PE=1 SV=1	6e-51	gi|115482800|ref|NP_001064993.1| Os10g0502600 [Oryza sativa Japonica Group] gi|10140799|gb|AAG13629.1|AC078840_20 putative steroid membrane binding protein [Oryza sativa Japonica Group] gi|110289351|gb|ABB47845.2| Membrane steroid binding protein 1, putative, expressed [Oryza sativa Japonica Group] gi|113639602|dbj|BAF26907.1| Os10g0502600 [Oryza sativa Japonica Group] gi|215697473|dbj|BAG91467.1…	3e-61	F2CS48_HORVD/70-167 F2CS48.1 PF00173.23;Cyt-b5;	3e-43	[R] General function prediction only	uma:UM06281.1	4e-12	GO:0009535(chloroplast thylakoid membrane);GO:0016021(integral to membrane);GO:0005634(nucleus);GO:0005886(plasma membrane);GO:0020037(heme binding);GO:0005496(steroid binding)	K00287	EC:1.5.1.3	ko00670(One carbon pool by folate);ko00790(Folate biosynthesis)
osa-miR395a_L-1	TGAAGTGCTTGGGGGAACTC	LOC_Os05g44290.1	4	2187-2206	2197	4	0.990017	1	0.25					LOC_Os05g44290.1	2736	sterile alpha motif and leucine zipper containing kinase AZK	sp|Q2MHE4|HT1_ARATH Serine/threonine-protein kinase HT1 OS=Arabidopsis thaliana GN=HT1 PE=1 SV=1	3e-78	gi|115464923|ref|NP_001056061.1| Os05g0519200 [Oryza sativa Japonica Group] gi|113579612|dbj|BAF17975.1| Os05g0519200 [Oryza sativa Japonica Group] gi|125553010|gb|EAY98719.1| hypothetical protein OsI_20651 [Oryza sativa Indica Group] gi|222632253|gb|EEE64385.1| hypothetical protein OsJ_19227 [Oryza sativa Japonica Group]	0	I1PXC0_ORYGL/293-549 I1PXC0.1 PF07714.12;Pkinase_Tyr;	1e-138	[T] Signal transduction mechanisms	ath:AT5G11850	2e-41	GO:0005524(ATP binding);GO:0004674(protein serine/threonine kinase activity);GO:0010119(regulation of stomatal movement)	K04424	EC:2.7.11.25	ko04010(MAPK signaling pathway);ko04530(Tight junction)
osa-miR396c-5p	TTCCACAGCTTTCTTGAACTT	LOC_Os02g48080.1	4	1123-1144	1135					4	0.998058	1	1	LOC_Os02g48080.1	1728	-	sp|Q9SXB8|Y1133_ARATH G-type lectin S-receptor-like serine/threonine-protein kinase At1g11330 OS=Arabidopsis thaliana GN=At1g11330 PE=1 SV=3	3e-105	gi|115448231|ref|NP_001047895.1| Os02g0710500 [Oryza sativa Japonica Group] gi|41052643|dbj|BAD07491.1| receptor protein kinase-like [Oryza sativa Japonica Group] gi|41052859|dbj|BAD07773.1| receptor protein kinase-like [Oryza sativa Japonica Group] gi|113537426|dbj|BAF09809.1| Os02g0710500 [Oryza sativa Japonica Group] gi|125583428|gb|EAZ24359.1| hypothetical protein OsJ_08111 [Oryza sativa Japo…	0	A2X8U1_ORYSI/101-372 A2X8U1.1 PF07714.12;Pkinase_Tyr;	7e-154	-	ath:AT4G35600	9e-54	GO:0016021(integral to membrane);GO:0044459(plasma membrane part);GO:0005524(ATP binding);GO:0005516(calmodulin binding);GO:0004674(protein serine/threonine kinase activity);GO:0004872(receptor activity);GO:0005529(sugar binding);GO:0048544(recognition of pollen)	K00924	-	-
osa-miR166l-3p	TCGGACCAGGCTTCAATCCCT	LOC_Os03g43930.2	2.5	956-975	966	2	0.895356	4	1.33333	0	0.0255546	26	8.66667	LOC_Os03g43930.2	3136	homeobox-leucine zipper protein	sp|Q6AST1|HOX32_ORYSJ Homeobox-leucine zipper protein HOX32 OS=Oryza sativa subsp. japonica GN=HOX32 PE=2 SV=1	0	gi|115454289|ref|NP_001050745.1| Os03g0640800 [Oryza sativa Japonica Group] gi|75119691|sp|Q6AST1.1|HOX32_ORYSJ RecName: Full=Homeobox-leucine zipper protein HOX32; AltName: Full=HD-ZIP protein HOX32; AltName: Full=Homeodomain transcription factor HOX32; AltName: Full=OsHox32 gi|50881435|gb|AAT85280.1| homeobox leucine-zipper protein, putative [Oryza sativa Japonica Group] gi|108710033|gb|ABF9782…	0	I1GQ25_BRADI/183-393 I1GQ25.1 PF01852.14;START;	6e-118	-	osa:4333544	0	GO:0005634(nucleus);GO:0043565(sequence-specific DNA binding);GO:0003700(sequence-specific DNA binding transcription factor activity)	K09338	-	-
osa-miR160b-5p_L+1R-1	GTGCCTGGCTCCCTGTATGCC	LOC_Os06g47150.3	0.5	1812-1832	1823	2	0.939731	5	1.25	2	0.943686	9	2.25	LOC_Os06g47150.3	2993	-	sp|Q653H7|ARFR_ORYSJ Auxin response factor 18 OS=Oryza sativa subsp. japonica GN=ARF18 PE=2 SV=1	0	gi|115469600|ref|NP_001058399.1| Os06g0685700 [Oryza sativa Japonica Group] gi|75253259|sp|Q653H7.1|ARFR_ORYSJ RecName: Full=Auxin response factor 18; AltName: Full=OsARF10 gi|52076670|dbj|BAD45570.1| putative auxin response factor 10 [Oryza sativa Japonica Group] gi|52077007|dbj|BAD46040.1| putative auxin response factor 10 [Oryza sativa Japonica Group] gi|113596439|dbj|BAF20313.1| Os06g0685700 …	0	B9FQJ8_ORYSJ/432-630 B9FQJ8.1 PF02309.11;AUX_IAA;	4e-109	-	-	-	GO:0005634(nucleus);GO:0003677(DNA binding);GO:0046983(protein dimerization activity);GO:0009734(auxin mediated signaling pathway);GO:0006355(regulation of transcription, DNA-dependent);GO:0006351(transcription, DNA-dependent)	-	-	-
osa-miR164b	TGGAGAAGCAGGGCACGTGCA	LOC_Os12g41680.1	2	911-931	922	2	0.562919	4	4	2	0.571572	2	2	LOC_Os12g41680.1	1532	-	sp|Q84TE6|NAC22_ARATH NAC domain-containing protein 21/22 OS=Arabidopsis thaliana GN=NAC021 PE=1 SV=2	1e-60	gi|115489522|ref|NP_001067248.1| Os12g0610600 [Oryza sativa Japonica Group] gi|77556571|gb|ABA99367.1| salicylic acid-induced protein 19, putative, expressed [Oryza sativa Japonica Group] gi|113649755|dbj|BAF30267.1| Os12g0610600 [Oryza sativa Japonica Group] gi|125580037|gb|EAZ21183.1| hypothetical protein OsJ_36832 [Oryza sativa Japonica Group]	5e-142	I1R7R9_ORYGL/14-143 I1R7R9.1 PF02365.10;NAM;	7e-73	-	-	-	GO:0005634(nucleus);GO:0003677(DNA binding);GO:0003700(sequence-specific DNA binding transcription factor activity);GO:0009734(auxin mediated signaling pathway);GO:0048527(lateral root development);GO:0010072(primary shoot apical meristem specification)	-	-	-
osa-miR169o	TAGCCAAGAATGACTTGCCTA	LOC_Os03g48970.3	3	1935-1955	1946	2	0.594598	10	2.5	2	0.603346	21	5.25	LOC_Os03g48970.3	2293	nuclear transcription factor Y, alpha	sp|Q945M9|NFYA9_ARATH Nuclear transcription factor Y subunit A-9 OS=Arabidopsis thaliana GN=NFYA9 PE=2 SV=1	1e-32	gi|115454757|ref|NP_001050979.1| Os03g0696300 [Oryza sativa Japonica Group] gi|108710554|gb|ABF98349.1| CCAAT-binding transcription factor subunit B family protein, expressed [Oryza sativa Japonica Group] gi|108710555|gb|ABF98350.1| CCAAT-binding transcription factor subunit B family protein, expressed [Oryza sativa Japonica Group] gi|108710556|gb|ABF98351.1| CCAAT-binding transcription factor su…	3e-117	I1M0X4_SOYBN/148-204 I1M0X4.1 PF02045.10;CBFB_NFYA;	2e-23	[K] Transcription	osa:4331796	3e-33	GO:0016602(CCAAT-binding factor complex);GO:0003677(DNA binding);GO:0003700(sequence-specific DNA binding transcription factor activity);GO:0045892(negative regulation of transcription, DNA-dependent)	K08064	-	ko04612(Antigen processing and presentation)
PC-3p-1547074_1	AGGGATGGGGAATTAG	LOC_Os06g01360.1	2.5	1659-1675	1666					4	0.986182	1	0.5	LOC_Os06g01360.1	2203	homogentisate 1,2-dioxygenase	sp|Q5VRH4|HGD_ORYSJ Homogentisate 1,2-dioxygenase OS=Oryza sativa subsp. japonica GN=HGO PE=2 SV=1	0	gi|115465882|ref|NP_001056540.1| Os06g0103300 [Oryza sativa Japonica Group] gi|75252057|sp|Q5VRH4.1|HGD_ORYSJ RecName: Full=Homogentisate 1,2-dioxygenase; AltName: Full=Homogentisate oxygenase; AltName: Full=Homogentisic acid oxidase; AltName: Full=Homogentisicase gi|55296759|dbj|BAD67951.1| putative homogentisate 1,2-dioxygenase [Oryza sativa Japonica Group] gi|113594580|dbj|BAF18454.1| Os06g010…	0	I1PYQ2_ORYGL/23-455 I1PYQ2.1 PF04209.8;HgmA;	0	[E] Amino acid transport and metabolism	osa:4339844	0	GO:0004411(homogentisate 1,2-dioxygenase activity);GO:0046872(metal ion binding);GO:0006559(L-phenylalanine catabolic process);GO:0006572(tyrosine catabolic process)	K00451	EC:1.13.11.5	ko00350(Tyrosine metabolism);ko00643(Styrene degradation)
osa-miR1848	CCTCGCCGGCGCGCGCGTGCA	LOC_Os06g06530.1	3.5	123-144	134	4	1	1	1					LOC_Os06g06530.1	1074	-	-	-	gi|218197634|gb|EEC80061.1| hypothetical protein OsI_21768 [Oryza sativa Indica Group]	2e-85	-	-	-	-	-	-	-	-	-
osa-miR169k_R-1	TAGCCAAGGATGACTTGCCT	LOC_Os12g42400.3	2.5	1248-1267	1258	0	0.0119026	3	1					LOC_Os12g42400.3	1742	nuclear transcription factor Y, alpha	sp|Q8LFU0|NFYAA_ARATH Nuclear transcription factor Y subunit A-10 OS=Arabidopsis thaliana GN=NFYA10 PE=2 SV=2	1e-18	gi|115489612|ref|NP_001067293.1| Os12g0618600 [Oryza sativa Japonica Group] gi|77557086|gb|ABA99882.1| CCAAT-binding transcription factor subunit B family protein, expressed [Oryza sativa Japonica Group] gi|113649800|dbj|BAF30312.1| Os12g0618600 [Oryza sativa Japonica Group] gi|148921402|dbj|BAF64440.1| HAP2 subunit of HAP complex [Oryza sativa Japonica Group] gi|215707156|dbj|BAG93616.1| unnamed…	3e-152	I1IGB5_BRADI/170-226 I1IGB5.1 PF02045.10;CBFB_NFYA;	6e-12	[K] Transcription	osa:4331796	4e-14	GO:0016602(CCAAT-binding factor complex);GO:0003677(DNA binding);GO:0003700(sequence-specific DNA binding transcription factor activity)	K08064	-	ko04612(Antigen processing and presentation)
PC-5p-705811_3	TCAGCGCGACGGAATC	LOC_Os04g54474.1	4	1456-1470	1462	4	1	1	0.333333					LOC_Os04g54474.1	2051	plant G-box-binding factor	sp|Q39162|TGA4_ARATH Transcription factor TGA4 OS=Arabidopsis thaliana GN=TGA4 PE=1 SV=2	2e-92	gi|215707143|dbj|BAG93603.1| unnamed protein product [Oryza sativa Japonica Group]	0	A2XY14_ORYSI/151-232 A2XY14.1 PF14144.1;DOG1;	1e-40	-	ath:AT5G10030	6e-92	GO:0005634(nucleus);GO:0046983(protein dimerization activity);GO:0043565(sequence-specific DNA binding);GO:0003700(sequence-specific DNA binding transcription factor activity);GO:0042742(defense response to bacterium);GO:0009409(response to cold)	K09060	-	-
osa-miR169b	CAGCCAAGGATGACTTGCCGG	LOC_Os07g41720.1	3.5	1169-1189	1180					2	0.943686	2	1	LOC_Os07g41720.1	1431	nuclear transcription factor Y, alpha	sp|Q9SYH4|NFYA5_ARATH Nuclear transcription factor Y subunit A-5 OS=Arabidopsis thaliana GN=NFYA5 PE=2 SV=1	6e-26	gi|115473283|ref|NP_001060240.1| Os07g0608200 [Oryza sativa Japonica Group] gi|113611776|dbj|BAF22154.1| Os07g0608200 [Oryza sativa Japonica Group] gi|148921404|dbj|BAF64441.1| HAP2 subunit of HAP complex [Oryza sativa Japonica Group] gi|215678747|dbj|BAG95184.1| unnamed protein product [Oryza sativa Japonica Group]	7e-135	F2E347_HORVD/145-201 F2E347.1 PF02045.10;CBFB_NFYA;	5e-22	[K] Transcription	osa:4331796	6e-37	GO:0016602(CCAAT-binding factor complex);GO:0003677(DNA binding);GO:0003700(sequence-specific DNA binding transcription factor activity);GO:0009738(abscisic acid mediated signaling pathway);GO:0009785(blue light signaling pathway);GO:0045892(negative regulation of transcription, DNA-dependent);GO:0009414(response to water deprivation)	K08064	-	ko04612(Antigen processing and presentation)
PC-5p-215441_30	CCTCCGCAGCTAGCTTC	LOC_Os02g35630.1	4	1858-1874	1865	2	1	3	3	3	0.800882	2	2	LOC_Os02g35630.1	2437	ATP-dependent Clp protease ATP-binding subunit ClpX	sp|A1S4X6|CLPX_SHEAM ATP-dependent Clp protease ATP-binding subunit ClpX OS=Shewanella amazonensis (strain ATCC BAA-1098 / SB2B) GN=clpX PE=3 SV=1	7e-108	gi|215769357|dbj|BAH01586.1| unnamed protein product [Oryza sativa Japonica Group] gi|218190998|gb|EEC73425.1| hypothetical protein OsI_07697 [Oryza sativa Indica Group]	0	Q9FK07_ARATH/221-427 Q9FK07.1 PF07724.9;AAA_2;	2e-102	[O] Posttranslational modification, protein turnover, chaperones	osa:4329696	0	GO:0005524(ATP binding);GO:0016887(ATPase activity);GO:0046983(protein dimerization activity);GO:0051082(unfolded protein binding);GO:0008270(zinc ion binding);GO:0006457(protein folding)	K03544	-	ko04112(Cell cycle - Caulobacter)
PC-3p-779969_7	AAATTGGTTCCTGGCCCGGAA	LOC_Os06g41010.1	4	350-369	360					2	0.51286	2	0.666667	LOC_Os06g41010.1	1345	AN1-type zinc finger and ubiquitin domain-containing protein 1	sp|A3BDI8|SAP8_ORYSJ Zinc finger A20 and AN1 domain-containing stress-associated protein 8 OS=Oryza sativa subsp. japonica GN=SAP8 PE=2 SV=1	1e-97	gi|115468934|ref|NP_001058066.1| Os06g0612800 [Oryza sativa Japonica Group] gi|158513163|sp|A2YEZ6.2|SAP8_ORYSI RecName: Full=Zinc finger A20 and AN1 domain-containing stress-associated protein 8; Short=OsSAP8; AltName: Full=Stress-associated protein 3 gi|158513350|sp|A3BDI8.1|SAP8_ORYSJ RecName: Full=Zinc finger A20 and AN1 domain-containing stress-associated protein 8; Short=OsSAP8; AltName: Fu…	4e-96	I1Q3M7_ORYGL/112-152 I1Q3M7.1 PF01428.11;zf-AN1;	3e-19	[R] General function prediction only	tca:663257	2e-14	GO:0003677(DNA binding);GO:0008270(zinc ion binding);GO:0006950(response to stress)	K12163	-	-
PC-3p-35500_181	GCTTCTTAGAGGGACT	LOC_Os01g25370.3	4	202-217	208	4	1	1	0.333333					LOC_Os01g25370.3	1531	sentrin-specific protease 1	sp|Q94F30|ESD4_ARATH Ubiquitin-like-specific protease ESD4 OS=Arabidopsis thaliana GN=ESD4 PE=1 SV=1	7e-51	gi|297596740|ref|NP_001042999.2| Os01g0355900 [Oryza sativa Japonica Group] gi|11875201|dbj|BAB19414.1| putative SUMO protease [Oryza sativa Japonica Group] gi|15408679|dbj|BAB64088.1| putative SUMO protease [Oryza sativa Japonica Group] gi|125570329|gb|EAZ11844.1| hypothetical protein OsJ_01720 [Oryza sativa Japonica Group] gi|215768022|dbj|BAH00251.1| unnamed protein product [Oryza sativa Japon…	4e-141	Q9FP66_ORYSJ/311-496 Q9FP66.1 PF02902.14;Peptidase_C48;	6e-51	[O] Posttranslational modification, protein turnover, chaperones	osa:4326283	9e-92	GO:0031965(nuclear membrane);GO:0016929(SUMO-specific protease activity);GO:0009911(positive regulation of flower development);GO:0016926(protein desumoylation);GO:0006508(proteolysis)	K08592	EC:3.4.22.-	-
osa-miR169f.1_R-1	TAGCCAAGGATGACTTGCCT	LOC_Os07g41720.2	3	1303-1322	1313					2	0.950473	2	1	LOC_Os07g41720.2	1564	nuclear transcription factor Y, alpha	sp|Q9SYH4|NFYA5_ARATH Nuclear transcription factor Y subunit A-5 OS=Arabidopsis thaliana GN=NFYA5 PE=2 SV=1	6e-26	gi|115473283|ref|NP_001060240.1| Os07g0608200 [Oryza sativa Japonica Group] gi|113611776|dbj|BAF22154.1| Os07g0608200 [Oryza sativa Japonica Group] gi|148921404|dbj|BAF64441.1| HAP2 subunit of HAP complex [Oryza sativa Japonica Group] gi|215678747|dbj|BAG95184.1| unnamed protein product [Oryza sativa Japonica Group]	8e-135	F2E347_HORVD/145-201 F2E347.1 PF02045.10;CBFB_NFYA;	6e-22	[K] Transcription	osa:4331796	7e-37	GO:0016602(CCAAT-binding factor complex);GO:0003677(DNA binding);GO:0003700(sequence-specific DNA binding transcription factor activity);GO:0009738(abscisic acid mediated signaling pathway);GO:0009785(blue light signaling pathway);GO:0045892(negative regulation of transcription, DNA-dependent);GO:0009414(response to water deprivation)	K08064	-	ko04612(Antigen processing and presentation)
PC-5p-215441_30	CCTCCGCAGCTAGCTTC	LOC_Os01g54920.1	4	390-406	397	2	1	6	3	2	1	12	6	LOC_Os01g54920.1	1492	-	sp|Q62785|HAP28_RAT 28 kDa heat- and acid-stable phosphoprotein OS=Rattus norvegicus GN=Pdap1 PE=1 SV=1	8e-20	gi|115439979|ref|NP_001044269.1| Os01g0752800 [Oryza sativa Japonica Group] gi|57899606|dbj|BAD87185.1| putative 28 kDa heat- and acid-stable phosphoprotein [Oryza sativa Japonica Group] gi|113533800|dbj|BAF06183.1| Os01g0752800 [Oryza sativa Japonica Group] gi|218189065|gb|EEC71492.1| hypothetical protein OsI_03762 [Oryza sativa Indica Group] gi|222619261|gb|EEE55393.1| hypothetical protein OsJ_…	2e-56	B6SNE2_MAIZE/74-154 B6SNE2.1 PF10252.4;PP28;	4e-28	[R] General function prediction only	-	-	-	-	-	-
osa-miR166h-3p	TCGGACCAGGCTTCATTCCTC	LOC_Os03g01890.2	3	1089-1109	1100	0	0.019211	19	3.16667	0	0.0230288	29	4.83333	LOC_Os03g01890.2	2539	homeobox-leucine zipper protein	sp|Q6TAQ6|HOX10_ORYSJ Homeobox-leucine zipper protein HOX10 OS=Oryza sativa subsp. japonica GN=HOX10 PE=2 SV=1	0	gi|108705780|gb|ABF93575.1| rolled leaf1, putative, expressed [Oryza sativa Japonica Group]	0	Q6RF30_MAIZE/164-374 Q6RF30.1 PF01852.14;START;	3e-104	-	ath:AT5G60690	0	GO:0005634(nucleus);GO:0043565(sequence-specific DNA binding);GO:0003700(sequence-specific DNA binding transcription factor activity)	K09338	-	-
osa-miR5809_R+1	TCGTCGCCGGCGACCACAGCT	LOC_Os01g72170.1	4	757-776	767					4	1	1	1	LOC_Os01g72170.1	1034	glutathione S-transferase	sp|Q9FQA3|GST23_MAIZE Glutathione transferase GST 23 OS=Zea mays PE=2 SV=1	1e-43	gi|115442253|ref|NP_001045406.1| Os01g0950300 [Oryza sativa Japonica Group] gi|19386822|dbj|BAB86200.1| putative glutathione S-transferase [Oryza sativa Japonica Group] gi|113534937|dbj|BAF07320.1| Os01g0950300 [Oryza sativa Japonica Group] gi|125573325|gb|EAZ14840.1| hypothetical protein OsJ_04767 [Oryza sativa Japonica Group]	4e-116	Q8RZA8_ORYSJ/102-205 Q8RZA8.1 PF00043.20;GST_C;	4e-55	[O] Posttranslational modification, protein turnover, chaperones	ath:AT2G29490	4e-34	GO:0004364(glutathione transferase activity);GO:0006952(defense response)	K00799	EC:2.5.1.18	ko00480(Glutathione metabolism);ko00980(Metabolism of xenobiotics by cytochrome P450);ko00982(Drug metabolism - cytochrome P450)
osa-miR1425-5p	TAGGATTCAATCCTTGCTGCT	LOC_Os05g40700.1	4	148-168	159	1	0.0121896	4	4	2	0.51286	2	2	LOC_Os05g40700.1	1319	-	sp|Q6PGS5|TM56B_XENLA Transmembrane protein 56-B OS=Xenopus laevis GN=tmem56-b PE=2 SV=1	7e-20	gi|115464547|ref|NP_001055873.1| Os05g0485300 [Oryza sativa Japonica Group] gi|46575965|gb|AAT01326.1| unknown protein [Oryza sativa Japonica Group] gi|46576039|gb|AAT01400.1| unknown protein [Oryza sativa Japonica Group] gi|113579424|dbj|BAF17787.1| Os05g0485300 [Oryza sativa Japonica Group] gi|125552768|gb|EAY98477.1| hypothetical protein OsI_20390 [Oryza sativa Indica Group] gi|215717006|dbj|B…	5e-142	Q75J74_ORYSJ/52-245 Q75J74.1 PF03798.11;TRAM_LAG1_CLN8;	2e-101	[T] Signal transduction mechanisms ;[R] General function prediction only	-	-	GO:0016021(integral to membrane)	-	-	-
osa-MIR1851-p5_1ss1CT	TTCTTCTTCCTCCATCCTGCG	LOC_Os03g63670.2	4	793-812	803					2	1	2	1	LOC_Os03g63670.2	3445	GC-rich sequence DNA-binding factor	sp|Q9Y5B6|PAXB1_HUMAN PAX3- and PAX7-binding protein 1 OS=Homo sapiens GN=PAXBP1 PE=1 SV=2	3e-36	gi|115456661|ref|NP_001051931.1| Os03g0853700 [Oryza sativa Japonica Group] gi|29126331|gb|AAO66523.1| expressed protein [Oryza sativa Japonica Group] gi|108712159|gb|ABF99954.1| expressed protein [Oryza sativa Japonica Group] gi|113550402|dbj|BAF13845.1| Os03g0853700 [Oryza sativa Japonica Group] gi|125588681|gb|EAZ29345.1| hypothetical protein OsJ_13411 [Oryza sativa Japonica Group]	0	I1PHH8_ORYGL/650-859 I1PHH8.1 PF07842.7;GCFC;	3e-109	[K] Transcription	gga:422067	2e-21	GO:0005829(cytosol);GO:0005634(nucleus);GO:0003677(DNA binding);GO:0003700(sequence-specific DNA binding transcription factor activity)	K09061	-	-
osa-miR167a-3p_R-1	ATCATGCATGACAGCCTCATT	LOC_Os03g50340.1	4	888-907	898					4	0.864417	1	0.25	LOC_Os03g50340.1	4220	coatomer protein complex, subunit alpha (xenin)	sp|Q9AUR8|COPA1_ORYSJ Coatomer subunit alpha-1 OS=Oryza sativa subsp. japonica GN=Os03g0711400 PE=2 SV=1	0	gi|115454911|ref|NP_001051056.1| Os03g0711400 [Oryza sativa Japonica Group] gi|75333115|sp|Q9AUR8.1|COPA1_ORYSJ RecName: Full=Coatomer subunit alpha-1; AltName: Full=Alpha-coat protein 1; Short=Alpha-COP 1 gi|13324786|gb|AAK18834.1|AC082645_4 putative alpha-coat protein [Oryza sativa Japonica Group] gi|108710718|gb|ABF98513.1| Coatomer alpha subunit, putative, expressed [Oryza sativa Japonica Gro…	0	C5XLU5_SORBI/241-673 C5XLU5.1 PF04053.9;Coatomer_WDAD;	0	[U] Intracellular trafficking, secretion, and vesicular transport	osa:4333885	0	GO:0030126(COPI vesicle coat);GO:0005198(structural molecule activity);GO:0006886(intracellular protein transport);GO:0016192(vesicle-mediated transport)	K05236	-	ko04080(Neuroactive ligand-receptor interaction)
osa-miR156e	TGACAGAAGAGAGTGAGCAC	LOC_Os02g04680.2	2	1962-1981	1972					2	0.677024	2	1	LOC_Os02g04680.2	2514	-	sp|A3A2Z8|SPL3_ORYSJ Squamosa promoter-binding-like protein 3 OS=Oryza sativa subsp. japonica GN=SPL3 PE=2 SV=1	0	gi|160185126|sp|A2X0Q6.1|SPL3_ORYSI RecName: Full=Squamosa promoter-binding-like protein 3 gi|160185146|sp|A3A2Z8.1|SPL3_ORYSJ RecName: Full=Squamosa promoter-binding-like protein 3 gi|125538021|gb|EAY84416.1| hypothetical protein OsI_05790 [Oryza sativa Indica Group] gi|125580756|gb|EAZ21687.1| hypothetical protein OsJ_05319 [Oryza sativa Japonica Group]	0	SPL3_ORYSJ/181-259 A3A2Z8.1 PF03110.9;SBP;	7e-33	-	-	-	GO:0005634(nucleus);GO:0003677(DNA binding);GO:0046872(metal ion binding);GO:0006355(regulation of transcription, DNA-dependent);GO:0006351(transcription, DNA-dependent)	-	-	-
osa-miR396e-3p_L-3	GTTCAAGAAAGCCCATGGAAA	LOC_Os03g59760.1	3	1957-1976	1967					4	0.618408	1	0.5	LOC_Os03g59760.1	2137	E3 ubiquitin-protein ligase RNF115/126	sp|P0CH30|RING1_GOSHI E3 ubiquitin-protein ligase RING1 OS=Gossypium hirsutum GN=RING1 PE=2 SV=1	6e-36	gi|115456155|ref|NP_001051678.1| Os03g0812200 [Oryza sativa Japonica Group] gi|32129334|gb|AAP73861.1| unknown protein [Oryza sativa Japonica Group] gi|40786589|gb|AAR89864.1| putative ring finger protein [Oryza sativa Japonica Group] gi|108711712|gb|ABF99507.1| Zinc finger, C3HC4 type family protein, expressed [Oryza sativa Japonica Group] gi|113550149|dbj|BAF13592.1| Os03g0812200 [Oryza sativa …	6e-120	B4FQN0_MAIZE/251-294 B4FQN0.1 PF13639.1;zf-RING_2;	6e-19	[O] Posttranslational modification, protein turnover, chaperones	osa:4332849	2e-25	GO:0016874(ligase activity);GO:0008270(zinc ion binding)	K11982	EC:6.3.2.19	-
osa-miR164e	TGGAGAAGCAGGGCACGTGAG	LOC_Os03g16980.3	4	901-921	912	4	0.986428	1	0.2					LOC_Os03g16980.3	1988	dTDP-glucose 4,6-dehydratase	sp|Q9ZV36|UXS6_ARATH UDP-glucuronic acid decarboxylase 6 OS=Arabidopsis thaliana GN=UXS6 PE=2 SV=1	4e-166	gi|115452245|ref|NP_001049723.1| Os03g0278000 [Oryza sativa Japonica Group] gi|18447934|dbj|BAB84334.1| UDP-glucuronic acid decarboxylase [Oryza sativa Japonica Group] gi|108707478|gb|ABF95273.1| RmlD substrate binding domain containing protein, expressed [Oryza sativa Japonica Group] gi|108707479|gb|ABF95274.1| RmlD substrate binding domain containing protein, expressed [Oryza sativa Japonica Gr…	0	B4FAG0_MAIZE/37-271 B4FAG0.1 PF01370.16;Epimerase;	3e-133	[G] Carbohydrate transport and metabolism ;[M] Cell wall/membrane/envelope biogenesis	osa:4332424	0	-	K01710	EC:4.2.1.46	ko00521(Streptomycin biosynthesis);ko00523(Polyketide sugar unit biosynthesis);ko01055(Biosynthesis of vancomycin group antibiotics)
osa-miR1436_L-2R+1	ATTATGGGACGGAGGGAGTA	LOC_Os03g49126.1	1	2022-2041	2032					4	0.999985	1	0.5	LOC_Os03g49126.1	2347	-	-	-	gi|108710572|gb|ABF98367.1| expressed protein [Oryza sativa Japonica Group]	0	B8APZ8_ORYSI/522-605 B8APZ8.1 PF12274.3;DUF3615;	6e-47	-	-	-	-	-	-	-
osa-MIR439h-p3_L-5R+5	AACCGCGGTTGTTCGACAGGG	LOC_Os02g39010.2	3.5	1872-1892	1883	4	0.651108	1	0.111111					LOC_Os02g39010.2	3274	cell division cycle 2-like	sp|Q6K5F8|CDKG1_ORYSJ Cyclin-dependent kinase G-1 OS=Oryza sativa subsp. japonica GN=CDKG-1 PE=2 SV=1	0	gi|115447151|ref|NP_001047355.1| Os02g0602100 [Oryza sativa Japonica Group] gi|75261344|sp|Q6K5F8.1|CDKG1_ORYSJ RecName: Full=Cyclin-dependent kinase G-1; Short=CDKG;1 gi|47497299|dbj|BAD19341.1| putative PITSLRE alpha 2-1 [Oryza sativa Japonica Group] gi|47848303|dbj|BAD22167.1| putative PITSLRE alpha 2-1 [Oryza sativa Japonica Group] gi|113536886|dbj|BAF09269.1| Os02g0602100 [Oryza sativa Japon…	0	I1P1Y4_ORYGL/349-640 I1P1Y4.1 PF00069.20;Pkinase;	5e-168	[R] General function prediction only	osa:4329899	0	GO:0005524(ATP binding);GO:0004693(cyclin-dependent protein kinase activity);GO:0008353(RNA polymerase II carboxy-terminal domain kinase activity)	K08818	EC:2.7.11.22	-
osa-miR169j_R-1	TAGCCAAGGATGACTTGCCT	LOC_Os03g07880.2	3	994-1013	1004	0	0.0276304	4	1.33333	0	0.0330928	8	2.66667	LOC_Os03g07880.2	1349	nuclear transcription factor Y, alpha	sp|Q9LNP6|NFYA8_ARATH Nuclear transcription factor Y subunit A-8 OS=Arabidopsis thaliana GN=NFYA8 PE=2 SV=2	1e-29	gi|108706461|gb|ABF94256.1| CCAAT-binding transcription factor subunit B family protein, expressed [Oryza sativa Japonica Group] gi|148921396|dbj|BAF64437.1| HAP2 subunit of HAP complex [Oryza sativa Japonica Group] gi|215697400|dbj|BAG91394.1| unnamed protein product [Oryza sativa Japonica Group]	2e-104	C5WVV8_SORBI/132-188 C5WVV8.1 PF02045.10;CBFB_NFYA;	3e-24	[K] Transcription	osa:4331796	5e-93	GO:0016602(CCAAT-binding factor complex);GO:0003677(DNA binding);GO:0003700(sequence-specific DNA binding transcription factor activity)	K08064	-	ko04612(Antigen processing and presentation)
PC-5p-705811_3	TCAGCGCGACGGAATC	LOC_Os08g17680.1	3.5	294-308	300	4	1	1	1	4	0.999998	1	1	LOC_Os08g17680.1	1270	dolichyl-phosphate-mannose-protein mannosyltransferase	sp|Q93ZE8|SDF2_ARATH Stromal cell-derived factor 2-like protein OS=Arabidopsis thaliana GN=At2g25110 PE=1 SV=1	2e-84	gi|115475686|ref|NP_001061439.1| Os08g0278900 [Oryza sativa Japonica Group] gi|37805903|dbj|BAC99752.1| Stromal cell-derived factor 2-like protein [Oryza sativa Japonica Group] gi|37806069|dbj|BAC99520.1| Stromal cell-derived factor 2-like protein [Oryza sativa Japonica Group] gi|113623408|dbj|BAF23353.1| Os08g0278900 [Oryza sativa Japonica Group] gi|218200826|gb|EEC83253.1| hypothetical protein …	8e-116	B9RNW9_RICCO/55-211 B9RNW9.1 PF02815.14;MIR;	6e-80	[R] General function prediction only	sce:YDL093W	1e-18	GO:0005783(endoplasmic reticulum);GO:0005576(extracellular region);GO:0016020(membrane);GO:0042742(defense response to bacterium);GO:0050832(defense response to fungus);GO:0052033(pathogen-associated molecular pattern dependent induction by symbiont of host innate immunity)	K00728	EC:2.4.1.109	ko00514(O-Mannosyl glycan biosynthesis)
osa-miR2905	TACATGTCAGTGACAAAGGCA	LOC_Os12g42090.1	4	807-826	817	2	0.754504	5	1.66667	3	0.128335	2	0.5	LOC_Os12g42090.1	1934	MPBQ/MSBQ methyltransferase	sp|P23525|IN37_SPIOL 37 kDa inner envelope membrane protein, chloroplastic OS=Spinacia oleracea PE=1 SV=1	5e-106	gi|108862965|gb|ABA99848.2| 37 kDa inner envelope membrane protein, chloroplast precursor, putative, expressed [Oryza sativa Japonica Group]	0	C4PW04_WHEAT/52-147 C4PW04.1 PF08241.7;Methyltransf_11;	4e-38	[H] Coenzyme transport and metabolism	osa:4352791	6e-155	GO:0009706(chloroplast inner membrane);GO:0008168(methyltransferase activity)	K12502	-	ko00130(Ubiquinone and other terpenoid-quinone biosynthesis)
osa-miR171b	TGATTGAGCCGTGCCAATATC	LOC_Os02g44370.1	1	1526-1546	1537					4	0.843616	1	1	LOC_Os02g44370.1	2986	-	sp|O81316|SCL6_ARATH Scarecrow-like protein 6 OS=Arabidopsis thaliana GN=SCL6 PE=1 SV=1	5e-76	gi|115447751|ref|NP_001047655.1| Os02g0663100 [Oryza sativa Japonica Group] gi|49388515|dbj|BAD25639.1| putative Scl1 protein [Oryza sativa Japonica Group] gi|50251749|dbj|BAD27682.1| putative Scl1 protein [Oryza sativa Japonica Group] gi|113537186|dbj|BAF09569.1| Os02g0663100 [Oryza sativa Japonica Group] gi|125583163|gb|EAZ24094.1| hypothetical protein OsJ_07832 [Oryza sativa Japonica Group] gi…	0	Q6H6L0_ORYSJ/355-714 Q6H6L0.1 PF03514.9;GRAS;	0	-	-	-	GO:0005634(nucleus);GO:0005515(protein binding);GO:0051301(cell division);GO:0007623(circadian rhythm);GO:0006355(regulation of transcription, DNA-dependent);GO:0048768(root hair cell tip growth);GO:0006351(transcription, DNA-dependent)	-	-	-
PC-5p-6233153_1	GGTTCGTTCGCTCGCTCG	LOC_Os03g21020.1	4	367-384	375					2	0.999875	3	3	LOC_Os03g21020.1	1799	-	sp|Q4G055|RBM40_RAT RNA-binding protein 40 OS=Rattus norvegicus GN=Rnpc3 PE=2 SV=2	2e-28	gi|115452785|ref|NP_001049993.1| Os03g0326600 [Oryza sativa Japonica Group] gi|108707928|gb|ABF95723.1| RNA recognition motif family protein, expressed [Oryza sativa Japonica Group] gi|113548464|dbj|BAF11907.1| Os03g0326600 [Oryza sativa Japonica Group] gi|218192743|gb|EEC75170.1| hypothetical protein OsI_11395 [Oryza sativa Indica Group]	0	I1PAX7_ORYGL/380-454 I1PAX7.1 PF00076.17;RRM_1;	2e-34	[A] RNA processing and modification	-	-	GO:0000166(nucleotide binding);GO:0003723(RNA binding)	-	-	-
PC-5p-705811_3	TCAGCGCGACGGAATC	LOC_Os01g67570.1	4	1410-1426	1416	4	1	1	1					LOC_Os01g67570.1	2263	-	-	-	gi|20161610|dbj|BAB90530.1| B1065G12.12 [Oryza sativa Japonica Group]	0	-	-	-	-	-	-	-	-	-
osa-miR156f_L+1	TTGACAGAAGAGAGTGAGCAC	LOC_Os02g04680.1	2	1965-1985	1976	1	0.0331649	4	2	0	0.0219041	5	2.5	LOC_Os02g04680.1	2517	-	sp|A3A2Z8|SPL3_ORYSJ Squamosa promoter-binding-like protein 3 OS=Oryza sativa subsp. japonica GN=SPL3 PE=2 SV=1	0	gi|160185126|sp|A2X0Q6.1|SPL3_ORYSI RecName: Full=Squamosa promoter-binding-like protein 3 gi|160185146|sp|A3A2Z8.1|SPL3_ORYSJ RecName: Full=Squamosa promoter-binding-like protein 3 gi|125538021|gb|EAY84416.1| hypothetical protein OsI_05790 [Oryza sativa Indica Group] gi|125580756|gb|EAZ21687.1| hypothetical protein OsJ_05319 [Oryza sativa Japonica Group]	0	SPL3_ORYSJ/181-259 A3A2Z8.1 PF03110.9;SBP;	7e-33	-	-	-	GO:0005634(nucleus);GO:0003677(DNA binding);GO:0046872(metal ion binding);GO:0006355(regulation of transcription, DNA-dependent);GO:0006351(transcription, DNA-dependent)	-	-	-
PC-3p-153871_42	CACGCGCGTGCCCCGAA	LOC_Os02g01590.2	4	604-619	611					4	1	1	0.5	LOC_Os02g01590.2	2252	beta-fructofuranosidase	sp|P49175|INV1_MAIZE Beta-fructofuranosidase 1 OS=Zea mays GN=IVR1 PE=3 SV=1	5e-140	gi|9392665|gb|AAF87246.1|AF276704_1 vacuolar acid invertase [Oryza sativa]	0	Q9LKI9_ORYSA/130-446 Q9LKI9.1 PF00251.15;Glyco_hydro_32N;	0	[G] Carbohydrate transport and metabolism	osa:4328018	0	GO:0004575(sucrose alpha-glucosidase activity);GO:0005975(carbohydrate metabolic process)	K01193	EC:3.2.1.26	ko00052(Galactose metabolism);ko00500(Starch and sucrose metabolism)
osa-miR169f.1_R-1	TAGCCAAGGATGACTTGCCT	LOC_Os03g29760.3	3	1265-1284	1275	2	0.946834	2	0.666667	2	0.950473	2	0.666667	LOC_Os03g29760.3	1655	nuclear transcription factor Y, alpha	sp|Q9LVJ7|NFYA6_ARATH Nuclear transcription factor Y subunit A-6 OS=Arabidopsis thaliana GN=NFYA6 PE=2 SV=1	9e-31	gi|57222442|gb|AAW39026.1| putative CCAAT-binding transcription factor [Oryza sativa Japonica Group] gi|108708770|gb|ABF96565.1| CCAAT-box transcription factor complex WHAP3, putative, expressed [Oryza sativa Japonica Group]	3e-142	B6TI90_MAIZE/154-210 B6TI90.1 PF02045.10;CBFB_NFYA;	2e-22	[K] Transcription	osa:4331796	9e-45	GO:0016602(CCAAT-binding factor complex);GO:0003677(DNA binding);GO:0003700(sequence-specific DNA binding transcription factor activity)	K08064	-	ko04612(Antigen processing and presentation)
osa-miR156i	TGACAGAAGAGAGTGAGCAC	LOC_Os08g41940.1	1	1054-1073	1064	0	0.0485917	3	3	4	0.999402	1	1	LOC_Os08g41940.1	1708	-	sp|Q6YZE8|SPL16_ORYSJ Squamosa promoter-binding-like protein 16 OS=Oryza sativa subsp. japonica GN=SPL16 PE=2 SV=1	4e-168	gi|115477477|ref|NP_001062334.1| Os08g0531600 [Oryza sativa Japonica Group] gi|75225196|sp|Q6YZE8.1|SPL16_ORYSJ RecName: Full=Squamosa promoter-binding-like protein 16 gi|42761373|dbj|BAD11641.1| SBP-domain protein-like [Oryza sativa Japonica Group] gi|113624303|dbj|BAF24248.1| Os08g0531600 [Oryza sativa Japonica Group] gi|215766454|dbj|BAG98762.1| unnamed protein product [Oryza sativa Japonica G…	1e-166	C0P8S5_MAIZE/75-153 C0P8S5.1 PF03110.9;SBP;	1e-34	-	-	-	GO:0005634(nucleus);GO:0003677(DNA binding);GO:0046872(metal ion binding);GO:0006355(regulation of transcription, DNA-dependent);GO:0006351(transcription, DNA-dependent)	-	-	-
osa-miR156d_L+1	TTGACAGAAGAGAGTGAGCAC	LOC_Os02g07780.2	2	2221-2241	2232	4	0.965896	1	0.5					LOC_Os02g07780.2	2902	-	sp|Q6H509|SPL4_ORYSJ Squamosa promoter-binding-like protein 4 OS=Oryza sativa subsp. japonica GN=SPL4 PE=2 SV=1	5e-86	gi|49388974|dbj|BAD26191.1| squamosa promoter binding protein-like [Oryza sativa Japonica Group] gi|215692538|dbj|BAG87958.1| unnamed protein product [Oryza sativa Japonica Group] gi|215697042|dbj|BAG91036.1| unnamed protein product [Oryza sativa Japonica Group]	8e-91	B7E6G1_ORYSJ/67-145 B7E6G1.1 PF03110.9;SBP;	1e-34	-	-	-	GO:0005634(nucleus);GO:0003677(DNA binding);GO:0046872(metal ion binding);GO:0006355(regulation of transcription, DNA-dependent);GO:0006351(transcription, DNA-dependent)	-	-	-
PC-5p-705811_3	TCAGCGCGACGGAATC	LOC_Os10g40559.1	4	1374-1388	1380					4	1	1	1	LOC_Os10g40559.1	1588	-	sp|Q8H038|KATAM_ORYSJ Xyloglucan galactosyltransferase KATAMARI1 homolog OS=Oryza sativa subsp. japonica GN=Os03g0144800 PE=2 SV=1	1e-52	gi|297610891|ref|NP_001065337.2| Os10g0553600 [Oryza sativa Japonica Group] gi|20143587|gb|AAG13471.2|AC026758_8 hypothetical protein [Oryza sativa Japonica Group] gi|110289543|gb|ABG66241.1| Exostosin family protein, expressed [Oryza sativa Japonica Group] gi|125575641|gb|EAZ16925.1| hypothetical protein OsJ_32407 [Oryza sativa Japonica Group] gi|255679614|dbj|BAF27174.2| Os10g0553600 [Oryza sat…	0	Q9FWQ3_ORYSJ/31-389 Q9FWQ3.2 PF03016.10;Exostosin;	0	[G] Carbohydrate transport and metabolism ;[M] Cell wall/membrane/envelope biogenesis ;[W] Extracellular structures	-	-	GO:0032580(Golgi cisterna membrane);GO:0016757(transferase activity, transferring glycosyl groups)	-	-	-
osa-miR156b	TGACAGAAGAGAGTGAGCAC	LOC_Os06g45310.1	1	854-873	864					4	0.999402	1	1	LOC_Os06g45310.1	1481	-	sp|Q653Z5|SPL11_ORYSJ Squamosa promoter-binding-like protein 11 OS=Oryza sativa subsp. japonica GN=SPL11 PE=2 SV=1	1e-150	gi|75114661|sp|Q653Z5.1|SPL11_ORYSJ RecName: Full=Squamosa promoter-binding-like protein 11 gi|52075926|dbj|BAD45872.1| putative squamosa promoter binding protein-homolog 4 [Oryza sativa Japonica Group] gi|125598137|gb|EAZ37917.1| hypothetical protein OsJ_22267 [Oryza sativa Japonica Group]	5e-149	I1Q4D6_ORYGL/65-143 I1Q4D6.1 PF03110.9;SBP;	2e-42	-	-	-	GO:0005634(nucleus);GO:0003677(DNA binding);GO:0046872(metal ion binding);GO:0006355(regulation of transcription, DNA-dependent);GO:0006351(transcription, DNA-dependent)	-	-	-
osa-miR169f.1_R-1	TAGCCAAGGATGACTTGCCT	LOC_Os05g25180.1	4	1271-1291	1282	4	0.602026	1	1					LOC_Os05g25180.1	2162	-	sp|Q96EX2|RNFT2_HUMAN RING finger and transmembrane domain-containing protein 2 OS=Homo sapiens GN=RNFT2 PE=2 SV=2	8e-33	gi|218196536|gb|EEC78963.1| hypothetical protein OsI_19432 [Oryza sativa Indica Group]	3e-157	Q0DJ87_ORYSJ/400-440 Q0DJ87.1 PF13639.1;zf-RING_2;	5e-19	[S] Function unknown	-	-	GO:0016021(integral to membrane);GO:0008270(zinc ion binding)	-	-	-
PC-3p-18725_264	CTGCCGGCGATGCGCTC	LOC_Os01g41710.1	3	593-609	600	3	0.839988	35	11.8333	3	0.846843	2	1	LOC_Os01g41710.1	1236	light-harvesting complex II chlorophyll a/b binding protein 1	sp|P12331|CB22_ORYSJ Chlorophyll a-b binding protein 2, chloroplastic OS=Oryza sativa subsp. japonica GN=CAB2R PE=2 SV=2	1e-140	gi|115438250|ref|NP_001043493.1| Os01g0600900 [Oryza sativa Japonica Group] gi|82654918|sp|P12331.2|CB22_ORYSJ RecName: Full=Chlorophyll a-b binding protein 2, chloroplastic; AltName: Full=LHCII type I CAB-2; Short=LHCP; Flags: Precursor gi|53793541|dbj|BAD52990.1| putative a/b-binding protein precursor [Oryza sativa Japonica Group] gi|113533024|dbj|BAF05407.1| Os01g0600900 [Oryza sativa Japonica…	5e-139	CB2B_SOLLC/65-232 P07370.1 PF00504.16;Chloroa_b-bind;	2e-91	-	ath:AT2G34430	2e-126	GO:0009535(chloroplast thylakoid membrane);GO:0016021(integral to membrane);GO:0009522(photosystem I);GO:0009523(photosystem II);GO:0016168(chlorophyll binding);GO:0046872(metal ion binding);GO:0009765(photosynthesis, light harvesting);GO:0018298(protein-chromophore linkage)	K08912	-	ko00196(Photosynthesis - antenna proteins)
osa-miR169i_R-1	TAGCCAAGGATGACTTGCCT	LOC_Os03g44540.1	3	1719-1738	1729	2	0.946834	4	4	1	0.0389544	10	10	LOC_Os03g44540.1	2188	nuclear transcription factor Y, alpha	sp|Q8LFU0|NFYAA_ARATH Nuclear transcription factor Y subunit A-10 OS=Arabidopsis thaliana GN=NFYA10 PE=2 SV=2	1e-17	gi|115454347|ref|NP_001050774.1| Os03g0647600 [Oryza sativa Japonica Group] gi|53370700|gb|AAU89195.1| CCAAT-box transcription factor -related [Oryza sativa Japonica Group] gi|108710095|gb|ABF97890.1| CCAAT-binding transcription factor subunit B family protein, expressed [Oryza sativa Japonica Group] gi|113549245|dbj|BAF12688.1| Os03g0647600 [Oryza sativa Japonica Group] gi|148921406|dbj|BAF64442…	3e-148	I1GQ01_BRADI/172-228 I1GQ01.1 PF02045.10;CBFB_NFYA;	9e-16	[K] Transcription	osa:4331796	2e-18	GO:0016602(CCAAT-binding factor complex);GO:0003677(DNA binding);GO:0003700(sequence-specific DNA binding transcription factor activity)	K08064	-	ko04612(Antigen processing and presentation)
osa-miR396c-5p	TTCCACAGCTTTCTTGAACTT	LOC_Os02g47280.1	4	667-688	678					4	0.998058	1	0.5	LOC_Os02g47280.1	1721	-	sp|Q6ZIK5|GRF4_ORYSJ Growth-regulating factor 4 OS=Oryza sativa subsp. japonica GN=GRF4 PE=2 SV=1	9e-168	gi|115448127|ref|NP_001047843.1| Os02g0701300 [Oryza sativa Japonica Group] gi|75136070|sp|Q6ZIK5.1|GRF4_ORYSJ RecName: Full=Growth-regulating factor 4; Short=OsGRF4; AltName: Full=Transcription activator GRF4 gi|41052677|dbj|BAD07524.1| putative growth-regulating factor 1 [Oryza sativa Japonica Group] gi|51039837|tpg|DAA05208.1| TPA_exp: growth-regulating factor 4 [Oryza sativa (japonica cultiva…	4e-166	I1LJ60_SOYBN/89-134 I1LJ60.1 PF08879.5;WRC;	6e-20	-	-	-	-	-	-	-
osa-miR166a-3p	TCGGACCAGGCTTCATTCCCC	LOC_Os10g33960.4	3	924-944	935	0	0.0276304	20	3.41667	0	0.0330928	40	7.58333	LOC_Os10g33960.4	2084	homeobox-leucine zipper protein	sp|Q9AV49|HOX9_ORYSJ Homeobox-leucine zipper protein HOX9 OS=Oryza sativa subsp. japonica GN=HOX9 PE=2 SV=1	0	gi|115482560|ref|NP_001064873.1| Os10g0480200 [Oryza sativa Japonica Group] gi|75168160|sp|Q9AV49.1|HOX9_ORYSJ RecName: Full=Homeobox-leucine zipper protein HOX9; AltName: Full=HD-ZIP protein HOX9; AltName: Full=Homeodomain transcription factor HOX9; AltName: Full=OsHB2; AltName: Full=OsHox9 gi|13384370|gb|AAK21338.1|AC024594_2 putative homeodomain-leucine zipper protein [Oryza sativa Japonica Gr…	0	Q6RF30_MAIZE/164-374 Q6RF30.1 PF01852.14;START;	2e-105	-	ath:AT5G60690	0	GO:0005634(nucleus);GO:0043565(sequence-specific DNA binding);GO:0003700(sequence-specific DNA binding transcription factor activity)	K09338	-	-
PC-5p-89797_74	TTTCCGTCAGCCTTGATCGCT	LOC_Os04g28010.1	4	1158-1177	1168	2	0.70739	2	1					LOC_Os04g28010.1	2340	MAternally affected uncoordination	-	-	gi|38346494|emb|CAD40351.2| OSJNBa0020I02.8 [Oryza sativa Japonica Group]	0	Q0WPL4_ARATH/19-641 Q0WPL4.1 PF10345.4;Cohesin_load;	6e-139	[S] Function unknown	osa:4335536	5e-169	-	K11266	-	-
PC-5p-215441_30	CCTCCGCAGCTAGCTTC	LOC_Os06g51070.1	4	813-828	819	2	1	3	3					LOC_Os06g51070.1	1047	-	sp|Q9FIW5|NAC94_ARATH Putative NAC domain-containing protein 94 OS=Arabidopsis thaliana GN=ANAC094 PE=4 SV=1	7e-39	gi|115470058|ref|NP_001058628.1| Os06g0726300 [Oryza sativa Japonica Group] gi|54291032|dbj|BAD61710.1| putative NAC transcription factor [Oryza sativa Japonica Group] gi|54291129|dbj|BAD61802.1| putative NAC transcription factor [Oryza sativa Japonica Group] gi|113596668|dbj|BAF20542.1| Os06g0726300 [Oryza sativa Japonica Group] gi|125556811|gb|EAZ02417.1| hypothetical protein OsI_24519 [Oryza s…	2e-147	I1Q5F6_ORYGL/19-152 I1Q5F6.1 PF02365.10;NAM;	5e-71	-	-	-	GO:0005634(nucleus);GO:0003677(DNA binding);GO:0006355(regulation of transcription, DNA-dependent);GO:0006351(transcription, DNA-dependent)	-	-	-
osa-miR1848	CCTCGCCGGCGCGCGCGTGCA	LOC_Os02g32469.2	3.5	268-288	279	3	0.677175	2	0.5	3	0.68578	2	0.5	LOC_Os02g32469.2	996	-	-	-	gi|115446429|ref|NP_001046994.1| Os02g0525600 [Oryza sativa Japonica Group] gi|113536525|dbj|BAF08908.1| Os02g0525600 [Oryza sativa Japonica Group] gi|218190868|gb|EEC73295.1| hypothetical protein OsI_07462 [Oryza sativa Indica Group] gi|222622975|gb|EEE57107.1| hypothetical protein OsJ_06964 [Oryza sativa Japonica Group]	9e-28	-	-	-	-	-	-	-	-	-
osa-miR166b-3p	TCGGACCAGGCTTCATTCCCC	LOC_Os03g01890.1	3	1089-1109	1100	0	0.0276304	19	3.16667	0	0.0330928	29	4.83333	LOC_Os03g01890.1	3391	homeobox-leucine zipper protein	sp|Q6TAQ6|HOX10_ORYSJ Homeobox-leucine zipper protein HOX10 OS=Oryza sativa subsp. japonica GN=HOX10 PE=2 SV=1	0	gi|115450213|ref|NP_001048707.1| Os03g0109400 [Oryza sativa Japonica Group] gi|75128608|sp|Q6TAQ6.1|HOX10_ORYSJ RecName: Full=Homeobox-leucine zipper protein HOX10; AltName: Full=HD-ZIP protein HOX10; AltName: Full=Homeodomain transcription factor HOX10; AltName: Full=OsHB1; AltName: Full=OsHox10 gi|37813100|gb|AAR04340.1| homeodomain leucine-zipper protein Hox10 [Oryza sativa Japonica Group] gi|…	0	Q6RF30_MAIZE/164-374 Q6RF30.1 PF01852.14;START;	4e-104	-	ath:AT5G60690	0	GO:0005634(nucleus);GO:0043565(sequence-specific DNA binding);GO:0003700(sequence-specific DNA binding transcription factor activity)	K09338	-	-
osa-miR156f_L+1	TTGACAGAAGAGAGTGAGCAC	LOC_Os06g45310.1	1.5	854-874	865					4	0.723221	1	1	LOC_Os06g45310.1	1481	-	sp|Q653Z5|SPL11_ORYSJ Squamosa promoter-binding-like protein 11 OS=Oryza sativa subsp. japonica GN=SPL11 PE=2 SV=1	1e-150	gi|75114661|sp|Q653Z5.1|SPL11_ORYSJ RecName: Full=Squamosa promoter-binding-like protein 11 gi|52075926|dbj|BAD45872.1| putative squamosa promoter binding protein-homolog 4 [Oryza sativa Japonica Group] gi|125598137|gb|EAZ37917.1| hypothetical protein OsJ_22267 [Oryza sativa Japonica Group]	5e-149	I1Q4D6_ORYGL/65-143 I1Q4D6.1 PF03110.9;SBP;	2e-42	-	-	-	GO:0005634(nucleus);GO:0003677(DNA binding);GO:0046872(metal ion binding);GO:0006355(regulation of transcription, DNA-dependent);GO:0006351(transcription, DNA-dependent)	-	-	-
osa-MIR167f-p3	AGATCATCTGGCAGTTTCATC	LOC_Os09g38790.3	4	1150-1171	1162	4	0.936967	1	0.333333	2	0.801747	7	2.33333	LOC_Os09g38790.3	1627	-	sp|Q5R8K4|ZN207_PONAB Zinc finger protein 207 OS=Pongo abelii GN=ZNF207 PE=2 SV=1	4e-32	gi|222642091|gb|EEE70223.1| hypothetical protein OsJ_30337 [Oryza sativa Japonica Group]	4e-163	-	-	[R] General function prediction only	-	-	GO:0005634(nucleus);GO:0003677(DNA binding);GO:0008270(zinc ion binding)	-	-	-
PC-3p-18725_264	CTGCCGGCGATGCGCTC	LOC_Os11g07670.1	4	576-593	584	4	1	1	0.5					LOC_Os11g07670.1	1052	-	sp|P13240|DR206_PEA Disease resistance response protein 206 OS=Pisum sativum GN=PI206 PE=2 SV=2	1e-13	gi|115484453|ref|NP_001065888.1| Os11g0178800 [Oryza sativa Japonica Group] gi|62734201|gb|AAX96310.1| At3g13650 [Oryza sativa Japonica Group] gi|77548935|gb|ABA91732.1| Dirigent-like protein, expressed [Oryza sativa Japonica Group] gi|113644592|dbj|BAF27733.1| Os11g0178800 [Oryza sativa Japonica Group] gi|125533613|gb|EAY80161.1| hypothetical protein OsI_35332 [Oryza sativa Indica Group] gi|2156…	4e-75	F2D4J2_HORVD/27-178 F2D4J2.1 PF03018.9;Dirigent;	1e-62	-	-	-	GO:0006952(defense response);GO:0009607(response to biotic stimulus)	-	-	-
PC-3p-18725_264	CTGCCGGCGATGCGCTC	LOC_Os09g14490.1	3.5	4326-4341	4332	4	1	1	1					LOC_Os09g14490.1	4830	-	sp|Q9LRR4|R13L1_ARATH Putative disease resistance RPP13-like protein 1 OS=Arabidopsis thaliana GN=RPPL1 PE=3 SV=1	1e-120	gi|297726795|ref|NP_001175761.1| Os09g0314100 [Oryza sativa Japonica Group] gi|255678760|dbj|BAH94489.1| Os09g0314100 [Oryza sativa Japonica Group]	0	I1QMT5_ORYGL/216-495 I1QMT5.1 PF00931.17;NB-ARC;	9e-161	[T] Signal transduction mechanisms	-	-	GO:0005524(ATP binding);GO:0005515(protein binding);GO:0006915(apoptosis);GO:0006952(defense response)	-	-	-
osa-miR169j_R-1	TAGCCAAGGATGACTTGCCT	LOC_Os12g42400.2	2.5	1203-1222	1213	0	0.0119026	3	1					LOC_Os12g42400.2	1697	nuclear transcription factor Y, alpha	sp|Q8LFU0|NFYAA_ARATH Nuclear transcription factor Y subunit A-10 OS=Arabidopsis thaliana GN=NFYA10 PE=2 SV=2	1e-18	gi|115489612|ref|NP_001067293.1| Os12g0618600 [Oryza sativa Japonica Group] gi|77557086|gb|ABA99882.1| CCAAT-binding transcription factor subunit B family protein, expressed [Oryza sativa Japonica Group] gi|113649800|dbj|BAF30312.1| Os12g0618600 [Oryza sativa Japonica Group] gi|148921402|dbj|BAF64440.1| HAP2 subunit of HAP complex [Oryza sativa Japonica Group] gi|215707156|dbj|BAG93616.1| unnamed…	3e-152	I1IGB5_BRADI/170-226 I1IGB5.1 PF02045.10;CBFB_NFYA;	6e-12	[K] Transcription	osa:4331796	4e-14	GO:0016602(CCAAT-binding factor complex);GO:0003677(DNA binding);GO:0003700(sequence-specific DNA binding transcription factor activity)	K08064	-	ko04612(Antigen processing and presentation)
osa-miR5809_R+1	TCGTCGCCGGCGACCACAGCT	LOC_Os07g15020.1	4	323-342	333					2	1	8	5.66667	LOC_Os07g15020.1	396	-	-	-	gi|218187825|gb|EEC70252.1| hypothetical protein OsI_01046 [Oryza sativa Indica Group]	2e-14	-	-	-	-	-	-	-	-	-
PC-5p-215441_30	CCTCCGCAGCTAGCTTC	LOC_Os02g54080.2	4	261-276	267	2	1	2	1					LOC_Os02g54080.2	1447	-	-	-	gi|29367481|gb|AAO72596.1| unknown [Oryza sativa Japonica Group]	3e-109	-	-	-	-	-	-	-	-	-
osa-miR156a	TGACAGAAGAGAGTGAGCAC	LOC_Os02g04680.2	2	1962-1981	1972					2	0.677024	2	1	LOC_Os02g04680.2	2514	-	sp|A3A2Z8|SPL3_ORYSJ Squamosa promoter-binding-like protein 3 OS=Oryza sativa subsp. japonica GN=SPL3 PE=2 SV=1	0	gi|160185126|sp|A2X0Q6.1|SPL3_ORYSI RecName: Full=Squamosa promoter-binding-like protein 3 gi|160185146|sp|A3A2Z8.1|SPL3_ORYSJ RecName: Full=Squamosa promoter-binding-like protein 3 gi|125538021|gb|EAY84416.1| hypothetical protein OsI_05790 [Oryza sativa Indica Group] gi|125580756|gb|EAZ21687.1| hypothetical protein OsJ_05319 [Oryza sativa Japonica Group]	0	SPL3_ORYSJ/181-259 A3A2Z8.1 PF03110.9;SBP;	7e-33	-	-	-	GO:0005634(nucleus);GO:0003677(DNA binding);GO:0046872(metal ion binding);GO:0006355(regulation of transcription, DNA-dependent);GO:0006351(transcription, DNA-dependent)	-	-	-
osa-miR156d_L+1	TTGACAGAAGAGAGTGAGCAC	LOC_Os02g04680.2	2	1962-1982	1973	1	0.0331649	4	2	0	0.0219041	5	2.5	LOC_Os02g04680.2	2514	-	sp|A3A2Z8|SPL3_ORYSJ Squamosa promoter-binding-like protein 3 OS=Oryza sativa subsp. japonica GN=SPL3 PE=2 SV=1	0	gi|160185126|sp|A2X0Q6.1|SPL3_ORYSI RecName: Full=Squamosa promoter-binding-like protein 3 gi|160185146|sp|A3A2Z8.1|SPL3_ORYSJ RecName: Full=Squamosa promoter-binding-like protein 3 gi|125538021|gb|EAY84416.1| hypothetical protein OsI_05790 [Oryza sativa Indica Group] gi|125580756|gb|EAZ21687.1| hypothetical protein OsJ_05319 [Oryza sativa Japonica Group]	0	SPL3_ORYSJ/181-259 A3A2Z8.1 PF03110.9;SBP;	7e-33	-	-	-	GO:0005634(nucleus);GO:0003677(DNA binding);GO:0046872(metal ion binding);GO:0006355(regulation of transcription, DNA-dependent);GO:0006351(transcription, DNA-dependent)	-	-	-
osa-miR1436_L-2R+1	ATTATGGGACGGAGGGAGTA	LOC_Os09g33690.4	3.5	1663-1682	1673	4	0.999946	1	0.25					LOC_Os09g33690.4	2193	beta-glucosidase	sp|Q0J0G2|BGL32_ORYSJ Beta-glucosidase 32 OS=Oryza sativa subsp. japonica GN=BGLU32 PE=2 SV=2	0	gi|281312222|sp|Q0J0G2.2|BGL32_ORYSJ RecName: Full=Beta-glucosidase 32; Short=Os9bglu32; Flags: Precursor	0	B8BDH9_ORYSI/32-487 B8BDH9.1 PF00232.13;Glyco_hydro_1;	0	[G] Carbohydrate transport and metabolism	osa:4338560	2e-124	GO:0008422(beta-glucosidase activity);GO:0043169(cation binding);GO:0005975(carbohydrate metabolic process)	K01188	EC:3.2.1.21	ko00460(Cyanoamino acid metabolism);ko00500(Starch and sucrose metabolism);ko00940(Phenylpropanoid biosynthesis)
PC-5p-524202_5	AATTGAATTAGACTACAA	LOC_Os12g41810.1	4	1296-1314	1305	4	0.999999	1	1					LOC_Os12g41810.1	2390	DNA polymerase phi subunit	sp|Q5BQN5|WAP_SOLLC WPP domain-associated protein (Fragment) OS=Solanum lycopersicum GN=WAP PE=1 SV=1	3e-64	gi|115489540|ref|NP_001067257.1| Os12g0612300 [Oryza sativa Japonica Group] gi|77556585|gb|ABA99381.1| WPP domain associated protein, putative, expressed [Oryza sativa Japonica Group] gi|113649764|dbj|BAF30276.1| Os12g0612300 [Oryza sativa Japonica Group] gi|125580050|gb|EAZ21196.1| hypothetical protein OsJ_36846 [Oryza sativa Japonica Group]	0	-	-	-	tva:TVAG_387410	3e-11	GO:0005794(Golgi apparatus)	K02331	EC:2.7.7.7	-
PC-5p-524202_5	AATTGAATTAGACTACAA	LOC_Os06g50050.1	4	1599-1616	1607	4	0.999999	1	1					LOC_Os06g50050.1	1796	adenosinetriphosphatase	sp|Q505J9|ATAD1_RAT ATPase family AAA domain-containing protein 1 OS=Rattus norvegicus GN=Atad1 PE=1 SV=1	7e-75	gi|115469952|ref|NP_001058575.1| Os06g0714500 [Oryza sativa Japonica Group] gi|53791771|dbj|BAD53565.1| putative spastin protein [Oryza sativa Japonica Group] gi|113596615|dbj|BAF20489.1| Os06g0714500 [Oryza sativa Japonica Group] gi|125556743|gb|EAZ02349.1| hypothetical protein OsI_24453 [Oryza sativa Indica Group] gi|125598493|gb|EAZ38273.1| hypothetical protein OsJ_22651 [Oryza sativa Japonica…	0	C6T7L1_SOYBN/122-252 C6T7L1.1 PF00004.24;AAA;	4e-62	[O] Posttranslational modification, protein turnover, chaperones	pic:PICST_33873	3e-68	GO:0005777(peroxisome);GO:0005524(ATP binding);GO:0017111(nucleoside-triphosphatase activity);GO:0005515(protein binding)	K01509	EC:3.6.1.3	ko00230(Purine metabolism)
PC-5p-705811_3	TCAGCGCGACGGAATC	LOC_Os11g19240.1	3.5	315-331	321					4	0.999998	1	1	LOC_Os11g19240.1	1452	-	sp|P47082|AVT1_YEAST Vacuolar amino acid transporter 1 OS=Saccharomyces cerevisiae (strain ATCC 204508 / S288c) GN=AVT1 PE=1 SV=1	1e-22	gi|62734699|gb|AAX96808.1| Transmembrane amino acid transporter protein [Oryza sativa Japonica Group] gi|77550002|gb|ABA92799.1| amino acid transporter family protein, putative [Oryza sativa Japonica Group] gi|125534144|gb|EAY80692.1| hypothetical protein OsI_35874 [Oryza sativa Indica Group] gi|125576925|gb|EAZ18147.1| hypothetical protein OsJ_33697 [Oryza sativa Japonica Group]	0	A2ZDK8_ORYSI/83-471 A2ZDK8.1 PF01490.13;Aa_trans;	0	[E] Amino acid transport and metabolism	-	-	GO:0000329(fungal-type vacuole membrane);GO:0016021(integral to membrane);GO:0015186(L-glutamine transmembrane transporter activity);GO:0015188(L-isoleucine transmembrane transporter activity);GO:0005302(L-tyrosine transmembrane transporter activity);GO:0007034(vacuolar transport)	-	-	-
osa-miR172c	TGAATCTTGATGATGCTGCAC	LOC_Os03g60430.2	3	1767-1787	1778					2	0.842666	2	1	LOC_Os03g60430.2	2135	AP2-like factor, euAP2 lineage	sp|P47927|AP2_ARATH Floral homeotic protein APETALA 2 OS=Arabidopsis thaliana GN=AP2 PE=1 SV=1	3e-79	gi|29124121|gb|AAO65862.1| APETALA2-like protein [Oryza sativa Japonica Group] gi|58432829|gb|AAW78367.1| transcription factor AP2D2 [Oryza sativa Japonica Group]	0	Q5Y385_9POAL/211-262 Q5Y385.1 PF00847.15;AP2;	6e-22	-	ath:AT4G36920	1e-78	GO:0005634(nucleus);GO:0003677(DNA binding);GO:0003700(sequence-specific DNA binding transcription factor activity);GO:0030154(cell differentiation);GO:0010073(meristem maintenance);GO:0048316(seed development);GO:0010093(specification of floral organ identity)	K09284	-	-
osa-miR172a	AGAATCTTGATGATGCTGCAT	LOC_Os05g03040.2	2	1552-1572	1563	2	0.855019	18	6	2	0.861628	5	1.66667	LOC_Os05g03040.2	2011	AP2-like factor, euAP2 lineage	sp|P47927|AP2_ARATH Floral homeotic protein APETALA 2 OS=Arabidopsis thaliana GN=AP2 PE=1 SV=1	1e-59	gi|58432890|gb|AAW78371.1| transcription factor AP2D23-like [Oryza sativa Japonica Group]	1e-96	F6KQN5_SOLLC/243-294 F6KQN5.1 PF00847.15;AP2;	2e-15	-	ath:AT4G36920	4e-59	GO:0005634(nucleus);GO:0003677(DNA binding);GO:0003700(sequence-specific DNA binding transcription factor activity);GO:0030154(cell differentiation);GO:0010073(meristem maintenance);GO:0048316(seed development);GO:0010093(specification of floral organ identity)	K09284	-	-
PC-3p-18730_326	AGAGGAAAAGAAAGCAAAAGC	LOC_Os11g16530.2	4	215-234	225					4	1	1	1	LOC_Os11g16530.2	3505	-	sp|Q6L403|R1B17_SOLDE Putative late blight resistance protein homolog R1B-17 OS=Solanum demissum GN=R1B-17 PE=3 SV=1	6e-55	gi|115485045|ref|NP_001067666.1| Os11g0266500 [Oryza sativa Japonica Group] gi|113644888|dbj|BAF28029.1| Os11g0266500, partial [Oryza sativa Japonica Group]	0	I1QZ76_ORYGL/1-232 I1QZ76.1 PF00931.17;NB-ARC;	1e-113	[T] Signal transduction mechanisms	-	-	GO:0005737(cytoplasm);GO:0016020(membrane);GO:0005524(ATP binding);GO:0046872(metal ion binding);GO:0006915(apoptosis);GO:0030001(metal ion transport);GO:0009626(plant-type hypersensitive response)	-	-	-
osa-miR393a	TCCAAAGGGATCGCATTGATC	LOC_Os04g32460.1	1	2225-2244	2235	2	0.623981	2	1	4	0.751318	1	0.5	LOC_Os04g32460.1	3020	F-box and leucine-rich repeat protein 2	sp|Q7XVM8|TIR1B_ORYSJ Transport inhibitor response 1-like protein Os04g0395600 OS=Oryza sativa subsp. japonica GN=Os04g0395600 PE=2 SV=1	0	gi|115458118|ref|NP_001052659.1| Os04g0395600 [Oryza sativa Japonica Group] gi|75233195|sp|Q7XVM8.1|TIR1B_ORYSJ RecName: Full=Transport inhibitor response 1-like protein Os04g0395600; Short=TIR1-like protein gi|21740736|emb|CAD40545.1| OSJNBa0072K14.18 [Oryza sativa Japonica Group] gi|113564230|dbj|BAF14573.1| Os04g0395600 [Oryza sativa Japonica Group] gi|125590226|gb|EAZ30576.1| hypothetical pro…	0	I1P6H1_ORYGL/1-41 I1P6H1.1 PF12937.2;F-box-like;	7e-16	[R] General function prediction only	bta:616212	2e-14	GO:0005634(nucleus);GO:0019005(SCF ubiquitin ligase complex);GO:0010011(auxin binding);GO:0000822(inositol hexakisphosphate binding);GO:0009734(auxin mediated signaling pathway)	K10268	-	-
osa-miR167b_R-1	TGAAGCTGCCAGCATGATCT	LOC_Os06g03830.1	4	1088-1107	1098	0	0.028096	9	4.5	2	0.952953	2	1	LOC_Os06g03830.1	1505	retinol dehydrogenase 14	sp|A2RVM0|TIC32_ARATH Short-chain dehydrogenase TIC 32, chloroplastic OS=Arabidopsis thaliana GN=TIC32 PE=2 SV=1	3e-47	gi|52075618|dbj|BAD44789.1| putative alcohol dehydrogenase PAN2 [Oryza sativa Japonica Group] gi|125595911|gb|EAZ35691.1| hypothetical protein OsJ_19979 [Oryza sativa Japonica Group]	2e-153	B8B1Z4_ORYSI/36-196 B8B1Z4.1 PF00106.20;adh_short;	4e-36	[Q] Secondary metabolites biosynthesis, transport and catabolism	cfa:482983	9e-28	GO:0005488(binding);GO:0016491(oxidoreductase activity)	K11162	EC:1.1.1.-	-
osa-miR1427	TGCGGAACCGTGCGGTGGCGC	LOC_Os01g17170.2	4	187-206	197	2	0.855019	2	1	2	0.861628	2	1	LOC_Os01g17170.2	2335	magnesium-protoporphyrin IX monomethyl ester (oxidative) cyclase	sp|Q5EFU4|CRD1_HORVU Magnesium-protoporphyrin IX monomethyl ester [oxidative] cyclase, chloroplastic OS=Hordeum vulgare GN=CRD1 PE=1 SV=1	1e-146	gi|222618200|gb|EEE54332.1| hypothetical protein OsJ_01305 [Oryza sativa Japonica Group]	4e-158	I0Z680_9CHLO/82-215 I0Z680.1 PF02915.12;Rubrerythrin;	2e-66	-	osa:4326901	3e-159	GO:0031969(chloroplast membrane);GO:0048529(magnesium-protoporphyrin IX monomethyl ester (oxidative) cyclase activity);GO:0046914(transition metal ion binding);GO:0015995(chlorophyll biosynthetic process);GO:0015979(photosynthesis)	K04035	EC:1.14.13.81	ko00860(Porphyrin and chlorophyll metabolism)
osa-miR820a_R+1	TCGGCCTCGTGGATGGACCAGG	LOC_Os02g39920.1	4	348-369	360	4	0.458951	1	1					LOC_Os02g39920.1	3038	sister chromatid cohesion protein PDS5	sp|Q4QXM3|PD5AA_XENLA Sister chromatid cohesion protein PDS5 homolog A-A OS=Xenopus laevis GN=pds5a-a PE=1 SV=1	6e-11	gi|115447271|ref|NP_001047415.1| Os02g0612800 [Oryza sativa Japonica Group] gi|47497628|dbj|BAD19697.1| BRI1-KD interacting protein 135 [Oryza sativa Japonica Group] gi|113536946|dbj|BAF09329.1| Os02g0612800 [Oryza sativa Japonica Group] gi|222623229|gb|EEE57361.1| hypothetical protein OsJ_07506 [Oryza sativa Japonica Group]	0	G7I899_MEDTR/643-696 G7I899.1 PF09465.5;LBR_tudor;	1e-14	[D] Cell cycle control, cell division, chromosome partitioning	pop:POPTR_254645	2e-41	GO:0005634(nucleus);GO:0005515(protein binding);GO:0051301(cell division);GO:0007067(mitosis);GO:0008156(negative regulation of DNA replication)	K11267	-	-
osa-miR530-5p_R+1	TGCATTTGCACCTGCACCTAC	LOC_Os12g44340.1	4	909-929	920	0	0.018271	7	7	0	0.0219041	7	7	LOC_Os12g44340.1	2365	-	sp|Q2QLI6|MP701_ORYSJ Microtubule-associated protein 70-1 OS=Oryza sativa subsp. japonica GN=MAP70.1 PE=2 SV=1	0	gi|115489822|ref|NP_001067398.1| Os12g0640900 [Oryza sativa Japonica Group] gi|122202987|sp|Q2QLI6.1|MP701_ORYSJ RecName: Full=Microtubule-associated protein 70-1; Short=AtMAP70-1; AltName: Full=70 kDa microtubule-associated protein 1 gi|77556831|gb|ABA99627.1| expressed protein [Oryza sativa Japonica Group] gi|113649905|dbj|BAF30417.1| Os12g0640900 [Oryza sativa Japonica Group] gi|215694895|dbj|…	0	C3TX67_BRASY/200-532 C3TX67.1 PF07058.6;Myosin_HC-like;	4e-135	-	-	-	-	-	-	-
osa-miR2871a-3p_L-1R+1	ATTTTAGTTTCTATGGTCACT	LOC_Os10g13810.1	3	1384-1403	1394	4	0.326234	1	1					LOC_Os10g13810.1	1775	galactosylgalactosylxylosylprotein 3-beta-glucuronosyltransferase 2	sp|Q8S626|GT102_ORYSJ Probable glucuronosyltransferase Os10g0205300 OS=Oryza sativa subsp. japonica GN=Os10g0205300 PE=2 SV=1	8e-158	gi|115481434|ref|NP_001064310.1| Os10g0205300 [Oryza sativa Japonica Group] gi|75159923|sp|Q8S626.1|GT102_ORYSJ RecName: Full=Probable glucuronosyltransferase Os10g0205300 gi|20279481|gb|AAM18761.1|AC099325_17 putative glycosyltransferase [Oryza sativa Japonica Group] gi|31430874|gb|AAP52726.1| Glycosyltransferase family 43 protein, expressed [Oryza sativa Japonica Group] gi|113638919|dbj|BAF2622…	3e-156	A2Z5S9_ORYSI/98-322 A2Z5S9.1 PF03360.11;Glyco_transf_43;	2e-114	[O] Posttranslational modification, protein turnover, chaperones	dre:445060	6e-21	GO:0000139(Golgi membrane);GO:0016021(integral to membrane);GO:0015018(galactosylgalactosylxylosylprotein 3-beta-glucuronosyltransferase activity);GO:0007047(cellular cell wall organization)	K10157	EC:2.4.1.135	ko00532(Glycosaminoglycan biosynthesis - chondroitin sulfate);ko00534(Glycosaminoglycan biosynthesis - heparan sulfate)
osa-miR166k-3p	TCGGACCAGGCTTCAATCCCT	LOC_Os03g43930.1	2.5	956-975	966	2	0.895356	4	1.33333	0	0.0255546	26	8.66667	LOC_Os03g43930.1	3145	homeobox-leucine zipper protein	sp|Q6AST1|HOX32_ORYSJ Homeobox-leucine zipper protein HOX32 OS=Oryza sativa subsp. japonica GN=HOX32 PE=2 SV=1	0	gi|115454289|ref|NP_001050745.1| Os03g0640800 [Oryza sativa Japonica Group] gi|75119691|sp|Q6AST1.1|HOX32_ORYSJ RecName: Full=Homeobox-leucine zipper protein HOX32; AltName: Full=HD-ZIP protein HOX32; AltName: Full=Homeodomain transcription factor HOX32; AltName: Full=OsHox32 gi|50881435|gb|AAT85280.1| homeobox leucine-zipper protein, putative [Oryza sativa Japonica Group] gi|108710033|gb|ABF9782…	0	I1GQ25_BRADI/183-393 I1GQ25.1 PF01852.14;START;	6e-118	-	osa:4333544	0	GO:0005634(nucleus);GO:0043565(sequence-specific DNA binding);GO:0003700(sequence-specific DNA binding transcription factor activity)	K09338	-	-
osa-MIR169l-p3	GGCAGTCTCCTTGGCTAGC	LOC_Os03g08010.1	3	961-978	969	2	0.835649	10	3.33333	3	0.161879	2	0.666667	LOC_Os03g08010.1	1344	elongation factor EF-1 alpha subunit	sp|O64937|EF1A_ORYSJ Elongation factor 1-alpha OS=Oryza sativa subsp. japonica GN=REFA1 PE=2 SV=2	0	gi|2996096|gb|AAC15413.1| translation elongation factor-1 alpha [Oryza sativa Japonica Group]	0	Q2MLZ7_RECAM/1-347 Q2MLZ7.1 PF00009.22;GTP_EFTU;	1e-159	[J] Translation, ribosomal structure and biogenesis	osa:4331810	0	GO:0005525(GTP binding);GO:0003924(GTPase activity);GO:0003746(translation elongation factor activity)	K03231	EC:3.6.5.3	-
osa-miR166a-3p	TCGGACCAGGCTTCATTCCCC	LOC_Os03g43930.1	3	955-975	966	2	0.946834	4	1.33333	0	0.0330928	26	8.66667	LOC_Os03g43930.1	3145	homeobox-leucine zipper protein	sp|Q6AST1|HOX32_ORYSJ Homeobox-leucine zipper protein HOX32 OS=Oryza sativa subsp. japonica GN=HOX32 PE=2 SV=1	0	gi|115454289|ref|NP_001050745.1| Os03g0640800 [Oryza sativa Japonica Group] gi|75119691|sp|Q6AST1.1|HOX32_ORYSJ RecName: Full=Homeobox-leucine zipper protein HOX32; AltName: Full=HD-ZIP protein HOX32; AltName: Full=Homeodomain transcription factor HOX32; AltName: Full=OsHox32 gi|50881435|gb|AAT85280.1| homeobox leucine-zipper protein, putative [Oryza sativa Japonica Group] gi|108710033|gb|ABF9782…	0	I1GQ25_BRADI/183-393 I1GQ25.1 PF01852.14;START;	6e-118	-	osa:4333544	0	GO:0005634(nucleus);GO:0043565(sequence-specific DNA binding);GO:0003700(sequence-specific DNA binding transcription factor activity)	K09338	-	-
osa-miR3979-5p_R+1	TCTCTCTCTCCCTTGAAGGCT	LOC_Os02g52250.1	4	1347-1368	1359	4	0.999144	1	1					LOC_Os02g52250.1	2480	SNW domain-containing protein 1	sp|Q09882|PRP45_SCHPO Pre-mRNA-processing protein 45 OS=Schizosaccharomyces pombe (strain 972 / ATCC 24843) GN=prp45 PE=1 SV=1	9e-84	gi|115448809|ref|NP_001048184.1| Os02g0759800 [Oryza sativa Japonica Group] gi|47497360|dbj|BAD19399.1| putative GAMYB-binding protein [Oryza sativa Japonica Group] gi|113537715|dbj|BAF10098.1| Os02g0759800 [Oryza sativa Japonica Group] gi|125541209|gb|EAY87604.1| hypothetical protein OsI_09015 [Oryza sativa Indica Group] gi|125583761|gb|EAZ24692.1| hypothetical protein OsJ_08462 [Oryza sativa Ja…	0	F4I5L6_ARATH/186-346 F4I5L6.1 PF02731.10;SKIP_SNW;	1e-57	[A] RNA processing and modification ;[B] Chromatin structure and dynamics	osa:4330796	0	GO:0005816(spindle pole body);GO:0005681(spliceosomal complex);GO:0005515(protein binding);GO:0045292(nuclear mRNA cis splicing, via spliceosome)	K06063	-	ko03040(Spliceosome);ko04330(Notch signaling pathway)
osa-miR812o-5p_L+4R-1_1ss10TC	TTTTCGTGTCCAACGTTTGACTGT	LOC_Os06g50146.1	1.5	1379-1402	1393	4	0.651108	1	1	4	0.575294	1	1	LOC_Os06g50146.1	1749	-	-	-	gi|115469970|ref|NP_001058584.1| Os06g0715400 [Oryza sativa Japonica Group] gi|53791782|dbj|BAD53576.1| calcium-dependent protein kinase CPK1 adapter protein 2-like [Oryza sativa Japonica Group] gi|113596624|dbj|BAF20498.1| Os06g0715400 [Oryza sativa Japonica Group]	3e-165	-	-	-	-	-	-	-	-	-
osa-MIR397a-L-3R+3	TTGAGTGCAGCGTTGATGAAC	LOC_Os12g01730.1	4	796-816	807					4	0.631784	1	0.5	LOC_Os12g01730.1	2044	nitrite reductase (NO-forming)	sp|Q2QYS3|LAC23_ORYSJ Laccase-23 OS=Oryza sativa subsp. japonica GN=LAC23 PE=2 SV=1	0	gi|115486922|ref|NP_001065948.1| Os12g0108000 [Oryza sativa Japonica Group] gi|122248700|sp|Q2QYS3.1|LAC23_ORYSJ RecName: Full=Laccase-23; AltName: Full=Benzenediol:oxygen oxidoreductase 23; AltName: Full=Diphenol oxidase 23; AltName: Full=Urishiol oxidase 23; Flags: Precursor gi|77553389|gb|ABA96185.1| Multicopper oxidase family protein, expressed [Oryza sativa Japonica Group] gi|113648455|dbj|B…	0	LAC17_ORYSJ/415-551 Q2RBK2.1 PF07731.9;Cu-oxidase_2;	5e-76	[Q] Secondary metabolites biosynthesis, transport and catabolism	osa:4324803	3e-113	GO:0048046(apoplast);GO:0005507(copper ion binding);GO:0052716(hydroquinone:oxygen oxidoreductase activity);GO:0008471(laccase activity);GO:0046274(lignin catabolic process)	K00368	EC:1.7.2.1	ko00910(Nitrogen metabolism)
PC-3p-18725_264	CTGCCGGCGATGCGCTC	LOC_Os09g17740.1	3	678-694	685	2	1	35	11.8333	3	0.846843	2	1	LOC_Os09g17740.1	1479	light-harvesting complex II chlorophyll a/b binding protein 1	sp|P12330|CB21_ORYSJ Chlorophyll a-b binding protein 1, chloroplastic OS=Oryza sativa subsp. japonica GN=CAB1R PE=2 SV=2	1e-134	gi|115478691|ref|NP_001062939.1| Os09g0346500 [Oryza sativa Japonica Group] gi|82654917|sp|P12330.2|CB21_ORYSJ RecName: Full=Chlorophyll a-b binding protein 1, chloroplastic; AltName: Full=LHCII type I CAB-1; Short=LHCP; Flags: Precursor gi|50252362|dbj|BAD28469.1| putative chlorophyll a-b binding protein, chloroplast precursor (LHCII type I CAB) (LHCP) [Oryza sativa Japonica Group] gi|50252884|d…	4e-133	CB2B_SOLLC/65-232 P07370.1 PF00504.16;Chloroa_b-bind;	6e-91	-	ath:AT2G34430	3e-116	GO:0009535(chloroplast thylakoid membrane);GO:0016021(integral to membrane);GO:0009522(photosystem I);GO:0009523(photosystem II);GO:0016168(chlorophyll binding);GO:0046872(metal ion binding);GO:0009765(photosynthesis, light harvesting);GO:0018298(protein-chromophore linkage)	K08912	-	ko00196(Photosynthesis - antenna proteins)
osa-miR395i_L-1	TGAAGTGTTTGGGGGAACTC	LOC_Os03g53230.1	2	595-614	605	2	0.241095	7	7	2	0.246137	2	2	LOC_Os03g53230.1	1986	sulfate adenylyltransferase	sp|Q9LIK9|APS1_ARATH ATP sulfurylase 1, chloroplastic OS=Arabidopsis thaliana GN=APS1 PE=1 SV=1	0	gi|115455267|ref|NP_001051234.1| Os03g0743900 [Oryza sativa Japonica Group] gi|30017582|gb|AAP13004.1| putative ATP sulfurylase [Oryza sativa Japonica Group] gi|108711024|gb|ABF98819.1| Bifunctional 3'-phosphoadenosine 5'-phosphosulfate synthethase, putative, expressed [Oryza sativa Japonica Group] gi|113549705|dbj|BAF13148.1| Os03g0743900 [Oryza sativa Japonica Group] gi|215704581|dbj|BAG94214.1…	0	I1GNF6_BRADI/223-448 I1GNF6.1 PF01747.12;ATP-sulfurylase;	5e-124	[P] Inorganic ion transport and metabolism	osa:4334073	0	GO:0009570(chloroplast stroma);GO:0005886(plasma membrane);GO:0005524(ATP binding);GO:0004781(sulfate adenylyltransferase (ATP) activity);GO:0046686(response to cadmium ion);GO:0000103(sulfate assimilation)	K00958	EC:2.7.7.4	ko00230(Purine metabolism);ko00450(Selenoamino acid metabolism);ko00920(Sulfur metabolism)
osa-miR171f-3p	TGATTGAGCCGTGCCAATATC	LOC_Os04g46860.1	1	1326-1346	1337	0	0.0123758	10	10	0	0.0148455	20	20	LOC_Os04g46860.1	2663	-	sp|O81316|SCL6_ARATH Scarecrow-like protein 6 OS=Arabidopsis thaliana GN=SCL6 PE=1 SV=1	7e-68	gi|115459828|ref|NP_001053514.1| Os04g0555000 [Oryza sativa Japonica Group] gi|38345487|emb|CAE01700.2| OSJNBa0010H02.25 [Oryza sativa Japonica Group] gi|38345583|emb|CAD41636.2| OSJNBb0012E24.1 [Oryza sativa Japonica Group] gi|113565085|dbj|BAF15428.1| Os04g0555000 [Oryza sativa Japonica Group]	0	A3AW98_ORYSJ/199-557 A3AW98.1 PF03514.9;GRAS;	8e-175	-	-	-	GO:0005634(nucleus);GO:0005515(protein binding);GO:0051301(cell division);GO:0007623(circadian rhythm);GO:0006355(regulation of transcription, DNA-dependent);GO:0048768(root hair cell tip growth);GO:0006351(transcription, DNA-dependent)	-	-	-
osa-miR169o	TAGCCAAGAATGACTTGCCTA	LOC_Os12g42400.3	1.5	1247-1267	1258	0	0.00858425	3	1					LOC_Os12g42400.3	1742	nuclear transcription factor Y, alpha	sp|Q8LFU0|NFYAA_ARATH Nuclear transcription factor Y subunit A-10 OS=Arabidopsis thaliana GN=NFYA10 PE=2 SV=2	1e-18	gi|115489612|ref|NP_001067293.1| Os12g0618600 [Oryza sativa Japonica Group] gi|77557086|gb|ABA99882.1| CCAAT-binding transcription factor subunit B family protein, expressed [Oryza sativa Japonica Group] gi|113649800|dbj|BAF30312.1| Os12g0618600 [Oryza sativa Japonica Group] gi|148921402|dbj|BAF64440.1| HAP2 subunit of HAP complex [Oryza sativa Japonica Group] gi|215707156|dbj|BAG93616.1| unnamed…	3e-152	I1IGB5_BRADI/170-226 I1IGB5.1 PF02045.10;CBFB_NFYA;	6e-12	[K] Transcription	osa:4331796	4e-14	GO:0016602(CCAAT-binding factor complex);GO:0003677(DNA binding);GO:0003700(sequence-specific DNA binding transcription factor activity)	K08064	-	ko04612(Antigen processing and presentation)
osa-miR160a-3p	GCGTGCAAGGAGCCAAGCATG	LOC_Os05g01110.1	4	90-109	101					2	0.801747	2	2	LOC_Os05g01110.1	845	large subunit ribosomal protein L28	sp|O22795|RK28_ARATH 50S ribosomal protein L28, chloroplastic OS=Arabidopsis thaliana GN=RPL28 PE=2 SV=2	5e-35	gi|115461559|ref|NP_001054379.1| Os05g0101400 [Oryza sativa Japonica Group] gi|57863893|gb|AAG03094.2|AC073405_10 putative ribosomal protein L28 [Oryza sativa Japonica Group] gi|57863847|gb|AAW56888.1| unknown protein [Oryza sativa Japonica Group] gi|113577930|dbj|BAF16293.1| Os05g0101400 [Oryza sativa Japonica Group] gi|215695247|dbj|BAG90438.1| unnamed protein product [Oryza sativa Japonica Gro…	2e-50	B8AWJ0_ORYSI/138-198 B8AWJ0.1 PF00830.14;Ribosomal_L28;	3e-29	-	tel:tlr2462	1e-19	GO:0009507(chloroplast);GO:0016020(membrane);GO:0009547(plastid ribosome);GO:0003735(structural constituent of ribosome);GO:0006412(translation)	K02902	-	ko03010(Ribosome)
PC-5p-215441_30	CCTCCGCAGCTAGCTTC	LOC_Os12g38270.1	4	142-159	150					2	1	2	1	LOC_Os12g38270.1	689	-	sp|Q0IMG5|MT4A_ORYSJ Metallothionein-like protein 4A OS=Oryza sativa subsp. japonica GN=MT4A PE=2 SV=1	5e-27	gi|108862861|gb|ABA99658.2| Metallothionein-like protein 1, putative, expressed [Oryza sativa Japonica Group]	2e-32	A1L4T7_ORYSJ/1-78 A1L4T7.1 PF01439.13;Metallothio_2;	1e-26	-	-	-	-	-	-	-
osa-miR166f	TCGGACCAGGCTTCATTCCCC	LOC_Os03g01890.2	3	1089-1109	1100	0	0.0276304	19	3.16667	0	0.0330928	29	4.83333	LOC_Os03g01890.2	2539	homeobox-leucine zipper protein	sp|Q6TAQ6|HOX10_ORYSJ Homeobox-leucine zipper protein HOX10 OS=Oryza sativa subsp. japonica GN=HOX10 PE=2 SV=1	0	gi|108705780|gb|ABF93575.1| rolled leaf1, putative, expressed [Oryza sativa Japonica Group]	0	Q6RF30_MAIZE/164-374 Q6RF30.1 PF01852.14;START;	3e-104	-	ath:AT5G60690	0	GO:0005634(nucleus);GO:0043565(sequence-specific DNA binding);GO:0003700(sequence-specific DNA binding transcription factor activity)	K09338	-	-
osa-miR396c-5p	TTCCACAGCTTTCTTGAACTT	LOC_Os06g02560.1	4	605-626	616	2	0.987587	2	0.666667	4	0.998058	1	0.333333	LOC_Os06g02560.1	1703	-	sp|Q6AWY4|GRF5_ORYSJ Growth-regulating factor 5 OS=Oryza sativa subsp. japonica GN=GRF5 PE=2 SV=1	8e-174	gi|115466038|ref|NP_001056618.1| Os06g0116200 [Oryza sativa Japonica Group] gi|75120357|sp|Q6AWY4.1|GRF5_ORYSJ RecName: Full=Growth-regulating factor 5; Short=OsGRF5; AltName: Full=Transcription activator GRF5 gi|51039839|tpg|DAA05209.1| TPA_exp: growth-regulating factor 5 [Oryza sativa (japonica cultivar-group)] gi|55296197|dbj|BAD67915.1| putative growth-regulating factor 1 [Oryza sativa Japoni…	3e-172	I1LJ60_SOYBN/89-134 I1LJ60.1 PF08879.5;WRC;	6e-20	-	-	-	-	-	-	-
osa-miR1436_L-2R+1	ATTATGGGACGGAGGGAGTA	LOC_Os06g05530.1	3.5	908-927	918	4	0.999946	1	0.333333					LOC_Os06g05530.1	1068	-	-	-	gi|218197575|gb|EEC80002.1| hypothetical protein OsI_21654 [Oryza sativa Indica Group]	4e-102	B8B2P5_ORYSI/130-203 B8B2P5.1 PF00076.17;RRM_1;	4e-37	-	-	-	-	-	-	-
osa-miR396e-5p	TCCACAGGCTTTCTTGAACTG	LOC_Os06g02560.1	1	605-625	616	2	0.985571	2	0.666667	4	0.997595	1	0.333333	LOC_Os06g02560.1	1703	-	sp|Q6AWY4|GRF5_ORYSJ Growth-regulating factor 5 OS=Oryza sativa subsp. japonica GN=GRF5 PE=2 SV=1	8e-174	gi|115466038|ref|NP_001056618.1| Os06g0116200 [Oryza sativa Japonica Group] gi|75120357|sp|Q6AWY4.1|GRF5_ORYSJ RecName: Full=Growth-regulating factor 5; Short=OsGRF5; AltName: Full=Transcription activator GRF5 gi|51039839|tpg|DAA05209.1| TPA_exp: growth-regulating factor 5 [Oryza sativa (japonica cultivar-group)] gi|55296197|dbj|BAD67915.1| putative growth-regulating factor 1 [Oryza sativa Japoni…	3e-172	I1LJ60_SOYBN/89-134 I1LJ60.1 PF08879.5;WRC;	6e-20	-	-	-	-	-	-	-
osa-miR166f	TCGGACCAGGCTTCATTCCCC	LOC_Os10g33960.1	3	924-944	935	0	0.0276304	20	3.41667	0	0.0330928	40	7.58333	LOC_Os10g33960.1	3231	homeobox-leucine zipper protein	sp|Q9AV49|HOX9_ORYSJ Homeobox-leucine zipper protein HOX9 OS=Oryza sativa subsp. japonica GN=HOX9 PE=2 SV=1	0	gi|115482560|ref|NP_001064873.1| Os10g0480200 [Oryza sativa Japonica Group] gi|75168160|sp|Q9AV49.1|HOX9_ORYSJ RecName: Full=Homeobox-leucine zipper protein HOX9; AltName: Full=HD-ZIP protein HOX9; AltName: Full=Homeodomain transcription factor HOX9; AltName: Full=OsHB2; AltName: Full=OsHox9 gi|13384370|gb|AAK21338.1|AC024594_2 putative homeodomain-leucine zipper protein [Oryza sativa Japonica Gr…	0	Q6RF30_MAIZE/164-374 Q6RF30.1 PF01852.14;START;	4e-105	-	ath:AT5G60690	0	GO:0005634(nucleus);GO:0043565(sequence-specific DNA binding);GO:0003700(sequence-specific DNA binding transcription factor activity)	K09338	-	-
osa-miR169h_R-1	TAGCCAAGGATGACTTGCCT	LOC_Os03g07880.2	3	994-1013	1004	0	0.0276304	4	1.33333	0	0.0330928	8	2.66667	LOC_Os03g07880.2	1349	nuclear transcription factor Y, alpha	sp|Q9LNP6|NFYA8_ARATH Nuclear transcription factor Y subunit A-8 OS=Arabidopsis thaliana GN=NFYA8 PE=2 SV=2	1e-29	gi|108706461|gb|ABF94256.1| CCAAT-binding transcription factor subunit B family protein, expressed [Oryza sativa Japonica Group] gi|148921396|dbj|BAF64437.1| HAP2 subunit of HAP complex [Oryza sativa Japonica Group] gi|215697400|dbj|BAG91394.1| unnamed protein product [Oryza sativa Japonica Group]	2e-104	C5WVV8_SORBI/132-188 C5WVV8.1 PF02045.10;CBFB_NFYA;	3e-24	[K] Transcription	osa:4331796	5e-93	GO:0016602(CCAAT-binding factor complex);GO:0003677(DNA binding);GO:0003700(sequence-specific DNA binding transcription factor activity)	K08064	-	ko04612(Antigen processing and presentation)
osa-miR160a-5p_L+1R-1	GTGCCTGGCTCCCTGTATGCC	LOC_Os06g47150.1	0.5	2043-2063	2054	2	0.939731	5	1.25	2	0.943686	9	2.25	LOC_Os06g47150.1	3224	-	sp|Q653H7|ARFR_ORYSJ Auxin response factor 18 OS=Oryza sativa subsp. japonica GN=ARF18 PE=2 SV=1	0	gi|115469600|ref|NP_001058399.1| Os06g0685700 [Oryza sativa Japonica Group] gi|75253259|sp|Q653H7.1|ARFR_ORYSJ RecName: Full=Auxin response factor 18; AltName: Full=OsARF10 gi|52076670|dbj|BAD45570.1| putative auxin response factor 10 [Oryza sativa Japonica Group] gi|52077007|dbj|BAD46040.1| putative auxin response factor 10 [Oryza sativa Japonica Group] gi|113596439|dbj|BAF20313.1| Os06g0685700 …	0	B9FQJ8_ORYSJ/432-630 B9FQJ8.1 PF02309.11;AUX_IAA;	4e-109	-	-	-	GO:0005634(nucleus);GO:0003677(DNA binding);GO:0046983(protein dimerization activity);GO:0009734(auxin mediated signaling pathway);GO:0006355(regulation of transcription, DNA-dependent);GO:0006351(transcription, DNA-dependent)	-	-	-
PC-5p-2331403_1	TCCGTCCCAAAATATAGTTGCCTT	LOC_Os01g69120.2	3.5	1630-1653	1644					4	0.864417	1	0.5	LOC_Os01g69120.2	2231	-	sp|Q6M9M7|Y1998_PARUW Uncharacterized RNA methyltransferase pc1998 OS=Protochlamydia amoebophila (strain UWE25) GN=pc1998 PE=3 SV=1	1e-58	gi|222619770|gb|EEE55902.1| hypothetical protein OsJ_04570 [Oryza sativa Japonica Group]	0	B6T352_MAIZE/316-471 B6T352.1 PF03602.10;Cons_hypoth95;	8e-73	-	osa:4327742	7e-153	GO:0051539(4 iron, 4 sulfur cluster binding);GO:0046872(metal ion binding);GO:0008173(RNA methyltransferase activity);GO:0006396(RNA processing)	K00599	-	ko00340(Histidine metabolism);ko00350(Tyrosine metabolism);ko00450(Selenoamino acid metabolism);ko00626(Naphthalene and anthracene degradation)
PC-3p-1547074_1	AGGGATGGGGAATTAG	LOC_Os01g05500.2	3	5195-5211	5202					4	1	1	0.5	LOC_Os01g05500.2	6649	E3 ubiquitin-protein ligase UBR3	sp|Q5U430|UBR3_MOUSE E3 ubiquitin-protein ligase UBR3 OS=Mus musculus GN=Ubr3 PE=1 SV=3	6e-24	gi|218187514|gb|EEC69941.1| hypothetical protein OsI_00390 [Oryza sativa Indica Group]	0	C5XQ06_SORBI/122-191 C5XQ06.1 PF02207.15;zf-UBR;	7e-28	[O] Posttranslational modification, protein turnover, chaperones	ppp:PHYPADRAFT_127907	1e-168	GO:0016021(integral to membrane);GO:0005515(protein binding);GO:0004842(ubiquitin-protein ligase activity);GO:0008270(zinc ion binding);GO:0001701(in utero embryonic development);GO:0042048(olfactory behavior);GO:0007608(sensory perception of smell);GO:0001967(suckling behavior);GO:0006511(ubiquitin-dependent protein catabolic process)	K11978	EC:6.3.2.19	-
osa-miR169k_R-1	TAGCCAAGGATGACTTGCCT	LOC_Os03g48970.3	3	1936-1955	1946	2	0.946834	10	2.5	2	0.950473	21	5.25	LOC_Os03g48970.3	2293	nuclear transcription factor Y, alpha	sp|Q945M9|NFYA9_ARATH Nuclear transcription factor Y subunit A-9 OS=Arabidopsis thaliana GN=NFYA9 PE=2 SV=1	1e-32	gi|115454757|ref|NP_001050979.1| Os03g0696300 [Oryza sativa Japonica Group] gi|108710554|gb|ABF98349.1| CCAAT-binding transcription factor subunit B family protein, expressed [Oryza sativa Japonica Group] gi|108710555|gb|ABF98350.1| CCAAT-binding transcription factor subunit B family protein, expressed [Oryza sativa Japonica Group] gi|108710556|gb|ABF98351.1| CCAAT-binding transcription factor su…	3e-117	I1M0X4_SOYBN/148-204 I1M0X4.1 PF02045.10;CBFB_NFYA;	2e-23	[K] Transcription	osa:4331796	3e-33	GO:0016602(CCAAT-binding factor complex);GO:0003677(DNA binding);GO:0003700(sequence-specific DNA binding transcription factor activity);GO:0045892(negative regulation of transcription, DNA-dependent)	K08064	-	ko04612(Antigen processing and presentation)
osa-miR169m_R-1	TAGCCAAGGATGACTTGCCT	LOC_Os03g07880.1	3	845-864	855	0	0.0276304	4	1.33333	0	0.0330928	8	2.66667	LOC_Os03g07880.1	1200	nuclear transcription factor Y, alpha	sp|Q9LVJ7|NFYA6_ARATH Nuclear transcription factor Y subunit A-6 OS=Arabidopsis thaliana GN=NFYA6 PE=2 SV=1	3e-35	gi|115451063|ref|NP_001049132.1| Os03g0174900 [Oryza sativa Japonica Group] gi|108706460|gb|ABF94255.1| CCAAT-binding transcription factor subunit B family protein, expressed [Oryza sativa Japonica Group] gi|113547603|dbj|BAF11046.1| Os03g0174900 [Oryza sativa Japonica Group] gi|125542610|gb|EAY88749.1| hypothetical protein OsI_10223 [Oryza sativa Indica Group] gi|125585113|gb|EAZ25777.1| hypothe…	5e-124	C5WVV8_SORBI/132-188 C5WVV8.1 PF02045.10;CBFB_NFYA;	3e-24	[K] Transcription	osa:4331796	4e-125	GO:0016602(CCAAT-binding factor complex);GO:0003677(DNA binding);GO:0003700(sequence-specific DNA binding transcription factor activity)	K08064	-	ko04612(Antigen processing and presentation)
PC-5p-151167_37	GAACAAAAGGGTAAAAGCT	LOC_Os01g70270.1	3.5	2843-2861	2852	2	0.865527	2	0.5	2	0.87189	11	2.75	LOC_Os01g70270.1	3254	-	sp|Q5JK20|ARFD_ORYSJ Auxin response factor 4 OS=Oryza sativa subsp. japonica GN=ARF4 PE=2 SV=1	0	gi|218189656|gb|EEC72083.1| hypothetical protein OsI_05027 [Oryza sativa Indica Group]	0	ARFD_ORYSJ/596-784 Q5JK20.1 PF02309.11;AUX_IAA;	5e-104	-	-	-	GO:0005634(nucleus);GO:0003677(DNA binding);GO:0046983(protein dimerization activity);GO:0009734(auxin mediated signaling pathway);GO:0006355(regulation of transcription, DNA-dependent);GO:0006351(transcription, DNA-dependent)	-	-	-
PC-5p-33358_168	AGAGACCGATAGCGAA	LOC_Os02g46380.2	4	257-272	263	4	1	1	0.333333					LOC_Os02g46380.2	1630	-	sp|Q9LPF6|PUP11_ARATH Probable purine permease 11 OS=Arabidopsis thaliana GN=PUP11 PE=1 SV=1	2e-118	gi|115448007|ref|NP_001047783.1| Os02g0689200 [Oryza sativa Japonica Group] gi|41052802|dbj|BAD07670.1| putative purine permease [Oryza sativa Japonica Group] gi|113537314|dbj|BAF09697.1| Os02g0689200 [Oryza sativa Japonica Group] gi|215704246|dbj|BAG93086.1| unnamed protein product [Oryza sativa Japonica Group]	0	A3AA95_ORYSJ/254-403 A3AA95.1 PF03151.11;TPT;	3e-77	-	-	-	GO:0016021(integral to membrane);GO:0005345(purine base transmembrane transporter activity)	-	-	-
osa-miR169g_R-1	TAGCCAAGGATGACTTGCCT	LOC_Os03g48970.3	3	1936-1955	1946	2	0.946834	10	2.5	2	0.950473	21	5.25	LOC_Os03g48970.3	2293	nuclear transcription factor Y, alpha	sp|Q945M9|NFYA9_ARATH Nuclear transcription factor Y subunit A-9 OS=Arabidopsis thaliana GN=NFYA9 PE=2 SV=1	1e-32	gi|115454757|ref|NP_001050979.1| Os03g0696300 [Oryza sativa Japonica Group] gi|108710554|gb|ABF98349.1| CCAAT-binding transcription factor subunit B family protein, expressed [Oryza sativa Japonica Group] gi|108710555|gb|ABF98350.1| CCAAT-binding transcription factor subunit B family protein, expressed [Oryza sativa Japonica Group] gi|108710556|gb|ABF98351.1| CCAAT-binding transcription factor su…	3e-117	I1M0X4_SOYBN/148-204 I1M0X4.1 PF02045.10;CBFB_NFYA;	2e-23	[K] Transcription	osa:4331796	3e-33	GO:0016602(CCAAT-binding factor complex);GO:0003677(DNA binding);GO:0003700(sequence-specific DNA binding transcription factor activity);GO:0045892(negative regulation of transcription, DNA-dependent)	K08064	-	ko04612(Antigen processing and presentation)
osa-miR166h-3p	TCGGACCAGGCTTCATTCCTC	LOC_Os12g41860.1	3	877-897	888	2	0.868857	4	1.33333	0	0.0230288	26	8.66667	LOC_Os12g41860.1	3154	homeobox-leucine zipper protein	sp|Q2QM96|HOX33_ORYSJ Homeobox-leucine zipper protein HOX33 OS=Oryza sativa subsp. japonica GN=HOX33 PE=2 SV=1	0	gi|115489546|ref|NP_001067260.1| Os12g0612700 [Oryza sativa Japonica Group] gi|122248513|sp|Q2QM96.1|HOX33_ORYSJ RecName: Full=Homeobox-leucine zipper protein HOX33; AltName: Full=HD-ZIP protein HOX33; AltName: Full=Homeodomain transcription factor HOX33; AltName: Full=OsHox33 gi|187609460|sp|A2ZMN9.2|HOX33_ORYSI RecName: Full=Homeobox-leucine zipper protein HOX33; AltName: Full=HD-ZIP protein HO…	0	I1GQ25_BRADI/183-393 I1GQ25.1 PF01852.14;START;	2e-115	-	osa:4333544	0	GO:0005634(nucleus);GO:0043565(sequence-specific DNA binding);GO:0003700(sequence-specific DNA binding transcription factor activity)	K09338	-	-
osa-miR160e-5p	TGCCTGGCTCCCTGTATGCCG	LOC_Os04g43910.1	1	1344-1364	1355	1	0.0445318	3	3	0	0.0294706	3	3	LOC_Os04g43910.1	2579	-	sp|Q7XKK6|ARFJ_ORYSJ Auxin response factor 10 OS=Oryza sativa subsp. japonica GN=ARF10 PE=2 SV=3	0	gi|21741865|emb|CAD41455.1| OSJNBa0019D11.3 [Oryza sativa Japonica Group] gi|38344647|emb|CAE05633.2| OSJNBb0061C13.15 [Oryza sativa Japonica Group] gi|116310816|emb|CAH67605.1| OSIGBa0145G11.4 [Oryza sativa Indica Group]	0	ARFJ_ORYSI/502-698 Q01I35.2 PF02309.11;AUX_IAA;	2e-109	-	-	-	GO:0005634(nucleus);GO:0003677(DNA binding);GO:0046983(protein dimerization activity);GO:0009734(auxin mediated signaling pathway);GO:0006355(regulation of transcription, DNA-dependent);GO:0006351(transcription, DNA-dependent)	-	-	-
PC-5p-284772_19	AGGCCTGCGGTCCGCC	LOC_Os12g38730.1	3.5	2052-2066	2058	4	0.997438	1	0.5					LOC_Os12g38730.1	2424	-	-	-	gi|108862872|gb|ABA99007.2| expressed protein [Oryza sativa Japonica Group] gi|125579819|gb|EAZ20965.1| hypothetical protein OsJ_36618 [Oryza sativa Japonica Group]	0	-	-	-	-	-	-	-	-	-
osa-miR535-3p	GTGCTTTCTCCCGTTGTCACT	LOC_Os12g26030.1	4	3119-3139	3130					4	0.631784	1	1	LOC_Os12g26030.1	3433	X-Pro aminopeptidase	sp|Q7X923|SPT16_ORYSJ FACT complex subunit SPT16 OS=Oryza sativa subsp. japonica GN=SPT16 PE=2 SV=2	0	gi|77555238|gb|ABA98034.1| metallopeptidase family M24 containing protein, expressed [Oryza sativa Japonica Group]	0	A3CGZ8_ORYSJ/200-432 A3CGZ8.1 PF00557.19;Peptidase_M24;	1e-129	[E] Amino acid transport and metabolism	olu:OSTLU_47051	3e-160	GO:0006281(DNA repair);GO:0006260(DNA replication);GO:0006355(regulation of transcription, DNA-dependent);GO:0006351(transcription, DNA-dependent)	K01262	EC:3.4.11.9	-
osa-miR166l-3p	TCGGACCAGGCTTCAATCCCT	LOC_Os03g01890.1	2.5	1090-1109	1100	0	0.0213227	19	3.16667	0	0.0255546	29	4.83333	LOC_Os03g01890.1	3391	homeobox-leucine zipper protein	sp|Q6TAQ6|HOX10_ORYSJ Homeobox-leucine zipper protein HOX10 OS=Oryza sativa subsp. japonica GN=HOX10 PE=2 SV=1	0	gi|115450213|ref|NP_001048707.1| Os03g0109400 [Oryza sativa Japonica Group] gi|75128608|sp|Q6TAQ6.1|HOX10_ORYSJ RecName: Full=Homeobox-leucine zipper protein HOX10; AltName: Full=HD-ZIP protein HOX10; AltName: Full=Homeodomain transcription factor HOX10; AltName: Full=OsHB1; AltName: Full=OsHox10 gi|37813100|gb|AAR04340.1| homeodomain leucine-zipper protein Hox10 [Oryza sativa Japonica Group] gi|…	0	Q6RF30_MAIZE/164-374 Q6RF30.1 PF01852.14;START;	4e-104	-	ath:AT5G60690	0	GO:0005634(nucleus);GO:0043565(sequence-specific DNA binding);GO:0003700(sequence-specific DNA binding transcription factor activity)	K09338	-	-
osa-miR160d-5p	TGCCTGGCTCCCTGTATGCCA	LOC_Os10g33940.1	1	1635-1655	1646	0	0.0245984	71	70.2	0	0.0294706	118	109.2	LOC_Os10g33940.1	2673	-	sp|Q9AV47|ARFV_ORYSJ Auxin response factor 22 OS=Oryza sativa subsp. japonica GN=ARF22 PE=2 SV=1	0	gi|110289274|gb|AAP54297.2| Auxin response factor 16, putative, expressed [Oryza sativa Japonica Group] gi|222613018|gb|EEE51150.1| hypothetical protein OsJ_31911 [Oryza sativa Japonica Group]	0	B9G6A3_ORYSJ/583-749 B9G6A3.1 PF02309.11;AUX_IAA;	2e-79	-	-	-	GO:0005634(nucleus);GO:0003677(DNA binding);GO:0046983(protein dimerization activity);GO:0009734(auxin mediated signaling pathway);GO:0006355(regulation of transcription, DNA-dependent);GO:0006351(transcription, DNA-dependent)	-	-	-
osa-MIR169h-p3	GGCAGTCTCCTTGGCTAGC	LOC_Os03g08050.1	3	961-978	969	2	0.835649	10	3.33333	3	0.161879	2	0.666667	LOC_Os03g08050.1	1344	elongation factor EF-1 alpha subunit	sp|O64937|EF1A_ORYSJ Elongation factor 1-alpha OS=Oryza sativa subsp. japonica GN=REFA1 PE=2 SV=2	0	gi|2996096|gb|AAC15413.1| translation elongation factor-1 alpha [Oryza sativa Japonica Group]	0	Q2MLZ7_RECAM/1-347 Q2MLZ7.1 PF00009.22;GTP_EFTU;	1e-159	[J] Translation, ribosomal structure and biogenesis	osa:4331810	0	GO:0005525(GTP binding);GO:0003924(GTPase activity);GO:0003746(translation elongation factor activity)	K03231	EC:3.6.5.3	-
PC-3p-35500_181	GCTTCTTAGAGGGACT	LOC_Os12g07020.1	3.5	1046-1061	1052					2	0.999387	2	2	LOC_Os12g07020.1	1564	5-formyltetrahydrofolate cyclo-ligase	sp|Q2KI24|MTHSD_BOVIN Methenyltetrahydrofolate synthase domain-containing protein OS=Bos taurus GN=MTHFSD PE=2 SV=1	1e-57	gi|115487528|ref|NP_001066251.1| Os12g0168000 [Oryza sativa Japonica Group] gi|77553114|gb|ABA95910.1| 5-formyltetrahydrofolate cyclo-ligase family protein, putative, expressed [Oryza sativa Japonica Group] gi|113648758|dbj|BAF29270.1| Os12g0168000 [Oryza sativa Japonica Group] gi|215686742|dbj|BAG89592.1| unnamed protein product [Oryza sativa Japonica Group]	3e-147	A2ZIF9_ORYSI/84-282 A2ZIF9.1 PF01812.15;5-FTHF_cyc-lig;	5e-111	[H] Coenzyme transport and metabolism	ath:AT1G76730	2e-113	GO:0030272(5-formyltetrahydrofolate cyclo-ligase activity);GO:0005524(ATP binding);GO:0003723(RNA binding);GO:0009396(folic acid-containing compound biosynthetic process)	K01934	EC:6.3.3.2	ko00670(One carbon pool by folate)
osa-miR171c-3p	TGATTGAGCCGTGCCAATATC	LOC_Os02g44360.1	1	1351-1371	1362	0	0.0123758	4	4	2	0.737017	2	2	LOC_Os02g44360.1	2747	-	sp|O81316|SCL6_ARATH Scarecrow-like protein 6 OS=Arabidopsis thaliana GN=SCL6 PE=1 SV=1	2e-76	gi|49388512|dbj|BAD25636.1| Scl1 protein [Oryza sativa Japonica Group] gi|50251746|dbj|BAD27679.1| Scl1 protein [Oryza sativa Japonica Group]	0	Q6H6L3_ORYSJ/349-708 Q6H6L3.1 PF03514.9;GRAS;	0	-	-	-	GO:0005634(nucleus);GO:0005515(protein binding);GO:0051301(cell division);GO:0007623(circadian rhythm);GO:0006355(regulation of transcription, DNA-dependent);GO:0048768(root hair cell tip growth);GO:0006351(transcription, DNA-dependent)	-	-	-
osa-miR812s_1ss11AG	AAGACGGACAGTCAAACGTTGGAC	LOC_Os02g53180.2	4	1369-1391	1382	0	0.0083468	8	4	2	0.593026	3	1.5	LOC_Os02g53180.2	3157	aminocyclopropanecarboxylate oxidase	sp|Q0J1C1|ACCO1_ORYSJ 1-aminocyclopropane-1-carboxylate oxidase 1 OS=Oryza sativa subsp. japonica GN=ACO1 PE=2 SV=1	4e-122	gi|115448959|ref|NP_001048259.1| Os02g0771600 [Oryza sativa Japonica Group] gi|46805334|dbj|BAD16853.1| 1-aminocyclopropane-1-carboxylate oxidase [Oryza sativa Japonica Group] gi|46805357|dbj|BAD16858.1| 1-aminocyclopropane-1-carboxylate oxidase [Oryza sativa Japonica Group] gi|113537790|dbj|BAF10173.1| Os02g0771600 [Oryza sativa Japonica Group] gi|125583837|gb|EAZ24768.1| hypothetical protein Os…	4e-169	A2XA30_ORYSI/7-122 A2XA30.1 PF14226.1;DIOX_N;	6e-62	[Q] Secondary metabolites biosynthesis, transport and catabolism ;[R] General function prediction only	osa:4347225	1e-121	GO:0009815(1-aminocyclopropane-1-carboxylate oxidase activity);GO:0031418(L-ascorbic acid binding);GO:0016706(oxidoreductase activity, acting on paired donors, with incorporation or reduction of molecular oxygen, 2-oxoglutarate as one donor, and incorporation of one atom each of oxygen into both donors);GO:0009693(ethylene biosynthetic process);GO:0009835(ripening)	K05933	EC:1.14.17.4	ko00270(Cysteine and methionine metabolism)
PC-3p-337602_10	GGCCGCCGCCGCTGTCGAATC	LOC_Os04g34610.1	3.5	2723-2743	2734	2	1	2	2	4	1	1	1	LOC_Os04g34610.1	2922	-	sp|Q3ECY6|SDG41_ARATH Protein SET DOMAIN GROUP 41 OS=Arabidopsis thaliana GN=SDG41 PE=2 SV=1	1e-48	gi|38605917|emb|CAE05952.3| OSJNBb0088C09.11 [Oryza sativa Japonica Group]	0	Q0JD76_ORYSJ/187-296 Q0JD76.1 PF00856.23;SET;	7e-61	-	-	-	-	-	-	-
osa-miR396c-5p	TTCCACAGCTTTCTTGAACTT	LOC_Os02g47280.2	4	570-591	581					4	0.998058	1	0.5	LOC_Os02g47280.2	1624	-	sp|Q6ZIK5|GRF4_ORYSJ Growth-regulating factor 4 OS=Oryza sativa subsp. japonica GN=GRF4 PE=2 SV=1	1e-176	gi|115448127|ref|NP_001047843.1| Os02g0701300 [Oryza sativa Japonica Group] gi|75136070|sp|Q6ZIK5.1|GRF4_ORYSJ RecName: Full=Growth-regulating factor 4; Short=OsGRF4; AltName: Full=Transcription activator GRF4 gi|41052677|dbj|BAD07524.1| putative growth-regulating factor 1 [Oryza sativa Japonica Group] gi|51039837|tpg|DAA05208.1| TPA_exp: growth-regulating factor 4 [Oryza sativa (japonica cultiva…	5e-175	I1LJ60_SOYBN/89-134 I1LJ60.1 PF08879.5;WRC;	6e-20	-	-	-	-	-	-	-
PC-5p-117474_59	AAACTCTGAATACTAGA	LOC_Os03g11200.1	3	1448-1465	1456	4	0.999448	1	1					LOC_Os03g11200.1	2840	-	sp|Q4KLU2|PRP39_XENLA Pre-mRNA-processing factor 39 OS=Xenopus laevis GN=prpf39 PE=2 SV=1	7e-66	gi|115451479|ref|NP_001049340.1| Os03g0210400 [Oryza sativa Japonica Group] gi|108706795|gb|ABF94590.1| Pre-mRNA processing protein prp39, putative, expressed [Oryza sativa Japonica Group] gi|113547811|dbj|BAF11254.1| Os03g0210400 [Oryza sativa Japonica Group]	0	D8T1W4_SELML/1-189 D8T1W4.1 PF08424.5;NRDE-2;	5e-52	[A] RNA processing and modification	-	-	GO:0005634(nucleus);GO:0005488(binding);GO:0006397(mRNA processing);GO:0008380(RNA splicing)	-	-	-
osa-miR528-5p	TGGAAGGGGCATGCAGAGGAG	LOC_Os03g03724.1	4	146-166	157	2	0.964408	20	10	2	0.967164	4	2	LOC_Os03g03724.1	716	-	-	-	gi|6063543|dbj|BAA85403.1| unnamed protein product [Oryza sativa Japonica Group]	6e-26	-	-	-	-	-	-	-	-	-
PC-5p-705811_3	TCAGCGCGACGGAATC	LOC_Os06g18010.1	4	1129-1144	1135					4	1	1	1	LOC_Os06g18010.1	1622	hydroquinone glucosyltransferase	sp|Q9M156|U72B1_ARATH UDP-glycosyltransferase 72B1 OS=Arabidopsis thaliana GN=UGT72B1 PE=1 SV=1	3e-39	gi|297724725|ref|NP_001174726.1| Os06g0288200 [Oryza sativa Japonica Group] gi|55296593|dbj|BAD69117.1| putative UDP-glycosyltransferase [Oryza sativa Japonica Group] gi|55297465|dbj|BAD69345.1| putative UDP-glycosyltransferase [Oryza sativa Japonica Group] gi|90969898|gb|ABE02743.1| UDP-glycosyltransferase-like protein [Oryza sativa Japonica Group] gi|255676945|dbj|BAH93454.1| Os06g0288200 [Oryz…	0	I1Q788_ORYGL/215-440 I1Q788.1 PF00201.13;UDPGT;	1e-101	[G] Carbohydrate transport and metabolism ;[C] Energy production and conversion	ath:AT4G01070	1e-38	GO:0050505(hydroquinone glucosyltransferase activity);GO:0009651(response to salt stress);GO:0009636(response to toxin);GO:0042178(xenobiotic catabolic process)	K08237	EC:2.4.1.218	-
osa-miR169k_R-1	TAGCCAAGGATGACTTGCCT	LOC_Os03g29760.2	3	1365-1384	1375	2	0.946834	2	0.666667	2	0.950473	2	0.666667	LOC_Os03g29760.2	1755	nuclear transcription factor Y, alpha	sp|Q9LVJ7|NFYA6_ARATH Nuclear transcription factor Y subunit A-6 OS=Arabidopsis thaliana GN=NFYA6 PE=2 SV=1	8e-30	gi|218193029|gb|EEC75456.1| hypothetical protein OsI_12014 [Oryza sativa Indica Group]	4e-145	B6TI90_MAIZE/154-210 B6TI90.1 PF02045.10;CBFB_NFYA;	2e-22	[K] Transcription	osa:4331796	4e-44	GO:0016602(CCAAT-binding factor complex);GO:0003677(DNA binding);GO:0003700(sequence-specific DNA binding transcription factor activity)	K08064	-	ko04612(Antigen processing and presentation)
osa-miR169j_R-1	TAGCCAAGGATGACTTGCCT	LOC_Os03g48970.4	3	1229-1248	1239	2	0.946834	10	2.5	1	0.0389544	21	5.25	LOC_Os03g48970.4	1586	nuclear transcription factor Y, alpha	sp|Q945M9|NFYA9_ARATH Nuclear transcription factor Y subunit A-9 OS=Arabidopsis thaliana GN=NFYA9 PE=2 SV=1	8e-34	gi|115454757|ref|NP_001050979.1| Os03g0696300 [Oryza sativa Japonica Group] gi|108710554|gb|ABF98349.1| CCAAT-binding transcription factor subunit B family protein, expressed [Oryza sativa Japonica Group] gi|108710555|gb|ABF98350.1| CCAAT-binding transcription factor subunit B family protein, expressed [Oryza sativa Japonica Group] gi|108710556|gb|ABF98351.1| CCAAT-binding transcription factor su…	2e-110	I1M0X4_SOYBN/148-204 I1M0X4.1 PF02045.10;CBFB_NFYA;	1e-23	[K] Transcription	osa:4331796	2e-33	GO:0016602(CCAAT-binding factor complex);GO:0003677(DNA binding);GO:0003700(sequence-specific DNA binding transcription factor activity);GO:0045892(negative regulation of transcription, DNA-dependent)	K08064	-	ko04612(Antigen processing and presentation)
osa-miR169l_R-1	TAGCCAAGGATGACTTGCCT	LOC_Os03g29760.3	3	1265-1284	1275	2	0.946834	2	0.666667	2	0.950473	2	0.666667	LOC_Os03g29760.3	1655	nuclear transcription factor Y, alpha	sp|Q9LVJ7|NFYA6_ARATH Nuclear transcription factor Y subunit A-6 OS=Arabidopsis thaliana GN=NFYA6 PE=2 SV=1	9e-31	gi|57222442|gb|AAW39026.1| putative CCAAT-binding transcription factor [Oryza sativa Japonica Group] gi|108708770|gb|ABF96565.1| CCAAT-box transcription factor complex WHAP3, putative, expressed [Oryza sativa Japonica Group]	3e-142	B6TI90_MAIZE/154-210 B6TI90.1 PF02045.10;CBFB_NFYA;	2e-22	[K] Transcription	osa:4331796	9e-45	GO:0016602(CCAAT-binding factor complex);GO:0003677(DNA binding);GO:0003700(sequence-specific DNA binding transcription factor activity)	K08064	-	ko04612(Antigen processing and presentation)
osa-miR169m_R-1	TAGCCAAGGATGACTTGCCT	LOC_Os03g07880.2	3	994-1013	1004	0	0.0276304	4	1.33333	0	0.0330928	8	2.66667	LOC_Os03g07880.2	1349	nuclear transcription factor Y, alpha	sp|Q9LNP6|NFYA8_ARATH Nuclear transcription factor Y subunit A-8 OS=Arabidopsis thaliana GN=NFYA8 PE=2 SV=2	1e-29	gi|108706461|gb|ABF94256.1| CCAAT-binding transcription factor subunit B family protein, expressed [Oryza sativa Japonica Group] gi|148921396|dbj|BAF64437.1| HAP2 subunit of HAP complex [Oryza sativa Japonica Group] gi|215697400|dbj|BAG91394.1| unnamed protein product [Oryza sativa Japonica Group]	2e-104	C5WVV8_SORBI/132-188 C5WVV8.1 PF02045.10;CBFB_NFYA;	3e-24	[K] Transcription	osa:4331796	5e-93	GO:0016602(CCAAT-binding factor complex);GO:0003677(DNA binding);GO:0003700(sequence-specific DNA binding transcription factor activity)	K08064	-	ko04612(Antigen processing and presentation)
PC-3p-337602_10	GGCCGCCGCCGCTGTCGAATC	LOC_Os02g07690.1	4	548-568	559	2	1	2	2					LOC_Os02g07690.1	1146	-	-	-	gi|115444515|ref|NP_001046037.1| Os02g0173200 [Oryza sativa Japonica Group] gi|49388967|dbj|BAD26184.1| unknown protein [Oryza sativa Japonica Group] gi|113535568|dbj|BAF07951.1| Os02g0173200 [Oryza sativa Japonica Group]	1e-63	-	-	-	-	-	-	-	-	-
osa-miR166m_R-1	TCGGACCAGGCTTCATTCCC	LOC_Os10g33960.3	2	925-944	935	0	0.0234298	20	3.41667	0	0.0280738	40	7.58333	LOC_Os10g33960.3	1804	homeobox-leucine zipper protein	sp|Q9AV49|HOX9_ORYSJ Homeobox-leucine zipper protein HOX9 OS=Oryza sativa subsp. japonica GN=HOX9 PE=2 SV=1	0	gi|115482560|ref|NP_001064873.1| Os10g0480200 [Oryza sativa Japonica Group] gi|75168160|sp|Q9AV49.1|HOX9_ORYSJ RecName: Full=Homeobox-leucine zipper protein HOX9; AltName: Full=HD-ZIP protein HOX9; AltName: Full=Homeodomain transcription factor HOX9; AltName: Full=OsHB2; AltName: Full=OsHox9 gi|13384370|gb|AAK21338.1|AC024594_2 putative homeodomain-leucine zipper protein [Oryza sativa Japonica Gr…	0	Q6RF30_MAIZE/164-374 Q6RF30.1 PF01852.14;START;	2e-105	-	ath:AT5G60690	0	GO:0005634(nucleus);GO:0043565(sequence-specific DNA binding);GO:0003700(sequence-specific DNA binding transcription factor activity)	K09338	-	-
osa-miR169l_R-1	TAGCCAAGGATGACTTGCCT	LOC_Os03g44540.1	3	1719-1738	1729	2	0.946834	4	4	1	0.0389544	10	10	LOC_Os03g44540.1	2188	nuclear transcription factor Y, alpha	sp|Q8LFU0|NFYAA_ARATH Nuclear transcription factor Y subunit A-10 OS=Arabidopsis thaliana GN=NFYA10 PE=2 SV=2	1e-17	gi|115454347|ref|NP_001050774.1| Os03g0647600 [Oryza sativa Japonica Group] gi|53370700|gb|AAU89195.1| CCAAT-box transcription factor -related [Oryza sativa Japonica Group] gi|108710095|gb|ABF97890.1| CCAAT-binding transcription factor subunit B family protein, expressed [Oryza sativa Japonica Group] gi|113549245|dbj|BAF12688.1| Os03g0647600 [Oryza sativa Japonica Group] gi|148921406|dbj|BAF64442…	3e-148	I1GQ01_BRADI/172-228 I1GQ01.1 PF02045.10;CBFB_NFYA;	9e-16	[K] Transcription	osa:4331796	2e-18	GO:0016602(CCAAT-binding factor complex);GO:0003677(DNA binding);GO:0003700(sequence-specific DNA binding transcription factor activity)	K08064	-	ko04612(Antigen processing and presentation)
osa-miR394	TTGGCATTCTGTCCACCTCC	LOC_Os01g69940.1	0	1241-1260	1251	1	0.00654873	2	2					LOC_Os01g69940.1	2044	-	sp|Q9FZK1|FBX6_ARATH F-box only protein 6 OS=Arabidopsis thaliana GN=FBX6 PE=2 SV=1	3e-146	gi|297598215|ref|NP_001045243.2| Os01g0923900 [Oryza sativa Japonica Group] gi|57900200|dbj|BAD88307.1| putative fimbriata [Oryza sativa Japonica Group] gi|215768821|dbj|BAH01050.1| unnamed protein product [Oryza sativa Japonica Group] gi|255674013|dbj|BAF07157.2| Os01g0923900 [Oryza sativa Japonica Group]	0	A2WYI6_ORYSI/86-132 A2WYI6.1 PF00646.28;F-box;	7e-20	-	-	-	-	-	-	-
osa-miR156f_L+1	TTGACAGAAGAGAGTGAGCAC	LOC_Os06g49010.3	1	1439-1459	1450	4	0.989569	1	0.166667					LOC_Os06g49010.3	2023	-	sp|Q5Z818|SPL12_ORYSJ Squamosa promoter-binding-like protein 12 OS=Oryza sativa subsp. japonica GN=SPL12 PE=2 SV=1	0	gi|115469800|ref|NP_001058499.1| Os06g0703500 [Oryza sativa Japonica Group] gi|75112353|sp|Q5Z818.1|SPL12_ORYSJ RecName: Full=Squamosa promoter-binding-like protein 12 gi|53791916|dbj|BAD54038.1| squamosa promoter binding protein 2-like [Oryza sativa Japonica Group] gi|113596539|dbj|BAF20413.1| Os06g0703500 [Oryza sativa Japonica Group] gi|215706473|dbj|BAG93329.1| unnamed protein product [Oryza …	0	SPL12_ORYSI/179-257 A2YGR5.1 PF03110.9;SBP;	9e-41	-	-	-	GO:0005634(nucleus);GO:0003677(DNA binding);GO:0046872(metal ion binding);GO:0006355(regulation of transcription, DNA-dependent);GO:0006351(transcription, DNA-dependent)	-	-	-
PC-3p-1547074_1	AGGGATGGGGAATTAG	LOC_Os02g43519.1	1	85-100	91	4	0.434684	1	1	2	0.283886	3	3	LOC_Os02g43519.1	3178	-	-	-	gi|115447631|ref|NP_001047595.1| Os02g0651500 [Oryza sativa Japonica Group] gi|113537126|dbj|BAF09509.1| Os02g0651500 [Oryza sativa Japonica Group] gi|215694727|dbj|BAG89918.1| unnamed protein product [Oryza sativa Japonica Group] gi|215768466|dbj|BAH00695.1| unnamed protein product [Oryza sativa Japonica Group]	1e-64	-	-	-	-	-	-	-	-	-
osa-miR395g_L-1	TGAAGTGTTTGGGGGAACTC	LOC_Os10g35870.1	4	651-671	662	4	0.841616	1	1	3	0.097884	2	2	LOC_Os10g35870.1	1048	dihydrofolate reductase	sp|Q9M2Z4|MSBP2_ARATH Membrane steroid-binding protein 2 OS=Arabidopsis thaliana GN=MSBP2 PE=1 SV=1	6e-51	gi|115482800|ref|NP_001064993.1| Os10g0502600 [Oryza sativa Japonica Group] gi|10140799|gb|AAG13629.1|AC078840_20 putative steroid membrane binding protein [Oryza sativa Japonica Group] gi|110289351|gb|ABB47845.2| Membrane steroid binding protein 1, putative, expressed [Oryza sativa Japonica Group] gi|113639602|dbj|BAF26907.1| Os10g0502600 [Oryza sativa Japonica Group] gi|215697473|dbj|BAG91467.1…	3e-61	F2CS48_HORVD/70-167 F2CS48.1 PF00173.23;Cyt-b5;	3e-43	[R] General function prediction only	uma:UM06281.1	4e-12	GO:0009535(chloroplast thylakoid membrane);GO:0016021(integral to membrane);GO:0005634(nucleus);GO:0005886(plasma membrane);GO:0020037(heme binding);GO:0005496(steroid binding)	K00287	EC:1.5.1.3	ko00670(One carbon pool by folate);ko00790(Folate biosynthesis)
osa-miR160c-5p_L+1R-1	GTGCCTGGCTCCCTGTATGCC	LOC_Os06g47150.3	0.5	1812-1832	1823	2	0.939731	5	1.25	2	0.943686	9	2.25	LOC_Os06g47150.3	2993	-	sp|Q653H7|ARFR_ORYSJ Auxin response factor 18 OS=Oryza sativa subsp. japonica GN=ARF18 PE=2 SV=1	0	gi|115469600|ref|NP_001058399.1| Os06g0685700 [Oryza sativa Japonica Group] gi|75253259|sp|Q653H7.1|ARFR_ORYSJ RecName: Full=Auxin response factor 18; AltName: Full=OsARF10 gi|52076670|dbj|BAD45570.1| putative auxin response factor 10 [Oryza sativa Japonica Group] gi|52077007|dbj|BAD46040.1| putative auxin response factor 10 [Oryza sativa Japonica Group] gi|113596439|dbj|BAF20313.1| Os06g0685700 …	0	B9FQJ8_ORYSJ/432-630 B9FQJ8.1 PF02309.11;AUX_IAA;	4e-109	-	-	-	GO:0005634(nucleus);GO:0003677(DNA binding);GO:0046983(protein dimerization activity);GO:0009734(auxin mediated signaling pathway);GO:0006355(regulation of transcription, DNA-dependent);GO:0006351(transcription, DNA-dependent)	-	-	-
PC-5p-117474_59	AAACTCTGAATACTAGA	LOC_Os08g44520.3	3.5	654-670	661	4	0.999991	1	0.333333	2	0.998865	10	3.33333	LOC_Os08g44520.3	944	peptidylprolyl isomerase	sp|Q5ASQ0|PPIL1_EMENI Peptidyl-prolyl cis-trans isomerase-like 1 OS=Emericella nidulans (strain FGSC A4 / ATCC 38163 / CBS 112.46 / NRRL 194 / M139) GN=cyp1 PE=3 SV=1	5e-54	gi|115477813|ref|NP_001062502.1| Os08g0559400 [Oryza sativa Japonica Group] gi|15076665|dbj|BAB62328.1| cyclophilin [Oryza sativa Japonica Group] gi|15076667|dbj|BAB62329.1| cyclophilin [Oryza sativa Japonica Group] gi|45736107|dbj|BAD13138.1| cyclophilin [Oryza sativa Japonica Group] gi|113624471|dbj|BAF24416.1| Os08g0559400 [Oryza sativa Japonica Group] gi|125604327|gb|EAZ43652.1| hypothetical …	8e-82	B8Q898_ORYSI/11-162 B8Q898.1 PF00160.16;Pro_isomerase;	9e-75	[O] Posttranslational modification, protein turnover, chaperones	osa:4346316	7e-83	GO:0003755(peptidyl-prolyl cis-trans isomerase activity);GO:0006457(protein folding)	K01802	EC:5.2.1.8	-
PC-3p-35500_181	GCTTCTTAGAGGGACT	LOC_Os04g50990.1	4	350-364	356	4	1	1	1					LOC_Os04g50990.1	898	large subunit ribosomal protein L12e	sp|O50003|RL12_PRUAR 60S ribosomal protein L12 OS=Prunus armeniaca GN=RPL12 PE=2 SV=1	1e-80	gi|125549576|gb|EAY95398.1| hypothetical protein OsI_17237 [Oryza sativa Indica Group]	3e-86	A9SH83_PHYPA/74-144 A9SH83.1 PF00298.14;Ribosomal_L11;	6e-29	[J] Translation, ribosomal structure and biogenesis	osa:4336856	3e-87	GO:0005840(ribosome);GO:0019843(rRNA binding);GO:0003735(structural constituent of ribosome);GO:0006412(translation)	K02870	-	ko03010(Ribosome)
PC-3p-35500_181	GCTTCTTAGAGGGACT	LOC_Os09g40000.2	3	600-615	606	4	1	1	0.25					LOC_Os09g40000.2	2914	-	sp|Q8N9R8|SCAI_HUMAN Protein SCAI OS=Homo sapiens GN=SCAI PE=1 SV=2	6e-50	gi|53793525|dbj|BAD54686.1| unknown protein [Oryza sativa Japonica Group] gi|222642152|gb|EEE70284.1| hypothetical protein OsJ_30446 [Oryza sativa Japonica Group]	0	B8BEV1_ORYSI/35-554 B8BEV1.1 PF12070.3;DUF3550;	0	-	-	-	GO:0005737(cytoplasm);GO:0016021(integral to membrane);GO:0005634(nucleus);GO:0005515(protein binding);GO:0003714(transcription corepressor activity);GO:0030336(negative regulation of cell migration);GO:0035024(negative regulation of Rho protein signal transduction);GO:0006355(regulation of transcription, DNA-dependent);GO:0006351(transcription, DNA-dependent)	-	-	-
osa-miR172a	AGAATCTTGATGATGCTGCAT	LOC_Os04g55560.2	4	1623-1643	1634	2	0.855019	2	0.666667	0	0.0219041	5	1.66667	LOC_Os04g55560.2	2490	AP2-like factor, euAP2 lineage	sp|P47927|AP2_ARATH Floral homeotic protein APETALA 2 OS=Arabidopsis thaliana GN=AP2 PE=1 SV=1	4e-72	gi|222629673|gb|EEE61805.1| hypothetical protein OsJ_16420 [Oryza sativa Japonica Group]	9e-150	B9T830_RICCO/109-160 B9T830.1 PF00847.15;AP2;	2e-15	-	ath:AT4G36920	1e-71	GO:0005634(nucleus);GO:0003677(DNA binding);GO:0003700(sequence-specific DNA binding transcription factor activity);GO:0030154(cell differentiation);GO:0010073(meristem maintenance);GO:0048316(seed development);GO:0010093(specification of floral organ identity)	K09284	-	-
PC-3p-18730_326	AGAGGAAAAGAAAGCAAAAGC	LOC_Os05g47830.1	4	749-769	760					4	1	1	1	LOC_Os05g47830.1	995	-	-	-	gi|218197226|gb|EEC79653.1| hypothetical protein OsI_20891 [Oryza sativa Indica Group]	6e-61	Q0DG60_ORYSJ/148-197 Q0DG60.1 PF07797.9;DUF1639;	1e-12	-	-	-	-	-	-	-
osa-miR156g	TGACAGAAGAGAGTGAGCAC	LOC_Os08g41940.1	1	1054-1073	1064	0	0.0485917	3	3	4	0.999402	1	1	LOC_Os08g41940.1	1708	-	sp|Q6YZE8|SPL16_ORYSJ Squamosa promoter-binding-like protein 16 OS=Oryza sativa subsp. japonica GN=SPL16 PE=2 SV=1	4e-168	gi|115477477|ref|NP_001062334.1| Os08g0531600 [Oryza sativa Japonica Group] gi|75225196|sp|Q6YZE8.1|SPL16_ORYSJ RecName: Full=Squamosa promoter-binding-like protein 16 gi|42761373|dbj|BAD11641.1| SBP-domain protein-like [Oryza sativa Japonica Group] gi|113624303|dbj|BAF24248.1| Os08g0531600 [Oryza sativa Japonica Group] gi|215766454|dbj|BAG98762.1| unnamed protein product [Oryza sativa Japonica G…	1e-166	C0P8S5_MAIZE/75-153 C0P8S5.1 PF03110.9;SBP;	1e-34	-	-	-	GO:0005634(nucleus);GO:0003677(DNA binding);GO:0046872(metal ion binding);GO:0006355(regulation of transcription, DNA-dependent);GO:0006351(transcription, DNA-dependent)	-	-	-
osa-miR160f-5p	TGCCTGGCTCCCTGAATGCCA	LOC_Os06g47150.2	2	1844-1864	1855	0	0.0208538	178	44.45	0	0.0249938	643	160.2	LOC_Os06g47150.2	3026	-	sp|Q653H7|ARFR_ORYSJ Auxin response factor 18 OS=Oryza sativa subsp. japonica GN=ARF18 PE=2 SV=1	0	gi|115469600|ref|NP_001058399.1| Os06g0685700 [Oryza sativa Japonica Group] gi|75253259|sp|Q653H7.1|ARFR_ORYSJ RecName: Full=Auxin response factor 18; AltName: Full=OsARF10 gi|52076670|dbj|BAD45570.1| putative auxin response factor 10 [Oryza sativa Japonica Group] gi|52077007|dbj|BAD46040.1| putative auxin response factor 10 [Oryza sativa Japonica Group] gi|113596439|dbj|BAF20313.1| Os06g0685700 …	0	B9FQJ8_ORYSJ/432-630 B9FQJ8.1 PF02309.11;AUX_IAA;	4e-109	-	-	-	GO:0005634(nucleus);GO:0003677(DNA binding);GO:0046983(protein dimerization activity);GO:0009734(auxin mediated signaling pathway);GO:0006355(regulation of transcription, DNA-dependent);GO:0006351(transcription, DNA-dependent)	-	-	-
osa-miR2055	TTTCCTTGGGAAGGTGGTTTC	LOC_Os04g54330.3	3.5	785-804	795					2	0.642076	2	1	LOC_Os04g54330.3	1686	glycerol kinase	sp|Q3UX61|NAA11_MOUSE N-alpha-acetyltransferase 11 OS=Mus musculus GN=Naa11 PE=2 SV=1	1e-55	gi|125591768|gb|EAZ32118.1| hypothetical protein OsJ_16314 [Oryza sativa Japonica Group]	2e-109	Q25AA4_ORYSA/47-130 Q25AA4.1 PF00583.19;Acetyltransf_1;	8e-41	[R] General function prediction only	ptr:471192	2e-54	GO:0005737(cytoplasm);GO:0005634(nucleus);GO:0004596(peptide alpha-N-acetyltransferase activity)	K00864	EC:2.7.1.30	ko00561(Glycerolipid metabolism);ko03320(PPAR signaling pathway);ko04626(Plant-pathogen interaction)
PC-5p-33358_168	AGAGACCGATAGCGAA	LOC_Os02g46380.3	4	272-287	278	4	1	1	0.333333					LOC_Os02g46380.3	3073	-	sp|Q9LPF6|PUP11_ARATH Probable purine permease 11 OS=Arabidopsis thaliana GN=PUP11 PE=1 SV=1	3e-118	gi|41052803|dbj|BAD07671.1| putative purine permease [Oryza sativa Japonica Group]	0	A3AA95_ORYSJ/254-403 A3AA95.1 PF03151.11;TPT;	5e-77	-	-	-	GO:0016021(integral to membrane);GO:0005345(purine base transmembrane transporter activity)	-	-	-
PC-3p-35500_181	GCTTCTTAGAGGGACT	LOC_Os02g56850.1	3.5	897-913	904	2	0.99927	4	1	2	0.999387	2	0.5	LOC_Os02g56850.1	2060	glutathione reductase (NADPH)	sp|P48642|GSHRC_ORYSJ Glutathione reductase, cytosolic OS=Oryza sativa subsp. japonica GN=GRC2 PE=2 SV=2	0	gi|115449517|ref|NP_001048485.1| Os02g0813500 [Oryza sativa Japonica Group] gi|19860133|sp|P48642.2|GSHRC_ORYSJ RecName: Full=Glutathione reductase, cytosolic; Short=GR; Short=GRase gi|4106694|dbj|BAA36283.1| cytosolic glutathione reductase [Oryza sativa Japonica Group] gi|4153883|dbj|BAA37092.1| cytosolic glutathione reductase [Oryza sativa Japonica Group] gi|47847860|dbj|BAD21653.1| glutathione…	0	B4FWU6_MAIZE/23-340 B4FWU6.1 PF07992.9;Pyr_redox_2;	2e-168	[Q] Secondary metabolites biosynthesis, transport and catabolism	osa:4331112	0	GO:0050660(flavin adenine dinucleotide binding);GO:0004362(glutathione-disulfide reductase activity);GO:0050661(NADP binding);GO:0045454(cell redox homeostasis);GO:0006749(glutathione metabolic process)	K00383	EC:1.8.1.7	ko00480(Glutathione metabolism)
PC-3p-18725_264	CTGCCGGCGATGCGCTC	LOC_Os10g35850.1	3	247-263	254	4	1	1	1					LOC_Os10g35850.1	1198	dihydrofolate reductase	sp|Q9M2Z4|MSBP2_ARATH Membrane steroid-binding protein 2 OS=Arabidopsis thaliana GN=MSBP2 PE=1 SV=1	1e-43	gi|115482798|ref|NP_001064992.1| Os10g0502500 [Oryza sativa Japonica Group] gi|10140793|gb|AAG13623.1|AC078840_14 putative steroid membrane binding protein [Oryza sativa Japonica Group] gi|31432910|gb|AAP54486.1| Cytochrome b5-like Heme/Steroid binding domain containing protein, expressed [Oryza sativa Japonica Group] gi|113639601|dbj|BAF26906.1| Os10g0502500 [Oryza sativa Japonica Group] gi|2156…	6e-85	Q9FVZ9_ORYSJ/120-217 Q9FVZ9.1 PF00173.23;Cyt-b5;	5e-49	[R] General function prediction only	uma:UM06281.1	4e-13	GO:0009535(chloroplast thylakoid membrane);GO:0016021(integral to membrane);GO:0005634(nucleus);GO:0005886(plasma membrane);GO:0020037(heme binding);GO:0005496(steroid binding)	K00287	EC:1.5.1.3	ko00670(One carbon pool by folate);ko00790(Folate biosynthesis)
osa-miR166a-3p	TCGGACCAGGCTTCATTCCCC	LOC_Os10g33960.1	3	924-944	935	0	0.0276304	20	3.41667	0	0.0330928	40	7.58333	LOC_Os10g33960.1	3231	homeobox-leucine zipper protein	sp|Q9AV49|HOX9_ORYSJ Homeobox-leucine zipper protein HOX9 OS=Oryza sativa subsp. japonica GN=HOX9 PE=2 SV=1	0	gi|115482560|ref|NP_001064873.1| Os10g0480200 [Oryza sativa Japonica Group] gi|75168160|sp|Q9AV49.1|HOX9_ORYSJ RecName: Full=Homeobox-leucine zipper protein HOX9; AltName: Full=HD-ZIP protein HOX9; AltName: Full=Homeodomain transcription factor HOX9; AltName: Full=OsHB2; AltName: Full=OsHox9 gi|13384370|gb|AAK21338.1|AC024594_2 putative homeodomain-leucine zipper protein [Oryza sativa Japonica Gr…	0	Q6RF30_MAIZE/164-374 Q6RF30.1 PF01852.14;START;	4e-105	-	ath:AT5G60690	0	GO:0005634(nucleus);GO:0043565(sequence-specific DNA binding);GO:0003700(sequence-specific DNA binding transcription factor activity)	K09338	-	-
PC-3p-35500_181	GCTTCTTAGAGGGACT	LOC_Os02g58340.1	4	1526-1541	1532	2	1	3	3					LOC_Os02g58340.1	3247	oligopeptidase A	sp|P44573|OPDA_HAEIN Oligopeptidase A OS=Haemophilus influenzae (strain ATCC 51907 / DSM 11121 / KW20 / Rd) GN=prlC PE=3 SV=1	1e-142	gi|115450022|ref|NP_001048612.1| Os02g0830100 [Oryza sativa Japonica Group] gi|48716335|dbj|BAD22947.1| oligopeptidase A-like [Oryza sativa Japonica Group] gi|113538143|dbj|BAF10526.1| Os02g0830100 [Oryza sativa Japonica Group] gi|215694355|dbj|BAG89348.1| unnamed protein product [Oryza sativa Japonica Group]	0	I1P5U5_ORYGL/324-785 I1P5U5.1 PF01432.15;Peptidase_M3;	0	[O] Posttranslational modification, protein turnover, chaperones	osa:4331244	0	GO:0046872(metal ion binding);GO:0004222(metalloendopeptidase activity);GO:0006508(proteolysis)	K01414	EC:3.4.24.70	-
PC-3p-337602_10	GGCCGCCGCCGCTGTCGAATC	LOC_Os01g72270.1	3.5	1361-1381	1372	4	1	1	0.25					LOC_Os01g72270.1	1650	-	sp|P98188|C94A2_VICSA Cytochrome P450 94A2 OS=Vicia sativa GN=CYP94A2 PE=2 SV=1	2e-74	gi|19386832|dbj|BAB86210.1| putative cytochrome P450-dependent fatty acid hydroxylase [Oryza sativa Japonica Group]	0	Q8RZ99_ORYSJ/80-534 Q8RZ99.1 PF00067.17;p450;	0	[Q] Secondary metabolites biosynthesis, transport and catabolism ;[I] Lipid transport and metabolism	ath:AT3G56630	7e-69	GO:0005789(endoplasmic reticulum membrane);GO:0016021(integral to membrane);GO:0009055(electron carrier activity);GO:0020037(heme binding);GO:0004497(monooxygenase activity);GO:0016705(oxidoreductase activity, acting on paired donors, with incorporation or reduction of molecular oxygen)	K00517	-	ko00361(gamma-Hexachlorocyclohexane degradation);ko00626(Naphthalene and anthracene degradation);ko00903(Limonene and pinene degradation);ko00945(Stilbenoid, diarylheptanoid and gingerol biosynthesis)
osa-MIR1851-p5_1ss1CT	TTCTTCTTCCTCCATCCTGCG	LOC_Os09g34280.1	3	2374-2393	2385	4	0.999997	1	0.25					LOC_Os09g34280.1	2931	ankyrin	sp|Q6AWW5|Y5262_ARATH Ankyrin repeat-containing protein At5g02620 OS=Arabidopsis thaliana GN=At5g02620 PE=1 SV=1	1e-122	gi|115480187|ref|NP_001063687.1| Os09g0518500 [Oryza sativa Japonica Group] gi|50725332|dbj|BAD34405.1| ankyrin-like protein [Oryza sativa Japonica Group] gi|50726643|dbj|BAD34362.1| ankyrin-like protein [Oryza sativa Japonica Group] gi|113631920|dbj|BAF25601.1| Os09g0518500 [Oryza sativa Japonica Group] gi|125606350|gb|EAZ45386.1| hypothetical protein OsJ_30032 [Oryza sativa Japonica Group] gi|2…	0	Q69IU6_ORYSJ/127-220 Q69IU6.1 PF12796.2;Ank_2;	9e-45	[R] General function prediction only	dgr:Dgri_GH23945	2e-22	GO:0005783(endoplasmic reticulum);GO:0016021(integral to membrane);GO:0005886(plasma membrane)	K10380	-	-
osa-MIR169h-p3	GGCAGTCTCCTTGGCTAGC	LOC_Os03g13390.2	4	920-937	928	4	0.99996	1	1					LOC_Os03g13390.2	1492	6'-deoxychalcone synthase	sp|Q7G764|NADO1_ORYSJ Probable NAD(P)H-dependent oxidoreductase 1 OS=Oryza sativa subsp. japonica GN=Os10g0113000 PE=1 SV=1	2e-114	gi|115451785|ref|NP_001049493.1| Os03g0237100 [Oryza sativa Japonica Group] gi|108707054|gb|ABF94849.1| NADH-dependent oxidoreductase 1, putative, expressed [Oryza sativa Japonica Group] gi|113547964|dbj|BAF11407.1| Os03g0237100 [Oryza sativa Japonica Group]	2e-177	Q0PCF3_WHEAT/13-287 Q0PCF3.1 PF00248.16;Aldo_ket_red;	5e-143	[R] General function prediction only	ath:AT1G59950	1e-101	GO:0016491(oxidoreductase activity)	K08243	EC:2.3.1.170	ko00941(Flavonoid biosynthesis)
osa-miR169i_R-1	TAGCCAAGGATGACTTGCCT	LOC_Os03g48970.1	3	1237-1256	1247	2	0.946834	10	2.5	1	0.0389544	21	5.25	LOC_Os03g48970.1	1594	nuclear transcription factor Y, alpha	sp|Q945M9|NFYA9_ARATH Nuclear transcription factor Y subunit A-9 OS=Arabidopsis thaliana GN=NFYA9 PE=2 SV=1	9e-33	gi|115454757|ref|NP_001050979.1| Os03g0696300 [Oryza sativa Japonica Group] gi|108710554|gb|ABF98349.1| CCAAT-binding transcription factor subunit B family protein, expressed [Oryza sativa Japonica Group] gi|108710555|gb|ABF98350.1| CCAAT-binding transcription factor subunit B family protein, expressed [Oryza sativa Japonica Group] gi|108710556|gb|ABF98351.1| CCAAT-binding transcription factor su…	2e-117	I1M0X4_SOYBN/148-204 I1M0X4.1 PF02045.10;CBFB_NFYA;	1e-23	[K] Transcription	osa:4331796	2e-33	GO:0016602(CCAAT-binding factor complex);GO:0003677(DNA binding);GO:0003700(sequence-specific DNA binding transcription factor activity);GO:0045892(negative regulation of transcription, DNA-dependent)	K08064	-	ko04612(Antigen processing and presentation)
PC-3p-35500_181	GCTTCTTAGAGGGACT	LOC_Os02g56850.4	3.5	465-481	472	2	0.99927	4	1	2	0.999387	2	0.5	LOC_Os02g56850.4	1628	glutathione reductase (NADPH)	sp|P48642|GSHRC_ORYSJ Glutathione reductase, cytosolic OS=Oryza sativa subsp. japonica GN=GRC2 PE=2 SV=2	0	gi|115449517|ref|NP_001048485.1| Os02g0813500 [Oryza sativa Japonica Group] gi|19860133|sp|P48642.2|GSHRC_ORYSJ RecName: Full=Glutathione reductase, cytosolic; Short=GR; Short=GRase gi|4106694|dbj|BAA36283.1| cytosolic glutathione reductase [Oryza sativa Japonica Group] gi|4153883|dbj|BAA37092.1| cytosolic glutathione reductase [Oryza sativa Japonica Group] gi|47847860|dbj|BAD21653.1| glutathione…	0	B4FWU6_MAIZE/23-340 B4FWU6.1 PF07992.9;Pyr_redox_2;	1e-127	[Q] Secondary metabolites biosynthesis, transport and catabolism	osa:4331112	0	GO:0050660(flavin adenine dinucleotide binding);GO:0004362(glutathione-disulfide reductase activity);GO:0050661(NADP binding);GO:0045454(cell redox homeostasis);GO:0006749(glutathione metabolic process)	K00383	EC:1.8.1.7	ko00480(Glutathione metabolism)
[truncated: 632 more rows]
