# Supplementary material for: Genome-Wide Analysis of MicroRNAs and Their Target Genes Related to Leaf Senescence of Rice
Source: PLoS One. 2014 Dec 5;9(12):e114313. doi: 10.1371/journal.pone.0114313 (PMC4257594; doi:10.1371/journal.pone.0114313)
Supplement: Table S6 — Differential expression of mRNAs in the leaves of N2Y6 and LYP9 at different stages of grain-filling. (XLS) [file pone.0114313.s006.xls]

## Sheet: Table S6
Accession	LYP9-L	LYP9-M	N2Y6-L	N2Y6-M	LYP9-E	N2Y6-E	LYP9L_TPM	LYP9M_TPM	LYP9E_TPM	N2Y6L_TPM	N2Y6M_TPM	N2Y6E_TPM	baseMean	baseMeanA	baseMeanB	foldChange	log2FoldChange	pval	padj	GO_Term
ChrSy.fgenesh.mRNA.1	3.83333	1.33333	0	0.333333	1.14286	0.333333	0.4	0.18	0.1	0	0.12	0.05	0.784434	0	1.56887	Inf	Inf	0.137759	1
ChrSy.fgenesh.mRNA.10	0	0	0	0	0	5	0	0	0	0	0	0.33	1.27445	2.54891	0	0	#NAME?	0.0164884	0.466219
ChrSy.fgenesh.mRNA.12	128	97.4167	28.5333	41.0833	101.717	30.3167	11.79	9.44	5.93	2.48	5.77	1.84	64.263	45.8624	82.6636	1.80243	0.849941	0.183519	1	GO:0005575(cellular_component),GO:0008150(biological_process),GO:0003674(molecular_function),GO:0003676(nucleic acid binding),GO:0004523(ribonuclease H activity),GO:0003723(RNA binding),GO:0003964(RNA-directed DNA polymerase activity),GO:0006278(RNA-dependent DNA replication),GO:0015074(DNA integration),GO:0003677(DNA binding)
ChrSy.fgenesh.mRNA.13	11.4167	5.25	6.5	1.58333	6.66667	2	1.09	0.55	0.42	0.6	0.29	0.15	5.03525	4.18694	5.88357	1.40522	0.490798	0.927297	1
ChrSy.fgenesh.mRNA.14	121.333	92.4333	14.4929	78.8167	67.7429	19.6088	11.17	8.96	3.96	1.28	11	1.2	63.9061	56.529	71.2831	1.261	0.334571	0.426503	1	GO:0005515(protein binding),GO:0005886(plasma membrane),GO:0006464(cellular protein modification process),GO:0016301(kinase activity),GO:0004672(protein kinase activity),GO:0005524(ATP binding),GO:0006468(protein phosphorylation)
ChrSy.fgenesh.mRNA.15	4.5	3	0	0	0.5	1.5	0.46	0.34	0.06	0	0	0.12	1.66697	1.01956	2.31438	2.26998	1.18268	0.410171	1
ChrSy.fgenesh.mRNA.16	0.5	0.5	0	0	0	0	0.09	0.1	0	0	0	0	0.254394	0	0.508788	Inf	Inf	0.694313	1
ChrSy.fgenesh.mRNA.17	14.8333	12.1667	3.5	3.41667	11	6	1.41	1.22	0.67	0.34	0.54	0.39	7.73177	5.85906	9.60449	1.63926	0.71304	0.453092	1	GO:0003674(molecular_function),GO:0005575(cellular_component),GO:0008150(biological_process),GO:0003723(RNA binding),GO:0003964(RNA-directed DNA polymerase activity),GO:0006278(RNA-dependent DNA replication)
ChrSy.fgenesh.mRNA.19	1	8	1	0	4	1	0.14	0.82	0.26	0.13	0	0.09	1.97567	0.809887	3.14145	3.87888	1.95564	0.22013	1
ChrSy.fgenesh.mRNA.2	0	1	0	0	0	0	0	0.14	0	0	0	0	0.118363	0	0.236727	Inf	Inf	1	1
ChrSy.fgenesh.mRNA.21	0	1.83333	0.5	0.5	0	1.5	0	0.22	0	0.09	0.14	0.12	1.16322	1.85298	0.473454	0.255509	-1.96855	0.260431	1	GO:0016301(kinase activity),GO:0008152(metabolic process),GO:0005623(cell),GO:0009607(response to biotic stimulus),GO:0006950(response to stress),GO:0006464(cellular protein modification process),GO:0009987(cellular process),GO:0004672(protein kinase activity),GO:0006468(protein phosphorylation)
ChrSy.fgenesh.mRNA.22	30	39	8	18	39	28	2.8	3.81	2.29	0.73	2.56	1.7	26.5902	26.2744	26.9061	1.02404	0.0342754	0.793157	1	GO:0008150(biological_process),GO:0003676(nucleic acid binding),GO:0004518(nuclease activity),GO:0008152(metabolic process),GO:0004523(ribonuclease H activity),GO:0003723(RNA binding),GO:0003964(RNA-directed DNA polymerase activity),GO:0006278(RNA-dependent DNA replication),GO:0015074(DNA integration),GO:0003677(DNA binding)
ChrSy.fgenesh.mRNA.23	55	31	3	27	79	63	5.09	3.04	4.61	0.3	3.81	3.79	44.4928	47.416	41.5696	0.876699	-0.189846	0.929797	1
ChrSy.fgenesh.mRNA.25	4.5	2.5	1	9	7.5	1	0.46	0.29	0.46	0.13	1.32	0.09	4.81568	5.60972	4.02164	0.716907	-0.480143	0.746444	1
ChrSy.fgenesh.mRNA.26	2	1	0	0	2	1	0.23	0.14	0.15	0	0	0.09	0.88921	0.509781	1.26864	2.4886	1.31533	0.59107	1	GO:0016787(hydrolase activity),GO:0019538(protein metabolic process),GO:0008152(metabolic process),GO:0005773(vacuole),GO:0008234(cysteine-type peptidase activity),GO:0006508(proteolysis)
ChrSy.fgenesh.mRNA.27	0	1	0	0	3	0	0	0.14	0.2	0	0	0	0.484205	0	0.96841	Inf	Inf	0.473416	1
ChrSy.fgenesh.mRNA.28	403	32	7	304	1417	1069	37.01	3.13	82.25	0.64	42.22	63.81	585.999	709.184	462.815	0.652601	-0.615726	0.645518	1	GO:0009987(cellular process),GO:0019538(protein metabolic process),GO:0000166(nucleotide binding),GO:0009536(plastid),GO:0005524(ATP binding),GO:0044267(cellular protein metabolic process)
ChrSy.fgenesh.mRNA.29	37.2	45	24	22	40.25	16	3.46	4.38	2.36	2.09	3.12	0.98	28.7834	27.092	30.4748	1.12486	0.16975	0.85023	1	GO:0009987(cellular process),GO:0016301(kinase activity),GO:0000166(nucleotide binding),GO:0006464(cellular protein modification process),GO:0009058(biosynthetic process),GO:0009536(plastid),GO:0008152(metabolic process)
ChrSy.fgenesh.mRNA.3	0	0	0	0	1	0	0	0	0.09	0	0	0	0.121947	0	0.243895	Inf	Inf	1	1
ChrSy.fgenesh.mRNA.30	15.5	19.75	3	2	14.1667	5	1.47	1.95	0.85	0.3	0.35	0.33	8.50895	4.51585	12.502	2.76848	1.46909	0.120491	1
ChrSy.fgenesh.mRNA.31	0	0.25	0.5	0	0	0	0	0.07	0	0.09	0	0	0.150053	0.300106	0	0	#NAME?	0.373983	1
ChrSy.fgenesh.mRNA.32	0	1.83333	2.5	0.583333	0.25	0	0	0.22	0.04	0.26	0.15	0	0.953543	1.43363	0.473454	0.330247	-1.59838	0.248997	1	GO:0016020(membrane),GO:0003674(molecular_function)
ChrSy.fgenesh.mRNA.34	19	63.25	11.5833	7.58333	12.8333	12.0833	1.79	6.14	0.77	1.03	1.12	0.75	18.6194	13.9852	23.2536	1.66273	0.733556	0.359709	1	GO:0003674(molecular_function),GO:0008150(biological_process),GO:0005575(cellular_component),GO:0003723(RNA binding),GO:0003964(RNA-directed DNA polymerase activity),GO:0006278(RNA-dependent DNA replication),GO:0015074(DNA integration),GO:0003677(DNA binding)
ChrSy.fgenesh.mRNA.35	13.5	32.5	14	7.5	11	10	1.28	3.18	0.67	1.24	1.11	0.63	13.9348	13.5658	14.3037	1.05439	0.0764112	1	1
ChrSy.fgenesh.mRNA.36	35.5	34.8333	268.5	135.833	29	81.8333	3.3	3.41	1.71	22.99	18.9	4.91	110.107	195.061	25.1526	0.128947	-2.95515	8.42963e-06	0.00143053
ChrSy.fgenesh.mRNA.37	325.283	617.833	504.667	130.5	177.2	99	29.88	59.59	10.31	43.18	18.16	5.94	274.886	271.886	277.886	1.02207	0.0314927	0.703538	1	GO:0006810(transport),GO:0009987(cellular process),GO:0005215(transporter activity),GO:0005622(intracellular),GO:0016020(membrane),GO:0005773(vacuole),GO:0005515(protein binding),GO:0005247(voltage-gated chloride channel activity),GO:0006821(chloride transport),GO:0055085(transmembrane transport)
ChrSy.fgenesh.mRNA.38	15.5	61.5	10.25	4.75	10.8333	11.75	1.47	5.98	0.66	0.92	0.73	0.73	16.7489	11.785	21.7129	1.84242	0.881599	0.287595	1	GO:0008150(biological_process),GO:0005575(cellular_component),GO:0003674(molecular_function),GO:0003723(RNA binding),GO:0003964(RNA-directed DNA polymerase activity),GO:0006278(RNA-dependent DNA replication),GO:0003676(nucleic acid binding),GO:0008270(zinc ion binding)
ChrSy.fgenesh.mRNA.39	12.5	10.5	14	5.5	5.5	5.5	1.19	1.06	0.35	1.24	0.83	0.36	9.03211	10.4601	7.60416	0.726971	-0.46003	0.448285	1
ChrSy.fgenesh.mRNA.4	16.3333	17.5	22.5	13.3333	13.3333	20	1.54	1.73	0.8	1.97	1.92	1.22	17.9079	24.0312	11.7847	0.490392	-1.02799	0.181639	1
ChrSy.fgenesh.mRNA.40	4.91667	18.75	6.08333	3.08333	6.08333	4.41667	0.5	1.86	0.38	0.56	0.5	0.29	6.38059	5.43971	7.32148	1.34593	0.428607	0.699896	1	GO:0015074(DNA integration),GO:0003677(DNA binding)
ChrSy.fgenesh.mRNA.42	1.5	4.5	1.5	1.5	1	1.5	0.18	0.48	0.09	0.17	0.28	0.12	2.32903	2.6864	1.97165	0.733937	-0.446271	0.611827	1	GO:0006950(response to stress),GO:0005886(plasma membrane),GO:0000166(nucleotide binding),GO:0005515(protein binding),GO:0008219(cell death),GO:0043531(ADP binding),GO:0006915(apoptotic process),GO:0005524(ATP binding)
ChrSy.fgenesh.mRNA.44	0	0	1	0	0	0	0	0	0	0.13	0	0	0.150053	0.300106	0	0	#NAME?	0.373983	1
ChrSy.fgenesh.mRNA.45	2.60819	1.11513	0.333333	1	0.7	1	0.29	0.16	0.07	0.07	0.21	0.09	1.16995	1.0431	1.29681	1.24323	0.314092	1	1
ChrSy.fgenesh.mRNA.48	0.25	2.83333	0.5	2.75	0.5	1	0.07	0.32	0.06	0.09	0.45	0.09	1.68195	2.40983	0.954075	0.395909	-1.33676	0.364257	1	GO:0003723(RNA binding),GO:0003964(RNA-directed DNA polymerase activity),GO:0006278(RNA-dependent DNA replication),GO:0004190(aspartic-type endopeptidase activity),GO:0006508(proteolysis)
ChrSy.fgenesh.mRNA.49	67	74	72	33	98	39	6.19	7.18	5.72	6.2	4.64	2.36	59.368	59.0885	59.6476	1.00946	0.0135862	0.908085	1	GO:0008152(metabolic process),GO:0005575(cellular_component),GO:0016787(hydrolase activity),GO:0009039(urease activity),GO:0016151(nickel cation binding),GO:0019627(urea metabolic process),GO:0006807(nitrogen compound metabolic process)
ChrSy.fgenesh.mRNA.50	27.5	26.5	12	8.16667	36.5	23	2.57	2.6	2.15	1.07	1.2	1.4	21.3131	19.5928	23.0334	1.17561	0.23341	0.713253	1	GO:0009791(post-embryonic development),GO:0016020(membrane),GO:0000003(reproduction),GO:0005488(binding),GO:0005829(cytosol),GO:0005575(cellular_component),GO:0009790(embryo development),GO:0004553(hydrolase activity, hydrolyzing O-glycosyl compounds),GO:0005975(carbohydrate metabolic process)
ChrSy.fgenesh.mRNA.51	2	0	0	0	0	0	0.23	0	0	0	0	0	0.272062	0	0.544123	Inf	Inf	0.694313	1
ChrSy.fgenesh.mRNA.52	57.6083	47.9345	39.2917	30.25	43.125	39.9583	5.33	4.67	2.53	3.4	4.26	2.41	42.8624	48.0948	37.6299	0.782411	-0.354001	0.61993	1	GO:0003676(nucleic acid binding),GO:0008270(zinc ion binding)
ChrSy.fgenesh.mRNA.53	30.1583	40.4345	13.0417	5.75	47.2917	12.625	2.81	3.94	2.77	1.16	0.87	0.78	21.4112	13.7284	29.094	2.11925	1.08355	0.192128	1
ChrSy.fgenesh.mRNA.54	0	1	0	1	4	0	0	0.14	0.26	0	0.21	0	0.87281	0.533314	1.2123	2.27315	1.18469	0.590559	1
ChrSy.fgenesh.mRNA.55	115.7	85.45	23.7	25.0833	106.217	26.6833	10.66	8.28	6.19	2.07	3.55	1.62	55.9166	34.2995	77.5337	2.26049	1.17664	0.0853503	1	GO:0008150(biological_process),GO:0003674(molecular_function),GO:0005575(cellular_component),GO:0003676(nucleic acid binding),GO:0004523(ribonuclease H activity),GO:0003723(RNA binding),GO:0003964(RNA-directed DNA polymerase activity),GO:0006278(RNA-dependent DNA replication),GO:0015074(DNA integration),GO:0003677(DNA binding)
ChrSy.fgenesh.mRNA.56	7	4.16667	2.16667	1.08333	7.5	1	0.69	0.45	0.46	0.23	0.22	0.09	3.2229	1.64331	4.80249	2.92246	1.54718	0.248367	1
ChrSy.fgenesh.mRNA.57	2	2	1.83333	1	5.33333	3	0.23	0.24	0.34	0.2	0.21	0.21	2.44996	2.66287	2.23705	0.84009	-0.251385	0.871005	1	GO:0015074(DNA integration),GO:0003677(DNA binding)
ChrSy.fgenesh.mRNA.58	1.5	0.5	0	0	0.5	0	0.18	0.1	0.06	0	0	0	0.512372	0	1.02474	Inf	Inf	0.478447	1
ChrSy.fgenesh.mRNA.59	4	4	2.5	9.5	5.5	2	0.41	0.43	0.35	0.26	1.39	0.15	5.37577	7.25303	3.49852	0.482353	-1.05184	0.343049	1
ChrSy.fgenesh.mRNA.60	3.83333	11.3333	2.5	1.75	6.75	4	0.4	1.14	0.42	0.26	0.31	0.27	4.70279	4.00607	5.3995	1.34783	0.430638	0.69323	1	GO:0003674(molecular_function),GO:0005575(cellular_component),GO:0008150(biological_process),GO:0003723(RNA binding),GO:0003964(RNA-directed DNA polymerase activity),GO:0006278(RNA-dependent DNA replication),GO:0003676(nucleic acid binding),GO:0008270(zinc ion binding),GO:0004190(aspartic-type endopeptidase activity),GO:0006508(proteolysis)
ChrSy.fgenesh.mRNA.61	3.58333	2.16667	0.5	0.5	2.75	1.33333	0.37	0.26	0.19	0.09	0.14	0.11	1.81829	1.3432	2.29338	1.7074	0.771802	0.708316	1	GO:0003674(molecular_function),GO:0008150(biological_process),GO:0005575(cellular_component),GO:0003723(RNA binding),GO:0003964(RNA-directed DNA polymerase activity),GO:0006278(RNA-dependent DNA replication),GO:0015074(DNA integration),GO:0003677(DNA binding)
ChrSy.fgenesh.mRNA.62	52.95	30.15	6.76667	9.58333	44.7167	7.45	4.9	2.95	2.62	0.62	1.4	0.47	21.7493	11.0024	32.4963	2.95358	1.56246	0.050332	0.887785
ChrSy.fgenesh.mRNA.63	25.9167	13	12	8.08333	19.6667	4	2.42	1.3	1.17	1.07	1.19	0.27	12.4679	9.90692	15.0289	1.51702	0.601235	0.582032	1
ChrSy.fgenesh.mRNA.64	31.3333	32.8	5.6	10.5	35.4167	11.4833	2.92	3.21	2.08	0.52	1.53	0.71	19.0284	13.2747	24.7822	1.86688	0.900626	0.222091	1	GO:0015074(DNA integration),GO:0003677(DNA binding)
ChrSy.fgenesh.mRNA.65	2.5	1.5	0	0	0.5	0	0.28	0.19	0.06	0	0	0	0.766766	0	1.53353	Inf	Inf	0.136666	1
ChrSy.fgenesh.mRNA.67	0	0	0	0	0	1	0	0	0	0	0	0.09	0.254891	0.509781	0	0	#NAME?	0.373983	1
ChrSy.fgenesh.mRNA.68	1.66667	2.53333	2	0.25	3.4	1	0.2	0.29	0.23	0.21	0.1	0.09	1.54799	1.10999	1.98599	1.78919	0.839305	0.842892	1
ChrSy.fgenesh.mRNA.69	65	64	37.5	25.5	76	32.5	6.01	6.22	4.44	3.25	3.6	1.97	46.7317	42.093	51.3705	1.22041	0.28736	0.699172	1	GO:0006950(response to stress),GO:0008152(metabolic process),GO:0003824(catalytic activity),GO:0010181(FMN binding),GO:0016491(oxidoreductase activity),GO:0055114(oxidation-reduction process)
ChrSy.fgenesh.mRNA.7	125.667	114.333	74.3333	75	129.333	89	11.57	11.07	7.53	6.4	10.47	5.34	100.153	107.577	92.729	0.861978	-0.214277	0.825566	1	GO:0009987(cellular process),GO:0008152(metabolic process),GO:0016301(kinase activity),GO:0006464(cellular protein modification process),GO:0015074(DNA integration),GO:0003677(DNA binding)
ChrSy.fgenesh.mRNA.70	14.125	9.54167	12.4583	4.91667	29.625	9.95833	1.34	0.97	1.75	1.11	0.75	0.62	12.4293	11.3657	13.493	1.18717	0.247526	0.889556	1
ChrSy.fgenesh.mRNA.71	3.83333	4.5	0.5	0.5	3.5	0	0.4	0.48	0.23	0.09	0.14	0	2.04044	0.833421	3.24746	3.89654	1.96219	0.221079	1	GO:0003824(catalytic activity),GO:0006464(cellular protein modification process),GO:0005488(binding),GO:0005886(plasma membrane),GO:0009058(biosynthetic process),GO:0005515(protein binding)
ChrSy.fgenesh.mRNA.72	23.3667	23.6167	3.7	9	20.7167	7.01667	2.19	2.32	1.23	0.36	1.32	0.45	13.3147	9.56872	17.0606	1.78296	0.834274	0.28593	1	GO:0015074(DNA integration),GO:0003677(DNA binding)
ChrSy.fgenesh.mRNA.73	41.1083	27.4345	22.375	14.6667	42.625	16.625	3.82	2.69	2.5	1.96	2.1	1.02	25.651	23.2683	28.0336	1.2048	0.26879	0.775785	1
ChrSy.fgenesh.mRNA.74	142	178	83	52	134	80	13.07	17.2	7.8	7.14	7.28	4.8	103.438	93.4237	113.452	1.21438	0.280222	0.679285	1	GO:0003674(molecular_function),GO:0008150(biological_process),GO:0009536(plastid)
ChrSy.fgenesh.mRNA.75	2	3.33333	6	2	7.33333	2.33333	0.23	0.37	0.45	0.56	0.35	0.17	3.4242	3.88683	2.96157	0.761949	-0.392234	0.522505	1
ChrSy.fgenesh.mRNA.76	20.9417	11.6012	10.2083	8.91667	14.5417	7.625	1.97	1.17	0.87	0.92	1.31	0.48	12.0458	11.8791	12.2124	1.02806	0.0399201	1	1	GO:0003723(RNA binding),GO:0003964(RNA-directed DNA polymerase activity),GO:0006278(RNA-dependent DNA replication)
ChrSy.fgenesh.mRNA.77	11	5	2.5	2	4.5	0.5	1.05	0.53	0.29	0.26	0.35	0.06	3.93626	2.47673	5.39578	2.17859	1.1234	0.371612	1	GO:0003676(nucleic acid binding),GO:0004523(ribonuclease H activity)
ChrSy.fgenesh.mRNA.78	6.5	2	1	0	2.83333	1	0.64	0.24	0.19	0.13	0	0.09	1.95973	0.809887	3.10957	3.83951	1.94092	0.204207	1
ChrSy.fgenesh.mRNA.79	5.5	7	5	1.75	3.75	1.5	0.55	0.72	0.25	0.47	0.31	0.12	3.92588	3.58672	4.26504	1.18912	0.249891	1	1
ChrSy.fgenesh.mRNA.8	0	1	0.333333	0	1	2.5	0	0.14	0.09	0.07	0	0.18	1.00498	1.52934	0.480621	0.314266	-1.66994	0.523454	1
ChrSy.fgenesh.mRNA.80	0.5	0	0	0.5	0	0	0.09	0	0	0	0.14	0	0.402688	0.533314	0.272062	0.510134	-0.971053	1	1	GO:0008150(biological_process),GO:0003674(molecular_function),GO:0005575(cellular_component)
ChrSy.fgenesh.mRNA.81	0	0.5	0.5	0	0	0	0	0.1	0	0.09	0	0	0.268417	0.300106	0.236727	0.78881	-0.342251	1	1	GO:0008150(biological_process),GO:0005623(cell),GO:0003674(molecular_function),GO:0016020(membrane),GO:0016021(integral to membrane)
ChrSy.fgenesh.mRNA.82	733.5	1050	618	253.5	1081.5	683.5	67.32	101.24	62.78	52.87	35.22	40.81	690.884	669.618	712.15	1.06352	0.0888436	0.94374	1	GO:0009536(plastid),GO:0003674(molecular_function),GO:0008150(biological_process),GO:0016020(membrane)
ChrSy.fgenesh.mRNA.83	40.75	36.75	13.5	16.25	48.25	32	3.78	3.59	2.83	1.2	2.32	1.94	30.3339	29.0475	31.6204	1.08857	0.122439	0.763168	1	GO:0009058(biosynthetic process),GO:0006139(nucleobase-containing compound metabolic process),GO:0009987(cellular process),GO:0009536(plastid),GO:0016740(transferase activity),GO:0005488(binding),GO:0009116(nucleoside metabolic process)
ChrSy.fgenesh.mRNA.84	6.66667	8.25	3	1.91667	14.1667	5.41667	0.66	0.84	0.85	0.3	0.34	0.35	5.86431	4.51585	7.21277	1.59721	0.675555	0.502375	1	GO:0003674(molecular_function),GO:0009536(plastid),GO:0009579(thylakoid),GO:0008150(biological_process)
ChrSy.fgenesh.mRNA.85	1.5	4	10	0	1	3.5	0.18	0.43	0.09	0.9	0	0.24	3.38756	5.04019	1.73492	0.344218	-1.5386	0.0895632	1	GO:0004857(enzyme inhibitor activity),GO:0030599(pectinesterase activity)
ChrSy.fgenesh.mRNA.86	266.5	422	350.5	99	387	397	24.49	40.72	22.48	30	13.79	23.72	313.722	360.519	266.926	0.740396	-0.433632	0.481181	1	GO:0003824(catalytic activity),GO:0009536(plastid),GO:0009987(cellular process),GO:0009058(biosynthetic process),GO:0008124(4-alpha-hydroxytetrahydrobiopterin dehydratase activity),GO:0006729(tetrahydrobiopterin biosynthetic process)
ChrSy.fgenesh.mRNA.87	9	17	2	6	3	3	0.87	1.69	0.2	0.21	0.9	0.21	6.26702	5.32944	7.20459	1.35185	0.434932	0.566792	1	GO:0008150(biological_process),GO:0003674(molecular_function),GO:0005575(cellular_component),GO:0003723(RNA binding),GO:0003964(RNA-directed DNA polymerase activity),GO:0006278(RNA-dependent DNA replication),GO:0003676(nucleic acid binding),GO:0008270(zinc ion binding),GO:0015074(DNA integration),GO:0003677(DNA binding)
ChrSy.fgenesh.mRNA.88	5.5	4.66667	17.1667	10.6667	6	6.33333	0.55	0.5	0.38	1.51	1.55	0.41	9.15316	14.027	4.27937	0.305082	-1.71273	0.0429788	0.806879
ChrSy.fgenesh.mRNA.9	0	0	0	0.333333	0	0.666667	0	0	0	0	0.12	0.07	0.254891	0.509781	0	0	#NAME?	0.373983	1
ChrUn.fgenesh.mRNA.10	2.5	2	1	0	3.83333	0	0.28	0.24	0.25	0.13	0	0	1.28266	0.300106	2.26522	7.54805	2.9161	0.175392	1
ChrUn.fgenesh.mRNA.11	13.5	12	4.5	3	11	1.5	1.28	1.2	0.67	0.43	0.49	0.12	6.72623	4.12004	9.33242	2.26513	1.17959	0.300889	1	GO:0008152(metabolic process),GO:0004518(nuclease activity),GO:0003676(nucleic acid binding),GO:0008150(biological_process),GO:0004523(ribonuclease H activity),GO:0003723(RNA binding),GO:0003964(RNA-directed DNA polymerase activity),GO:0006278(RNA-dependent DNA replication),GO:0015074(DNA integration),GO:0003677(DNA binding)
ChrUn.fgenesh.mRNA.12	15.75	11.95	3.25	1.91667	10.0667	7.16667	1.49	1.2	0.61	0.32	0.34	0.46	7.58403	5.53542	9.63265	1.74019	0.799242	0.403597	1	GO:0008150(biological_process),GO:0005575(cellular_component),GO:0003674(molecular_function),GO:0003723(RNA binding),GO:0003964(RNA-directed DNA polymerase activity),GO:0006278(RNA-dependent DNA replication),GO:0015074(DNA integration),GO:0003677(DNA binding)
ChrUn.fgenesh.mRNA.13	1	0	0	0	0	1	0.14	0	0	0	0	0.09	0.390921	0.509781	0.272062	0.533683	-0.905944	1	1
ChrUn.fgenesh.mRNA.14	1	6	11.6667	7.66667	3	6	0.14	0.63	0.2	1.04	1.13	0.39	6.67529	10.9265	2.42411	0.221856	-2.1723	0.025724	0.612179
ChrUn.fgenesh.mRNA.15	12.5	10.6667	2.5	2.91667	9.5	7.5	1.19	1.08	0.58	0.26	0.47	0.48	7.57913	6.57851	8.57974	1.30421	0.383173	0.620182	1	GO:0003674(molecular_function),GO:0008150(biological_process),GO:0005575(cellular_component),GO:0003723(RNA binding),GO:0003964(RNA-directed DNA polymerase activity),GO:0006278(RNA-dependent DNA replication),GO:0015074(DNA integration),GO:0003677(DNA binding)
ChrUn.fgenesh.mRNA.16	13.5	15.1667	55.1667	24	15.5	19.5	1.28	1.51	0.93	4.76	3.4	1.19	25.3815	39.501	11.2621	0.285109	-1.81042	0.0109952	0.356406
ChrUn.fgenesh.mRNA.17	6	2	0	4	4	7	0.6	0.24	0.26	0	0.62	0.45	4.39156	5.70173	3.0814	0.540433	-0.887812	0.541073	1
ChrUn.fgenesh.mRNA.18	48.6667	142.667	81.6667	21.3333	45.6667	7.33333	4.51	13.8	2.68	7.02	3.03	0.47	48.8894	39.3768	58.4021	1.48316	0.568675	0.741705	1
ChrUn.fgenesh.mRNA.19	12.5221	12.4953	9.42947	8.59854	6.72577	13.8129	1.19	1.25	0.42	0.85	1.26	0.85	11.3613	14.6377	8.08478	0.552325	-0.85641	0.331811	1
ChrUn.fgenesh.mRNA.20	231.167	509	272.667	94.1667	113.5	43.8333	21.25	49.1	6.61	23.35	13.12	2.65	182.818	154.491	211.144	1.36671	0.450706	0.7647	1	GO:0005515(protein binding),GO:0005488(binding),GO:0016020(membrane),GO:0003824(catalytic activity),GO:0005773(vacuole),GO:0006464(cellular protein modification process),GO:0006457(protein folding)
ChrUn.fgenesh.mRNA.21	11.25	10.5	5.25	10.4167	14	5.08333	1.08	1.06	0.84	0.49	1.51	0.33	9.19689	9.38258	9.0112	0.960418	-0.0582664	1	1	GO:0008150(biological_process),GO:0005575(cellular_component),GO:0005488(binding)
ChrUn.fgenesh.mRNA.24	2	2	43	35	1	43	0.23	0.24	0.09	3.72	4.92	2.6	27.3763	53.4912	1.26147	0.0235828	-5.40612	1.41498e-08	5.66895e-06	GO:0008150(biological_process),GO:0005575(cellular_component),GO:0003674(molecular_function),GO:0003677(DNA binding),GO:0004803(transposase activity),GO:0006313(transposition, DNA-mediated),GO:0016788(hydrolase activity, acting on ester bonds)
ChrUn.fgenesh.mRNA.25	0.0909091	1	0	1	0.0909091	0	0.05	0.14	0.03	0	0.21	0	0.385021	0.533314	0.236727	0.443878	-1.17176	1	1
ChrUn.fgenesh.mRNA.26	6.5	12.5	1.5	3.5	5	2.5	0.64	1.25	0.32	0.17	0.55	0.18	5.23208	4.26281	6.20135	1.45476	0.540777	0.515564	1	GO:0006950(response to stress),GO:0008219(cell death),GO:0005515(protein binding),GO:0005886(plasma membrane),GO:0000166(nucleotide binding),GO:0043531(ADP binding),GO:0006915(apoptotic process),GO:0005524(ATP binding)
ChrUn.fgenesh.mRNA.27	1	5	2	0	5	2	0.14	0.53	0.32	0.21	0	0.15	2.14747	1.61977	2.67517	1.65157	0.723836	0.745027	1	GO:0003723(RNA binding),GO:0003964(RNA-directed DNA polymerase activity),GO:0006278(RNA-dependent DNA replication)
ChrUn.fgenesh.mRNA.3	1	1	0	0	1	2	0.14	0.14	0.09	0	0	0.15	0.886123	1.01956	0.752683	0.738241	-0.437836	1	1
ChrUn.fgenesh.mRNA.30	7	2.2	0	1	11.4	5	0.69	0.26	0.69	0	0.21	0.33	4.07147	3.08222	5.06072	1.64191	0.715374	0.423602	1	GO:0005488(binding),GO:0003676(nucleic acid binding),GO:0008270(zinc ion binding)
ChrUn.fgenesh.mRNA.31	13.3	21.2	5	6	13.5	8.5	1.27	2.09	0.81	0.47	0.9	0.54	10.6055	9.28845	11.9226	1.28359	0.360188	0.628913	1	GO:0008152(metabolic process),GO:0009987(cellular process),GO:0016301(kinase activity),GO:0006464(cellular protein modification process),GO:0015074(DNA integration),GO:0008171(O-methyltransferase activity),GO:0008168(methyltransferase activity),GO:0046983(protein dimerization activity),GO:0003677(DNA binding)
ChrUn.fgenesh.mRNA.32	0	3	0	0	0	0	0	0.34	0	0	0	0	0.35509	0	0.71018	Inf	Inf	0.458741	1	GO:0006464(cellular protein modification process),GO:0016301(kinase activity),GO:0009987(cellular process),GO:0008152(metabolic process),GO:0015074(DNA integration),GO:0003677(DNA binding)
ChrUn.fgenesh.mRNA.33	0	0	0	0	1	0	0	0	0.09	0	0	0	0.121947	0	0.243895	Inf	Inf	1	1
ChrUn.fgenesh.mRNA.34	0	0.5	0	1	0	0.25	0	0.1	0	0	0.21	0.04	0.385021	0.533314	0.236727	0.443878	-1.17176	1	1
ChrUn.fgenesh.mRNA.38	0	2	0	1	4	2	0	0.24	0.26	0	0.21	0.15	1.50095	1.55288	1.44903	0.933127	-0.0998542	1	1
ChrUn.fgenesh.mRNA.39	1	2	0.5	0.5	0	0	0.14	0.24	0	0.09	0.14	0	0.789468	0.833421	0.745515	0.894524	-0.160807	1	1
ChrUn.fgenesh.mRNA.4	0	0	0	0	0	1	0	0	0	0	0	0.09	0.254891	0.509781	0	0	#NAME?	0.373983	1
ChrUn.fgenesh.mRNA.40	0	0.5	0	0	0	0	0	0.1	0	0	0	0	0.118363	0	0.236727	Inf	Inf	1	1
ChrUn.fgenesh.mRNA.41	0.5	0	0	0	0	0	0.09	0	0	0	0	0	0.136031	0	0.272062	Inf	Inf	1	1
ChrUn.fgenesh.mRNA.42	0	2	1	0	0	0	0	0.24	0	0.13	0	0	0.38678	0.300106	0.473454	1.57762	0.657749	1	1
ChrUn.fgenesh.mRNA.45	18.8333	20.1667	123.833	78.5	14.8333	38.5	1.77	1.99	0.89	10.63	10.95	2.33	56.3943	99.2265	13.5621	0.136678	-2.87114	4.30834e-05	0.00556248
ChrUn.fgenesh.mRNA.46	79.3333	54.3333	162.667	103.333	68.5	71.8333	7.32	5.28	4	13.95	14.4	4.32	95.8289	140.553	51.1048	0.363598	-1.45958	0.0206749	0.538612
ChrUn.fgenesh.mRNA.47	23	8	13	12	30.5	9	2.16	0.82	1.8	1.15	1.73	0.57	15.3006	14.8892	15.712	1.05526	0.0775985	0.967871	1	GO:0003676(nucleic acid binding),GO:0008270(zinc ion binding)
ChrUn.fgenesh.mRNA.48	9	11.8333	61.1667	25.8333	8.66667	23.1667	0.87	1.19	0.53	5.27	3.65	1.41	25.691	43.8976	7.48433	0.170495	-2.5522	0.000656036	0.0479511
ChrUn.fgenesh.mRNA.49	3	5	0	0	5	1	0.32	0.53	0.32	0	0	0.09	1.86454	0.509781	3.21929	6.31505	2.65879	0.087492	1	GO:0008150(biological_process),GO:0003674(molecular_function),GO:0005575(cellular_component)
ChrUn.fgenesh.mRNA.5	1	0	0	0	0	0	0.14	0	0	0	0	0	0.136031	0	0.272062	Inf	Inf	1	1	GO:0003723(RNA binding),GO:0003964(RNA-directed DNA polymerase activity),GO:0006278(RNA-dependent DNA replication)
ChrUn.fgenesh.mRNA.50	0.5	0	1	1.5	1.5	0	0.09	0	0.12	0.13	0.28	0	1.06329	1.36674	0.759851	0.55596	-0.846946	0.779573	1
ChrUn.fgenesh.mRNA.51	26.3333	29.0833	11.6667	15.8333	36.8333	9.5	2.46	2.85	2.17	1.04	2.26	0.6	20.0974	17.2321	22.9628	1.33256	0.414197	0.567484	1	GO:0003674(molecular_function),GO:0008150(biological_process),GO:0005575(cellular_component),GO:0003723(RNA binding),GO:0003964(RNA-directed DNA polymerase activity),GO:0006278(RNA-dependent DNA replication),GO:0003676(nucleic acid binding),GO:0008270(zinc ion binding),GO:0015074(DNA integration),GO:0004190(aspartic-type endopeptidase activity),GO:0006508(proteolysis),GO:0003677(DNA binding)
ChrUn.fgenesh.mRNA.52	13.3333	16.3333	7	10.25	22.25	12.5	1.27	1.62	1.32	0.64	1.49	0.78	13.3756	14.061	12.6901	0.902501	-0.147999	0.963174	1	GO:0005575(cellular_component),GO:0008150(biological_process),GO:0003674(molecular_function),GO:0003723(RNA binding),GO:0003964(RNA-directed DNA polymerase activity),GO:0006278(RNA-dependent DNA replication),GO:0003676(nucleic acid binding),GO:0008270(zinc ion binding),GO:0004190(aspartic-type endopeptidase activity),GO:0006508(proteolysis)
ChrUn.fgenesh.mRNA.53	1	1	0.833333	2	0.833333	1.5	0.14	0.14	0.08	0.11	0.35	0.12	1.56949	2.3863	0.752683	0.315419	-1.66466	0.233277	1	GO:0015074(DNA integration),GO:0003677(DNA binding)
ChrUn.fgenesh.mRNA.54	1	0	3	0	1	0	0.14	0	0.09	0.3	0	0	0.708138	0.900319	0.515956	0.573082	-0.803188	0.503692	1
ChrUn.fgenesh.mRNA.55	82.3333	79.4167	44.5	17	69	12.3333	7.6	7.7	4.03	3.85	2.43	0.77	43.2638	28.6885	57.8392	2.01611	1.01157	0.266074	1	GO:0008234(cysteine-type peptidase activity),GO:0006508(proteolysis)
ChrUn.fgenesh.mRNA.57	9.08333	15.25	129.583	50.6667	9	9.16667	0.88	1.52	0.55	11.12	7.09	0.58	39.4977	70.8009	8.19451	0.11574	-3.11104	9.54739e-06	0.00160619	GO:0016301(kinase activity),GO:0005515(protein binding),GO:0006464(cellular protein modification process),GO:0005886(plasma membrane),GO:0004672(protein kinase activity),GO:0005524(ATP binding),GO:0006468(protein phosphorylation),GO:0005509(calcium ion binding)
ChrUn.fgenesh.mRNA.58	0	0	0	0	1	0	0	0	0.09	0	0	0	0.121947	0	0.243895	Inf	Inf	1	1
ChrUn.fgenesh.mRNA.59	6.36667	5.7	6.66667	1.66667	7.16667	0.5	0.63	0.6	0.44	0.61	0.3	0.06	4.21857	3.67715	4.75999	1.29448	0.372369	1	1	GO:0005515(protein binding),GO:0005886(plasma membrane),GO:0006464(cellular protein modification process),GO:0016301(kinase activity),GO:0004672(protein kinase activity),GO:0005524(ATP binding),GO:0006468(protein phosphorylation)
ChrUn.fgenesh.mRNA.60	0	2	4	0	2.5	0.5	0	0.24	0.17	0.38	0	0.06	1.45767	1.71021	1.20514	0.704673	-0.504973	0.399261	1	GO:0016301(kinase activity),GO:0005886(plasma membrane),GO:0006464(cellular protein modification process),GO:0005515(protein binding)
ChrUn.fgenesh.mRNA.62	0	0.5	0	0	0	0	0	0.1	0	0	0	0	0.118363	0	0.236727	Inf	Inf	1	1	GO:0005623(cell),GO:0008150(biological_process)
ChrUn.fgenesh.mRNA.63	1.5	4	2	2	2.5	1	0.18	0.43	0.17	0.21	0.35	0.09	2.19967	2.17662	2.22271	1.02118	0.0302309	1	1
ChrUn.fgenesh.mRNA.68	3.5	1	3	3	2.5	0.5	0.37	0.14	0.17	0.3	0.49	0.06	2.53335	3.01004	2.05666	0.683265	-0.549483	0.51336	1
ChrUn.fgenesh.mRNA.69	23.3333	17.3889	10.0278	16.9222	37.1111	19	2.19	1.72	2.18	0.9	2.42	1.16	20.5296	21.7532	19.3059	0.887494	-0.172191	0.947558	1	GO:0009536(plastid)
ChrUn.fgenesh.mRNA.7	0.583333	3.33333	0.5	1.25	0.25	1.75	0.1	0.37	0.04	0.09	0.24	0.13	1.41761	1.85298	0.982242	0.530087	-0.915699	0.620651	1	GO:0008150(biological_process),GO:0003674(molecular_function),GO:0005575(cellular_component),GO:0003723(RNA binding),GO:0003964(RNA-directed DNA polymerase activity),GO:0006278(RNA-dependent DNA replication),GO:0004190(aspartic-type endopeptidase activity),GO:0006508(proteolysis)
ChrUn.fgenesh.mRNA.70	7	5.16667	1.75	2.25	4.5	0.583333	0.69	0.55	0.29	0.19	0.38	0.06	3.24208	2.17662	4.30754	1.979	0.984772	0.440999	1	GO:0005575(cellular_component),GO:0005488(binding),GO:0008150(biological_process)
ChrUn.fgenesh.mRNA.73	3.5	1	3	3	2.5	0.5	0.37	0.14	0.17	0.3	0.49	0.06	2.53335	3.01004	2.05666	0.683265	-0.549483	0.51336	1
ChrUn.fgenesh.mRNA.74	23.3333	17.3889	10.0278	16.9222	37.1111	19	2.19	1.72	2.18	0.9	2.42	1.16	20.5296	21.7532	19.3059	0.887494	-0.172191	0.947558	1	GO:0009536(plastid)
ChrUn.fgenesh.mRNA.75	37.9167	24.3333	7.58333	10.4167	19.5	11.0833	3.52	2.39	1.16	0.69	1.51	0.69	17.1196	13.3416	20.8977	1.56636	0.647412	0.402038	1	GO:0009987(cellular process),GO:0008152(metabolic process),GO:0016787(hydrolase activity),GO:0008150(biological_process)
ChrUn.fgenesh.mRNA.76	485	426	332	257	529	293	44.53	41.1	30.72	28.42	35.7	17.51	373.939	386.063	361.816	0.937193	-0.0935812	0.891551	1	GO:0006139(nucleobase-containing compound metabolic process),GO:0003676(nucleic acid binding),GO:0003723(RNA binding),GO:0000166(nucleotide binding)
ChrUn.fgenesh.mRNA.79	11.6333	6.65556	4.87778	3.25556	12.3444	7.56667	1.11	0.69	0.75	0.46	0.52	0.48	7.51364	7.17872	7.84856	1.09331	0.128701	0.943304	1	GO:0009536(plastid)
ChrUn.fgenesh.mRNA.8	3.2	8.6	3.93333	1.2	11.6	6	0.34	0.88	0.7	0.38	0.24	0.39	5.33294	4.79243	5.87346	1.22557	0.293454	0.858395	1	GO:0008150(biological_process),GO:0005575(cellular_component),GO:0003674(molecular_function)
ChrUn.fgenesh.mRNA.80	1	1	0	0	0	0	0.14	0.14	0	0	0	0	0.254394	0	0.508788	Inf	Inf	0.694313	1	GO:0016787(hydrolase activity),GO:0008150(biological_process),GO:0009987(cellular process),GO:0008152(metabolic process)
ChrUn.fgenesh.mRNA.82	2.16667	5.83333	2.25	0.25	4.25	1.16667	0.24	0.61	0.28	0.24	0.1	0.1	2.02503	1.10999	2.94006	2.64872	1.4053	0.397496	1
ChrUn.fgenesh.mRNA.83	342	454	403.5	137	261	169	31.41	43.8	15.17	34.53	19.06	10.11	272.318	280.46	264.175	0.941936	-0.0862985	0.69478	1	GO:0016301(kinase activity),GO:0006464(cellular protein modification process),GO:0009058(biosynthetic process),GO:0000166(nucleotide binding),GO:0009987(cellular process),GO:0008152(metabolic process),GO:0005515(protein binding),GO:0005886(plasma membrane),GO:0004672(protein kinase activity),GO:0005524(ATP binding),GO:0006468(protein phosphorylation)
ChrUn.fgenesh.mRNA.84	0.18103	0.286633	0.320417	0.135135	0.509942	0.606418	0.06	0.08	0.06	0.07	0.09	0.07	0.376838	0.509781	0.243895	0.47843	-1.06362	1	1	GO:0003677(DNA binding),GO:0009791(post-embryonic development),GO:0005829(cytosol)
ChrUn.fgenesh.mRNA.85	462	768	626	229	450.009	194.004	42.42	74.06	26.14	53.55	31.82	11.61	413.072	408.893	417.251	1.02044	0.0291924	0.809479	1	GO:0009987(cellular process),GO:0003677(DNA binding),GO:0008152(metabolic process),GO:0016043(cellular component organization),GO:0000166(nucleotide binding),GO:0016787(hydrolase activity),GO:0003676(nucleic acid binding),GO:0003682(chromatin binding),GO:0009056(catabolic process),GO:0006139(nucleobase-containing compound metabolic process),GO:0005524(ATP binding),GO:0004386(helicase activity),GO…
ChrUn.fgenesh.mRNA.86	3.75	1.325	0	4.45952	16.1607	6.57857	0.39	0.18	0.97	0	0.69	0.42	5.46451	5.70173	5.22729	0.91679	-0.125337	0.924576	1	GO:0005488(binding),GO:0003824(catalytic activity),GO:0000166(nucleotide binding),GO:0005575(cellular_component),GO:0008152(metabolic process),GO:0004499(N,N-dimethylaniline monooxygenase activity),GO:0050660(flavin adenine dinucleotide binding),GO:0050661(NADP binding),GO:0055114(oxidation-reduction process),GO:0016491(oxidoreductase activity)
ChrUn.fgenesh.mRNA.88	153.283	119.117	49.5333	65.4167	145.633	59.6833	14.1	11.53	8.48	4.28	9.14	3.59	92.8311	80.2576	105.405	1.31333	0.393226	0.483136	1	GO:0005575(cellular_component),GO:0008150(biological_process),GO:0003674(molecular_function),GO:0003676(nucleic acid binding),GO:0004523(ribonuclease H activity),GO:0003723(RNA binding),GO:0003964(RNA-directed DNA polymerase activity),GO:0006278(RNA-dependent DNA replication),GO:0015074(DNA integration),GO:0003677(DNA binding)
ChrUn.fgenesh.mRNA.89	53.9167	48.0833	28.6667	31.3333	67.8333	51.75	4.99	4.68	3.96	2.49	4.41	3.12	47.1917	51.7444	42.639	0.824031	-0.279229	0.793878	1
ChrUn.fgenesh.mRNA.9	3	6	4.33333	4	3	1.33333	0.32	0.63	0.2	0.41	0.62	0.11	3.40585	3.84346	2.96823	0.77228	-0.372805	0.605339	1
ChrUn.fgenesh.mRNA.92	1.5	0.5	0	1.5	3	1.5	0.18	0.1	0.2	0	0.28	0.12	1.79936	2.08619	1.51253	0.725022	-0.463904	1	1	GO:0003674(molecular_function),GO:0008150(biological_process),GO:0016020(membrane),GO:0005773(vacuole)
ChrUn.fgenesh.mRNA.94	8.5	9.33333	5.5	6.5	9.83333	4.5	0.83	0.95	0.6	0.51	0.97	0.3	7.55039	8.08274	7.01804	0.868274	-0.203777	0.885132	1	GO:0005575(cellular_component),GO:0003674(molecular_function),GO:0003824(catalytic activity),GO:0019725(cellular homeostasis),GO:0008152(metabolic process),GO:0009055(electron carrier activity),GO:0015035(protein disulfide oxidoreductase activity),GO:0045454(cell redox homeostasis)
ChrUn.fgenesh.mRNA.95	5.58333	7	4.41667	3.91667	4	4.25	0.56	0.72	0.26	0.42	0.61	0.28	4.81892	5.37281	4.26504	0.793819	-0.333118	0.681775	1	GO:0008150(biological_process),GO:0005575(cellular_component),GO:0005488(binding)
ChrUn.fgenesh.mRNA.96	94	173	313	150	203	144	8.67	16.72	11.81	26.8	20.87	8.62	181.689	247.339	116.038	0.469146	-1.09189	0.0699137	1	GO:0009987(cellular process),GO:0006629(lipid metabolic process),GO:0008150(biological_process),GO:0005829(cytosol),GO:0006950(response to stress),GO:0007275(multicellular organismal development),GO:0003824(catalytic activity),GO:0008152(metabolic process),GO:0010181(FMN binding),GO:0016491(oxidoreductase activity),GO:0055114(oxidation-reduction process)
LOC_Os01g01010.1	150.833	205.467	105.667	82	174.433	80.0333	13.88	19.85	10.15	9.07	11.44	4.81	124.187	116.326	132.048	1.13516	0.182894	0.795651	1	GO:0030234(enzyme regulator activity),GO:0007165(signal transduction),GO:0006139(nucleobase-containing compound metabolic process),GO:0009056(catabolic process),GO:0005622(intracellular),GO:0005097(Rab GTPase activator activity),GO:0032313(regulation of Rab GTPase activity)
LOC_Os01g01010.2	76.5	119.133	59	37	84.1	39.7	7.06	11.53	4.91	5.09	5.2	2.4	63.7183	57.8302	69.6064	1.20363	0.267397	0.744847	1	GO:0007165(signal transduction),GO:0009056(catabolic process),GO:0006139(nucleobase-containing compound metabolic process),GO:0005622(intracellular),GO:0030234(enzyme regulator activity),GO:0005097(Rab GTPase activator activity),GO:0032313(regulation of Rab GTPase activity)
LOC_Os01g01019.1	0	0	0	1	0	0	0	0	0	0	0.21	0	0.266657	0.533314	0	0	#NAME?	0.373983	1
LOC_Os01g01030.1	5	2	3	1	23	9	0.5	0.24	1.36	0.3	0.21	0.57	6.7325	6.02166	7.44334	1.23609	0.305787	0.70113	1	GO:0005886(plasma membrane),GO:0003824(catalytic activity),GO:0008152(metabolic process),GO:0005488(binding),GO:0005575(cellular_component),GO:0016491(oxidoreductase activity),GO:0055114(oxidation-reduction process),GO:0005507(copper ion binding)
LOC_Os01g01040.1	52.6667	61.9167	29.0833	26.1667	70.5833	33.1667	4.88	6.02	4.12	2.53	3.7	2.01	42.9024	39.392	46.4128	1.17823	0.23662	0.698889	1	GO:0008150(biological_process),GO:0003674(molecular_function)
LOC_Os01g01040.2	51.6667	62.9167	29.0833	26.1667	69.0833	33.1667	4.78	6.11	4.04	2.53	3.7	2.01	42.6409	39.392	45.8897	1.16495	0.220267	0.709668	1	GO:0008150(biological_process),GO:0003674(molecular_function)
LOC_Os01g01040.3	51.6667	63.9167	30.0833	27.1667	74.0833	35.1667	4.78	6.21	4.33	2.61	3.84	2.13	44.2955	41.245	47.3459	1.14792	0.19902	0.743115	1	GO:0008150(biological_process),GO:0003674(molecular_function)
LOC_Os01g01040.4	22	29.25	7.75	13.5	28.25	13.5	2.06	2.87	1.67	0.71	1.94	0.84	18.3418	17.0042	19.6795	1.15733	0.210802	0.674883	1	GO:0003674(molecular_function),GO:0008150(biological_process)
LOC_Os01g01050.1	76	60.5	36	30	97.7	53.5	7.02	5.88	5.7	3.12	4.23	3.22	56.6751	54.3314	59.0187	1.08627	0.119384	0.809977	1	GO:0003676(nucleic acid binding)
LOC_Os01g01050.2	76	59.5	33	29	94.7	52.5	7.02	5.78	5.52	2.86	4.09	3.16	55.2191	52.388	58.0503	1.10808	0.148066	0.7636	1	GO:0003676(nucleic acid binding)
LOC_Os01g01060.1	155.917	103.4	224.8	110.583	281.783	195.2	14.35	10.01	16.38	19.26	15.4	11.68	180.866	226.129	135.603	0.599669	-0.737761	0.234003	1	GO:0005840(ribosome),GO:0005829(cytosol),GO:0005198(structural molecule activity),GO:0005886(plasma membrane),GO:0016020(membrane),GO:0009536(plastid),GO:0005773(vacuole),GO:0005618(cell wall),GO:0005575(cellular_component),GO:0006412(translation),GO:0005622(intracellular),GO:0003735(structural constituent of ribosome),GO:0015935(small ribosomal subunit)
LOC_Os01g01070.1	37.25	49.5833	32.1667	15.6667	43.5	22.0833	3.46	4.83	2.55	2.79	2.24	1.35	30.9928	29.3516	32.634	1.11183	0.152935	0.930136	1	GO:0005623(cell),GO:0008150(biological_process),GO:0003674(molecular_function)
LOC_Os01g01070.2	37.25	50.4833	32.3667	15.6667	43.7	22.0833	3.46	4.91	2.56	2.81	2.24	1.35	30.9928	29.3516	32.634	1.11183	0.152935	0.930136	1	GO:0005623(cell),GO:0003674(molecular_function),GO:0008150(biological_process)
LOC_Os01g01070.3	24.75	35.9833	21.3667	10.6667	27.7	15.5833	2.32	3.52	1.64	1.87	1.55	0.96	21.239	20.3252	22.1528	1.08992	0.124217	0.951887	1	GO:0008150(biological_process),GO:0003674(molecular_function),GO:0005623(cell)
LOC_Os01g01080.1	161	163.333	127	128	181.833	89.1667	14.81	15.79	10.58	10.9	17.82	5.35	139.263	151.748	126.777	0.835444	-0.259385	0.722549	1	GO:0009056(catabolic process),GO:0006629(lipid metabolic process),GO:0009987(cellular process),GO:0003824(catalytic activity),GO:0016020(membrane),GO:0005783(endoplasmic reticulum),GO:0008152(metabolic process),GO:0005488(binding),GO:0016831(carboxy-lyase activity),GO:0030170(pyridoxal phosphate binding),GO:0019752(carboxylic acid metabolic process)
LOC_Os01g01080.2	158	158.333	126	124.5	178.833	89.6667	14.54	15.31	10.41	10.81	17.33	5.38	136.935	149.825	124.046	0.827939	-0.272404	0.705491	1	GO:0003824(catalytic activity),GO:0016020(membrane),GO:0005783(endoplasmic reticulum),GO:0008152(metabolic process),GO:0009987(cellular process),GO:0005488(binding),GO:0009056(catabolic process),GO:0006629(lipid metabolic process),GO:0016831(carboxy-lyase activity),GO:0030170(pyridoxal phosphate binding),GO:0019752(carboxylic acid metabolic process)
LOC_Os01g01080.3	160	163.333	125	125.5	181.333	89.1667	14.72	15.79	10.55	10.73	17.47	5.35	137.905	149.548	126.261	0.844285	-0.244198	0.740207	1	GO:0006629(lipid metabolic process),GO:0009987(cellular process),GO:0009056(catabolic process),GO:0005488(binding),GO:0003824(catalytic activity),GO:0008152(metabolic process),GO:0005783(endoplasmic reticulum),GO:0016020(membrane),GO:0016831(carboxy-lyase activity),GO:0030170(pyridoxal phosphate binding),GO:0019752(carboxylic acid metabolic process)
LOC_Os01g01115.1	19	5	0	12	23	12	1.79	0.53	1.36	0	1.73	0.75	12.2398	12.5171	11.9624	0.955679	-0.0654014	0.877767	1	GO:0008150(biological_process)
LOC_Os01g01120.1	44	31.5	18.5	36.5	302	229.5	4.08	3.08	17.55	1.62	5.13	13.72	117.943	142.684	93.2021	0.653205	-0.614392	0.594267	1	GO:0008152(metabolic process),GO:0005829(cytosol),GO:0009058(biosynthetic process),GO:0009536(plastid),GO:0009987(cellular process),GO:0016787(hydrolase activity),GO:0005488(binding),GO:0003824(catalytic activity)
LOC_Os01g01130.1	109	151.5	117.5	45.5	99	50.5	10.04	14.65	5.77	10.09	6.38	3.04	87.8633	85.9438	89.7827	1.04467	0.0630438	0.906677	1
LOC_Os01g01150.1	192	267	150	72.6667	207.333	108.667	17.65	25.78	12.06	12.86	10.14	6.51	152.721	139.514	165.928	1.18933	0.250147	0.780096	1	GO:0008150(biological_process),GO:0003676(nucleic acid binding),GO:0005488(binding),GO:0000166(nucleotide binding)
LOC_Os01g01150.2	187	272	138.5	70.1667	205.333	114.167	17.2	26.26	11.94	11.88	9.8	6.84	151.213	137.162	165.264	1.20488	0.26889	0.734839	1	GO:0003676(nucleic acid binding),GO:0008150(biological_process),GO:0005488(binding),GO:0000166(nucleotide binding)
LOC_Os01g01150.3	191	292	142.5	67.1667	209.333	118.167	17.56	28.19	12.18	12.22	9.38	7.08	155.432	138.801	172.062	1.23963	0.309905	0.694455	1	GO:0008150(biological_process),GO:0003676(nucleic acid binding),GO:0000166(nucleotide binding),GO:0005488(binding)
LOC_Os01g01160.1	217	512	259	73	285	229	19.95	49.39	16.57	22.18	10.19	13.69	241.575	233.399	249.751	1.07006	0.0976923	0.97198	1	GO:0005515(protein binding),GO:0019538(protein metabolic process),GO:0006950(response to stress),GO:0009987(cellular process),GO:0005634(nucleus),GO:0031072(heat shock protein binding)
LOC_Os01g01170.1	0.229625	6.29964	4.23312	0	0.640152	0.0416316	0.07	0.66	0.07	0.4	0	0.03	1.43234	1.20043	1.66426	1.38639	0.471331	1	1	GO:0008150(biological_process),GO:0009536(plastid),GO:0003674(molecular_function)
LOC_Os01g01190.1	0	0	0	0	0.5	0.5	0	0	0.06	0	0	0.06	0.376838	0.509781	0.243895	0.47843	-1.06362	1	1	GO:0008152(metabolic process),GO:0016787(hydrolase activity),GO:0005623(cell),GO:0016788(hydrolase activity, acting on ester bonds)
LOC_Os01g01280.1	313	569	107	64	323	188	28.75	54.88	18.77	9.19	8.94	11.25	230.357	162.082	298.631	1.84246	0.881636	0.15699	1	GO:0009536(plastid),GO:0009579(thylakoid),GO:0008150(biological_process),GO:0003674(molecular_function)
LOC_Os01g01290.1	2	4.83333	4.5	7.16667	3	20.6667	0.23	0.51	0.2	0.43	1.06	1.26	9.19929	15.9391	2.45944	0.154302	-2.69617	0.00960318	0.327156	GO:0003700(sequence-specific DNA binding transcription factor activity),GO:0006139(nucleobase-containing compound metabolic process),GO:0007165(signal transduction),GO:0009058(biosynthetic process),GO:0003677(DNA binding),GO:0005634(nucleus),GO:0009719(response to endogenous stimulus),GO:0043565(sequence-specific DNA binding),GO:0005622(intracellular)
LOC_Os01g01295.1	63	193	179	47	56	41	5.82	18.65	3.28	15.34	6.59	2.48	88.086	99.6858	76.4862	0.767273	-0.382188	0.334143	1
LOC_Os01g01302.1	1100	635	116	358	2104	1061	100.93	61.24	122.11	9.96	49.7	63.33	864.68	766.617	962.743	1.25583	0.328646	0.467452	1	GO:0009987(cellular process),GO:0009536(plastid),GO:0016043(cellular component organization),GO:0009058(biosynthetic process),GO:0004765(shikimate kinase activity),GO:0005524(ATP binding)
LOC_Os01g01307.1	105.576	161.603	208.591	112.04	143.45	43	9.73	15.62	8.35	17.87	15.6	2.6	123.22	144.374	102.065	0.70695	-0.50032	0.314545	1	GO:0008150(biological_process),GO:0005575(cellular_component),GO:0005773(vacuole),GO:0016020(membrane),GO:0003674(molecular_function),GO:0005783(endoplasmic reticulum),GO:0016021(integral to membrane)
LOC_Os01g01307.2	75.5762	108.603	138.591	62.04	83.45	21	6.98	10.51	4.87	11.89	8.67	1.28	76.1044	85.4857	66.7231	0.780518	-0.357495	0.394005	1	GO:0008150(biological_process),GO:0005575(cellular_component),GO:0005773(vacuole),GO:0016020(membrane),GO:0003674(molecular_function),GO:0005783(endoplasmic reticulum),GO:0016021(integral to membrane)
LOC_Os01g01340.1	4636.63	131.34	31.3161	2909.24	11183.3	4208.28	425.29	12.71	648.91	2.72	403.41	251.12	3862.95	3705.87	4020.03	1.08477	0.117394	0.73807	1	GO:0008150(biological_process),GO:0009536(plastid),GO:0003674(molecular_function)
LOC_Os01g01340.2	3870.63	111.34	29.3161	2664.24	10369.3	3910.28	355.03	10.78	601.68	2.55	369.45	233.34	3515.53	3422.7	3608.37	1.05425	0.0762136	0.758642	1	GO:0009536(plastid),GO:0008150(biological_process),GO:0003674(molecular_function)
LOC_Os01g01350.1	8.33333	2.16965	0.666667	7	23.3333	5	0.81	0.26	1.38	0.1	1.04	0.33	7.42087	6.58221	8.25952	1.25482	0.327485	0.557846	1	GO:0009987(cellular process),GO:0006810(transport),GO:0015031(protein transport)
LOC_Os01g01350.2	7.33333	2.16965	0.666667	6	26.3333	6	0.72	0.26	1.56	0.1	0.9	0.39	7.63891	6.55868	8.71914	1.32941	0.410781	0.521668	1	GO:0009987(cellular process),GO:0006810(transport),GO:0015031(protein transport)
LOC_Os01g01360.1	11.9858	17.2525	9.72222	10.927	16.431	5.18841	1.15	1.71	0.98	0.87	1.58	0.34	11.3039	11.4164	11.1914	0.98029	-0.0287199	0.959067	1	GO:0005215(transporter activity),GO:0006810(transport),GO:0016020(membrane),GO:0006857(oligopeptide transport),GO:0055085(transmembrane transport),GO:0016021(integral to membrane)
LOC_Os01g01369.1	224	177	351	167	188	77	20.59	17.11	10.94	30.05	23.22	4.62	191.174	233.654	148.695	0.636388	-0.652021	0.196071	1	GO:0003824(catalytic activity),GO:0008152(metabolic process),GO:0006629(lipid metabolic process),GO:0005886(plasma membrane),GO:0009058(biosynthetic process),GO:0047750(cholestenol delta-isomerase activity),GO:0016125(sterol metabolic process),GO:0005783(endoplasmic reticulum),GO:0016021(integral to membrane)
LOC_Os01g01380.1	88	252.5	128	26.5	58	26.5	8.12	24.38	3.39	10.98	3.74	1.61	82.2782	66.5772	97.9792	1.47166	0.557447	0.695473	1	GO:0009790(embryo development),GO:0009791(post-embryonic development),GO:0005488(binding),GO:0000003(reproduction),GO:0005575(cellular_component)
LOC_Os01g01390.1	32.6	40.4833	22.25	16.1167	30.35	11.6333	3.04	3.95	1.79	1.94	2.3	0.72	23.5083	21.2527	25.7639	1.21226	0.277704	0.804125	1	GO:0003674(molecular_function),GO:0005886(plasma membrane),GO:0008150(biological_process)
LOC_Os01g01390.2	32.2667	40.9833	22.4167	16.1167	29.35	11.6333	3.01	4	1.73	1.96	2.3	0.72	23.3687	21.2527	25.4847	1.19913	0.261983	0.824601	1	GO:0003674(molecular_function),GO:0008150(biological_process),GO:0005886(plasma membrane)
LOC_Os01g01390.3	32.2667	40.9833	22.4167	16.1167	29.35	11.6333	3.01	4	1.73	1.96	2.3	0.72	23.3687	21.2527	25.4847	1.19913	0.261983	0.824601	1	GO:0003674(molecular_function),GO:0008150(biological_process),GO:0005886(plasma membrane)
LOC_Os01g01390.4	32.6	40.4833	22.25	16.1167	29.35	11.6333	3.04	3.95	1.73	1.94	2.3	0.72	23.3864	21.2527	25.52	1.20079	0.263982	0.824605	1	GO:0008150(biological_process),GO:0005886(plasma membrane),GO:0003674(molecular_function)
LOC_Os01g01390.5	10.9333	13.0667	5.93333	5.26667	7.4	4.93333	1.05	1.31	0.46	0.55	0.8	0.32	7.39675	7.01612	7.77739	1.1085	0.148613	0.943292	1
LOC_Os01g01400.1	40	39.6667	37.3333	13.6667	25.6667	10.3333	3.71	3.87	1.52	3.23	1.96	0.65	25.1805	23.6681	26.6928	1.12779	0.173504	0.985999	1	GO:0005575(cellular_component),GO:0003674(molecular_function),GO:0008150(biological_process)
LOC_Os01g01410.1	111.424	129.181	102.373	60.7081	88.4595	45.8358	10.26	12.5	5.16	8.79	8.49	2.76	84.3961	86.593	82.1993	0.949261	-0.0751234	0.804574	1	GO:0006464(cellular protein modification process),GO:0005623(cell),GO:0008152(metabolic process),GO:0009987(cellular process),GO:0016301(kinase activity),GO:0005488(binding),GO:0004672(protein kinase activity),GO:0005524(ATP binding),GO:0006468(protein phosphorylation)
LOC_Os01g01410.2	110.424	129.181	100.373	60.7081	87.4595	45.8358	10.17	12.5	5.1	8.62	8.49	2.76	83.838	85.9927	81.6834	0.949887	-0.0741728	0.81947	1	GO:0016301(kinase activity),GO:0006464(cellular protein modification process),GO:0005623(cell),GO:0008152(metabolic process),GO:0009987(cellular process),GO:0005488(binding),GO:0004672(protein kinase activity),GO:0005524(ATP binding),GO:0006468(protein phosphorylation)
LOC_Os01g01420.1	364.7	444.067	272.467	160.4	375.2	211.267	33.49	42.84	21.8	23.33	22.31	12.64	285.196	274.523	295.87	1.07776	0.108034	0.926049	1	GO:0005488(binding)
LOC_Os01g01420.2	363.612	435.515	272.877	157.4	370.867	211.267	33.39	42.02	21.55	23.37	21.89	12.64	282.976	273.223	292.728	1.07139	0.0994816	0.940934	1	GO:0005488(binding)
LOC_Os01g01420.3	363.7	440.067	272.467	159.4	375.2	210.267	33.4	42.46	21.8	23.33	22.17	12.58	284.065	273.48	294.651	1.07741	0.10757	0.925949	1	GO:0005488(binding)
LOC_Os01g01430.1	12.5388	19.4301	72.0443	6.54438	5.12034	4.0394	1.2	1.92	0.33	6.2	0.98	0.27	18.317	27.38	9.25408	0.337987	-1.56496	0.0088689	0.310081	GO:0007275(multicellular organismal development),GO:0006139(nucleobase-containing compound metabolic process),GO:0009058(biosynthetic process),GO:0003700(sequence-specific DNA binding transcription factor activity),GO:0007165(signal transduction),GO:0009719(response to endogenous stimulus),GO:0006950(response to stress),GO:0003677(DNA binding),GO:0006355(regulation of transcription, DNA-dependent)
LOC_Os01g01450.1	325.056	389.294	207.893	137.461	569.696	351.208	29.86	37.57	33.08	17.81	19.13	20.98	316.973	314.419	319.527	1.01624	0.0232461	0.900864	1	GO:0003674(molecular_function),GO:0008150(biological_process),GO:0005575(cellular_component)
LOC_Os01g01450.2	332.056	393.294	219.893	140.461	574.696	363.208	30.5	37.95	33.37	18.84	19.54	21.7	324.668	325.738	323.597	0.993429	-0.00951163	0.947701	1	GO:0003674(molecular_function),GO:0008150(biological_process),GO:0005575(cellular_component)
LOC_Os01g01470.1	3.54683	4.87183	11.3596	1.56111	1.12897	0.173611	0.37	0.52	0.09	1.01	0.29	0.04	3.44179	4.3678	2.51577	0.575982	-0.795903	0.198174	1	GO:0009058(biosynthetic process),GO:0005737(cytoplasm),GO:0003700(sequence-specific DNA binding transcription factor activity),GO:0005634(nucleus),GO:0007275(multicellular organismal development),GO:0006139(nucleobase-containing compound metabolic process),GO:0003677(DNA binding),GO:0006355(regulation of transcription, DNA-dependent)
LOC_Os01g01484.1	43.0833	82.3333	51.85	28.2	69.2833	38.1833	4	7.98	4.05	4.47	3.98	2.31	48.9245	49.91	47.939	0.960508	-0.0581305	0.880825	1	GO:0005634(nucleus),GO:0008152(metabolic process),GO:0006950(response to stress),GO:0006259(DNA metabolic process),GO:0009791(post-embryonic development),GO:0009628(response to abiotic stimulus),GO:0003824(catalytic activity)
LOC_Os01g01484.2	44.0833	81.6667	51.5167	28.8667	67.95	38.85	4.09	7.92	3.97	4.45	4.07	2.35	49.4601	50.9531	47.9671	0.941398	-0.087124	0.858047	1	GO:0003824(catalytic activity),GO:0009628(response to abiotic stimulus),GO:0009791(post-embryonic development),GO:0006259(DNA metabolic process),GO:0006950(response to stress),GO:0008152(metabolic process),GO:0005634(nucleus)
LOC_Os01g01484.4	39.8333	70.8333	47.85	26.8667	63.3667	37.85	3.7	6.87	3.71	4.13	3.79	2.29	45.6158	48.1763	43.0554	0.893706	-0.162128	0.784007	1	GO:0005634(nucleus),GO:0008152(metabolic process),GO:0006950(response to stress),GO:0006259(DNA metabolic process),GO:0009791(post-embryonic development),GO:0009628(response to abiotic stimulus),GO:0003824(catalytic activity)
LOC_Os01g01484.5	43.75	80.6667	51.1833	27.8667	66.95	38.5167	4.06	7.82	3.91	4.42	3.93	2.33	48.8031	50.1197	47.4865	0.947462	-0.0778597	0.868304	1	GO:0009791(post-embryonic development),GO:0009628(response to abiotic stimulus),GO:0003824(catalytic activity),GO:0005634(nucleus),GO:0008152(metabolic process),GO:0006950(response to stress),GO:0006259(DNA metabolic process)
LOC_Os01g01510.1	87.5	51.1667	63.8333	55.6667	158.833	69.3333	8.07	4.98	9.24	5.5	7.79	4.17	79.5205	84.2473	74.7937	0.887788	-0.171713	0.851547	1	GO:0009987(cellular process),GO:0008152(metabolic process),GO:0005634(nucleus),GO:0003674(molecular_function),GO:0016458(gene silencing)
LOC_Os01g01510.2	86.5	53.1667	62.8333	53.6667	149.833	66.3333	7.98	5.17	8.72	5.41	7.51	3.99	77.0756	81.3512	72.8001	0.894886	-0.160225	0.859574	1	GO:0003674(molecular_function),GO:0005634(nucleus),GO:0008152(metabolic process),GO:0009987(cellular process)
LOC_Os01g01520.1	3	3	8	0	0	2	0.32	0.34	0	0.73	0	0.15	2.47339	3.42041	1.52637	0.446252	-1.16407	0.13134	1	GO:0016740(transferase activity),GO:0008152(metabolic process),GO:0008150(biological_process),GO:0016747(transferase activity, transferring acyl groups other than amino-acyl groups)
LOC_Os01g01570.1	50	58	41.5	27.5	53.1667	22.6667	4.63	5.64	3.11	3.59	3.88	1.38	39.7609	39.2622	40.2596	1.0254	0.0361921	0.971385	1
LOC_Os01g01580.1	3	2.5	1	2.5	2.5	2	0.32	0.29	0.17	0.13	0.42	0.15	2.58883	2.91961	2.25805	0.773407	-0.3707	0.871481	1
LOC_Os01g01590.1	7.5	10	4	3.5	7.5	3.5	0.73	1.01	0.46	0.38	0.55	0.24	5.93386	5.37281	6.49492	1.20885	0.273635	0.866884	1
LOC_Os01g01600.1	3	3	3	0	3	1	0.32	0.34	0.2	0.3	0	0.09	1.83407	1.4101	2.25805	1.60134	0.679279	1	1	GO:0009058(biosynthetic process),GO:0005634(nucleus),GO:0003700(sequence-specific DNA binding transcription factor activity),GO:0006139(nucleobase-containing compound metabolic process)
LOC_Os01g01610.1	30	47	46	14	33	29	2.8	4.58	1.94	3.97	2.01	1.76	31.6957	36.0549	27.3365	0.758191	-0.399367	0.462084	1	GO:0005198(structural molecule activity),GO:0005488(binding),GO:0009058(biosynthetic process),GO:0009987(cellular process)
LOC_Os01g01620.1	225	173	547	221	334	188	20.68	16.72	19.41	46.8	30.71	11.25	280.744	377.859	183.628	0.48597	-1.04106	0.065838	1	GO:0009056(catabolic process),GO:0005975(carbohydrate metabolic process),GO:0009987(cellular process),GO:0008152(metabolic process),GO:0005575(cellular_component),GO:0016301(kinase activity)
LOC_Os01g01640.1	224.5	216.833	338.5	142.833	198.833	93.5	20.64	20.94	11.57	28.98	19.87	5.61	193.519	225.919	161.119	0.713168	-0.487685	0.299472	1	GO:0006810(transport),GO:0009987(cellular process),GO:0003674(molecular_function),GO:0005794(Golgi apparatus),GO:0016021(integral to membrane)
LOC_Os01g01650.1	0.666667	15.3333	91.1667	11.1667	1.5	4.5	0.11	1.53	0.12	7.84	1.62	0.3	20.0179	35.725	4.31075	0.120665	-3.05092	4.09476e-05	0.00533995	GO:0008152(metabolic process),GO:0005575(cellular_component),GO:0003824(catalytic activity),GO:0003854(3-beta-hydroxy-delta5-steroid dehydrogenase activity),GO:0016616(oxidoreductase activity, acting on the CH-OH group of donors, NAD or NADP as acceptor),GO:0006694(steroid biosynthetic process),GO:0055114(oxidation-reduction process),GO:0050662(coenzyme binding),GO:0044237(cellular metabolic proc…
LOC_Os01g01660.1	7.5	184.333	2750.67	330.167	12.5	62.5	0.73	17.81	0.75	235.16	45.84	3.76	541.304	1033.7	48.9048	0.0473104	-4.4017	4.67622e-10	2.63373e-07	GO:0006950(response to stress),GO:0005886(plasma membrane),GO:0005488(binding),GO:0003824(catalytic activity),GO:0008152(metabolic process),GO:0008150(biological_process),GO:0003854(3-beta-hydroxy-delta5-steroid dehydrogenase activity),GO:0016616(oxidoreductase activity, acting on the CH-OH group of donors, NAD or NADP as acceptor),GO:0006694(steroid biosynthetic process),GO:0055114(oxidation-red…
LOC_Os01g01670.1	25.5	12.5	21.5	15.5	19.5	11	2.38	1.25	1.16	1.88	2.22	0.69	17.886	20.743	15.0289	0.724532	-0.464879	0.481419	1	GO:0003674(molecular_function),GO:0005575(cellular_component),GO:0008150(biological_process)
LOC_Os01g01670.2	23.5	11.5	16.5	13.5	16.5	12	2.2	1.16	0.99	1.45	1.94	0.75	16.101	18.6856	13.5164	0.72336	-0.467214	0.514638	1	GO:0005575(cellular_component),GO:0003674(molecular_function),GO:0008150(biological_process)
LOC_Os01g01680.1	10.0417	16	19	5	4	5	0.97	1.59	0.26	1.67	0.76	0.33	9.20066	10.9175	7.48382	0.685489	-0.544795	0.327622	1	GO:0009536(plastid),GO:0003824(catalytic activity),GO:0008152(metabolic process)
LOC_Os01g01689.1	178	84	39.5	40.5	245	69.5	16.37	8.14	14.24	3.42	5.68	4.18	98.8105	69.5548	128.066	1.84123	0.880667	0.154652	1	GO:0006950(response to stress),GO:0016043(cellular component organization),GO:0005575(cellular_component),GO:0007049(cell cycle),GO:0009536(plastid),GO:0009987(cellular process),GO:0006259(DNA metabolic process),GO:0006629(lipid metabolic process),GO:0009628(response to abiotic stimulus),GO:0000003(reproduction),GO:0016301(kinase activity),GO:0016773(phosphotransferase activity, alcohol group as …
LOC_Os01g01689.3	186	83	37.5	48.5	246	82.5	17.1	8.05	14.3	3.25	6.79	4.95	105.049	79.8483	130.25	1.63122	0.705948	0.22603	1	GO:0005575(cellular_component),GO:0009628(response to abiotic stimulus),GO:0006629(lipid metabolic process),GO:0009536(plastid),GO:0016043(cellular component organization),GO:0006950(response to stress),GO:0006259(DNA metabolic process),GO:0009987(cellular process),GO:0016301(kinase activity),GO:0000003(reproduction),GO:0007049(cell cycle),GO:0016773(phosphotransferase activity, alcohol group as …
LOC_Os01g01700.1	489.5	351.5	480.5	282.5	513.5	324	44.94	33.92	29.82	41.11	39.24	19.36	401.224	460.448	342	0.742754	-0.429043	0.463364	1	GO:0009719(response to endogenous stimulus),GO:0005515(protein binding),GO:0005622(intracellular),GO:0006464(cellular protein modification process)
LOC_Os01g01710.1	847	1911	650	355	1912	1091.5	77.73	184.22	110.97	55.6	49.29	65.15	1045.11	941.077	1149.15	1.2211	0.28818	0.66497	1	GO:0009058(biosynthetic process),GO:0003824(catalytic activity),GO:0006629(lipid metabolic process),GO:0009987(cellular process),GO:0005975(carbohydrate metabolic process),GO:0009536(plastid),GO:0008152(metabolic process),GO:0008150(biological_process),GO:0070402(NADPH binding),GO:0055114(oxidation-reduction process),GO:0005515(protein binding),GO:0046872(metal ion binding),GO:0030604(1-deoxy-D-x…
LOC_Os01g01710.2	463	1200	445	205	1236	686.5	42.51	115.7	71.75	38.08	28.49	40.99	652.293	593.096	711.49	1.19962	0.262577	0.679313	1	GO:0003824(catalytic activity),GO:0009536(plastid),GO:0009987(cellular process),GO:0005975(carbohydrate metabolic process),GO:0009058(biosynthetic process),GO:0008152(metabolic process),GO:0006629(lipid metabolic process),GO:0008150(biological_process),GO:0070402(NADPH binding),GO:0055114(oxidation-reduction process),GO:0005515(protein binding),GO:0046872(metal ion binding),GO:0030604(1-deoxy-D-x…
LOC_Os01g01720.1	112.8	157.5	69.4	59.9	141.8	87.2	10.39	15.23	8.26	5.97	8.37	5.23	99.918	97.0572	102.779	1.05895	0.0826364	0.842758	1	GO:0006810(transport),GO:0005886(plasma membrane),GO:0009987(cellular process),GO:0016043(cellular component organization),GO:0005829(cytosol),GO:0005515(protein binding),GO:0005777(peroxisome),GO:0005215(transporter activity),GO:0016020(membrane)
LOC_Os01g01720.2	110.8	154.5	68.4	59.9	139.8	86.2	10.21	14.94	8.14	5.89	8.37	5.17	98.642	96.2473	101.037	1.04976	0.0700622	0.847973	1	GO:0006810(transport),GO:0005886(plasma membrane),GO:0009987(cellular process),GO:0016043(cellular component organization),GO:0005829(cytosol),GO:0005515(protein binding),GO:0005777(peroxisome),GO:0005215(transporter activity),GO:0016020(membrane)
LOC_Os01g01730.1	0	0	0	0	1	0	0	0	0.09	0	0	0	0.121947	0	0.243895	Inf	Inf	1	1
LOC_Os01g01740.1	7	1	1	8	23.0123	5	0.69	0.14	1.36	0.13	1.18	0.33	7.43313	7.11553	7.75073	1.08927	0.123362	0.711711	1	GO:0006464(cellular protein modification process),GO:0008152(metabolic process),GO:0016301(kinase activity),GO:0009987(cellular process),GO:0004672(protein kinase activity),GO:0005524(ATP binding),GO:0006468(protein phosphorylation)
LOC_Os01g01760.1	0	0	0.5	0	0	0	0	0	0	0.09	0	0	0.150053	0.300106	0	0	#NAME?	0.373983	1
LOC_Os01g01770.1	0	0	0	0	0	0.5	0	0	0	0	0	0.06	0.254891	0.509781	0	0	#NAME?	0.373983	1	GO:0004518(nuclease activity),GO:0003676(nucleic acid binding),GO:0008150(biological_process),GO:0008152(metabolic process),GO:0005488(binding),GO:0005622(intracellular)
LOC_Os01g01780.1	7	3	2	4	15	8	0.69	0.34	0.9	0.21	0.62	0.51	6.54237	6.81172	6.27303	0.920917	-0.118857	1	1	GO:0016020(membrane),GO:0003674(molecular_function),GO:0008150(biological_process)
LOC_Os01g01790.1	393.5	650	342	211	1011	509.111	36.13	62.69	58.69	29.28	29.32	30.41	491.143	474.644	507.642	1.06952	0.0969649	0.841098	1	GO:0009579(thylakoid),GO:0004518(nuclease activity),GO:0016020(membrane),GO:0006950(response to stress),GO:0008152(metabolic process),GO:0003677(DNA binding)
LOC_Os01g01790.2	251.5	466	232	134	638	301.111	23.11	44.96	37.05	19.87	18.65	18	314.506	294.533	334.479	1.13562	0.183486	0.751669	1	GO:0004518(nuclease activity),GO:0009579(thylakoid),GO:0016020(membrane),GO:0003677(DNA binding),GO:0006950(response to stress),GO:0008152(metabolic process)
LOC_Os01g01800.1	88	147.5	148	48.5	109.583	48	8.12	14.26	6.39	12.69	6.79	2.89	90.4115	95.0176	85.8054	0.903047	-0.147127	0.602044	1	GO:0005575(cellular_component),GO:0003674(molecular_function),GO:0008150(biological_process)
LOC_Os01g01800.2	87	147.5	146	50.5	108.583	50	8.02	14.26	6.33	12.52	7.07	3.01	90.8965	96.5036	85.2894	0.883795	-0.178216	0.581411	1	GO:0008150(biological_process),GO:0003674(molecular_function),GO:0005575(cellular_component)
LOC_Os01g01830.1	382.5	542	288.5	161.5	414	162.5	35.13	52.28	24.05	24.7	22.46	9.73	294.85	256.222	333.478	1.30152	0.380197	0.655311	1	GO:0009536(plastid),GO:0016787(hydrolase activity),GO:0019538(protein metabolic process),GO:0008236(serine-type peptidase activity),GO:0006508(proteolysis),GO:0004252(serine-type endopeptidase activity)
LOC_Os01g01840.1	3	24	5	1.5	32	24	0.32	2.36	1.89	0.47	0.28	1.46	14.5521	14.8019	14.3023	0.966244	-0.0495407	0.932335	1	GO:0009058(biosynthetic process),GO:0005634(nucleus),GO:0006139(nucleobase-containing compound metabolic process),GO:0030528(transcription regulator activity),GO:0006355(regulation of transcription, DNA-dependent)
LOC_Os01g01870.1	33	46	14	8	61	29	3.07	4.48	3.57	1.24	1.18	1.76	28.9983	23.2517	34.745	1.4943	0.579473	0.391065	1	GO:0003700(sequence-specific DNA binding transcription factor activity),GO:0005634(nucleus),GO:0009058(biosynthetic process),GO:0006139(nucleobase-containing compound metabolic process),GO:0005737(cytoplasm),GO:0030528(transcription regulator activity),GO:0006355(regulation of transcription, DNA-dependent)
LOC_Os01g01890.1	1	3	0	0	6	2	0.14	0.34	0.38	0	0	0.15	1.73259	1.01956	2.44561	2.39869	1.26224	0.325241	1	GO:0003674(molecular_function),GO:0008150(biological_process),GO:0005575(cellular_component)
LOC_Os01g01910.1	1	6	5	1	13.4	6	0.14	0.63	0.81	0.47	0.21	0.39	4.97779	5.09253	4.86305	0.954938	-0.0665216	0.924129	1
LOC_Os01g01920.1	93.3333	227	55.5	37	157	84.6667	8.61	21.92	9.14	4.79	5.2	5.08	98.6001	79.87	117.33	1.46901	0.554848	0.357247	1	GO:0003824(catalytic activity),GO:0008150(biological_process),GO:0008152(metabolic process),GO:0008081(phosphoric diester hydrolase activity),GO:0046872(metal ion binding)
LOC_Os01g01920.2	93.3333	235	56.5	40	158	84.6667	8.61	22.7	9.2	4.87	5.62	5.08	100.619	81.77	119.468	1.46102	0.546978	0.362422	1	GO:0003824(catalytic activity),GO:0008152(metabolic process),GO:0008150(biological_process),GO:0008081(phosphoric diester hydrolase activity),GO:0046872(metal ion binding)
LOC_Os01g01930.1	1	0	2	3	2	1	0.14	0	0.15	0.21	0.49	0.09	1.73489	2.70994	0.759851	0.280394	-1.83447	0.157164	1
LOC_Os01g01940.1	7	1	0	4	4	6	0.69	0.14	0.26	0	0.62	0.39	4.15434	5.19194	3.11674	0.600302	-0.736239	0.61512	1
LOC_Os01g01950.1	1	1	1	0	0	1	0.14	0.14	0	0.13	0	0.09	0.659338	0.809887	0.508788	0.628221	-0.670656	0.734024	1
LOC_Os01g01960.1	1409.25	2182.5	1505.25	697	1342.25	572.75	129.29	210.38	77.91	128.71	96.7	34.2	1171.45	1115.48	1227.42	1.10034	0.137953	0.975229	1	GO:0005634(nucleus),GO:0009058(biosynthetic process),GO:0006139(nucleobase-containing compound metabolic process),GO:0009719(response to endogenous stimulus),GO:0006355(regulation of transcription, DNA-dependent)
LOC_Os01g01970.1	13	26	16.5	9.5	17.5303	12	1.24	2.55	1.05	1.45	1.39	0.75	15.3171	16.5523	14.0818	0.850744	-0.233202	0.715611	1
LOC_Os01g01970.2	18	25	16.5	11.5	21.5	13	1.7	2.46	1.28	1.45	1.66	0.81	17.1548	18.1287	16.181	0.892559	-0.163981	0.795893	1
LOC_Os01g02000.1	33	35	12.5	19.5	39.5	17	3.07	3.42	2.32	1.11	2.77	1.04	25.1266	23.2339	27.0193	1.16292	0.217753	0.68665	1	GO:0006950(response to stress),GO:0003674(molecular_function),GO:0016020(membrane),GO:0006810(transport),GO:0009991(response to extracellular stimulus),GO:0007154(cell communication),GO:0016021(integral to membrane)
LOC_Os01g02010.1	3	1.5	0.5	0.5	2.5	2	0.32	0.19	0.17	0.09	0.14	0.15	1.93715	1.85298	2.02132	1.09085	0.12545	1	1
LOC_Os01g02020.1	46.5	98.8333	103.5	33.3333	48.5	33	4.31	9.57	2.84	8.89	4.69	2	56.9034	65.6332	48.1737	0.733983	-0.446181	0.335693	1	GO:0005575(cellular_component),GO:0003824(catalytic activity),GO:0016740(transferase activity),GO:0008152(metabolic process),GO:0016747(transferase activity, transferring acyl groups other than amino-acyl groups)
LOC_Os01g02020.3	35.5	69.8333	81.5	27.3333	32.5	28	3.3	6.78	1.91	7.01	3.86	1.7	43.8478	53.2821	34.4136	0.645876	-0.630671	0.234815	1	GO:0008152(metabolic process),GO:0003824(catalytic activity),GO:0016740(transferase activity),GO:0005575(cellular_component),GO:0016747(transferase activity, transferring acyl groups other than amino-acyl groups)
LOC_Os01g02050.1	4	9	6	0	13	4	0.41	0.92	0.78	0.56	0	0.27	5.11459	3.83976	6.38942	1.66401	0.734667	0.594934	1	GO:0009056(catabolic process),GO:0003824(catalytic activity),GO:0006091(generation of precursor metabolites and energy),GO:0008964(phosphoenolpyruvate carboxylase activity),GO:0006099(tricarboxylic acid cycle),GO:0015977(carbon fixation)
LOC_Os01g02060.1	0	0	0	0	0.5	0	0	0	0.06	0	0	0	0.121947	0	0.243895	Inf	Inf	1	1	GO:0005886(plasma membrane),GO:0009536(plastid),GO:0008150(biological_process),GO:0007165(signal transduction),GO:0009607(response to biotic stimulus),GO:0005515(protein binding)
LOC_Os01g02060.2	0	0	0	0	0.5	0	0	0	0.06	0	0	0	0.121947	0	0.243895	Inf	Inf	1	1	GO:0009536(plastid),GO:0005886(plasma membrane),GO:0007165(signal transduction),GO:0009607(response to biotic stimulus),GO:0008150(biological_process),GO:0005515(protein binding)
LOC_Os01g02070.1	0.5	0	0	0	1	1	0.09	0	0.09	0	0	0.09	0.512869	0.509781	0.515956	1.01211	0.0173707	1	1	GO:0004857(enzyme inhibitor activity),GO:0030599(pectinesterase activity)
LOC_Os01g02080.1	2	1	2	10	101	116	0.23	0.14	5.89	0.21	1.46	6.95	45.2411	65.068	25.4142	0.390579	-1.35631	0.146778	1	GO:0006464(cellular protein modification process),GO:0009536(plastid),GO:0009579(thylakoid),GO:0009987(cellular process),GO:0003824(catalytic activity),GO:0019538(protein metabolic process),GO:0003755(peptidyl-prolyl cis-trans isomerase activity),GO:0006457(protein folding)
LOC_Os01g02090.1	156.25	214.75	206	89.75	153.5	87.5	14.38	20.74	8.94	17.65	12.51	5.25	142.789	154.681	130.898	0.846243	-0.240856	0.563171	1	GO:0003674(molecular_function),GO:0006412(translation),GO:0006139(nucleobase-containing compound metabolic process),GO:0009056(catabolic process),GO:0005829(cytosol),GO:0016043(cellular component organization),GO:0009987(cellular process)
LOC_Os01g02090.2	154.25	212.75	206	89.75	152.5	86.5	14.19	20.55	8.88	17.65	12.51	5.19	141.904	154.171	129.636	0.840859	-0.250065	0.556819	1	GO:0005829(cytosol),GO:0006139(nucleobase-containing compound metabolic process),GO:0016043(cellular component organization),GO:0003674(molecular_function),GO:0009987(cellular process),GO:0006412(translation),GO:0009056(catabolic process)
LOC_Os01g02110.1	1.3	0.396703	0.222222	0	0.828571	0.4	0.17	0.09	0.08	0.06	0	0.05	0.257978	0	0.515956	Inf	Inf	0.694313	1	GO:0005739(mitochondrion),GO:0030154(cell differentiation),GO:0016043(cellular component organization),GO:0009653(anatomical structure morphogenesis),GO:0006139(nucleobase-containing compound metabolic process),GO:0009058(biosynthetic process),GO:0003677(DNA binding),GO:0003700(sequence-specific DNA binding transcription factor activity),GO:0007275(multicellular organismal development),GO:0030528…
LOC_Os01g02130.1	9	10	27	40	20	11	0.87	1.01	1.19	2.35	5.62	0.69	22.3684	35.043	9.69371	0.276623	-1.85401	0.0221657	0.561907	GO:0003674(molecular_function),GO:0009536(plastid),GO:0008150(biological_process)
LOC_Os01g02139.1	4	2	2	1	4	2	0.41	0.24	0.26	0.21	0.21	0.15	2.34518	2.15309	2.53728	1.17844	0.236874	1	1
LOC_Os01g02150.1	6	11	6	3	19	8	0.6	1.11	1.13	0.56	0.49	0.51	8.17459	7.47883	8.87036	1.18606	0.24618	0.845738	1
LOC_Os01g02170.1	7.63013	5.13929	18.8833	11.5847	15.731	15.5476	0.75	0.54	0.94	1.66	1.68	0.96	13.7604	20.2583	7.26244	0.358492	-1.47999	0.0714413	1	GO:0003674(molecular_function),GO:0005730(nucleolus),GO:0008150(biological_process)
LOC_Os01g02170.2	7.63013	5.13929	20.8833	11.5847	16.731	15.5476	0.75	0.54	1	1.83	1.68	0.96	14.1824	20.8585	7.50633	0.359869	-1.47446	0.0644665	1	GO:0003674(molecular_function),GO:0005730(nucleolus),GO:0008150(biological_process)
LOC_Os01g02180.1	56.4061	75.9391	67.581	26.5	50.6167	19.4178	5.22	7.37	2.97	5.82	3.74	1.19	45.0789	44.4926	45.6653	1.02636	0.0375344	0.823097	1	GO:0008150(biological_process),GO:0003674(molecular_function),GO:0005575(cellular_component)
LOC_Os01g02180.2	54.9061	76.4391	71.581	26.5	52.6167	18.9178	5.08	7.41	3.08	6.16	3.74	1.16	45.787	45.693	45.881	1.00412	0.00592516	0.768888	1	GO:0008150(biological_process),GO:0005575(cellular_component),GO:0003674(molecular_function)
LOC_Os01g02190.1	1	6.66667	8.16667	0.5	1.5	1	0.14	0.69	0.12	0.74	0.14	0.09	2.93044	3.44395	2.41694	0.701793	-0.510882	0.404043	1	GO:0016020(membrane),GO:0005215(transporter activity),GO:0006810(transport),GO:0009987(cellular process)
LOC_Os01g02200.1	279	341	546	93	155	136	25.63	32.91	9.02	46.71	12.96	8.14	238.61	282.787	194.433	0.68756	-0.540443	0.188492	1	GO:0005488(binding),GO:0008150(biological_process),GO:0005515(protein binding)
LOC_Os01g02270.1	3.41667	3.25	1.75	3.25	10.75	7.5	0.36	0.36	0.65	0.19	0.52	0.48	5.2438	6.2784	4.2092	0.670426	-0.57685	0.614385	1
LOC_Os01g02280.1	1.75	1.25	0.75	2.25	3.08333	2.5	0.21	0.17	0.21	0.11	0.38	0.18	2.20431	2.89608	1.51253	0.52227	-0.937133	0.450348	1	GO:0005515(protein binding),GO:0006950(response to stress),GO:0043531(ADP binding),GO:0006915(apoptotic process),GO:0005524(ATP binding)
LOC_Os01g02290.1	9.40444	8.57373	4.20554	2.94042	6.33054	3.55381	0.91	0.87	0.4	0.4	0.48	0.24	5.44098	4.83949	6.04246	1.24857	0.320281	0.858465	1	GO:0005623(cell),GO:0016301(kinase activity),GO:0009987(cellular process),GO:0008152(metabolic process),GO:0000166(nucleotide binding),GO:0006464(cellular protein modification process),GO:0004672(protein kinase activity),GO:0005524(ATP binding),GO:0006468(protein phosphorylation)
LOC_Os01g02290.2	9.08759	8.47452	4.13152	2.86899	6.18509	3.55381	0.88	0.86	0.39	0.4	0.47	0.24	5.32261	4.83949	5.80574	1.19966	0.262623	0.856086	1	GO:0016301(kinase activity),GO:0008152(metabolic process),GO:0009987(cellular process),GO:0005623(cell),GO:0000166(nucleotide binding),GO:0006464(cellular protein modification process),GO:0004672(protein kinase activity),GO:0005524(ATP binding),GO:0006468(protein phosphorylation)
LOC_Os01g02300.1	5.58333	2.775	1.14286	3.2	3.125	0.477778	0.56	0.32	0.21	0.14	0.51	0.06	2.48714	1.90005	3.07423	1.61798	0.69419	0.640719	1	GO:0005623(cell),GO:0006464(cellular protein modification process),GO:0008152(metabolic process),GO:0009987(cellular process),GO:0016301(kinase activity),GO:0004672(protein kinase activity),GO:0005524(ATP binding),GO:0006468(protein phosphorylation)
LOC_Os01g02310.1	19.8333	23.5	4.5	2.33333	18.5	7	1.86	2.31	1.1	0.43	0.39	0.45	10.9461	6.13563	15.7567	2.56806	1.36068	0.143229	1	GO:0005575(cellular_component),GO:0008152(metabolic process),GO:0009987(cellular process),GO:0007165(signal transduction),GO:0009607(response to biotic stimulus),GO:0016301(kinase activity),GO:0006464(cellular protein modification process),GO:0004872(receptor activity),GO:0004871(signal transducer activity),GO:0004672(protein kinase activity),GO:0005524(ATP binding),GO:0006468(protein phosphoryla…
LOC_Os01g02320.1	16.5679	24.5119	19.85	20.3429	13.9	15.7833	1.57	2.41	0.84	1.74	2.89	0.97	19.3913	24.8249	13.9577	0.562247	-0.830723	0.309929	1	GO:0006950(response to stress),GO:0016301(kinase activity),GO:0016787(hydrolase activity),GO:0008152(metabolic process),GO:0009987(cellular process),GO:0005975(carbohydrate metabolic process),GO:0004672(protein kinase activity),GO:0005524(ATP binding),GO:0006468(protein phosphorylation)
LOC_Os01g02334.1	4.83333	2.5	2.5	1.33333	9	3	0.49	0.29	0.55	0.26	0.25	0.21	3.61426	2.96298	4.26554	1.43961	0.525681	0.813513	1
LOC_Os01g02350.1	15.8679	16.9302	4.83333	12.0179	21.7	11.5	1.5	1.68	1.29	0.46	1.74	0.72	13.8803	14.0177	13.743	0.980406	-0.0285483	0.928511	1	GO:0005623(cell),GO:0000166(nucleotide binding),GO:0016301(kinase activity),GO:0006464(cellular protein modification process),GO:0009987(cellular process),GO:0008152(metabolic process),GO:0004672(protein kinase activity),GO:0005524(ATP binding),GO:0006468(protein phosphorylation)
LOC_Os01g02360.1	40.6475	38.2536	18.5785	22.1525	20.7266	13.1171	3.77	3.73	1.23	1.63	3.14	0.81	24.667	24.0621	25.2719	1.05028	0.0707737	0.934572	1	GO:0005623(cell),GO:0016301(kinase activity),GO:0000166(nucleotide binding),GO:0009987(cellular process),GO:0008152(metabolic process),GO:0006464(cellular protein modification process),GO:0004672(protein kinase activity),GO:0005524(ATP binding),GO:0006468(protein phosphorylation)
LOC_Os01g02370.1	140.251	100.679	7.53333	10.5929	89.2	5.28333	12.91	9.75	5.2	0.69	1.54	0.35	47.2604	10.8162	83.7046	7.73881	2.95211	0.000126749	0.0135322
LOC_Os01g02390.1	277.466	164.785	50.181	48.2956	94.1917	24.8056	25.49	15.93	5.49	4.33	6.77	1.51	95.348	53.3489	137.347	2.5745	1.36429	0.0506768	0.89122	GO:0009987(cellular process),GO:0016301(kinase activity),GO:0006464(cellular protein modification process),GO:0005623(cell),GO:0008152(metabolic process),GO:0004672(protein kinase activity),GO:0005524(ATP binding),GO:0006468(protein phosphorylation)
LOC_Os01g02390.2	187.466	119.285	32.681	30.7956	68.025	16.3056	17.24	11.54	3.98	2.84	4.34	1	65.1118	34.5928	95.6308	2.76448	1.46701	0.0424126	0.803313	GO:0005623(cell),GO:0008152(metabolic process),GO:0009987(cellular process),GO:0006464(cellular protein modification process),GO:0016301(kinase activity),GO:0004672(protein kinase activity),GO:0005524(ATP binding),GO:0006468(protein phosphorylation)
LOC_Os01g02400.1	292.086	305.148	90.26	61.9978	128.013	31.8449	26.83	29.46	7.46	7.76	8.66	1.93	129.625	76.3881	182.862	2.39386	1.25934	0.0819738	1	GO:0006464(cellular protein modification process),GO:0016301(kinase activity),GO:0009987(cellular process),GO:0008152(metabolic process),GO:0005623(cell),GO:0004672(protein kinase activity),GO:0005524(ATP binding),GO:0006468(protein phosphorylation)
LOC_Os01g02400.2	307.586	308.648	89.26	62.9978	133.513	32.8449	28.26	29.79	7.78	7.67	8.8	1.99	133.378	77.131	189.625	2.45848	1.29777	0.0701218	1	GO:0004871(signal transducer activity),GO:0004872(receptor activity),GO:0016301(kinase activity),GO:0006464(cellular protein modification process),GO:0005575(cellular_component),GO:0009607(response to biotic stimulus),GO:0007165(signal transduction),GO:0009987(cellular process),GO:0008152(metabolic process),GO:0004672(protein kinase activity),GO:0005524(ATP binding),GO:0006468(protein phosphoryla…
LOC_Os01g02400.3	378.586	364.148	99.76	70.9978	166.013	39.3449	34.77	35.14	9.66	8.57	9.91	2.38	158.762	87.7574	229.766	2.6182	1.38857	0.0524332	0.906432	GO:0016301(kinase activity),GO:0008152(metabolic process),GO:0009987(cellular process),GO:0007165(signal transduction),GO:0009607(response to biotic stimulus),GO:0005575(cellular_component),GO:0004871(signal transducer activity),GO:0004872(receptor activity),GO:0006464(cellular protein modification process),GO:0004672(protein kinase activity),GO:0005524(ATP binding),GO:0006468(protein phosphoryla…
LOC_Os01g02410.1	60.8223	62.4298	14.6461	15.7139	16.6345	9.44127	5.62	6.06	0.99	1.29	2.25	0.59	26.5208	17.6227	35.419	2.00986	1.00709	0.199403	1	GO:0008152(metabolic process),GO:0016301(kinase activity),GO:0000166(nucleotide binding),GO:0006464(cellular protein modification process),GO:0005623(cell),GO:0009987(cellular process),GO:0004672(protein kinase activity),GO:0005524(ATP binding),GO:0006468(protein phosphorylation)
LOC_Os01g02420.1	28.0084	43.7361	7.23333	10.8044	21.7417	5.31991	2.61	4.26	1.29	0.66	1.57	0.35	16.9577	10.5161	23.3994	2.2251	1.15387	0.154233	1	GO:0006464(cellular protein modification process),GO:0016301(kinase activity),GO:0009987(cellular process),GO:0008152(metabolic process),GO:0005623(cell),GO:0004672(protein kinase activity),GO:0005524(ATP binding),GO:0006468(protein phosphorylation)
LOC_Os01g02430.1	106.67	71.256	16.754	23.7389	81.8679	42.4762	9.83	6.92	4.78	1.47	3.36	2.56	52.6149	39.3122	65.9175	1.67677	0.745687	0.22263	1	GO:0005623(cell),GO:0006464(cellular protein modification process),GO:0009987(cellular process),GO:0008152(metabolic process),GO:0016301(kinase activity),GO:0000166(nucleotide binding),GO:0004672(protein kinase activity),GO:0005524(ATP binding),GO:0006468(protein phosphorylation)
LOC_Os01g02440.1	21.558	21.454	8.72302	11.3759	11.5429	21.8036	2.02	2.12	0.7	0.79	1.65	1.33	16.833	19.7826	13.8834	0.701796	-0.510876	0.601057	1	GO:0016301(kinase activity),GO:0006464(cellular protein modification process),GO:0005575(cellular_component),GO:0009607(response to biotic stimulus),GO:0007165(signal transduction),GO:0009987(cellular process),GO:0008152(metabolic process),GO:0004871(signal transducer activity),GO:0004872(receptor activity),GO:0004672(protein kinase activity),GO:0005524(ATP binding),GO:0006468(protein phosphoryla…
LOC_Os01g02460.1	16.022	17.7232	3.40281	4.07792	6.25848	1.83182	1.52	1.76	0.39	0.33	0.63	0.14	7.06529	4.05314	10.0774	2.48633	1.31402	0.192958	1	GO:0016301(kinase activity),GO:0006464(cellular protein modification process),GO:0005575(cellular_component),GO:0009607(response to biotic stimulus),GO:0007165(signal transduction),GO:0009987(cellular process),GO:0008152(metabolic process),GO:0004871(signal transducer activity),GO:0004872(receptor activity),GO:0004672(protein kinase activity),GO:0005524(ATP binding),GO:0006468(protein phosphoryla…
LOC_Os01g02470.1	1.86667	4.33333	5.5	0.5	6.66667	2.66667	0.22	0.47	0.42	0.51	0.14	0.19	3.53079	3.8633	3.19829	0.827866	-0.27253	0.623448	1
LOC_Os01g02490.1	40.6667	48	1.33333	0.5	32.6667	0.5	3.78	4.67	1.92	0.16	0.14	0.06	15.9546	1.3432	30.5659	22.756	4.50818	2.99825e-05	0.00406801
LOC_Os01g02490.2	19.1667	23	0.333333	0.5	24.6667	0.5	1.8	2.26	1.46	0.07	0.14	0.06	8.87717	1.0431	16.7112	16.0208	4.00188	0.000506751	0.0406048
LOC_Os01g02500.1	12.5	9.5	2.5	1.5	8	1.5	1.19	0.96	0.49	0.26	0.28	0.12	5.42087	2.98651	7.85523	2.63024	1.39519	0.217552	1	GO:0008152(metabolic process),GO:0009056(catabolic process),GO:0009987(cellular process),GO:0016787(hydrolase activity),GO:0003824(catalytic activity),GO:0005623(cell),GO:0016884(carbon-nitrogen ligase activity, with glutamine as amido-N-donor)
LOC_Os01g02550.1	155.326	165.244	37.2333	76.2595	22.7833	18.3667	14.29	15.97	1.35	3.23	10.64	1.13	73.8255	60.8119	86.839	1.42799	0.51399	0.373514	1	GO:0016301(kinase activity),GO:0009987(cellular process),GO:0008152(metabolic process),GO:0005623(cell),GO:0006464(cellular protein modification process),GO:0004672(protein kinase activity),GO:0005524(ATP binding),GO:0006468(protein phosphorylation)
LOC_Os01g02560.1	1261.62	1777.12	130.511	175.414	426.129	93.119	115.75	171.31	24.75	11.2	24.39	5.59	523.979	180.054	867.904	4.82026	2.26911	0.00158164	0.0931297	GO:0016301(kinase activity),GO:0005623(cell),GO:0008152(metabolic process),GO:0009987(cellular process),GO:0000166(nucleotide binding),GO:0006464(cellular protein modification process),GO:0004672(protein kinase activity),GO:0005524(ATP binding),GO:0006468(protein phosphorylation)
LOC_Os01g02570.1	733.065	805.887	331.227	116.939	295.783	140.539	67.28	77.71	17.19	28.36	16.28	8.42	348.014	233.612	462.416	1.97942	0.985075	0.234661	1	GO:0000166(nucleotide binding),GO:0016301(kinase activity),GO:0006464(cellular protein modification process),GO:0008152(metabolic process),GO:0005623(cell),GO:0009987(cellular process),GO:0004672(protein kinase activity),GO:0005524(ATP binding),GO:0006468(protein phosphorylation)
LOC_Os01g02580.1	78.1095	76.9036	68.5278	61.0401	56.3167	27.8667	7.21	7.46	3.3	5.9	8.53	1.69	60.3101	67.5134	53.1069	0.786612	-0.346275	0.560737	1	GO:0016301(kinase activity),GO:0008152(metabolic process),GO:0009987(cellular process),GO:0005623(cell),GO:0006464(cellular protein modification process),GO:0004672(protein kinase activity),GO:0005524(ATP binding),GO:0006468(protein phosphorylation)
LOC_Os01g02590.1	201.49	251.231	255.937	134.597	50.4333	40.45	18.53	24.26	2.96	21.92	18.73	2.44	147.757	169.216	126.298	0.746369	-0.422039	0.347204	1	GO:0009987(cellular process),GO:0008152(metabolic process),GO:0006464(cellular protein modification process),GO:0005886(plasma membrane),GO:0016301(kinase activity),GO:0000166(nucleotide binding)
LOC_Os01g02600.1	297.517	362.093	114.727	76.6073	113.039	46.8366	27.33	34.94	6.59	9.85	10.69	2.82	146.933	99.5372	194.33	1.95233	0.965198	0.185356	1	GO:0005623(cell),GO:0009987(cellular process),GO:0016301(kinase activity),GO:0006464(cellular protein modification process),GO:0008152(metabolic process),GO:0004672(protein kinase activity),GO:0005524(ATP binding),GO:0006468(protein phosphorylation)
LOC_Os01g02610.1	53.6021	69.633	45.9532	52.3056	17.4512	37.6262	4.96	6.76	1.04	3.97	7.32	2.27	48.1587	60.9089	35.4084	0.581334	-0.782562	0.289819	1	GO:0006464(cellular protein modification process),GO:0005623(cell),GO:0016301(kinase activity),GO:0009987(cellular process),GO:0008152(metabolic process),GO:0004672(protein kinase activity),GO:0005524(ATP binding),GO:0006468(protein phosphorylation)
LOC_Os01g02680.1	63.864	65.4631	24.1461	18.6306	21.6845	13.7413	5.9	6.36	1.29	2.11	2.65	0.85	31.3187	24.4725	38.1649	1.5595	0.641086	0.425568	1	GO:0008152(metabolic process),GO:0009987(cellular process),GO:0016301(kinase activity),GO:0006464(cellular protein modification process),GO:0005623(cell),GO:0004672(protein kinase activity),GO:0005524(ATP binding),GO:0006468(protein phosphorylation)
LOC_Os01g02690.1	39.0002	32.8668	9.49091	5.85682	12.2232	5.99491	3.62	3.22	0.74	0.85	0.88	0.39	15.1543	8.95953	21.3491	2.38284	1.25268	0.173497	1	GO:0009987(cellular process),GO:0008152(metabolic process),GO:0016301(kinase activity),GO:0006464(cellular protein modification process),GO:0005623(cell),GO:0004672(protein kinase activity),GO:0005524(ATP binding),GO:0006468(protein phosphorylation)
LOC_Os01g02700.1	342.694	282.495	87.3968	118.597	339.417	201.115	31.48	27.27	19.72	7.51	16.51	12.03	217.397	192.04	242.754	1.26408	0.338093	0.482854	1	GO:0016301(kinase activity),GO:0005623(cell),GO:0008152(metabolic process),GO:0009987(cellular process),GO:0000166(nucleotide binding),GO:0006464(cellular protein modification process),GO:0004672(protein kinase activity),GO:0005524(ATP binding),GO:0006468(protein phosphorylation)
LOC_Os01g02710.1	73.2	86.8	21.2	89.7	208.2	194	6.76	8.41	12.11	1.85	12.51	11.6	122.192	153.198	91.1858	0.595215	-0.748517	0.46907	1	GO:0005623(cell),GO:0008150(biological_process),GO:0005488(binding)
LOC_Os01g02720.1	95	145.833	173.167	74.1667	106.5	72.6667	8.76	14.1	6.21	14.84	10.35	4.37	107.551	128.598	86.5047	0.672677	-0.572015	0.283925	1	GO:0009056(catabolic process),GO:0006412(translation),GO:0000166(nucleotide binding),GO:0008150(biological_process),GO:0016787(hydrolase activity),GO:0006139(nucleobase-containing compound metabolic process),GO:0005488(binding),GO:0008135(translation factor activity, nucleic acid binding),GO:0003924(GTPase activity),GO:0005525(GTP binding)
LOC_Os01g02720.2	100	152.833	184.167	78.1667	109.5	80.6667	9.22	14.78	6.38	15.78	10.91	4.84	114.182	138.11	90.2538	0.65349	-0.613763	0.255253	1	GO:0009056(catabolic process),GO:0006139(nucleobase-containing compound metabolic process),GO:0000166(nucleotide binding),GO:0008150(biological_process),GO:0016787(hydrolase activity),GO:0005488(binding),GO:0006412(translation),GO:0008135(translation factor activity, nucleic acid binding),GO:0003924(GTPase activity),GO:0005525(GTP binding)
LOC_Os01g02730.1	217.756	229.776	63.8905	41.9444	63.4595	17.5413	20.02	22.19	3.71	5.5	5.88	1.08	89.952	50.7821	129.122	2.54267	1.34634	0.0718605	1	GO:0016301(kinase activity),GO:0006464(cellular protein modification process),GO:0009987(cellular process),GO:0008152(metabolic process),GO:0005623(cell),GO:0004672(protein kinase activity),GO:0005524(ATP binding),GO:0006468(protein phosphorylation)
LOC_Os01g02750.1	178.507	192.558	44.9155	40.5156	53.743	16.1282	16.42	18.61	3.15	3.88	5.69	0.99	75.5424	43.5272	107.558	2.47104	1.30512	0.0686527	1	GO:0006464(cellular protein modification process),GO:0005623(cell),GO:0008152(metabolic process),GO:0009987(cellular process),GO:0016301(kinase activity),GO:0004672(protein kinase activity),GO:0005524(ATP binding),GO:0006468(protein phosphorylation)
LOC_Os01g02760.1	81.5211	76.6651	29.0584	41.7611	42.5095	39.4302	7.52	7.44	2.5	2.53	5.86	2.38	51.0041	50.9838	51.0245	1.0008	0.001152	0.904756	1	GO:0008152(metabolic process),GO:0016301(kinase activity),GO:0000166(nucleotide binding),GO:0006464(cellular protein modification process),GO:0005623(cell),GO:0009987(cellular process),GO:0004672(protein kinase activity),GO:0005524(ATP binding),GO:0006468(protein phosphorylation)
LOC_Os01g02770.1	130.185	111.439	20.3841	64.2076	54.2521	28.5448	11.99	10.79	3.18	1.79	8.97	1.73	64.8664	54.9179	74.815	1.36231	0.446051	0.374254	1	GO:0005623(cell),GO:0016301(kinase activity),GO:0008152(metabolic process),GO:0009987(cellular process),GO:0006464(cellular protein modification process),GO:0004672(protein kinase activity),GO:0005524(ATP binding),GO:0006468(protein phosphorylation)
LOC_Os01g02780.1	654.454	719.339	88.7095	208.481	255.144	51.0206	60.07	69.37	14.83	7.63	28.97	3.07	286.983	163.638	410.328	2.50754	1.32627	0.0358019	0.729529	GO:0008152(metabolic process),GO:0009987(cellular process),GO:0006464(cellular protein modification process),GO:0016301(kinase activity),GO:0005623(cell),GO:0004672(protein kinase activity),GO:0005524(ATP binding),GO:0006468(protein phosphorylation)
LOC_Os01g02790.1	151.276	144.639	39.0333	101.522	36.8255	34.164	13.92	13.99	2.17	3.38	14.14	2.07	83.9328	83.4348	84.4308	1.01194	0.0171203	0.817707	1	GO:0005623(cell),GO:0008152(metabolic process),GO:0006464(cellular protein modification process),GO:0009987(cellular process),GO:0016301(kinase activity),GO:0004672(protein kinase activity),GO:0005524(ATP binding),GO:0006468(protein phosphorylation)
LOC_Os01g02800.1	188.152	167.721	38.1877	60.8972	87.2333	27.3984	17.3	16.21	5.09	3.31	8.51	1.66	84.9184	57.7003	112.137	1.94343	0.958605	0.13469	1	GO:0016301(kinase activity),GO:0008152(metabolic process),GO:0009987(cellular process),GO:0006464(cellular protein modification process),GO:0005623(cell),GO:0004672(protein kinase activity),GO:0005524(ATP binding),GO:0006468(protein phosphorylation)
LOC_Os01g02810.1	138.109	140.616	26.3361	44.1421	52.8203	20.5556	12.71	13.6	3.09	2.29	6.19	1.26	62.9117	41.974	83.8494	1.99765	0.998304	0.121086	1	GO:0016301(kinase activity),GO:0006464(cellular protein modification process),GO:0008152(metabolic process),GO:0005623(cell),GO:0009987(cellular process),GO:0004672(protein kinase activity),GO:0005524(ATP binding),GO:0006468(protein phosphorylation)
LOC_Os01g02830.1	155.819	129.888	38.1877	83.0639	93.4833	39.8984	14.34	12.57	5.45	3.31	11.59	2.41	85.9793	76.0604	95.8983	1.26082	0.33436	0.495166	1	GO:0006464(cellular protein modification process),GO:0009987(cellular process),GO:0016301(kinase activity),GO:0008152(metabolic process),GO:0005623(cell),GO:0004672(protein kinase activity),GO:0005524(ATP binding),GO:0006468(protein phosphorylation)
LOC_Os01g02840.1	74.926	74.8514	19.6433	37.8251	28.9224	12.4615	6.92	7.26	1.71	1.72	5.31	0.77	38.8088	32.3854	45.2321	1.39668	0.482	0.439365	1	GO:0016301(kinase activity),GO:0008152(metabolic process),GO:0005623(cell),GO:0006464(cellular protein modification process),GO:0009987(cellular process),GO:0004672(protein kinase activity),GO:0005524(ATP binding),GO:0006468(protein phosphorylation)
LOC_Os01g02850.1	0	0	0	1	2	1	0	0	0.15	0	0.21	0.09	0.765442	1.0431	0.487789	0.467636	-1.09654	0.739089	1
LOC_Os01g02860.1	11	4	6	12	14	7	1.05	0.43	0.84	0.56	1.73	0.45	9.56149	11.7689	7.35411	0.624878	-0.678355	0.476691	1	GO:0005575(cellular_component),GO:0003674(molecular_function),GO:0008150(biological_process)
LOC_Os01g02870.1	12	9	3	9	13	22	1.15	0.92	0.78	0.3	1.32	1.34	12.7406	16.9153	8.56591	0.506399	-0.981653	0.356457	1	GO:0003674(molecular_function),GO:0005623(cell),GO:0016020(membrane)
LOC_Os01g02880.1	219	352.2	453	93	186	88	20.13	33.99	10.82	38.76	12.96	5.28	209.34	230.407	188.274	0.817135	-0.291354	0.348132	1	GO:0009536(plastid),GO:0005975(carbohydrate metabolic process),GO:0006950(response to stress),GO:0003824(catalytic activity),GO:0008152(metabolic process),GO:0008150(biological_process),GO:0005739(mitochondrion),GO:0009056(catabolic process),GO:0006139(nucleobase-containing compound metabolic process),GO:0004332(fructose-bisphosphate aldolase activity),GO:0006096(glycolysis)
LOC_Os01g02890.1	3	2	1	0	1	0	0.32	0.24	0.09	0.13	0	0	0.91682	0.300106	1.53353	5.10997	2.35331	0.588692	1	GO:0005634(nucleus),GO:0016740(transferase activity),GO:0005783(endoplasmic reticulum),GO:0016020(membrane),GO:0006629(lipid metabolic process),GO:0009987(cellular process),GO:0009058(biosynthetic process),GO:0006659(phosphatidylserine biosynthetic process)
LOC_Os01g02900.1	6.5	9	1.5	83	54.1667	13.8333	0.64	0.92	3.17	0.17	11.58	0.86	34.6038	52.0022	17.2053	0.330856	-1.59572	0.0928727	1	GO:0008152(metabolic process),GO:0008150(biological_process),GO:0016740(transferase activity),GO:0016757(transferase activity, transferring glycosyl groups)
LOC_Os01g02900.2	5.5	10	1.5	83	52.1667	13.8333	0.55	1.01	3.06	0.17	11.58	0.86	34.3422	52.0022	16.6822	0.320797	-1.64027	0.0840602	1	GO:0008152(metabolic process),GO:0008150(biological_process),GO:0016740(transferase activity),GO:0016757(transferase activity, transferring glycosyl groups)
LOC_Os01g02910.1	0.5	0	0	1	0	0	0.09	0	0	0	0.21	0	0.402688	0.533314	0.272062	0.510134	-0.971053	1	1	GO:0008150(biological_process),GO:0016740(transferase activity),GO:0008152(metabolic process),GO:0016757(transferase activity, transferring glycosyl groups)
LOC_Os01g02920.1	30	65.8333	111	32	30.5	13	2.8	6.39	1.8	9.53	4.51	0.81	44.1758	57.005	31.3465	0.549891	-0.862782	0.0952834	1	GO:0016740(transferase activity),GO:0005575(cellular_component),GO:0008150(biological_process),GO:0008152(metabolic process),GO:0016757(transferase activity, transferring glycosyl groups)
LOC_Os01g02930.1	0.333333	1.16667	1	0.166667	2.41667	0	0.08	0.16	0.17	0.13	0.09	0	0.512311	0.300106	0.724516	2.4142	1.27154	1	1	GO:0008150(biological_process),GO:0008152(metabolic process),GO:0016740(transferase activity),GO:0016757(transferase activity, transferring glycosyl groups)
LOC_Os01g02950.1	8.5	2.66667	2.33333	4	8.5	4.33333	0.83	0.31	0.52	0.24	0.62	0.29	5.06319	4.77259	5.35379	1.12178	0.165786	0.846258	1
LOC_Os01g02960.1	140	104.167	99.3333	115.833	145	86.1667	12.89	10.09	8.44	8.53	16.13	5.17	116.745	135.416	98.0729	0.724233	-0.465473	0.529594	1
LOC_Os01g02990.1	0	1	0	0	0	1	0	0.14	0	0	0	0.09	0.373254	0.509781	0.236727	0.464369	-1.10666	1	1
LOC_Os01g03020.1	379.5	396.5	79.5	149.5	695.5	344	34.85	38.26	40.38	6.84	20.8	20.55	323.242	279.37	367.115	1.31408	0.394051	0.39013	1	GO:0000166(nucleotide binding),GO:0008152(metabolic process),GO:0003824(catalytic activity),GO:0009536(plastid),GO:0009790(embryo development),GO:0009791(post-embryonic development),GO:0000003(reproduction),GO:0005739(mitochondrion),GO:0006139(nucleobase-containing compound metabolic process),GO:0006412(translation),GO:0004812(aminoacyl-tRNA ligase activity),GO:0005524(ATP binding),GO:0006418(tRN…
LOC_Os01g03020.2	195.5	208.5	45.5	87.5	363.5	173	17.98	20.14	21.12	3.93	12.2	10.35	170.253	148.929	191.578	1.28637	0.363307	0.407744	1	GO:0006412(translation),GO:0000166(nucleotide binding),GO:0006139(nucleobase-containing compound metabolic process),GO:0003824(catalytic activity),GO:0005739(mitochondrion),GO:0000003(reproduction),GO:0009791(post-embryonic development),GO:0009790(embryo development),GO:0009536(plastid),GO:0008152(metabolic process),GO:0004812(aminoacyl-tRNA ligase activity),GO:0005524(ATP binding),GO:0006418(tRN…
LOC_Os01g03030.1	36	31.1667	101	48	35.5	21.3333	3.35	3.05	2.09	8.68	6.72	1.3	46.2641	66.6152	25.913	0.388994	-1.36218	0.0268923	0.626927	GO:0006139(nucleobase-containing compound metabolic process),GO:0003824(catalytic activity),GO:0006412(translation),GO:0000166(nucleotide binding),GO:0003676(nucleic acid binding),GO:0005737(cytoplasm),GO:0004813(alanine-tRNA ligase activity),GO:0005524(ATP binding),GO:0006419(alanyl-tRNA aminoacylation),GO:0016876(ligase activity, forming aminoacyl-tRNA and related compounds),GO:0043039(tRNA ami…
LOC_Os01g03030.2	37	30.1667	99	47	36.5	20.3333	3.44	2.96	2.15	8.51	6.59	1.24	45.5821	64.9719	26.1922	0.403131	-1.31068	0.0339001	0.707548	GO:0003824(catalytic activity),GO:0006139(nucleobase-containing compound metabolic process),GO:0006412(translation),GO:0000166(nucleotide binding),GO:0003676(nucleic acid binding),GO:0005737(cytoplasm),GO:0005524(ATP binding),GO:0016876(ligase activity, forming aminoacyl-tRNA and related compounds),GO:0043039(tRNA aminoacylation)
LOC_Os01g03040.1	696.4	814.6	674.4	210	484.4	358.4	63.91	78.55	28.14	57.69	29.18	21.41	498.551	496.769	500.332	1.00717	0.0103101	0.826783	1	GO:0009536(plastid),GO:0008150(biological_process)
LOC_Os01g03050.1	50	93	147	50	49	20	4.63	9.01	2.87	12.61	7	1.22	64.2732	80.977	47.5695	0.587445	-0.767475	0.122891	1	GO:0008152(metabolic process),GO:0009536(plastid),GO:0005488(binding),GO:0003824(catalytic activity),GO:0009579(thylakoid),GO:0016491(oxidoreductase activity),GO:0055114(oxidation-reduction process)
LOC_Os01g03060.1	124.583	119	57.2917	50.3333	89.1667	46	11.47	11.52	5.2	4.94	7.05	2.77	75.5533	67.2217	83.8848	1.24788	0.319482	0.643011	1
LOC_Os01g03060.2	107.583	100	53.7917	41.3333	79.6667	39	9.91	9.69	4.65	4.64	5.8	2.36	65.26	57.9531	72.5669	1.25217	0.324426	0.675913	1
LOC_Os01g03060.3	109.583	105	56.2917	44.3333	85.1667	39	10.1	10.17	4.97	4.85	6.22	2.36	67.8337	60.1533	75.5141	1.25536	0.328104	0.654151	1
LOC_Os01g03080.1	0	0.25	0.25	0	2.25	0	0	0.07	0.16	0.06	0	0	0.243895	0	0.487789	Inf	Inf	0.694313	1	GO:0009536(plastid),GO:0003674(molecular_function),GO:0009058(biosynthetic process),GO:0006464(cellular protein modification process)
LOC_Os01g03090.1	127.404	158.274	194.75	76.2661	104.25	49.5192	11.73	15.3	6.08	16.69	10.64	2.98	110.931	124.542	97.3197	0.781423	-0.355825	0.38925	1	GO:0005829(cytosol),GO:0005634(nucleus),GO:0008168(methyltransferase activity),GO:0008276(protein methyltransferase activity),GO:0006479(protein methylation),GO:0005737(cytoplasm),GO:0008152(metabolic process)
LOC_Os01g03090.2	114.5	139.75	159.75	58.75	69.75	38.5	10.55	13.52	4.08	13.7	8.21	2.33	90.4327	99.364	81.5015	0.820231	-0.285898	0.43734	1	GO:0005829(cytosol),GO:0005634(nucleus),GO:0008168(methyltransferase activity),GO:0008276(protein methyltransferase activity),GO:0006479(protein methylation),GO:0005737(cytoplasm),GO:0008152(metabolic process)
LOC_Os01g03100.1	28.5	21.25	41.75	17.75	16.75	10.5	2.66	2.1	1	3.61	2.53	0.66	22.4095	27.8117	17.0073	0.611514	-0.709542	0.219196	1	GO:0005488(binding)
LOC_Os01g03100.2	28.5	21.25	41.75	17.75	16.75	10.5	2.66	2.1	1	3.61	2.53	0.66	22.4095	27.8117	17.0073	0.611514	-0.709542	0.219196	1	GO:0005488(binding)
LOC_Os01g03110.1	151	176	201.5	67	149	66	13.89	17.01	8.67	17.27	9.36	3.97	124.542	129.999	119.085	0.916049	-0.126504	0.613283	1	GO:0003674(molecular_function),GO:0008150(biological_process),GO:0005623(cell)
LOC_Os01g03130.1	0	2	5	0	0	0	0	0.24	0	0.47	0	0	0.986993	1.50053	0.473454	0.315524	-1.66418	0.165416	1	GO:0008150(biological_process),GO:0003674(molecular_function)
LOC_Os01g03144.1	320.5	416	265	124	399.5	209.5	29.44	40.14	23.21	22.69	17.26	12.53	268.041	252.713	283.368	1.1213	0.165175	0.876386	1	GO:0009056(catabolic process),GO:0009987(cellular process),GO:0009536(plastid),GO:0006139(nucleobase-containing compound metabolic process),GO:0006810(transport),GO:0005215(transporter activity),GO:0016787(hydrolase activity),GO:0005524(ATP binding),GO:0016887(ATPase activity),GO:0016020(membrane)
LOC_Os01g03160.1	68.5	121.5	133	42.5	54	45.5	6.33	11.76	3.16	11.41	5.96	2.74	73.5599	86.2966	60.8232	0.704816	-0.504681	0.297551	1	GO:0005975(carbohydrate metabolic process),GO:0005623(cell),GO:0009058(biosynthetic process),GO:0016740(transferase activity),GO:0016020(membrane),GO:0008375(acetylglucosaminyltransferase activity)
LOC_Os01g03160.2	35.5	68.5	54	20.5	25	20.5	3.3	6.65	1.48	4.66	2.91	1.25	35.1682	38.1107	32.2257	0.845581	-0.241985	0.569318	1	GO:0005623(cell),GO:0009058(biosynthetic process),GO:0016740(transferase activity),GO:0005975(carbohydrate metabolic process),GO:0016020(membrane),GO:0008375(acetylglucosaminyltransferase activity)
LOC_Os01g03170.1	0.333333	0	0	0	1	0	0.08	0	0.09	0	0	0	0.121947	0	0.243895	Inf	Inf	1	1	GO:0009987(cellular process),GO:0003824(catalytic activity),GO:0009056(catabolic process),GO:0005622(intracellular),GO:0005634(nucleus),GO:0019538(protein metabolic process),GO:0005488(binding),GO:0006464(cellular protein modification process),GO:0007275(multicellular organismal development),GO:0006511(ubiquitin-dependent protein catabolic process)
LOC_Os01g03190.1	0	0.5	0.5	0.5	0.5	0	0	0.1	0.06	0.09	0.14	0	0.657021	0.833421	0.480621	0.576685	-0.794145	0.733898	1	GO:0019538(protein metabolic process),GO:0003824(catalytic activity),GO:0009056(catabolic process),GO:0006464(cellular protein modification process),GO:0007275(multicellular organismal development),GO:0009987(cellular process),GO:0005634(nucleus),GO:0005488(binding),GO:0006511(ubiquitin-dependent protein catabolic process)
LOC_Os01g03240.1	2.125	7	2	1	5	4	0.24	0.72	0.32	0.21	0.21	0.27	3.29667	3.17265	3.42068	1.07818	0.108595	1	1
LOC_Os01g03260.1	25.5	20.5	24.3333	23.5	26.8333	16.8333	2.38	2.02	1.59	2.12	3.33	1.03	23.6492	28.6684	18.63	0.649846	-0.621831	0.41556	1
LOC_Os01g03290.1	0	1	0	0	2	0	0	0.14	0.15	0	0	0	0.362258	0	0.724516	Inf	Inf	0.458741	1	GO:0005622(intracellular),GO:0019538(protein metabolic process),GO:0005634(nucleus),GO:0005488(binding),GO:0006464(cellular protein modification process),GO:0007275(multicellular organismal development),GO:0003824(catalytic activity),GO:0009056(catabolic process),GO:0009987(cellular process),GO:0006511(ubiquitin-dependent protein catabolic process)
LOC_Os01g03310.1	4.2	8.5	3.75	12	195.7	91.7	0.43	0.87	11.38	0.36	1.73	5.5	52.7611	54.5001	51.0221	0.936185	-0.0951351	0.810567	1	GO:0004867(serine-type endopeptidase inhibitor activity),GO:0005576(extracellular region)
LOC_Os01g03320.1	0	0	0.833333	1	0	2	0	0	0	0.11	0.21	0.15	0.926491	1.85298	0	0	#NAME?	0.025973	0.615841	GO:0004867(serine-type endopeptidase inhibitor activity),GO:0005576(extracellular region)
LOC_Os01g03330.1	9.53333	21.1667	44.3333	8.5	9.7	3.7	0.92	2.09	0.59	3.83	1.25	0.25	15.0872	20.0436	10.1308	0.505438	-0.984393	0.0877334	1	GO:0004867(serine-type endopeptidase inhibitor activity),GO:0005576(extracellular region)
LOC_Os01g03340.1	1.16667	2.75	15.25	0	0	0	0.15	0.31	0	1.35	0	0	2.74192	4.50159	0.982242	0.218199	-2.19629	0.0144568	0.426266	GO:0004867(serine-type endopeptidase inhibitor activity),GO:0005576(extracellular region)
LOC_Os01g03360.1	1.03333	1	17.75	0	0.2	1.2	0.14	0.14	0.04	1.56	0	0.1	3.21024	5.91169	0.508788	0.0860647	-3.53843	0.0010004	0.0646878	GO:0004867(serine-type endopeptidase inhibitor activity),GO:0005576(extracellular region)
LOC_Os01g03380.1	0.866667	0.583333	6.91667	0	0.7	0.7	0.13	0.1	0.07	0.63	0	0.07	1.6816	2.61053	0.752683	0.288326	-1.79423	0.0736691	1	GO:0004867(serine-type endopeptidase inhibitor activity),GO:0005576(extracellular region)
LOC_Os01g03390.1	16.8667	39.0833	538.5	6	5.2	3.2	1.59	3.81	0.33	46.07	0.9	0.22	90.7817	166.487	15.0769	0.0905591	-3.465	1.27091e-08	5.19894e-06	GO:0004867(serine-type endopeptidase inhibitor activity),GO:0005576(extracellular region)
LOC_Os01g03480.1	3	4	0	0	2	1	0.32	0.43	0.15	0	0	0.09	1.38033	0.509781	2.25088	4.41539	2.14254	0.177446	1
LOC_Os01g03490.1	3	7	3	3	12	3	0.32	0.72	0.73	0.3	0.49	0.21	4.71481	4.02961	5.40001	1.34008	0.422322	0.693275	1	GO:0005575(cellular_component),GO:0005488(binding),GO:0006810(transport),GO:0046872(metal ion binding),GO:0030001(metal ion transport)
LOC_Os01g03500.1	29	31	34	16	36	20	2.71	3.04	2.12	2.95	2.29	1.22	26.4704	28.9323	24.0085	0.829818	-0.269133	0.605109	1	GO:0003674(molecular_function),GO:0005739(mitochondrion)
LOC_Os01g03510.1	143	275	443	81	114	66	13.16	26.55	6.64	37.91	11.3	3.97	170.8	209.791	131.809	0.628285	-0.670509	0.115417	1	GO:0000166(nucleotide binding),GO:0005622(intracellular),GO:0008150(biological_process),GO:0005829(cytosol),GO:0005515(protein binding)
LOC_Os01g03520.1	440	721	693	219	397	194	40.4	69.53	23.06	59.28	30.43	11.6	405.44	423.667	387.213	0.913956	-0.129803	0.597216	1	GO:0007154(cell communication),GO:0003824(catalytic activity),GO:0008150(biological_process),GO:0006464(cellular protein modification process),GO:0006950(response to stress),GO:0009991(response to extracellular stimulus),GO:0006810(transport),GO:0005575(cellular_component),GO:0016881(acid-amino acid ligase activity)
LOC_Os01g03530.1	1.7	2.03333	3.5	1.16667	0.833333	0.333333	0.2	0.24	0.08	0.34	0.23	0.05	1.49761	1.73374	1.26147	0.727601	-0.45878	0.667021	1	GO:0009991(response to extracellular stimulus),GO:0005488(binding),GO:0008152(metabolic process),GO:0005783(endoplasmic reticulum),GO:0006950(response to stress),GO:0007154(cell communication),GO:0007275(multicellular organismal development),GO:0003824(catalytic activity),GO:0009628(response to abiotic stimulus),GO:0016491(oxidoreductase activity),GO:0055114(oxidation-reduction process),GO:000550…
LOC_Os01g03530.2	1.7	1.03333	3.5	1.16667	0.833333	0.333333	0.2	0.15	0.08	0.34	0.23	0.05	1.37924	1.73374	1.02474	0.59106	-0.758623	0.353999	1	GO:0003824(catalytic activity),GO:0005488(binding),GO:0009628(response to abiotic stimulus),GO:0009991(response to extracellular stimulus),GO:0007275(multicellular organismal development),GO:0007154(cell communication),GO:0005783(endoplasmic reticulum),GO:0006950(response to stress),GO:0008152(metabolic process),GO:0016491(oxidoreductase activity),GO:0055114(oxidation-reduction process),GO:000550…
LOC_Os01g03549.1	576.617	441.333	217	170.25	396.667	202.833	52.93	42.58	23.04	18.59	23.67	12.13	308.737	259.272	358.202	1.38157	0.466307	0.493449	1	GO:0009628(response to abiotic stimulus),GO:0005783(endoplasmic reticulum),GO:0006950(response to stress),GO:0007154(cell communication),GO:0009991(response to extracellular stimulus),GO:0003824(catalytic activity),GO:0005488(binding),GO:0008152(metabolic process),GO:0007275(multicellular organismal development),GO:0005507(copper ion binding),GO:0016491(oxidoreductase activity),GO:0055114(oxidati…
LOC_Os01g03570.1	40.6667	20.6667	27	24	45.6667	33	3.78	2.04	2.68	2.35	3.4	2	32.5351	37.7252	27.3449	0.724846	-0.464255	0.552136	1	GO:0003674(molecular_function),GO:0040029(regulation of gene expression, epigenetic),GO:0006139(nucleobase-containing compound metabolic process),GO:0006259(DNA metabolic process),GO:0009058(biosynthetic process),GO:0008150(biological_process),GO:0005575(cellular_component)
LOC_Os01g03620.1	2.61667	1.86667	1	0.583333	1.33333	0.5	0.29	0.23	0.11	0.13	0.15	0.06	1.43837	1.3432	1.53353	1.1417	0.191183	1	1	GO:0009628(response to abiotic stimulus),GO:0003824(catalytic activity),GO:0007275(multicellular organismal development),GO:0008152(metabolic process),GO:0009991(response to extracellular stimulus),GO:0007154(cell communication),GO:0006950(response to stress),GO:0005783(endoplasmic reticulum),GO:0005488(binding),GO:0016491(oxidoreductase activity),GO:0055114(oxidation-reduction process),GO:000550…
LOC_Os01g03630.1	0.45	0.533333	0.333333	0.25	0	0	0.09	0.1	0	0.07	0.1	0	0.118363	0	0.236727	Inf	Inf	1	1	GO:0007275(multicellular organismal development),GO:0005488(binding),GO:0006950(response to stress),GO:0005783(endoplasmic reticulum),GO:0008152(metabolic process),GO:0003824(catalytic activity),GO:0009628(response to abiotic stimulus),GO:0009991(response to extracellular stimulus),GO:0007154(cell communication),GO:0016491(oxidoreductase activity),GO:0055114(oxidation-reduction process),GO:000550…
LOC_Os01g03640.1	0.916667	1.2	0.333333	0.583333	0.333333	0	0.13	0.16	0.05	0.07	0.15	0	0.521051	0.533314	0.508788	0.954012	-0.0679207	1	1	GO:0007275(multicellular organismal development),GO:0009991(response to extracellular stimulus),GO:0006950(response to stress),GO:0005783(endoplasmic reticulum),GO:0003824(catalytic activity),GO:0009628(response to abiotic stimulus),GO:0005488(binding),GO:0008152(metabolic process),GO:0007154(cell communication),GO:0016491(oxidoreductase activity),GO:0055114(oxidation-reduction process),GO:000550…
LOC_Os01g03650.1	275	249	246	217	605	441	25.27	24.04	35.13	21.07	30.15	26.34	347.843	414.369	281.318	0.678907	-0.558713	0.491968	1	GO:0009791(post-embryonic development),GO:0009987(cellular process),GO:0000003(reproduction),GO:0005215(transporter activity),GO:0009536(plastid),GO:0005515(protein binding),GO:0009058(biosynthetic process),GO:0016043(cellular component organization),GO:0006810(transport),GO:0009790(embryo development),GO:0016226(iron-sulfur cluster assembly)
LOC_Os01g03660.2	18	9.5	3.5	11	64.5	34.5	1.7	0.96	3.77	0.34	1.59	2.09	24.0134	24.9092	23.1175	0.928071	-0.107693	0.907442	1
LOC_Os01g03660.3	25	12.5	5.5	22	130.5	79.5	2.34	1.25	7.6	0.51	3.12	4.77	48.0726	54.316	41.8292	0.770107	-0.376869	0.868484	1
LOC_Os01g03670.1	0.00111279	0.00222885	0.021337	0.00167537	0.00660871	1.00493	0.05	0.05	0.03	0.04	0.07	0.09	0.254891	0.509781	0	0	#NAME?	0.373983	1	GO:0005488(binding),GO:0003824(catalytic activity),GO:0008152(metabolic process),GO:0009987(cellular process),GO:0007275(multicellular organismal development),GO:0016043(cellular component organization),GO:0009653(anatomical structure morphogenesis),GO:0005829(cytosol),GO:0009058(biosynthetic process),GO:0016491(oxidoreductase activity),GO:0003854(3-beta-hydroxy-delta5-steroid dehydrogenase activ…
LOC_Os01g03690.1	159.81	78.2	275.883	135.667	55.8333	11	14.7	7.58	3.27	23.62	18.88	0.69	118.31	160.968	75.6526	0.469986	-1.08931	0.0385536	0.761702	GO:0016301(kinase activity),GO:0005623(cell),GO:0006464(cellular protein modification process),GO:0000166(nucleotide binding),GO:0004672(protein kinase activity),GO:0006468(protein phosphorylation)
LOC_Os01g03710.1	14	16.9167	22.6667	19.5	10	7	1.33	1.68	0.61	1.98	2.77	0.45	15.7047	21.1372	10.2722	0.485976	-1.04104	0.177063	1	GO:0009790(embryo development),GO:0008152(metabolic process),GO:0005975(carbohydrate metabolic process),GO:0003824(catalytic activity),GO:0000003(reproduction),GO:0009791(post-embryonic development),GO:0004476(mannose-6-phosphate isomerase activity),GO:0008270(zinc ion binding)
LOC_Os01g03720.1	3.71514	5.36299	32.7924	1.07844	0.721435	0.243603	0.39	0.57	0.07	2.85	0.22	0.04	6.4763	10.4368	2.51577	0.241048	-2.05261	0.0055821	0.230288	GO:0009991(response to extracellular stimulus),GO:0006629(lipid metabolic process),GO:0009987(cellular process),GO:0009058(biosynthetic process),GO:0003700(sequence-specific DNA binding transcription factor activity),GO:0008150(biological_process),GO:0006139(nucleobase-containing compound metabolic process),GO:0005634(nucleus),GO:0003677(DNA binding),GO:0006950(response to stress),GO:0007154(cell…
LOC_Os01g03730.1	119.5	300	511	27.5	18	14	11.01	28.96	1.07	43.72	3.88	0.87	141.74	175.424	108.056	0.615967	-0.699074	0.0523464	0.905924	GO:0005623(cell),GO:0003676(nucleic acid binding),GO:0004518(nuclease activity),GO:0006259(DNA metabolic process),GO:0009056(catabolic process),GO:0004519(endonuclease activity),GO:0006308(DNA catabolic process)
LOC_Os01g03740.1	9	13.5	31.5	3	6.75	1.5	0.87	1.35	0.42	2.74	0.49	0.12	9.84645	12.2229	7.46999	0.611147	-0.710409	0.158381	1	GO:0004518(nuclease activity),GO:0006259(DNA metabolic process),GO:0009056(catabolic process),GO:0003676(nucleic acid binding),GO:0004519(endonuclease activity),GO:0006308(DNA catabolic process)
LOC_Os01g03750.1	21	29	32	6	18	9	1.97	2.84	1.07	2.78	0.9	0.57	17.1799	17.3913	16.9685	0.975686	-0.0355107	0.648294	1	GO:0009058(biosynthetic process),GO:0008152(metabolic process),GO:0009987(cellular process),GO:0016020(membrane),GO:0009579(thylakoid),GO:0009536(plastid),GO:0006629(lipid metabolic process),GO:0009628(response to abiotic stimulus)
LOC_Os01g03760.1	193	243.5	300	136	202.5	72.5	17.75	23.51	11.78	25.69	18.92	4.36	179.778	199.777	159.78	0.799792	-0.322303	0.435303	1	GO:0003674(molecular_function),GO:0016020(membrane),GO:0005773(vacuole),GO:0005634(nucleus),GO:0005783(endoplasmic reticulum),GO:0005575(cellular_component),GO:0005886(plasma membrane)
LOC_Os01g03760.2	182	229.5	286	132	194.5	68.5	16.74	22.17	11.31	24.49	18.37	4.12	171.462	191.403	151.522	0.791638	-0.337087	0.428434	1	GO:0016020(membrane),GO:0008150(biological_process),GO:0003674(molecular_function)
LOC_Os01g03810.1	35	33	37	12.5	37.5	11.5	3.26	3.23	2.2	3.21	1.8	0.72	25.3783	24.1544	26.6021	1.10134	0.139256	0.918759	1
LOC_Os01g03820.1	1054	1281	783	426.5	1132.5	362.5	96.71	123.5	65.74	66.97	59.2	21.66	757.046	647.759	866.332	1.33743	0.419463	0.680065	1	GO:0008150(biological_process),GO:0003674(molecular_function),GO:0005515(protein binding)
LOC_Os01g03870.1	9.04167	10.0417	13.0357	4	25.5	5	0.88	1.02	1.51	1.16	0.62	0.33	9.87031	8.58355	11.1571	1.29982	0.378314	0.828562	1	GO:0005622(intracellular),GO:0006412(translation),GO:0005840(ribosome),GO:0005623(cell),GO:0005198(structural molecule activity),GO:0003735(structural constituent of ribosome)
LOC_Os01g03914.1	64	66.3333	217	24.6667	43	16	5.92	6.44	2.52	18.59	3.49	0.98	65.0679	86.6124	43.5234	0.502507	-0.992784	0.0292987	0.648408	GO:0009987(cellular process),GO:0006810(transport),GO:0005215(transporter activity),GO:0016020(membrane),GO:0008324(cation transmembrane transporter activity),GO:0006812(cation transport),GO:0055085(transmembrane transport),GO:0016021(integral to membrane)
LOC_Os01g03914.2	61	61.3333	208	22.1667	38	15	5.64	5.96	2.23	17.82	3.14	0.92	61.0529	81.8017	40.3041	0.492704	-1.02121	0.0253442	0.606109	GO:0006810(transport),GO:0016020(membrane),GO:0009987(cellular process),GO:0005215(transporter activity),GO:0005886(plasma membrane),GO:0008324(cation transmembrane transporter activity),GO:0006812(cation transport),GO:0055085(transmembrane transport),GO:0016021(integral to membrane)
LOC_Os01g03914.3	62	65.3333	211	24.1667	42	15	5.73	6.34	2.47	18.08	3.42	0.92	63.1337	83.7687	42.4986	0.507333	-0.978995	0.0296656	0.653552	GO:0016020(membrane),GO:0006810(transport),GO:0009987(cellular process),GO:0005215(transporter activity),GO:0008324(cation transmembrane transporter activity),GO:0006812(cation transport),GO:0055085(transmembrane transport),GO:0016021(integral to membrane)
LOC_Os01g03940.1	11	67	170	15	365	185	1.05	6.51	21.21	14.57	2.15	11.07	130.601	153.327	107.875	0.703559	-0.507256	0.391593	1
LOC_Os01g03950.1	2	0	0	4	188	60	0.23	0	10.94	0	0.62	3.61	39.5582	32.7201	46.3963	1.41797	0.503831	0.282431	1	GO:0005576(extracellular region),GO:0008152(metabolic process),GO:0008150(biological_process),GO:0016787(hydrolase activity),GO:0009536(plastid),GO:0005975(carbohydrate metabolic process),GO:0005575(cellular_component),GO:0005618(cell wall),GO:0009987(cellular process),GO:0004553(hydrolase activity, hydrolyzing O-glycosyl compounds)
LOC_Os01g03980.1	5	2	6	2	11.5	17	0.5	0.24	0.7	0.56	0.35	1.04	8.14702	11.5335	4.7605	0.412752	-1.27665	0.184096	1
LOC_Os01g03989.1	0	0	1	0	0	0	0	0	0	0.13	0	0	0.150053	0.300106	0	0	#NAME?	0.373983	1
LOC_Os01g04010.1	297.2	307.2	308.2	223	399.5	237	27.3	29.65	23.21	26.39	30.99	14.17	291.608	332.18	251.035	0.755721	-0.404075	0.529523	1	GO:0003674(molecular_function),GO:0005575(cellular_component),GO:0008150(biological_process)
LOC_Os01g04020.1	503.5	470.333	613	328	787	381	46.22	45.38	45.69	52.44	45.54	22.76	496.722	553.119	440.326	0.796078	-0.329019	0.554079	1	GO:0003677(DNA binding),GO:0005515(protein binding),GO:0006139(nucleobase-containing compound metabolic process),GO:0009653(anatomical structure morphogenesis),GO:0009790(embryo development),GO:0007275(multicellular organismal development),GO:0003700(sequence-specific DNA binding transcription factor activity),GO:0009791(post-embryonic development),GO:0009058(biosynthetic process),GO:0009719(resp…
LOC_Os01g04020.2	500.5	461.333	609	323	776	376	45.95	44.51	45.05	52.1	44.85	22.46	490.7	546.703	434.696	0.795123	-0.33075	0.550944	1	GO:0003677(DNA binding),GO:0005634(nucleus),GO:0000003(reproduction),GO:0009791(post-embryonic development),GO:0009790(embryo development),GO:0009058(biosynthetic process),GO:0006139(nucleobase-containing compound metabolic process),GO:0009653(anatomical structure morphogenesis),GO:0007275(multicellular organismal development),GO:0005515(protein binding),GO:0005829(cytosol),GO:0009719(response to…
LOC_Os01g04030.1	88	58	76	33	78	28	8.12	5.64	4.55	6.54	4.64	1.7	55.6883	54.6813	56.6953	1.03683	0.0521821	0.863848	1	GO:0005618(cell wall),GO:0005575(cellular_component),GO:0005783(endoplasmic reticulum),GO:0019538(protein metabolic process),GO:0016787(hydrolase activity),GO:0009987(cellular process),GO:0008233(peptidase activity),GO:0006465(signal peptide processing),GO:0005787(signal peptidase complex),GO:0016021(integral to membrane)
LOC_Os01g04040.1	7.5	3.5	1.5	2.5	5	2	0.73	0.39	0.32	0.17	0.42	0.15	3.7813	3.21972	4.34287	1.34884	0.431715	0.81375	1	GO:0004867(serine-type endopeptidase inhibitor activity),GO:0005576(extracellular region)
LOC_Os01g04050.1	2.5	17.5	40.5	1.5	5	5	0.28	1.73	0.32	3.5	0.28	0.33	11.1083	15.9199	6.29674	0.395526	-1.33815	0.0361063	0.733489	GO:0004867(serine-type endopeptidase inhibitor activity),GO:0005576(extracellular region)
LOC_Os01g04070.1	9	12	6	3	3	1	0.87	1.2	0.2	0.56	0.49	0.09	4.96566	3.91036	6.02096	1.53974	0.622691	0.712421	1	GO:0008152(metabolic process),GO:0005575(cellular_component),GO:0009987(cellular process),GO:0007165(signal transduction),GO:0006950(response to stress),GO:0016301(kinase activity),GO:0005515(protein binding)
LOC_Os01g04100.1	9	4	6	10	6	4	0.87	0.43	0.38	0.56	1.46	0.27	7.01587	9.17291	4.85883	0.529693	-0.91677	0.35339	1	GO:0009536(plastid),GO:0003674(molecular_function),GO:0008150(biological_process)
LOC_Os01g04110.1	34.3333	26	23	12.6667	40.6667	13.6667	3.19	2.55	2.39	2.01	1.83	0.85	23.1886	20.9725	25.4047	1.21133	0.276597	0.823711	1	GO:0003674(molecular_function),GO:0009058(biosynthetic process),GO:0006139(nucleobase-containing compound metabolic process),GO:0016592(mediator complex),GO:0006357(regulation of transcription from RNA polymerase II promoter)
LOC_Os01g04120.1	32.1667	5.25	4.5	11.25	44.1693	20.9167	3	0.55	2.59	0.43	1.63	1.28	19.3467	18.0724	20.621	1.14102	0.190324	0.68127	1	GO:0003700(sequence-specific DNA binding transcription factor activity),GO:0006139(nucleobase-containing compound metabolic process),GO:0005622(intracellular),GO:0009058(biosynthetic process)
LOC_Os01g04130.1	22	15	11	26	79	65	2.06	1.49	4.61	0.98	3.67	3.91	39.5535	50.3031	28.8039	0.572607	-0.804382	0.422517	1	GO:0016787(hydrolase activity),GO:0006412(translation),GO:0009536(plastid),GO:0004045(aminoacyl-tRNA hydrolase activity)
LOC_Os01g04160.1	0	1	0	1	0	0	0	0.14	0	0	0.21	0	0.385021	0.533314	0.236727	0.443878	-1.17176	1	1
LOC_Os01g04190.1	56.943	113.549	148.437	34.5861	55.5446	22.7897	5.27	10.99	3.25	12.73	4.86	1.39	65.4796	74.8067	56.1525	0.750634	-0.413818	0.281858	1	GO:0006810(transport),GO:0009536(plastid),GO:0005215(transporter activity),GO:0008150(biological_process),GO:0009987(cellular process),GO:0016020(membrane),GO:0022857(transmembrane transporter activity),GO:0055085(transmembrane transport),GO:0016021(integral to membrane)
LOC_Os01g04190.2	56.943	113.549	148.437	34.5861	55.5446	22.7897	5.27	10.99	3.25	12.73	4.86	1.39	65.4796	74.8067	56.1525	0.750634	-0.413818	0.281858	1	GO:0006810(transport),GO:0009987(cellular process),GO:0005215(transporter activity),GO:0008150(biological_process),GO:0016020(membrane),GO:0009536(plastid),GO:0022857(transmembrane transporter activity),GO:0055085(transmembrane transport),GO:0016021(integral to membrane)
LOC_Os01g04190.3	56.943	113.549	149.437	35.0861	56.5446	22.7897	5.27	10.99	3.31	12.82	4.93	1.39	65.7516	75.1068	56.3964	0.750882	-0.413342	0.27278	1	GO:0005215(transporter activity),GO:0009536(plastid),GO:0008150(biological_process),GO:0006810(transport),GO:0009987(cellular process),GO:0016020(membrane),GO:0022857(transmembrane transporter activity),GO:0055085(transmembrane transport),GO:0016021(integral to membrane)
LOC_Os01g04190.4	56.2763	110.883	145.77	33.7527	55.5446	22.7897	5.21	10.73	3.25	12.5	4.75	1.39	64.4217	73.6732	55.1702	0.748851	-0.41725	0.273641	1	GO:0009987(cellular process),GO:0009536(plastid),GO:0006810(transport),GO:0016020(membrane),GO:0005215(transporter activity),GO:0008150(biological_process),GO:0022857(transmembrane transporter activity),GO:0055085(transmembrane transport),GO:0016021(integral to membrane)
LOC_Os01g04200.1	9.33333	32.8333	13.5833	4.83333	17.6667	11.25	0.9	3.21	1.05	1.2	0.74	0.7	13.5631	12.4757	14.6506	1.17434	0.231848	0.898429	1	GO:0016787(hydrolase activity),GO:0003824(catalytic activity),GO:0005575(cellular_component),GO:0008152(metabolic process)
LOC_Os01g04200.2	12.3333	38.3333	21.0833	5.33333	24.6667	13.75	1.18	3.74	1.46	1.84	0.81	0.85	17.2317	16.1057	18.3577	1.13982	0.188812	0.972188	1	GO:0005575(cellular_component),GO:0008152(metabolic process),GO:0016787(hydrolase activity),GO:0003824(catalytic activity)
LOC_Os01g04200.3	10.8333	39.8333	21.0833	5.33333	24.6667	13.75	1.04	3.89	1.46	1.84	0.81	0.85	17.3324	16.1057	18.5591	1.15233	0.204553	0.944802	1	GO:0016787(hydrolase activity),GO:0005575(cellular_component),GO:0008152(metabolic process),GO:0003824(catalytic activity)
LOC_Os01g04200.4	9.5	32	13.25	5.5	19	13.25	0.92	3.13	1.13	1.18	0.83	0.82	14.3291	13.7284	14.9299	1.08752	0.121036	0.934036	1	GO:0008152(metabolic process),GO:0003824(catalytic activity),GO:0016787(hydrolase activity),GO:0005575(cellular_component)
LOC_Os01g04230.1	0	1	0.2	0.125	0.142857	1.25	0	0.14	0.04	0.06	0.09	0.1	0.373254	0.509781	0.236727	0.464369	-1.10666	1	1	GO:0000166(nucleotide binding),GO:0005515(protein binding),GO:0016301(kinase activity),GO:0006464(cellular protein modification process),GO:0005623(cell),GO:0007165(signal transduction),GO:0004672(protein kinase activity),GO:0005524(ATP binding),GO:0006468(protein phosphorylation)
LOC_Os01g04250.1	7.53333	4	2.33333	10.3333	12.6667	7	0.74	0.43	0.76	0.24	1.5	0.45	7.89793	9.50182	6.29403	0.662402	-0.594221	0.65136	1
LOC_Os01g04260.1	20	17	6	12	57	39	1.88	1.69	3.34	0.56	1.73	2.36	25.7247	28.0819	23.3676	0.832123	-0.265131	0.985512	1	GO:0008152(metabolic process),GO:0016049(cell growth),GO:0009058(biosynthetic process),GO:0006629(lipid metabolic process),GO:0005783(endoplasmic reticulum),GO:0003824(catalytic activity),GO:0016043(cellular component organization),GO:0009653(anatomical structure morphogenesis),GO:0005506(iron ion binding),GO:0016491(oxidoreductase activity),GO:0006633(fatty acid biosynthetic process),GO:0055114(…
LOC_Os01g04280.1	223	121	488	254	18	28	20.5	11.71	1.07	41.76	35.28	1.7	194.946	296.188	93.7038	0.316366	-1.66033	0.00376799	0.172272	GO:0008150(biological_process),GO:0005515(protein binding),GO:0005575(cellular_component)
LOC_Os01g04300.1	0	3	0	0	0.333333	0	0	0.34	0.05	0	0	0	0.35509	0	0.71018	Inf	Inf	0.458741	1	GO:0008152(metabolic process),GO:0016787(hydrolase activity),GO:0005618(cell wall),GO:0005975(carbohydrate metabolic process),GO:0004553(hydrolase activity, hydrolyzing O-glycosyl compounds),GO:0016798(hydrolase activity, acting on glycosyl bonds)
LOC_Os01g04324.1	25	9	0	2	27	4	2.34	0.92	1.6	0	0.35	0.27	9.31149	3.10575	15.5172	4.99629	2.32086	0.0142281	0.421764
LOC_Os01g04330.1	36	24.5	109.5	23.5	22.5	6.5	3.35	2.41	1.33	9.4	3.33	0.42	35.3508	49.3797	21.322	0.431796	-1.21158	0.0241364	0.586977	GO:0009791(post-embryonic development),GO:0000003(reproduction),GO:0009719(response to endogenous stimulus),GO:0005856(cytoskeleton),GO:0006950(response to stress),GO:0009628(response to abiotic stimulus),GO:0005886(plasma membrane),GO:0008150(biological_process),GO:0008152(metabolic process),GO:0009605(response to external stimulus),GO:0007165(signal transduction),GO:0009908(flower development),…
LOC_Os01g04340.1	1	0.583333	0	1.16667	0	0	0.14	0.1	0	0	0.23	0	0.521051	0.533314	0.508788	0.954012	-0.0679207	1	1	GO:0009628(response to abiotic stimulus),GO:0003674(molecular_function),GO:0006950(response to stress),GO:0005737(cytoplasm)
LOC_Os01g04350.1	675.5	686.125	1654.5	258	267.125	151	62	66.17	15.53	141.47	35.84	9.04	561.338	711.248	411.428	0.578459	-0.789713	0.0736356	1	GO:0006950(response to stress),GO:0009628(response to abiotic stimulus)
LOC_Os01g04360.1	1.05952	0.75	0.291667	0	6.43452	4.64286	0.14	0.12	0.4	0.07	0	0.31	2.26053	2.54891	1.97216	0.773726	-0.370104	1	1	GO:0006950(response to stress),GO:0009628(response to abiotic stimulus)
LOC_Os01g04370.1	0.72619	0.25	0.267857	0	1.125	1.28571	0.11	0.07	0.09	0.07	0	0.11	0.512869	0.509781	0.515956	1.01211	0.0173707	1	1	GO:0009628(response to abiotic stimulus),GO:0006950(response to stress)
LOC_Os01g04380.1	1.20238	0.75	0.434524	0	1.63452	0.785714	0.16	0.12	0.12	0.08	0	0.08	0.753179	0.509781	0.996577	1.95491	0.967104	0.740257	1	GO:0009628(response to abiotic stimulus),GO:0006950(response to stress)
LOC_Os01g04390.1	1	1	4	3	5	3	0.14	0.14	0.32	0.38	0.49	0.21	3.02899	4.32971	1.72826	0.399163	-1.32495	0.206146	1
LOC_Os01g04409.1	530.083	527	672.226	254.333	549.81	218.167	48.66	50.84	31.93	57.5	35.33	13.05	425.678	448.266	403.09	0.899221	-0.153253	0.604011	1	GO:0016301(kinase activity),GO:0005886(plasma membrane),GO:0006464(cellular protein modification process),GO:0000166(nucleotide binding),GO:0009987(cellular process),GO:0008152(metabolic process),GO:0004672(protein kinase activity),GO:0005524(ATP binding),GO:0006468(protein phosphorylation)
LOC_Os01g04430.1	7.5	11.1429	6	3.2	16.6667	4	0.73	1.12	1	0.56	0.51	0.27	7.1832	5.43971	8.92669	1.64103	0.714597	0.526862	1	GO:0016301(kinase activity),GO:0005886(plasma membrane),GO:0006464(cellular protein modification process),GO:0000166(nucleotide binding),GO:0009987(cellular process),GO:0008152(metabolic process)
LOC_Os01g04440.1	27	11	34.5	13	1	0.5	2.52	1.11	0.09	2.99	1.87	0.06	14.0701	17.9466	10.1936	0.567994	-0.816053	0.149893	1	GO:0000166(nucleotide binding),GO:0005886(plasma membrane),GO:0006464(cellular protein modification process),GO:0016301(kinase activity),GO:0009987(cellular process),GO:0008152(metabolic process)
LOC_Os01g04450.1	119.185	54.5723	55.4798	81.7732	84.0158	44.9202	10.98	5.31	4.9	4.79	11.41	2.71	74.5301	83.1778	65.8824	0.792068	-0.336304	0.685172	1	GO:0005886(plasma membrane),GO:0008152(metabolic process),GO:0009987(cellular process),GO:0016301(kinase activity),GO:0000166(nucleotide binding),GO:0006464(cellular protein modification process),GO:0004672(protein kinase activity),GO:0005524(ATP binding),GO:0006468(protein phosphorylation)
LOC_Os01g04460.1	12	0	43	70.5	13	17	1.15	0	0.78	3.72	9.84	1.04	32.9358	59.4362	6.43537	0.108274	-3.20725	6.23884e-05	0.00754708	GO:0005623(cell),GO:0016301(kinase activity),GO:0000166(nucleotide binding),GO:0009987(cellular process),GO:0008152(metabolic process),GO:0006464(cellular protein modification process),GO:0004672(protein kinase activity),GO:0005524(ATP binding),GO:0006468(protein phosphorylation)
LOC_Os01g04470.1	1	2	2	3	6	2	0.14	0.24	0.38	0.21	0.49	0.15	2.7143	3.21972	2.20888	0.686048	-0.543618	0.754271	1	GO:0000166(nucleotide binding),GO:0008152(metabolic process),GO:0009987(cellular process),GO:0016301(kinase activity),GO:0006464(cellular protein modification process),GO:0005886(plasma membrane)
LOC_Os01g04480.1	21.5	25	14.5	11	20	7	2.02	2.46	1.19	1.28	1.59	0.45	15.359	13.9365	16.7814	1.20413	0.267994	0.845266	1	GO:0005975(carbohydrate metabolic process),GO:0016301(kinase activity),GO:0016787(hydrolase activity),GO:0008152(metabolic process),GO:0009987(cellular process),GO:0006950(response to stress),GO:0004672(protein kinase activity),GO:0005524(ATP binding),GO:0006468(protein phosphorylation)
LOC_Os01g04490.1	19.1667	14.1667	7.83333	17.0833	9	2.25	1.8	1.41	0.55	0.71	2.44	0.16	11.5826	12.4868	10.6784	0.855178	-0.225704	0.874867	1	GO:0006464(cellular protein modification process),GO:0005623(cell),GO:0008152(metabolic process),GO:0009987(cellular process),GO:0016301(kinase activity),GO:0004672(protein kinase activity),GO:0005524(ATP binding),GO:0006468(protein phosphorylation)
LOC_Os01g04500.1	9	9	8	2	12	2	0.87	0.92	0.73	0.73	0.35	0.15	5.99644	4.48704	7.50583	1.67278	0.742247	0.63697	1
LOC_Os01g04510.1	9.5	2	1	0	4	0	0.92	0.24	0.26	0.13	0	0	2.23488	0.300106	4.16965	13.8939	3.79638	0.0632094	1
LOC_Os01g04520.1	55.1667	89.25	68.5	44.5	41.1667	24	5.11	8.65	2.42	5.9	6.24	1.46	51.4865	56.9412	46.0317	0.808408	-0.306845	0.573972	1	GO:0008152(metabolic process),GO:0005623(cell),GO:0000166(nucleotide binding),GO:0016301(kinase activity),GO:0009987(cellular process),GO:0006464(cellular protein modification process),GO:0004672(protein kinase activity),GO:0005524(ATP binding),GO:0006468(protein phosphorylation)
LOC_Os01g04530.1	50	19	49	16	6	7	4.63	1.88	0.38	4.23	2.29	0.45	23.1855	26.8067	19.5643	0.729827	-0.454374	0.296383	1	GO:0000166(nucleotide binding),GO:0016301(kinase activity),GO:0006464(cellular protein modification process),GO:0008152(metabolic process),GO:0009987(cellular process),GO:0005886(plasma membrane)
LOC_Os01g04540.1	60.8693	66.117	63.1615	26.8763	28.6952	15.7196	5.63	6.42	1.69	5.44	3.8	0.97	40.3777	41.4627	39.2927	0.947663	-0.0775535	0.687188	1	GO:0016301(kinase activity),GO:0000166(nucleotide binding),GO:0009987(cellular process),GO:0008152(metabolic process),GO:0005886(plasma membrane),GO:0006464(cellular protein modification process)
LOC_Os01g04550.1	36.1667	15.4167	12.1667	10.0833	4.33333	1.91667	3.36	1.53	0.28	1.08	1.47	0.14	12.1373	9.95398	14.3207	1.43869	0.524756	0.668657	1	GO:0009987(cellular process),GO:0016301(kinase activity),GO:0016787(hydrolase activity),GO:0005975(carbohydrate metabolic process),GO:0008152(metabolic process),GO:0006950(response to stress),GO:0004672(protein kinase activity),GO:0005524(ATP binding),GO:0006468(protein phosphorylation)
LOC_Os01g04560.1	0.5	0	7	10.5	0.5	0	0.09	0	0.06	0.64	1.53	0	4.24158	7.9672	0.515956	0.06476	-3.94875	0.00179691	0.101795	GO:0016301(kinase activity),GO:0000166(nucleotide binding),GO:0006464(cellular protein modification process),GO:0005886(plasma membrane),GO:0008152(metabolic process),GO:0009987(cellular process)
LOC_Os01g04570.1	40.1667	20	19.8333	17.75	7.66667	5.08333	3.73	1.98	0.47	1.74	2.53	0.33	17.8594	18.1507	17.5682	0.967906	-0.0470617	0.857882	1	GO:0000166(nucleotide binding),GO:0016301(kinase activity),GO:0009987(cellular process),GO:0006464(cellular protein modification process),GO:0008152(metabolic process),GO:0005623(cell),GO:0004672(protein kinase activity),GO:0005524(ATP binding),GO:0006468(protein phosphorylation)
LOC_Os01g04570.2	40.1667	20	19.8333	17.75	7.66667	5.08333	3.73	1.98	0.47	1.74	2.53	0.33	17.8594	18.1507	17.5682	0.967906	-0.0470617	0.857882	1	GO:0004871(signal transducer activity),GO:0004872(receptor activity),GO:0016301(kinase activity),GO:0008152(metabolic process),GO:0006464(cellular protein modification process),GO:0007165(signal transduction),GO:0009987(cellular process),GO:0004672(protein kinase activity),GO:0005524(ATP binding),GO:0006468(protein phosphorylation)
LOC_Os01g04580.1	5	1	4	8.0049	24.0049	5	0.5	0.14	1.42	0.38	1.18	0.33	7.73317	8.01585	7.4505	0.929472	-0.105517	1	1	GO:0008152(metabolic process),GO:0005623(cell),GO:0016301(kinase activity),GO:0000166(nucleotide binding),GO:0006464(cellular protein modification process),GO:0009987(cellular process),GO:0004672(protein kinase activity),GO:0005524(ATP binding),GO:0006468(protein phosphorylation)
LOC_Os01g04590.1	17	82	82	10	38	9	1.6	7.95	2.23	7.05	1.46	0.57	33.9173	34.5299	33.3046	0.964516	-0.052123	0.514064	1	GO:0003674(molecular_function),GO:0008150(biological_process)
LOC_Os01g04600.1	5.08333	3.5	1.75	0.583333	9.41667	2	0.51	0.39	0.58	0.19	0.15	0.15	3.32768	2.15309	4.50227	2.09107	1.06424	0.378719	1	GO:0009790(embryo development),GO:0003674(molecular_function),GO:0000003(reproduction),GO:0009791(post-embryonic development),GO:0005575(cellular_component)
LOC_Os01g04600.2	9.08333	4.5	1.75	0.25	10.4167	4	0.88	0.48	0.63	0.19	0.1	0.27	4.35524	2.63934	6.07113	2.30025	1.20179	0.296483	1
LOC_Os01g04630.1	118	39	15	123	755	302	10.87	3.81	43.84	1.32	17.12	18.05	224.765	224.053	225.476	1.00635	0.00913269	0.666094	1	GO:0009536(plastid),GO:0003824(catalytic activity),GO:0008152(metabolic process)
LOC_Os01g04640.1	3	3	2	0	3	0	0.32	0.34	0.2	0.21	0	0	1.42913	0.600213	2.25805	3.76208	1.91153	0.404531	1	GO:0005783(endoplasmic reticulum),GO:0003674(molecular_function),GO:0008150(biological_process)
LOC_Os01g04650.1	799	628.5	984	622	782	358	73.32	60.62	45.4	84.15	86.3	21.39	683.266	809.528	557.004	0.68806	-0.539393	0.352187	1	GO:0005829(cytosol),GO:0005634(nucleus),GO:0005515(protein binding)
LOC_Os01g04670.1	7	3	4	3	8	4	0.69	0.34	0.49	0.38	0.49	0.27	4.70263	4.83949	4.56577	0.943439	-0.0839984	0.918596	1
LOC_Os01g04699.1	2	1.5	3.5	1	0.5	1	0.23	0.19	0.06	0.34	0.21	0.09	1.7525	2.24352	1.26147	0.562273	-0.830657	0.302423	1
LOC_Os01g04710.1	0	1.00507	0.777778	0.166667	0.611111	0.333333	0	0.15	0.06	0.11	0.09	0.05	0.390364	0.300106	0.480621	1.6015	0.679427	1	1	GO:0005623(cell),GO:0016787(hydrolase activity),GO:0019538(protein metabolic process),GO:0004190(aspartic-type endopeptidase activity),GO:0006508(proteolysis)
LOC_Os01g04720.1	4	0.5	0.5	0.5	3	1	0.41	0.1	0.2	0.09	0.14	0.09	1.69993	1.3432	2.05666	1.53116	0.614625	0.843477	1	GO:0005773(vacuole),GO:0005886(plasma membrane),GO:0005515(protein binding)
LOC_Os01g04720.2	4	0.5	0.5	0.5	3	1	0.41	0.1	0.2	0.09	0.14	0.09	1.69993	1.3432	2.05666	1.53116	0.614625	0.843477	1	GO:0005886(plasma membrane),GO:0005773(vacuole)
LOC_Os01g04730.1	156.667	66.5	197.5	142.833	196	141.5	14.41	6.46	11.4	16.92	19.87	8.47	157.226	208.074	106.378	0.51125	-0.967901	0.128558	1	GO:0016020(membrane),GO:0005840(ribosome),GO:0005829(cytosol),GO:0009536(plastid),GO:0005634(nucleus),GO:0006950(response to stress),GO:0005773(vacuole),GO:0006412(translation),GO:0009628(response to abiotic stimulus),GO:0005730(nucleolus),GO:0005198(structural molecule activity),GO:0005886(plasma membrane),GO:0015934(large ribosomal subunit),GO:0003735(structural constituent of ribosome)
LOC_Os01g04750.1	9.98434	4.35545	8.5534	5.33265	6.58729	4.78637	0.96	0.47	0.41	0.77	0.81	0.32	6.64561	7.91643	5.37479	0.67894	-0.558644	0.459226	1	GO:0009058(biosynthetic process),GO:0006139(nucleobase-containing compound metabolic process),GO:0009536(plastid),GO:0003700(sequence-specific DNA binding transcription factor activity),GO:0003677(DNA binding),GO:0006355(regulation of transcription, DNA-dependent)
LOC_Os01g04800.1	13.9952	9.83175	19.9556	17.5567	21.975	14.8333	1.33	1	1.3	1.75	2.5	0.91	17.3952	23.2485	11.5418	0.496454	-1.01027	0.227904	1	GO:0009719(response to endogenous stimulus),GO:0009536(plastid),GO:0009628(response to abiotic stimulus),GO:0009791(post-embryonic development),GO:0000003(reproduction),GO:0003700(sequence-specific DNA binding transcription factor activity),GO:0006139(nucleobase-containing compound metabolic process),GO:0009058(biosynthetic process),GO:0007165(signal transduction),GO:0003677(DNA binding),GO:00063…
LOC_Os01g04814.1	243.333	304.583	326.917	135.333	139.833	54.4167	22.36	29.4	8.14	27.99	18.83	3.28	185.059	197.66	172.458	0.872496	-0.19678	0.510754	1	GO:0009653(anatomical structure morphogenesis),GO:0005575(cellular_component),GO:0009987(cellular process),GO:0016043(cellular component organization),GO:0005768(endosome),GO:0016787(hydrolase activity),GO:0000166(nucleotide binding),GO:0005634(nucleus),GO:0008152(metabolic process),GO:0005515(protein binding),GO:0006810(transport),GO:0005737(cytoplasm),GO:0007275(multicellular organismal develop…
LOC_Os01g04814.3	234.833	290.583	313.917	133.333	135.833	54.4167	21.58	28.05	7.91	26.88	18.55	3.28	179.342	192.692	165.992	0.861433	-0.215189	0.504292	1	GO:0005634(nucleus),GO:0008152(metabolic process),GO:0000166(nucleotide binding),GO:0005575(cellular_component),GO:0009653(anatomical structure morphogenesis),GO:0016043(cellular component organization),GO:0030154(cell differentiation),GO:0007275(multicellular organismal development),GO:0005737(cytoplasm),GO:0006810(transport),GO:0009987(cellular process),GO:0005515(protein binding),GO:0016787(hy…
LOC_Os01g04814.4	234.833	290.583	312.917	131.833	135.833	53.4167	21.58	28.05	7.91	26.79	18.35	3.22	178.67	191.349	165.992	0.86748	-0.205097	0.506422	1	GO:0008152(metabolic process),GO:0000166(nucleotide binding),GO:0005575(cellular_component),GO:0009653(anatomical structure morphogenesis),GO:0016043(cellular component organization),GO:0009987(cellular process),GO:0005768(endosome),GO:0016787(hydrolase activity),GO:0005515(protein binding),GO:0006810(transport),GO:0005737(cytoplasm),GO:0007275(multicellular organismal development),GO:0030154(cel…
LOC_Os01g04840.1	23.75	26	37	14.25	12.5	5.25	2.22	2.55	0.75	3.21	2.04	0.34	18.4871	21.1192	15.855	0.750737	-0.41362	0.37052	1	GO:0030154(cell differentiation),GO:0016043(cellular component organization),GO:0009653(anatomical structure morphogenesis),GO:0005575(cellular_component),GO:0000166(nucleotide binding),GO:0008152(metabolic process),GO:0005737(cytoplasm),GO:0006810(transport),GO:0009987(cellular process),GO:0005515(protein binding),GO:0005634(nucleus),GO:0016787(hydrolase activity),GO:0005768(endosome),GO:0007275…
LOC_Os01g04860.1	131	118	27.1953	63	163.023	155.021	12.06	11.42	9.49	2.37	8.8	9.28	112.023	120.718	103.329	0.855952	-0.224398	0.99909	1	GO:0008150(biological_process),GO:0003674(molecular_function),GO:0005575(cellular_component)
LOC_Os01g04870.1	136	245	129	44	149	81	12.52	23.66	8.67	11.07	6.17	4.86	117.405	103.472	131.339	1.26932	0.344054	0.726967	1	GO:0006950(response to stress),GO:0005634(nucleus),GO:0005622(intracellular),GO:0000166(nucleotide binding),GO:0009628(response to abiotic stimulus),GO:0005515(protein binding),GO:0006259(DNA metabolic process)
LOC_Os01g04900.1	196.667	207.667	48.5	105.667	544.167	355.667	18.08	20.06	31.6	4.19	14.72	21.25	244.116	252.719	235.514	0.931922	-0.101719	0.854313	1	GO:0009536(plastid),GO:0016020(membrane),GO:0009579(thylakoid),GO:0019538(protein metabolic process),GO:0016787(hydrolase activity),GO:0004222(metalloendopeptidase activity),GO:0006508(proteolysis)
LOC_Os01g04900.2	198.667	213.167	56	113.667	538.667	357.667	18.27	20.59	31.28	4.83	15.83	21.37	248.064	260.105	236.022	0.90741	-0.140174	0.906595	1	GO:0016020(membrane),GO:0009536(plastid),GO:0009579(thylakoid),GO:0019538(protein metabolic process),GO:0016787(hydrolase activity),GO:0004222(metalloendopeptidase activity),GO:0006508(proteolysis)
LOC_Os01g04900.3	205.667	209.167	56.5	114.667	547.167	360.667	18.91	20.21	31.78	4.87	15.97	21.55	250.7	262.468	238.931	0.910323	-0.135549	0.905131	1	GO:0009536(plastid),GO:0016787(hydrolase activity),GO:0019538(protein metabolic process),GO:0009579(thylakoid),GO:0016020(membrane)
LOC_Os01g04910.1	53	62	48	26	90	59	4.91	6.02	5.25	4.15	3.67	3.55	54.6976	58.3484	51.0468	0.874863	-0.192871	0.809638	1	GO:0008150(biological_process),GO:0003674(molecular_function),GO:0005829(cytosol)
LOC_Os01g04920.1	74.8333	540.667	95.75	28.6667	96.0833	72.5833	6.91	52.15	5.6	8.23	4.04	4.36	126.689	81.4903	171.888	2.1093	1.07677	0.131009	1	GO:0009991(response to extracellular stimulus),GO:0007154(cell communication),GO:0006950(response to stress),GO:0009058(biosynthetic process),GO:0009987(cellular process),GO:0006629(lipid metabolic process),GO:0008152(metabolic process),GO:0016740(transferase activity),GO:0009536(plastid)
LOC_Os01g04920.2	63.8333	488.667	82.75	26.6667	83.0833	65.5833	5.9	47.14	4.85	7.12	3.77	3.94	113.184	72.9539	153.415	2.1029	1.07238	0.128097	1	GO:0009991(response to extracellular stimulus),GO:0007154(cell communication),GO:0006950(response to stress),GO:0009058(biosynthetic process),GO:0009987(cellular process),GO:0006629(lipid metabolic process),GO:0008152(metabolic process),GO:0016740(transferase activity),GO:0009536(plastid)
LOC_Os01g04920.3	12	68.8333	11.25	4	11.25	11.25	1.15	6.68	0.68	1	0.62	0.7	16.6619	11.042	22.2817	2.0179	1.01286	0.246786	1	GO:0009987(cellular process),GO:0009536(plastid),GO:0006629(lipid metabolic process),GO:0009058(biosynthetic process),GO:0016740(transferase activity),GO:0008152(metabolic process),GO:0006950(response to stress),GO:0007154(cell communication),GO:0009991(response to extracellular stimulus)
LOC_Os01g04930.1	357.048	756.534	612.573	111.437	122.053	52.0122	32.79	72.96	7.11	52.4	15.52	3.13	287.877	269.672	306.083	1.13502	0.18272	0.752964	1	GO:0006139(nucleobase-containing compound metabolic process),GO:0003677(DNA binding),GO:0003700(sequence-specific DNA binding transcription factor activity),GO:0009058(biosynthetic process)
LOC_Os01g04950.1	225.941	103.512	102.983	142.284	85.5953	32.7261	20.77	10.02	5	8.85	19.8	1.98	115.272	123.464	107.08	0.867298	-0.2054	0.765357	1	GO:0005215(transporter activity),GO:0006810(transport),GO:0005575(cellular_component),GO:0008152(metabolic process),GO:0016020(membrane),GO:0005886(plasma membrane),GO:0006857(oligopeptide transport),GO:0055085(transmembrane transport),GO:0016021(integral to membrane)
LOC_Os01g04950.2	202.441	90.0121	95.9829	137.784	71.5953	28.7261	18.61	8.72	4.18	8.25	19.17	1.74	105.507	117.191	93.8223	0.800591	-0.320863	0.637146	1	GO:0005215(transporter activity),GO:0005575(cellular_component),GO:0006810(transport),GO:0005886(plasma membrane),GO:0008152(metabolic process),GO:0016020(membrane),GO:0006857(oligopeptide transport),GO:0055085(transmembrane transport),GO:0016021(integral to membrane)
LOC_Os01g04950.3	211.441	97.0121	99.9829	155.784	72.5953	28.7261	19.44	9.4	4.24	8.59	21.67	1.74	113.082	127.991	98.1718	0.767019	-0.382666	0.585525	1	GO:0006810(transport),GO:0005575(cellular_component),GO:0005215(transporter activity),GO:0016020(membrane),GO:0005886(plasma membrane),GO:0008152(metabolic process),GO:0006857(oligopeptide transport),GO:0055085(transmembrane transport),GO:0016021(integral to membrane)
LOC_Os01g04950.4	250.275	113.845	101.983	148.618	88.262	32.7261	23	11.02	5.15	8.76	20.67	1.98	121.681	126.897	116.465	0.917788	-0.123767	0.872547	1	GO:0005215(transporter activity),GO:0005886(plasma membrane),GO:0006810(transport),GO:0008152(metabolic process),GO:0005575(cellular_component),GO:0016020(membrane)
LOC_Os01g04990.1	53.5	109.5	41	14.5	67.5	46.5	4.95	10.6	3.95	3.55	2.08	2.8	50.7899	44.2638	57.3161	1.29488	0.372814	0.610455	1	GO:0016020(membrane),GO:0009987(cellular process),GO:0006810(transport),GO:0005739(mitochondrion),GO:0005488(binding),GO:0005215(transporter activity)
LOC_Os01g04990.2	47.5	89.5	39	14.5	66.5	40.5	4.4	8.67	3.89	3.38	2.08	2.45	45.6551	40.6049	50.7053	1.24875	0.320483	0.685606	1	GO:0005488(binding),GO:0005739(mitochondrion),GO:0009987(cellular process),GO:0006810(transport),GO:0016020(membrane),GO:0005215(transporter activity)
LOC_Os01g05010.1	148	39	69	96	229	125.5	13.62	3.81	13.32	5.94	13.38	7.52	120.744	136.138	105.349	0.773842	-0.369888	0.698844	1	GO:0005739(mitochondrion),GO:0008150(biological_process),GO:0003674(molecular_function),GO:0005759(mitochondrial matrix)
LOC_Os01g05050.1	2	0	0	0	2	0.5	0.23	0	0.15	0	0	0.06	0.770847	0.509781	1.03191	2.02423	1.01737	0.741013	1	GO:0008150(biological_process),GO:0005739(mitochondrion),GO:0003674(molecular_function),GO:0005759(mitochondrial matrix)
LOC_Os01g05060.1	605.5	69.0015	171	369	1382.02	824.018	55.58	6.7	80.22	14.66	51.23	49.2	593.218	668.171	518.266	0.775649	-0.366525	0.807654	1	GO:0005739(mitochondrion),GO:0008150(biological_process),GO:0003674(molecular_function),GO:0005759(mitochondrial matrix)
LOC_Os01g05064.1	23.5946	2.32478	25.5504	7.1385	7.10489	4.11982	2.21	0.27	0.44	2.23	1.06	0.28	11.1426	13.5751	8.71019	0.641631	-0.640185	0.215824	1
LOC_Os01g05070.1	49	47	54.5	28.5	52.5	25.5	4.54	4.58	3.08	4.7	4.02	1.55	41.3049	45.2263	37.3836	0.82659	-0.274756	0.58321	1	GO:0009579(thylakoid),GO:0009536(plastid),GO:0016020(membrane),GO:0005773(vacuole),GO:0003674(molecular_function),GO:0008150(biological_process),GO:0005886(plasma membrane),GO:0005794(Golgi apparatus)
LOC_Os01g05070.2	48	47	54.5	27.5	51.5	25.5	4.45	4.58	3.02	4.7	3.88	1.55	40.7803	44.693	36.8676	0.824909	-0.277693	0.567067	1	GO:0016020(membrane),GO:0008150(biological_process),GO:0005773(vacuole),GO:0003674(molecular_function),GO:0005886(plasma membrane),GO:0005794(Golgi apparatus),GO:0009579(thylakoid),GO:0009536(plastid)
LOC_Os01g05080.1	24.2916	6.34081	3.98968	22.4549	154.338	109.439	2.27	0.66	8.98	0.38	3.18	6.56	57.0045	68.4995	45.5096	0.664379	-0.589922	0.650194	1	GO:0009536(plastid),GO:0009579(thylakoid),GO:0005515(protein binding),GO:0016020(membrane),GO:0003674(molecular_function)
LOC_Os01g05080.2	23.2916	5.34081	2.98968	19.4549	149.338	97.4392	2.18	0.56	8.69	0.3	2.77	5.84	52.1317	60.4821	43.7813	0.723873	-0.466191	0.802697	1	GO:0009536(plastid),GO:0009579(thylakoid),GO:0005515(protein binding),GO:0016020(membrane),GO:0003674(molecular_function)
LOC_Os01g05090.1	38.9167	59.0833	61	20.3333	34.9167	19	3.62	5.74	2.05	5.26	2.89	1.16	35.8861	38.6586	33.1136	0.856564	-0.223366	0.533623	1
LOC_Os01g05100.1	13.25	16.75	25.5	7	12.25	4.5	1.26	1.66	0.74	2.22	1.04	0.3	12.2864	14.0849	10.4879	0.744621	-0.425422	0.364363	1
LOC_Os01g05105.1	27	21	17	13	17	11	2.52	2.07	1.02	1.5	1.87	0.69	17.0528	17.6425	16.4631	0.933153	-0.099815	0.852512	1
LOC_Os01g05120.1	3	1	7	2	0	0	0.32	0.14	0	0.64	0.35	0	2.11014	3.16737	1.05291	0.332424	-1.5889	0.0785932	1	GO:0009987(cellular process),GO:0009056(catabolic process),GO:0019538(protein metabolic process),GO:0003674(molecular_function),GO:0005829(cytosol),GO:0006511(ubiquitin-dependent protein catabolic process)
LOC_Os01g05130.1	62.0733	75.0769	41.0256	20.0818	63.0049	32.25	5.74	7.28	3.68	3.55	2.85	1.95	44.6357	39.2836	49.9877	1.27248	0.347644	0.69121	1	GO:0005575(cellular_component),GO:0008150(biological_process),GO:0003674(molecular_function)
LOC_Os01g05140.1	20	14	12	10	47	15	1.88	1.4	2.76	1.07	1.46	0.92	18.3998	16.5811	20.2184	1.21936	0.286129	0.706518	1
LOC_Os01g05150.1	5	1	1	1	3	2	0.5	0.14	0.2	0.13	0.21	0.15	2.09085	1.85298	2.32872	1.25674	0.329687	0.858479	1
LOC_Os01g05170.1	0	0	1	0.5	0	0	0	0	0	0.13	0.14	0	0.41671	0.833421	0	0	#NAME?	0.182618	1
LOC_Os01g05180.1	0	0	0	0	2.5	0	0	0	0.17	0	0	0	0.365842	0	0.731684	Inf	Inf	0.458741	1
LOC_Os01g05210.1	0	0	0	0.5	0	0	0	0	0	0	0.14	0	0.266657	0.533314	0	0	#NAME?	0.373983	1
LOC_Os01g05250.1	0.5	0	0	1	0	0	0.09	0	0	0	0.21	0	0.402688	0.533314	0.272062	0.510134	-0.971053	1	1
LOC_Os01g05289.1	0	1	0	0	3.5	1	0	0.14	0.23	0	0	0.09	0.861043	0.509781	1.2123	2.37809	1.2498	0.59017	1
LOC_Os01g05310.1	0.833333	0	0	0	0	0.333333	0.12	0	0	0	0	0.05	0.136031	0	0.272062	Inf	Inf	1	1
LOC_Os01g05330.1	0.2	0.8	1.8	0.4	1	0	0.06	0.13	0.09	0.2	0.12	0	0.540417	0.600213	0.480621	0.800752	-0.320573	0.726313	1	GO:0003676(nucleic acid binding),GO:0005575(cellular_component),GO:0008150(biological_process)
LOC_Os01g05340.1	0.166667	0	1	0	0.7	0.733333	0.06	0	0.07	0.13	0	0.07	0.526891	0.809887	0.243895	0.301146	-1.73146	0.674383	1
LOC_Os01g05380.1	0	0	0	0	1	0	0	0	0.09	0	0	0	0.121947	0	0.243895	Inf	Inf	1	1
LOC_Os01g05400.1	0	0.5	0.5	1	2	1	0	0.1	0.15	0.09	0.21	0.09	1.03386	1.3432	0.724516	0.539395	-0.890587	0.779007	1	GO:0009987(cellular process),GO:0016740(transferase activity),GO:0005794(Golgi apparatus),GO:0008152(metabolic process),GO:0007275(multicellular organismal development),GO:0005975(carbohydrate metabolic process),GO:0000003(reproduction),GO:0009058(biosynthetic process),GO:0015018(galactosylgalactosylxylosylprotein 3-beta-glucuronosyltransferase activity),GO:0016020(membrane)
LOC_Os01g05420.1	550	749	746	354	648	323	50.49	72.23	37.63	63.81	49.15	19.3	531.159	577.332	484.986	0.840047	-0.251458	0.581978	1	GO:0007165(signal transduction),GO:0006139(nucleobase-containing compound metabolic process),GO:0009058(biosynthetic process),GO:0003674(molecular_function),GO:0009719(response to endogenous stimulus),GO:0003677(DNA binding),GO:0006351(transcription, DNA-dependent),GO:0005634(nucleus),GO:0030528(transcription regulator activity)
LOC_Os01g05430.1	6	6	3	0	8	3	0.6	0.63	0.49	0.3	0	0.21	3.71677	2.42966	5.00389	2.0595	1.04229	0.422076	1	GO:0005794(Golgi apparatus),GO:0016787(hydrolase activity),GO:0008152(metabolic process),GO:0004252(serine-type endopeptidase activity),GO:0016021(integral to membrane),GO:0006508(proteolysis)
LOC_Os01g05440.1	0.5	2	0	0	0.5	1	0.09	0.24	0.06	0	0	0.09	0.749595	0.509781	0.98941	1.94085	0.95669	0.740097	1	GO:0008150(biological_process),GO:0005575(cellular_component),GO:0003674(molecular_function)
LOC_Os01g05450.1	0.5	0	0	0	1	2.5	0.09	0	0.09	0	0	0.18	1.02265	1.52934	0.515956	0.337371	-1.56759	0.524288	1
LOC_Os01g05460.1	3.5	7	3	0	2	1.5	0.37	0.72	0.15	0.3	0	0.12	2.5765	1.91988	3.23312	1.68402	0.751911	0.773182	1
LOC_Os01g05470.1	197.5	68	98	109	220.5	80	18.16	6.6	12.82	8.42	15.18	4.8	126.095	128.324	123.866	0.965261	-0.0510092	0.979749	1	GO:0003674(molecular_function),GO:0008150(biological_process),GO:0005575(cellular_component)
LOC_Os01g05480.1	3	2.66667	1	1.33333	1	0.333333	0.32	0.31	0.09	0.13	0.25	0.05	1.30184	0.833421	1.77026	2.12409	1.08684	0.657878	1	GO:0008150(biological_process),GO:0005739(mitochondrion),GO:0003674(molecular_function)
LOC_Os01g05480.2	2	2.66667	1	0.333333	1	0.333333	0.23	0.31	0.09	0.13	0.12	0.05	0.899152	0.300106	1.4982	4.99222	2.31968	0.587905	1	GO:0005739(mitochondrion),GO:0003674(molecular_function),GO:0008150(biological_process)
LOC_Os01g05480.3	3.09091	2.91667	2	0.333333	2.04167	0.666667	0.33	0.33	0.15	0.21	0.12	0.07	1.56207	1.10999	2.01415	1.81456	0.859623	0.842952	1	GO:0003674(molecular_function),GO:0005739(mitochondrion),GO:0008150(biological_process)
LOC_Os01g05490.1	673.833	1319.75	910	393.75	1632.5	777.75	61.85	127.24	94.75	77.83	54.66	46.43	886.98	879.832	894.129	1.01625	0.0232538	0.966751	1	GO:0009536(plastid),GO:0005576(extracellular region),GO:0005975(carbohydrate metabolic process),GO:0006091(generation of precursor metabolites and energy),GO:0009056(catabolic process),GO:0005488(binding),GO:0005829(cytosol),GO:0006950(response to stress),GO:0009628(response to abiotic stimulus),GO:0005739(mitochondrion),GO:0005886(plasma membrane),GO:0005575(cellular_component),GO:0008152(metabo…
LOC_Os01g05490.2	621.833	1183.75	813	352.75	1491.5	694.75	57.08	114.13	86.57	69.54	48.98	41.48	799.971	786.544	813.397	1.03414	0.0484325	0.99491	1	GO:0005618(cell wall),GO:0009536(plastid),GO:0009056(catabolic process),GO:0005488(binding),GO:0005829(cytosol),GO:0006950(response to stress),GO:0005575(cellular_component),GO:0005576(extracellular region),GO:0006091(generation of precursor metabolites and energy),GO:0008150(biological_process),GO:0005773(vacuole),GO:0016020(membrane),GO:0006464(cellular protein modification process),GO:0009628(…
LOC_Os01g05500.1	720.5	980.5	577	284.5	648.5	260	66.13	94.54	37.66	49.36	39.51	15.54	522.186	457.699	586.673	1.28179	0.358157	0.743251	1	GO:0003824(catalytic activity),GO:0009719(response to endogenous stimulus),GO:0009791(post-embryonic development),GO:0006629(lipid metabolic process),GO:0009056(catabolic process),GO:0006464(cellular protein modification process),GO:0009987(cellular process),GO:0019538(protein metabolic process),GO:0004842(ubiquitin-protein ligase activity),GO:0008270(zinc ion binding)
LOC_Os01g05500.2	733.5	990.5	589	290.5	658.5	264	67.32	95.51	38.24	50.39	40.34	15.78	530.778	466.539	595.016	1.27538	0.35093	0.752642	1	GO:0009987(cellular process),GO:0006629(lipid metabolic process),GO:0009056(catabolic process),GO:0006464(cellular protein modification process),GO:0019538(protein metabolic process),GO:0009791(post-embryonic development),GO:0009719(response to endogenous stimulus),GO:0003824(catalytic activity),GO:0004842(ubiquitin-protein ligase activity),GO:0008270(zinc ion binding)
LOC_Os01g05510.1	23.8667	24.0833	8.13333	6.98333	18.45	6.7	2.23	2.37	1.1	0.74	1.04	0.43	13.1518	9.70252	16.601	1.711	0.774841	0.376721	1
LOC_Os01g05510.2	18.8667	21.3333	9.13333	5.73333	14.2	4.2	1.78	2.1	0.85	0.82	0.86	0.28	10.7475	7.93997	13.555	1.70718	0.771615	0.472834	1
LOC_Os01g05510.3	24.7	25.25	8.3	6.65	18.95	6.7	2.31	2.48	1.13	0.75	0.99	0.43	13.5281	9.70252	17.3537	1.78858	0.838812	0.342927	1
LOC_Os01g05510.4	30.2	30.25	9.8	7.65	23.45	9.7	2.82	2.96	1.39	0.88	1.13	0.61	16.6193	12.3654	20.8732	1.68804	0.755346	0.380874	1
LOC_Os01g05510.5	29.3667	29.0833	9.63333	7.98333	22.95	9.7	2.74	2.85	1.36	0.87	1.18	0.61	16.3649	12.3654	20.3644	1.64689	0.719744	0.39433	1
LOC_Os01g05530.1	119	131	21	38	145	51	10.96	12.67	8.44	1.84	5.34	3.07	75.6591	52.567	98.7512	1.87858	0.909641	0.122358	1	GO:0005829(cytosol)
LOC_Os01g05540.1	12	8	16	1	18	3	1.15	0.82	1.07	1.41	0.21	0.21	8.20651	6.86436	9.54866	1.39105	0.476173	1	1
LOC_Os01g05550.1	2	0.5	0	1.5	0	0.5	0.23	0.1	0	0	0.28	0.06	1.17863	1.57641	0.78085	0.495334	-1.01353	0.781508	1
LOC_Os01g05560.1	195	126	170.5	103.5	237.5	115	17.93	12.19	13.81	14.62	14.42	6.89	153.167	165.408	140.926	0.851995	-0.231084	0.66579	1
LOC_Os01g05580.1	1.33333	1	0.666667	2	0	0.666667	0.17	0.14	0	0.1	0.35	0.07	1.19265	1.87652	0.508788	0.271135	-1.88292	0.261817	1	GO:0006887(exocytosis),GO:0000145(exocyst)
LOC_Os01g05585.1	80.5	103	32	64.5	144.5	107.5	7.43	9.97	8.41	2.78	9.01	6.44	90.5549	99.3252	81.7846	0.823402	-0.280331	0.898186	1	GO:0019725(cellular homeostasis),GO:0005488(binding),GO:0046872(metal ion binding)
LOC_Os01g05600.1	2	2.5	1	3.5	4	1.5	0.23	0.29	0.26	0.13	0.55	0.12	2.8414	3.45293	2.22988	0.645795	-0.630852	0.754808	1	GO:0005515(protein binding),GO:0006950(response to stress),GO:0043531(ADP binding),GO:0006915(apoptotic process),GO:0005524(ATP binding)
LOC_Os01g05610.1	215.261	187.165	182.743	104.639	223.257	112.277	19.79	18.09	12.98	15.66	14.58	6.73	162.581	168.013	157.15	0.935342	-0.0964336	0.803419	1	GO:0006259(DNA metabolic process),GO:0016043(cellular component organization),GO:0005730(nucleolus),GO:0005515(protein binding),GO:0005634(nucleus),GO:0003677(DNA binding),GO:0006334(nucleosome assembly),GO:0000786(nucleosome)
LOC_Os01g05620.1	5	6.5	1	7.5	8	8.5	0.5	0.67	0.49	0.13	1.11	0.54	7.0616	9.15465	4.96855	0.542735	-0.88168	0.496172	1	GO:0006950(response to stress),GO:0000166(nucleotide binding),GO:0043531(ADP binding),GO:0006915(apoptotic process),GO:0005524(ATP binding)
LOC_Os01g05630.1	246.868	213.133	234.449	120.255	243.656	123.453	22.69	20.59	14.17	20.08	16.74	7.4	187.029	196.926	177.132	0.899488	-0.152824	0.700205	1	GO:0005515(protein binding),GO:0003677(DNA binding),GO:0005634(nucleus),GO:0005730(nucleolus),GO:0006259(DNA metabolic process),GO:0016043(cellular component organization),GO:0006334(nucleosome assembly),GO:0000786(nucleosome)
LOC_Os01g05640.1	14	12.8333	4	3.33333	3.5	3.83333	1.33	1.28	0.23	0.38	0.53	0.26	6.35069	4.83949	7.86189	1.62453	0.70002	0.527141	1	GO:0006464(cellular protein modification process),GO:0005886(plasma membrane),GO:0016301(kinase activity),GO:0000166(nucleotide binding),GO:0007165(signal transduction),GO:0004672(protein kinase activity),GO:0005524(ATP binding),GO:0006468(protein phosphorylation),GO:0005515(protein binding)
LOC_Os01g05650.1	1408.5	1582	813	719.5	2083.5	1122.5	129.22	152.51	120.92	69.54	99.82	67	1233.28	1200.46	1266.11	1.05469	0.0768222	0.887017	1	GO:0019725(cellular homeostasis),GO:0005488(binding),GO:0046872(metal ion binding)
LOC_Os01g05660.1	79.6667	131	85.3333	51.3333	72.3333	43.3333	7.35	12.67	4.23	7.34	7.19	2.62	72.4826	74.6287	70.3365	0.942487	-0.0854554	0.826985	1	GO:0003674(molecular_function),GO:0000003(reproduction),GO:0030154(cell differentiation),GO:0007275(multicellular organismal development)
LOC_Os01g05660.2	77.6667	129	85.3333	52.3333	72.3333	43.3333	7.17	12.48	4.23	7.34	7.32	2.62	72.2405	75.162	69.319	0.922261	-0.116753	0.780452	1	GO:0000003(reproduction),GO:0030154(cell differentiation),GO:0003674(molecular_function),GO:0007275(multicellular organismal development)
LOC_Os01g05660.3	81.6667	134	89.3333	54.3333	75.3333	51.3333	7.54	12.96	4.4	7.68	7.6	3.09	76.9149	81.5073	72.3225	0.887314	-0.172484	0.729296	1	GO:0007275(multicellular organismal development),GO:0003674(molecular_function),GO:0030154(cell differentiation),GO:0000003(reproduction)
LOC_Os01g05670.1	385	641	482	254	548	430	35.36	61.82	31.83	41.24	35.28	25.69	444.729	499.319	390.14	0.781344	-0.355971	0.577555	1	GO:0009058(biosynthetic process),GO:0005783(endoplasmic reticulum),GO:0016020(membrane),GO:0003824(catalytic activity),GO:0006629(lipid metabolic process),GO:0009987(cellular process),GO:0016740(transferase activity),GO:0008152(metabolic process),GO:0005886(plasma membrane),GO:0016627(oxidoreductase activity, acting on the CH-CH group of donors),GO:0005737(cytoplasm),GO:0016021(integral to membra…
LOC_Os01g05680.1	26	31	21	13	23	8	2.43	3.04	1.36	1.84	1.87	0.51	18.6676	17.3136	20.0217	1.15642	0.209662	0.953475	1	GO:0006464(cellular protein modification process),GO:0009719(response to endogenous stimulus),GO:0005622(intracellular),GO:0006950(response to stress),GO:0009628(response to abiotic stimulus),GO:0016740(transferase activity),GO:0005515(protein binding),GO:0007165(signal transduction),GO:0003824(catalytic activity)
LOC_Os01g05694.1	31.2857	65.9976	69.4429	22.3095	34.4	15.9952	2.92	6.41	2.02	5.98	3.16	0.98	36.4735	40.5968	32.3503	0.796869	-0.327586	0.424372	1	GO:0008152(metabolic process),GO:0006629(lipid metabolic process),GO:0009987(cellular process),GO:0009058(biosynthetic process),GO:0006464(cellular protein modification process),GO:0016020(membrane),GO:0005829(cytosol),GO:0016787(hydrolase activity),GO:0040007(growth),GO:0030154(cell differentiation),GO:0005783(endoplasmic reticulum),GO:0005634(nucleus),GO:0003824(catalytic activity)
LOC_Os01g05710.1	2	0.75	0	0.25	1.7	0.342857	0.23	0.12	0.13	0	0.1	0.05	0.63432	0	1.26864	Inf	Inf	0.325985	1	GO:0030154(cell differentiation),GO:0003824(catalytic activity),GO:0006464(cellular protein modification process),GO:0009058(biosynthetic process),GO:0016020(membrane),GO:0009987(cellular process),GO:0006629(lipid metabolic process),GO:0005829(cytosol),GO:0016787(hydrolase activity),GO:0040007(growth),GO:0005634(nucleus),GO:0008152(metabolic process),GO:0005783(endoplasmic reticulum)
LOC_Os01g05720.1	0.285714	0.914286	3.60952	0.559524	1.85	1.30476	0.07	0.14	0.14	0.35	0.15	0.11	1.48402	2.24352	0.724516	0.322937	-1.63068	0.149558	1	GO:0006464(cellular protein modification process),GO:0009987(cellular process),GO:0040007(growth),GO:0016787(hydrolase activity),GO:0005829(cytosol),GO:0016020(membrane),GO:0009058(biosynthetic process),GO:0006629(lipid metabolic process),GO:0003824(catalytic activity),GO:0005634(nucleus),GO:0005783(endoplasmic reticulum),GO:0030154(cell differentiation),GO:0008152(metabolic process)
LOC_Os01g05744.1	2.53571	2.49762	4.60952	0.142857	7.01667	2.3381	0.28	0.29	0.44	0.44	0.09	0.17	2.7585	2.52009	2.9969	1.1892	0.249994	1	1	GO:0005634(nucleus),GO:0005783(endoplasmic reticulum),GO:0016020(membrane),GO:0016787(hydrolase activity),GO:0003824(catalytic activity),GO:0006629(lipid metabolic process),GO:0009987(cellular process),GO:0009058(biosynthetic process),GO:0030154(cell differentiation),GO:0008152(metabolic process),GO:0006464(cellular protein modification process),GO:0040007(growth),GO:0005829(cytosol)
LOC_Os01g05760.1	0.25	0.25	0	0	0	1.2	0.07	0.07	0	0	0	0.1	0.254891	0.509781	0	0	#NAME?	0.373983	1	GO:0009987(cellular process),GO:0008152(metabolic process),GO:0030154(cell differentiation),GO:0016020(membrane),GO:0006464(cellular protein modification process),GO:0040007(growth),GO:0016787(hydrolase activity),GO:0003824(catalytic activity),GO:0005634(nucleus),GO:0005783(endoplasmic reticulum),GO:0006629(lipid metabolic process),GO:0005829(cytosol),GO:0009058(biosynthetic process)
LOC_Os01g05790.1	928.55	891.015	752.2	505.45	895	389.509	85.21	85.92	51.96	64.34	70.15	23.27	687.886	693.818	681.954	0.9829	-0.0248828	0.888424	1	GO:0009628(response to abiotic stimulus),GO:0003674(molecular_function),GO:0006950(response to stress)
LOC_Os01g05800.1	1448.3	1699.13	901.8	659.767	2867.53	1560.97	132.87	163.8	166.41	77.13	91.54	93.17	1457.04	1418.45	1495.63	1.05441	0.0764397	0.884624	1	GO:0009536(plastid),GO:0009987(cellular process),GO:0016043(cellular component organization),GO:0006810(transport),GO:0005215(transporter activity),GO:0005515(protein binding),GO:0009579(thylakoid),GO:0016020(membrane),GO:0051205(protein insertion into membrane),GO:0016021(integral to membrane)
LOC_Os01g05800.2	1479.3	1742.13	923.8	672.767	2959.53	1591.97	135.72	167.94	171.75	79.01	93.34	95.02	1492.24	1447.79	1536.68	1.0614	0.0859687	0.876751	1	GO:0009536(plastid),GO:0016020(membrane),GO:0009579(thylakoid),GO:0005515(protein binding),GO:0005215(transporter activity),GO:0009987(cellular process),GO:0006810(transport),GO:0016043(cellular component organization),GO:0051205(protein insertion into membrane),GO:0016021(integral to membrane)
LOC_Os01g05810.1	322.833	166.5	407.167	170.5	292.333	140.5	29.65	16.09	16.99	34.85	23.71	8.41	241.923	285.219	198.626	0.696399	-0.522013	0.283034	1	GO:0005773(vacuole),GO:0016740(transferase activity),GO:0009987(cellular process),GO:0009056(catabolic process),GO:0008152(metabolic process),GO:0003840(gamma-glutamyltransferase activity)
LOC_Os01g05820.1	94.8333	39.5	77.1667	25.5	81.8333	26	8.74	3.85	4.78	6.64	3.6	1.58	52.7715	50.2287	55.3143	1.10125	0.139141	0.90181	1	GO:0008152(metabolic process),GO:0016740(transferase activity),GO:0009987(cellular process),GO:0005773(vacuole),GO:0009056(catabolic process),GO:0003840(gamma-glutamyltransferase activity)
LOC_Os01g05830.1	46	120	77	19	62	22	4.26	11.61	3.63	6.62	2.7	1.34	50.2499	44.4563	56.0435	1.26064	0.334158	0.910998	1	GO:0003674(molecular_function),GO:0008150(biological_process),GO:0005634(nucleus)
LOC_Os01g05840.1	22	62.5	6.5	3.5	33.5	55.5	2.06	6.07	1.97	0.6	0.55	3.34	30.9866	32.7817	29.1916	0.890482	-0.167341	0.962776	1	GO:0008152(metabolic process),GO:0003824(catalytic activity),GO:0005488(binding),GO:0016491(oxidoreductase activity)
LOC_Os01g05840.2	21	63.5	7.5	3.5	33.5	53.5	1.97	6.17	1.97	0.68	0.55	3.22	30.6093	32.0623	29.1562	0.909362	-0.137074	0.943917	1	GO:0008152(metabolic process),GO:0005488(binding),GO:0003824(catalytic activity),GO:0016491(oxidoreductase activity)
LOC_Os01g05860.1	11	4	2	8	16	15	1.05	0.43	0.96	0.21	1.18	0.92	10.1777	12.5134	7.8419	0.626678	-0.674204	0.573368	1	GO:0005840(ribosome),GO:0005829(cytosol),GO:0008150(biological_process)
LOC_Os01g05870.1	8.5	11	20	8	33	4.5	0.83	1.11	1.94	1.75	1.18	0.3	12.9593	12.8175	13.1011	1.02212	0.0315642	0.790989	1	GO:0016301(kinase activity),GO:0005886(plasma membrane),GO:0006464(cellular protein modification process),GO:0000166(nucleotide binding),GO:0007165(signal transduction),GO:0004672(protein kinase activity),GO:0005524(ATP binding),GO:0006468(protein phosphorylation),GO:0005515(protein binding)
LOC_Os01g05890.1	0	0	0	2	0	1	0	0	0	0	0.35	0.09	0.788205	1.57641	0	0	#NAME?	0.106495	1
LOC_Os01g05900.1	138.876	118.878	132.324	91.2394	189.666	96.7607	12.78	11.5	11.03	11.35	12.72	5.8	124.961	137.594	112.327	0.816363	-0.292717	0.628956	1	GO:0005634(nucleus),GO:0016043(cellular component organization),GO:0006259(DNA metabolic process),GO:0005730(nucleolus),GO:0005515(protein binding),GO:0003677(DNA binding),GO:0006334(nucleosome assembly),GO:0000786(nucleosome)
LOC_Os01g05940.1	20.5	17.3333	18.5	6.16667	30	11.8333	1.93	1.72	1.77	1.62	0.92	0.74	16.0369	15.0193	17.0545	1.13551	0.183336	1	1	GO:0000166(nucleotide binding),GO:0016301(kinase activity),GO:0006464(cellular protein modification process),GO:0005886(plasma membrane),GO:0007165(signal transduction),GO:0004672(protein kinase activity),GO:0005524(ATP binding),GO:0006468(protein phosphorylation),GO:0005515(protein binding)
LOC_Os01g05960.1	81	85	21	22.3333	98.5	48.5	7.47	8.24	5.74	1.84	3.17	2.92	54.6594	43.0144	66.3043	1.54144	0.624282	0.300264	1	GO:0007165(signal transduction),GO:0005886(plasma membrane),GO:0016301(kinase activity),GO:0006464(cellular protein modification process),GO:0000166(nucleotide binding),GO:0004672(protein kinase activity),GO:0005524(ATP binding),GO:0006468(protein phosphorylation),GO:0005515(protein binding)
LOC_Os01g05970.1	244.914	218.112	265.449	156.974	406.415	195.083	22.51	21.07	23.61	22.73	21.83	11.67	239.974	262.666	217.283	0.827221	-0.273655	0.637019	1	GO:0006259(DNA metabolic process),GO:0003677(DNA binding),GO:0005575(cellular_component),GO:0016043(cellular component organization),GO:0043565(sequence-specific DNA binding),GO:0005622(intracellular),GO:0006334(nucleosome assembly),GO:0005634(nucleus),GO:0000786(nucleosome)
LOC_Os01g05980.1	17.5	21.8333	9	9.33333	31.5	19.3333	1.65	2.15	1.86	0.81	1.36	1.18	17.5482	17.1866	17.9097	1.04207	0.0594566	0.884386	1	GO:0006464(cellular protein modification process),GO:0016301(kinase activity),GO:0000166(nucleotide binding),GO:0007165(signal transduction),GO:0005623(cell),GO:0004672(protein kinase activity),GO:0005524(ATP binding),GO:0006468(protein phosphorylation),GO:0005515(protein binding)
LOC_Os01g06000.1	28	19	5	20	39	20	2.61	1.88	2.29	0.47	2.84	1.22	21.9949	22.3624	21.6274	0.967131	-0.0482161	0.875849	1	GO:0005575(cellular_component),GO:0003674(molecular_function),GO:0008150(biological_process)
LOC_Os01g06010.1	403.378	303.342	283.97	218.902	531.239	252.013	37.04	29.28	30.85	24.32	30.42	15.07	320.684	330.491	310.877	0.940652	-0.0882664	0.897716	1	GO:0006259(DNA metabolic process),GO:0016043(cellular component organization),GO:0005575(cellular_component),GO:0003677(DNA binding),GO:0043565(sequence-specific DNA binding),GO:0005622(intracellular),GO:0006334(nucleosome assembly),GO:0005634(nucleus),GO:0000786(nucleosome)
LOC_Os01g06020.1	129	172	112	73	337	145	11.88	16.62	19.58	9.62	10.19	8.68	152.234	146.462	158.005	1.07881	0.109446	0.822737	1	GO:0016020(membrane),GO:0005739(mitochondrion),GO:0003824(catalytic activity),GO:0006412(translation),GO:0000166(nucleotide binding),GO:0006139(nucleobase-containing compound metabolic process),GO:0005737(cytoplasm),GO:0009536(plastid),GO:0003676(nucleic acid binding),GO:0004812(aminoacyl-tRNA ligase activity),GO:0005524(ATP binding),GO:0006418(tRNA aminoacylation for protein translation),GO:0016…
LOC_Os01g06050.1	26	41	3	16	35	11	2.43	4	2.06	0.3	2.29	0.69	20.1783	15.0409	25.3157	1.68312	0.751138	0.237988	1
LOC_Os01g06060.1	0.5	1.5	0	0.7	0.5	0	0.09	0.19	0.06	0	0.17	0	0.761362	0.533314	0.98941	1.85521	0.891582	0.740614	1	GO:0008152(metabolic process),GO:0016787(hydrolase activity),GO:0005575(cellular_component)
LOC_Os01g06130.1	0.583333	0.333333	0.333333	0.333333	0.333333	0.333333	0.1	0.08	0.05	0.07	0.12	0.05	0.136031	0	0.272062	Inf	Inf	1	1	GO:0008150(biological_process),GO:0005575(cellular_component),GO:0003674(molecular_function)
LOC_Os01g06130.2	0.583333	0.333333	0.333333	0.333333	0.333333	0.333333	0.1	0.08	0.05	0.07	0.12	0.05	0.136031	0	0.272062	Inf	Inf	1	1	GO:0005575(cellular_component),GO:0003674(molecular_function),GO:0008150(biological_process)
LOC_Os01g06140.1	3.25	1.5	1	0	5	3	0.34	0.19	0.32	0.13	0	0.21	2.16928	1.82945	2.50911	1.37151	0.455767	0.865132	1	GO:0005575(cellular_component),GO:0003674(molecular_function),GO:0008150(biological_process)
LOC_Os01g06150.1	7.58333	8.83333	0.333333	4.33333	19.3333	11.3333	0.74	0.9	1.15	0.07	0.67	0.71	8.34094	7.74085	8.94103	1.15505	0.207949	0.637119	1	GO:0008150(biological_process),GO:0003674(molecular_function),GO:0005575(cellular_component)
LOC_Os01g06210.1	0.5	7.5	0	1.7	0.5	0	0.09	0.77	0.06	0	0.31	0	1.7382	1.06663	2.40977	2.25924	1.17584	0.325338	1	GO:0005575(cellular_component),GO:0016787(hydrolase activity),GO:0008152(metabolic process)
LOC_Os01g06220.1	8.11111	3	0.267857	16.2	10	2.2	0.79	0.34	0.61	0.07	2.32	0.16	7.43911	9.55259	5.32562	0.557505	-0.842943	0.561875	1	GO:0008152(metabolic process),GO:0016787(hydrolase activity),GO:0005575(cellular_component)
LOC_Os01g06230.1	7	6	1	3	10	3	0.69	0.63	0.61	0.13	0.49	0.21	4.59657	3.42939	5.76374	1.68069	0.749051	0.410664	1	GO:0003674(molecular_function),GO:0009719(response to endogenous stimulus)
LOC_Os01g06240.1	91.5	119.9	22.5	91.8333	48	23.125	8.44	11.6	2.81	1.97	12.8	1.41	66.4181	67.6923	65.1438	0.962351	-0.0553643	0.838166	1	GO:0030246(carbohydrate binding),GO:0016301(kinase activity),GO:0000166(nucleotide binding),GO:0009875(pollen-pistil interaction),GO:0006464(cellular protein modification process),GO:0005623(cell),GO:0004672(protein kinase activity),GO:0005524(ATP binding),GO:0006468(protein phosphorylation),GO:0048544(recognition of pollen)
LOC_Os01g06270.1	164.667	167.833	150.833	57.5	171.5	68.5	15.15	16.22	9.98	12.94	8.04	4.12	119.017	111.423	126.61	1.1363	0.184343	0.969723	1	GO:0008150(biological_process),GO:0005829(cytosol)
LOC_Os01g06270.2	137.167	146.833	110.833	50.5	132.5	52	12.63	14.2	7.72	9.52	7.07	3.13	95.7644	87.0195	104.509	1.20099	0.264221	0.837249	1	GO:0005829(cytosol),GO:0008150(biological_process)
LOC_Os01g06280.1	92.2263	66.7619	58.6556	56.2357	164.042	79.2167	8.5	6.48	9.55	5.06	7.87	4.76	84.3668	87.8446	80.8891	0.92082	-0.119009	0.949234	1	GO:0005886(plasma membrane),GO:0016043(cellular component organization),GO:0009653(anatomical structure morphogenesis),GO:0016049(cell growth),GO:0008152(metabolic process),GO:0009987(cellular process),GO:0009719(response to endogenous stimulus),GO:0005575(cellular_component),GO:0016301(kinase activity),GO:0006464(cellular protein modification process),GO:0007165(signal transduction),GO:0009791(p…
LOC_Os01g06280.2	73.0263	48.9619	26.6556	38.8357	127.842	58.5667	6.74	4.77	7.45	2.32	5.45	3.52	60.8289	58.9792	62.6786	1.06272	0.0877665	0.760379	1	GO:0005886(plasma membrane),GO:0016043(cellular component organization),GO:0009653(anatomical structure morphogenesis),GO:0016049(cell growth),GO:0008152(metabolic process),GO:0009987(cellular process),GO:0009719(response to endogenous stimulus),GO:0005575(cellular_component),GO:0016301(kinase activity),GO:0006464(cellular protein modification process),GO:0007165(signal transduction),GO:0009791(p…
LOC_Os01g06290.1	64.519	56.05	71.7857	44.9833	93.2452	49.8167	5.96	5.45	5.44	6.18	6.31	3	62.3594	71.0959	53.6229	0.754234	-0.406916	0.505108	1	GO:0006139(nucleobase-containing compound metabolic process),GO:0003676(nucleic acid binding),GO:0016043(cellular component organization),GO:0005654(nucleoplasm),GO:0005488(binding),GO:0000166(nucleotide binding),GO:0008270(zinc ion binding)
LOC_Os01g06290.2	73.1722	62.5833	76.7746	51.85	112.467	60.1	6.76	6.08	6.55	6.61	7.26	3.62	71.7589	81.4274	62.0905	0.762526	-0.391142	0.537775	1	GO:0006139(nucleobase-containing compound metabolic process),GO:0000166(nucleotide binding),GO:0005488(binding),GO:0005654(nucleoplasm),GO:0016043(cellular component organization),GO:0003676(nucleic acid binding),GO:0008270(zinc ion binding)
LOC_Os01g06290.3	71.1722	62.5833	76.4413	52.5167	111.967	63.4333	6.57	6.08	6.53	6.58	7.35	3.81	72.3682	83.19	61.5463	0.739829	-0.434736	0.50685	1	GO:0016043(cellular component organization),GO:0006139(nucleobase-containing compound metabolic process),GO:0000166(nucleotide binding),GO:0005488(binding),GO:0005654(nucleoplasm),GO:0003676(nucleic acid binding),GO:0008270(zinc ion binding)
LOC_Os01g06290.4	72.5055	61.5833	76.7746	50.85	112.633	62.7667	6.7	5.98	6.56	6.61	7.12	3.77	72.2605	82.4234	62.0976	0.753398	-0.408516	0.524802	1	GO:0006139(nucleobase-containing compound metabolic process),GO:0000166(nucleotide binding),GO:0005488(binding),GO:0005654(nucleoplasm),GO:0016043(cellular component organization),GO:0003676(nucleic acid binding),GO:0008270(zinc ion binding)
LOC_Os01g06310.1	20	49	56	1	3	2	1.88	4.77	0.2	4.83	0.21	0.15	18.0657	18.3588	17.7725	0.968064	-0.0468253	0.406616	1
LOC_Os01g06320.1	0	0.65	0.125	0	0	0.0714286	0	0.11	0	0.05	0	0.03	0.118363	0	0.236727	Inf	Inf	1	1	GO:0003677(DNA binding),GO:0008150(biological_process),GO:0006950(response to stress),GO:0009628(response to abiotic stimulus),GO:0003700(sequence-specific DNA binding transcription factor activity),GO:0009719(response to endogenous stimulus),GO:0006139(nucleobase-containing compound metabolic process),GO:0009058(biosynthetic process)
LOC_Os01g06340.1	0	2	1	0	0	0	0	0.24	0	0.13	0	0	0.38678	0.300106	0.473454	1.57762	0.657749	1	1
LOC_Os01g06450.1	0	1	0	0	1	0	0	0.14	0.09	0	0	0	0.240311	0	0.480621	Inf	Inf	0.694313	1	GO:0005794(Golgi apparatus),GO:0009987(cellular process),GO:0008152(metabolic process),GO:0016740(transferase activity),GO:0005975(carbohydrate metabolic process),GO:0009058(biosynthetic process),GO:0015018(galactosylgalactosylxylosylprotein 3-beta-glucuronosyltransferase activity),GO:0016020(membrane)
LOC_Os01g06454.1	15	12	12.5	10	18	8	1.42	1.2	1.07	1.11	1.46	0.51	12.3123	13.3128	11.3117	0.849691	-0.23499	0.695911	1	GO:0019538(protein metabolic process),GO:0009987(cellular process),GO:0005575(cellular_component),GO:0005515(protein binding),GO:0031072(heat shock protein binding)
LOC_Os01g06460.1	558	412	881	271	223	165	51.22	39.75	12.97	75.35	37.64	9.87	398.383	493.036	303.73	0.616041	-0.698901	0.13824	1	GO:0008150(biological_process),GO:0003674(molecular_function)
LOC_Os01g06470.1	73	79	51	39	84	54	6.74	7.66	4.9	4.4	5.48	3.25	61.341	63.6329	59.0491	0.927965	-0.107858	0.900082	1	GO:0008150(biological_process),GO:0005488(binding),GO:0005829(cytosol),GO:0005515(protein binding)
LOC_Os01g06490.1	99.2	392	290.611	66.5	73.5	29.5	9.14	37.83	4.29	24.88	9.29	1.79	138.068	138.356	137.779	0.995828	-0.00603186	0.606232	1	GO:0016787(hydrolase activity),GO:0005773(vacuole),GO:0019538(protein metabolic process),GO:0004185(serine-type carboxypeptidase activity),GO:0006508(proteolysis)
LOC_Os01g06490.2	65.2	232	203.611	46.5	50.5	23.5	6.03	22.41	2.96	17.45	6.52	1.43	91.7827	98.5222	85.0432	0.863188	-0.212253	0.411633	1	GO:0005773(vacuole),GO:0019538(protein metabolic process),GO:0016787(hydrolase activity),GO:0004185(serine-type carboxypeptidase activity),GO:0006508(proteolysis)
LOC_Os01g06500.1	17	33	16	8	41.5	11	1.6	3.23	2.44	1.41	1.18	0.69	18.6782	14.6758	22.6806	1.54544	0.628019	0.49465	1	GO:0009607(response to biotic stimulus),GO:0005575(cellular_component),GO:0005515(protein binding),GO:0030246(carbohydrate binding)
LOC_Os01g06500.2	19	32	15	7	36.5	12	1.79	3.13	2.15	1.32	1.04	0.75	18.0603	14.3522	21.7685	1.51674	0.600975	0.501644	1	GO:0030246(carbohydrate binding),GO:0005515(protein binding),GO:0009607(response to biotic stimulus),GO:0005575(cellular_component)
LOC_Os01g06510.1	1	1	0	0.666667	0.666667	0.666667	0.14	0.14	0.07	0	0.16	0.07	0.897889	1.0431	0.752683	0.721586	-0.470757	1	1	GO:0009536(plastid),GO:0000166(nucleotide binding),GO:0003824(catalytic activity),GO:0008152(metabolic process),GO:0005739(mitochondrion),GO:0006412(translation),GO:0006139(nucleobase-containing compound metabolic process),GO:0000003(reproduction),GO:0009791(post-embryonic development),GO:0009790(embryo development),GO:0004814(arginine-tRNA ligase activity),GO:0005524(ATP binding),GO:0006420(argi…
LOC_Os01g06520.1	2	0	0	0.5	0	0	0.23	0	0	0	0.14	0	0.538719	0.533314	0.544123	1.02027	0.0289471	1	1	GO:0007165(signal transduction),GO:0016020(membrane),GO:0006950(response to stress),GO:0005515(protein binding)
LOC_Os01g06550.1	315.325	217.2	80.9429	173.486	499.725	230.4	28.97	20.98	29.02	6.96	24.12	13.78	246.419	233.822	259.016	1.10775	0.147635	0.63564	1	GO:0005488(binding),GO:0008150(biological_process),GO:0005634(nucleus),GO:0009058(biosynthetic process),GO:0006139(nucleobase-containing compound metabolic process),GO:0009908(flower development),GO:0008152(metabolic process),GO:0009987(cellular process),GO:0006950(response to stress),GO:0009628(response to abiotic stimulus),GO:0003700(sequence-specific DNA binding transcription factor activity),…
LOC_Os01g06560.1	0	0	0.5	0	0	0	0	0	0	0.09	0	0	0.150053	0.300106	0	0	#NAME?	0.373983	1	GO:0005575(cellular_component),GO:0008150(biological_process),GO:0003674(molecular_function)
LOC_Os01g06560.2	0	0	0.5	0	0	0	0	0	0	0.09	0	0	0.150053	0.300106	0	0	#NAME?	0.373983	1	GO:0009628(response to abiotic stimulus),GO:0003674(molecular_function)
LOC_Os01g06570.1	0.333333	0	0.666667	0	0	0	0.08	0	0	0.1	0	0	0.150053	0.300106	0	0	#NAME?	0.373983	1
LOC_Os01g06580.1	0	0	0	1	0	3.5	0	0	0	0	0.21	0.24	1.28622	2.57244	0	0	#NAME?	0.0165708	0.466649	GO:0016020(membrane),GO:0005886(plasma membrane),GO:0009987(cellular process)
LOC_Os01g06590.1	140.583	240	218	92	98.8333	45.0833	12.94	23.18	5.76	18.68	12.82	2.72	128.374	137.428	119.321	0.86824	-0.203835	0.531957	1	GO:0005488(binding)
LOC_Os01g06590.2	139.083	240	219	90.5	96.3333	45.0833	12.8	23.18	5.62	18.76	12.62	2.72	127.353	136.662	118.045	0.863774	-0.211274	0.524953	1	GO:0005488(binding)
LOC_Os01g06590.3	131.083	220	197	80.5	84.8333	39.5833	12.07	21.25	4.95	16.88	11.23	2.39	115.581	122.711	108.451	0.883794	-0.178217	0.555023	1	GO:0005488(binding)
LOC_Os01g06600.1	73.75	57.5	75	50.5	111.25	56.75	6.81	5.59	6.48	6.45	7.07	3.42	69.8498	78.7645	60.935	0.773635	-0.370275	0.558565	1	GO:0009056(catabolic process),GO:0000003(reproduction),GO:0009791(post-embryonic development),GO:0009790(embryo development),GO:0003824(catalytic activity),GO:0009987(cellular process),GO:0006629(lipid metabolic process),GO:0005777(peroxisome),GO:0008152(metabolic process),GO:0016627(oxidoreductase activity, acting on the CH-CH group of donors),GO:0055114(oxidation-reduction process),GO:0003995(a…
LOC_Os01g06600.2	73.75	57.5	75	50.5	111.25	56.75	6.81	5.59	6.48	6.45	7.07	3.42	69.8498	78.7645	60.935	0.773635	-0.370275	0.558565	1	GO:0009791(post-embryonic development),GO:0003824(catalytic activity),GO:0009987(cellular process),GO:0006629(lipid metabolic process),GO:0005777(peroxisome),GO:0009790(embryo development),GO:0008152(metabolic process),GO:0000003(reproduction),GO:0009056(catabolic process),GO:0016627(oxidoreductase activity, acting on the CH-CH group of donors),GO:0055114(oxidation-reduction process),GO:0003995(a…
LOC_Os01g06620.1	0	0	0	2	65	37	0	0	3.8	0	0.35	2.24	17.8908	19.9285	15.8531	0.7955	-0.330066	0.96992	1
LOC_Os01g06640.1	0.666667	2.83333	10.3333	1	1.33333	1	0.11	0.32	0.11	0.93	0.21	0.09	2.63515	4.04416	1.22614	0.303187	-1.72172	0.0657796	1	GO:0005634(nucleus),GO:0003677(DNA binding),GO:0009058(biosynthetic process),GO:0006139(nucleobase-containing compound metabolic process),GO:0003700(sequence-specific DNA binding transcription factor activity),GO:0030528(transcription regulator activity),GO:0006355(regulation of transcription, DNA-dependent)
LOC_Os01g06640.2	0.666667	1.33333	9.33333	1	1.33333	1	0.11	0.18	0.11	0.84	0.21	0.09	2.24837	3.74405	0.752683	0.201034	-2.31449	0.0302394	0.660398	GO:0006139(nucleobase-containing compound metabolic process),GO:0003677(DNA binding),GO:0005634(nucleus),GO:0009058(biosynthetic process),GO:0003700(sequence-specific DNA binding transcription factor activity),GO:0030528(transcription regulator activity),GO:0006355(regulation of transcription, DNA-dependent)
LOC_Os01g06640.3	0.666667	2.83333	13.3333	1	1.33333	1	0.11	0.32	0.11	1.18	0.21	0.09	3.08531	4.94448	1.22614	0.247981	-2.0117	0.0220253	0.559443	GO:0003700(sequence-specific DNA binding transcription factor activity),GO:0005634(nucleus),GO:0009058(biosynthetic process),GO:0003677(DNA binding),GO:0006139(nucleobase-containing compound metabolic process)
LOC_Os01g06660.1	75.2	103.333	242.833	59	123.033	47.1667	6.94	10.01	7.17	20.8	8.25	2.84	101.569	128.351	74.7865	0.582671	-0.779246	0.103238	1	GO:0006950(response to stress),GO:0005488(binding),GO:0003824(catalytic activity),GO:0005829(cytosol),GO:0008152(metabolic process),GO:0000287(magnesium ion binding),GO:0030976(thiamine pyrophosphate binding)
LOC_Os01g06670.1	1	1	1.5	0	1.5	0	0.14	0.14	0.12	0.17	0	0	0.798395	0.600213	0.996577	1.66037	0.731508	1	1	GO:0006950(response to stress),GO:0007165(signal transduction),GO:0016020(membrane),GO:0005515(protein binding)
LOC_Os01g06720.1	2.16667	1.66667	0.666667	2.33333	1	0.333333	0.24	0.21	0.09	0.1	0.39	0.05	1.3141	1.36674	1.26147	0.922981	-0.115626	1	1	GO:0006950(response to stress),GO:0008152(metabolic process),GO:0005623(cell),GO:0016301(kinase activity),GO:0007165(signal transduction),GO:0009987(cellular process),GO:0005515(protein binding)
LOC_Os01g06730.1	35.5	9.83333	9	23.1667	9.83333	7.83333	3.3	1	0.6	0.81	3.28	0.5	16.8229	19.0454	14.6004	0.76661	-0.383434	0.686034	1	GO:0007165(signal transduction),GO:0008152(metabolic process),GO:0009987(cellular process),GO:0016301(kinase activity),GO:0005623(cell),GO:0006950(response to stress),GO:0005515(protein binding)
LOC_Os01g06740.1	0.820076	2.04043	1.4381	1.529	3.15609	1.18119	0.12	0.24	0.21	0.17	0.28	0.1	1.67686	1.87652	1.4772	0.787203	-0.345193	0.834331	1	GO:0030598(rRNA N-glycosylase activity),GO:0017148(negative regulation of translation)
LOC_Os01g06750.1	16.6667	6.16667	4.66667	18.3333	6.83333	2.5	1.57	0.64	0.43	0.44	2.61	0.18	10.1911	12.6295	7.75267	0.613852	-0.704036	0.489418	1	GO:0016301(kinase activity),GO:0005623(cell),GO:0007165(signal transduction),GO:0006950(response to stress),GO:0008152(metabolic process),GO:0009987(cellular process),GO:0005515(protein binding)
LOC_Os01g06760.1	139.167	86.3333	29.1667	116.667	38.3333	23.3333	12.81	8.37	2.25	2.54	16.24	1.42	75.1345	82.8258	67.4431	0.814276	-0.296411	0.867613	1	GO:0005623(cell),GO:0007165(signal transduction),GO:0005515(protein binding)
LOC_Os01g06790.1	110	219	41	42	128	31	10.13	21.15	7.46	3.55	5.89	1.88	81.7476	50.5068	112.988	2.23709	1.16163	0.079958	1	GO:0006950(response to stress),GO:0005623(cell),GO:0008152(metabolic process),GO:0009987(cellular process),GO:0007165(signal transduction),GO:0016301(kinase activity),GO:0005515(protein binding)
LOC_Os01g06820.1	0	0	1	0	0	0	0	0	0	0.13	0	0	0.150053	0.300106	0	0	#NAME?	0.373983	1	GO:0016301(kinase activity),GO:0005623(cell),GO:0000166(nucleotide binding),GO:0007165(signal transduction),GO:0006464(cellular protein modification process),GO:0005515(protein binding)
LOC_Os01g06836.1	0	1	1	1	3	0	0	0.14	0.2	0.13	0.21	0	0.900916	0.833421	0.96841	1.16197	0.216573	1	1	GO:0006950(response to stress),GO:0007165(signal transduction),GO:0005623(cell),GO:0005515(protein binding)
LOC_Os01g06870.1	2	5	1	0	0	0	0.23	0.53	0	0.13	0	0	1.01393	0.300106	1.72776	5.75715	2.52535	0.448229	1	GO:0007165(signal transduction),GO:0005623(cell),GO:0008152(metabolic process),GO:0009987(cellular process),GO:0006950(response to stress),GO:0016301(kinase activity),GO:0005515(protein binding)
LOC_Os01g06876.1	4	6.5	1	3	7	2	0.41	0.67	0.44	0.13	0.49	0.15	3.6861	2.91961	4.4526	1.52506	0.60887	0.472197	1	GO:0008152(metabolic process),GO:0009987(cellular process),GO:0009536(plastid),GO:0016301(kinase activity),GO:0006950(response to stress),GO:0007165(signal transduction),GO:0005515(protein binding)
LOC_Os01g06882.1	0	1	1	2	2	0	0	0.14	0.15	0.13	0.35	0	1.04563	1.36674	0.724516	0.530107	-0.915645	0.779237	1
LOC_Os01g06890.1	37.9	95.45	58.5	11	4.5	3	3.52	9.25	0.29	5.04	1.59	0.21	29.5745	25.1021	34.0469	1.35634	0.439715	0.983134	1	GO:0006950(response to stress),GO:0007165(signal transduction),GO:0009987(cellular process),GO:0016301(kinase activity),GO:0005623(cell),GO:0008152(metabolic process),GO:0005515(protein binding)
LOC_Os01g06900.1	0	0.5	0	0	0	0	0	0.1	0	0	0	0	0.118363	0	0.236727	Inf	Inf	1	1	GO:0008152(metabolic process),GO:0005623(cell),GO:0006950(response to stress),GO:0016301(kinase activity),GO:0007165(signal transduction),GO:0009987(cellular process),GO:0005515(protein binding)
LOC_Os01g06920.1	217.7	217.2	252.5	25	7.5	8	20.01	20.98	0.46	21.63	3.54	0.51	102.984	93.338	112.63	1.20669	0.271058	0.694913	1	GO:0007165(signal transduction),GO:0006950(response to stress),GO:0005623(cell),GO:0005515(protein binding)
LOC_Os01g07090.1	515	483	237	123	600	287	47.28	46.6	34.84	20.3	17.12	17.15	341.909	283.03	400.787	1.41606	0.501882	0.460445	1	GO:0003824(catalytic activity),GO:0008152(metabolic process),GO:0016787(hydrolase activity),GO:0009987(cellular process),GO:0009536(plastid),GO:0008150(biological_process)
LOC_Os01g07100.1	32	56	68	24	51	21	2.98	5.45	2.99	5.86	3.4	1.28	39.1567	43.9122	34.4013	0.783411	-0.352158	0.433156	1	GO:0008150(biological_process),GO:0005575(cellular_component),GO:0003674(molecular_function)
LOC_Os01g07110.1	5	1	3	2	6	3	0.5	0.14	0.38	0.3	0.35	0.21	3.27835	3.49629	3.0604	0.875328	-0.192104	0.893842	1	GO:0006139(nucleobase-containing compound metabolic process),GO:0009058(biosynthetic process),GO:0007049(cell cycle),GO:0005634(nucleus),GO:0003677(DNA binding),GO:0006950(response to stress),GO:0007275(multicellular organismal development),GO:0000003(reproduction),GO:0009791(post-embryonic development),GO:0009790(embryo development),GO:0009653(anatomical structure morphogenesis),GO:0005515(prote…
LOC_Os01g07120.1	27.5	19.5	80.5	17	12	4.5	2.57	1.93	0.73	6.92	2.43	0.3	25.6014	35.9239	15.279	0.425316	-1.23339	0.028335	0.638053	GO:0006950(response to stress),GO:0003700(sequence-specific DNA binding transcription factor activity),GO:0005515(protein binding),GO:0009628(response to abiotic stimulus),GO:0003677(DNA binding),GO:0006139(nucleobase-containing compound metabolic process),GO:0009058(biosynthetic process),GO:0005634(nucleus),GO:0006355(regulation of transcription, DNA-dependent)
LOC_Os01g07120.2	48.5	42.5	122.5	24.5	20	10.5	4.49	4.14	1.19	10.51	3.47	0.66	42.1208	55.8535	28.3882	0.508261	-0.976359	0.0495199	0.882367	GO:0009628(response to abiotic stimulus),GO:0003677(DNA binding),GO:0005515(protein binding),GO:0003700(sequence-specific DNA binding transcription factor activity),GO:0005634(nucleus),GO:0006950(response to stress),GO:0009058(biosynthetic process),GO:0006139(nucleobase-containing compound metabolic process),GO:0006355(regulation of transcription, DNA-dependent)
LOC_Os01g07130.1	5	7	21	2.5	3	2	0.5	0.72	0.2	1.84	0.42	0.15	6.33541	8.92174	3.74908	0.420218	-1.25079	0.0731377	1	GO:0003674(molecular_function),GO:0008150(biological_process)
LOC_Os01g07140.1	1	0.5	0	0	3	1	0.14	0.1	0.2	0	0	0.09	0.875126	0.509781	1.24047	2.43334	1.28294	0.590633	1	GO:0003674(molecular_function),GO:0005575(cellular_component),GO:0008150(biological_process),GO:0005515(protein binding)
LOC_Os01g07140.2	1	0.5	0	0	3.5	2	0.14	0.1	0.23	0	0	0.15	1.25196	1.01956	1.48437	1.45589	0.541898	0.800789	1	GO:0005575(cellular_component),GO:0003674(molecular_function),GO:0008150(biological_process),GO:0005515(protein binding)
LOC_Os01g07170.1	67	45	20	18	55	26	6.19	4.38	3.22	1.75	2.56	1.58	35.5756	28.8561	42.295	1.46572	0.551612	0.431544	1	GO:0003677(DNA binding),GO:0007049(cell cycle),GO:0016043(cellular component organization),GO:0005634(nucleus),GO:0007067(mitosis)
LOC_Os01g07180.1	0	0	0	0	0.5	0	0	0	0.06	0	0	0	0.121947	0	0.243895	Inf	Inf	1	1
LOC_Os01g07190.1	0.5	0	0.5	0	0	0	0.09	0	0	0.09	0	0	0.286084	0.300106	0.272062	0.906551	-0.14154	1	1
LOC_Os01g07200.1	131	178	147	38	116	34	12.06	17.2	6.76	12.61	5.34	2.06	93.8917	81.7141	106.069	1.29805	0.376348	0.876215	1	GO:0009058(biosynthetic process),GO:0006464(cellular protein modification process),GO:0004518(nuclease activity),GO:0008152(metabolic process),GO:0003676(nucleic acid binding),GO:0016788(hydrolase activity, acting on ester bonds)
LOC_Os01g07212.1	6.01299	12.0237	3	6.02103	31.1299	10.0192	0.6	1.21	1.84	0.3	0.9	0.63	10.6159	9.19802	12.0338	1.30831	0.3877	0.553262	1	GO:0004518(nuclease activity),GO:0006464(cellular protein modification process),GO:0009058(biosynthetic process),GO:0005575(cellular_component),GO:0008152(metabolic process),GO:0003676(nucleic acid binding),GO:0016787(hydrolase activity),GO:0016788(hydrolase activity, acting on ester bonds),GO:0017176(phosphatidylinositol N-acetylglucosaminyltransferase activity)
LOC_Os01g07240.1	0.533333	0.548373	0	0	0.153409	0	0.09	0.1	0.04	0	0	0	0.254394	0	0.508788	Inf	Inf	0.694313	1	GO:0003674(molecular_function),GO:0009536(plastid),GO:0008150(biological_process)
LOC_Os01g07250.1	244	389	146	122	335	152	22.42	37.54	19.47	12.52	16.98	9.1	213.271	186.367	240.174	1.28872	0.365939	0.547594	1	GO:0006629(lipid metabolic process),GO:0005773(vacuole),GO:0003674(molecular_function)
LOC_Os01g07260.1	32	41	27	10	36	21	2.98	4	2.12	2.35	1.46	1.28	25.6667	24.1414	27.192	1.12636	0.17167	0.938751	1	GO:0006259(DNA metabolic process),GO:0006950(response to stress),GO:0009536(plastid),GO:0009058(biosynthetic process),GO:0007049(cell cycle),GO:0016043(cellular component organization),GO:0005654(nucleoplasm),GO:0005634(nucleus),GO:0003674(molecular_function)
LOC_Os01g07280.1	202.5	246	461.5	45	29.5	27	18.62	23.76	1.74	39.49	6.31	1.64	148.596	176.412	120.78	0.684647	-0.546568	0.102375	1	GO:0007165(signal transduction),GO:0009987(cellular process),GO:0008152(metabolic process),GO:0016301(kinase activity),GO:0009536(plastid),GO:0006950(response to stress),GO:0005515(protein binding)
LOC_Os01g07300.1	4	1.5	1	6.41667	17.0833	7.16667	0.41	0.19	1.02	0.13	0.96	0.46	6.38818	7.06846	5.70791	0.807518	-0.308434	0.932284	1
LOC_Os01g07300.2	5	1.5	1	6.41667	21.0833	10.1667	0.5	0.19	1.25	0.13	0.96	0.64	7.77668	8.5978	6.95555	0.808991	-0.305804	0.941629	1	GO:0030598(rRNA N-glycosylase activity),GO:0017148(negative regulation of translation)
LOC_Os01g07310.1	61.35	106.55	84.6833	31.85	58.6	22.15	5.67	10.32	3.43	7.28	4.49	1.35	55.0528	53.7903	56.3153	1.04694	0.0661813	0.844749	1	GO:0016020(membrane),GO:0005794(Golgi apparatus),GO:0055085(transmembrane transport)
LOC_Os01g07310.2	62.0167	105.217	83.35	31.1833	58.6	22.15	5.73	10.19	3.43	7.17	4.39	1.35	54.3853	52.6568	56.1139	1.06565	0.0917397	0.886456	1	GO:0005794(Golgi apparatus),GO:0016020(membrane),GO:0055085(transmembrane transport)
LOC_Os01g07310.3	62.85	110.05	84.1833	31.35	58.6	22.65	5.81	10.65	3.43	7.24	4.42	1.38	55.5181	53.4666	57.5696	1.07674	0.106668	0.906213	1	GO:0016020(membrane),GO:0005794(Golgi apparatus)
LOC_Os01g07310.4	45.6833	74.2333	67.7333	23.7667	47.2	14.95	4.24	7.2	2.77	5.83	3.36	0.92	41.1746	40.8535	41.4957	1.01572	0.0225009	0.774625	1	GO:0016020(membrane),GO:0005794(Golgi apparatus)
LOC_Os01g07320.1	1	0	0	1	2	2	0.14	0	0.15	0	0.21	0.15	1.15636	1.55288	0.759851	0.489318	-1.03116	0.781165	1
LOC_Os01g07330.1	3.25	4.25	2.5	1.58333	5.25	2.08333	0.34	0.46	0.33	0.26	0.29	0.15	2.98454	2.98651	2.98256	0.998679	-0.00190721	1	1	GO:0003674(molecular_function),GO:0008150(biological_process),GO:0005575(cellular_component)
LOC_Os01g07330.2	3.25	3.25	2.5	1.58333	5.25	2.08333	0.34	0.36	0.33	0.26	0.29	0.15	2.86617	2.98651	2.74584	0.919414	-0.121214	0.885851	1	GO:0008150(biological_process),GO:0003674(molecular_function),GO:0005575(cellular_component)
LOC_Os01g07330.3	3.25	3.25	2.5	1.25	6.25	1.75	0.34	0.36	0.39	0.26	0.24	0.13	2.72146	2.4532	2.98973	1.21871	0.285354	1	1	GO:0008150(biological_process),GO:0003674(molecular_function),GO:0005575(cellular_component)
LOC_Os01g07330.4	3.25	3.25	2.5	1.58333	5.25	3.08333	0.34	0.36	0.33	0.26	0.29	0.21	3.12106	3.49629	2.74584	0.785357	-0.348579	0.676253	1	GO:0008150(biological_process),GO:0005575(cellular_component),GO:0003674(molecular_function)
LOC_Os01g07340.1	11	7.5	2	7	13.5	3	1.05	0.77	0.81	0.21	1.04	0.21	7.08189	5.86276	8.30102	1.41589	0.501709	0.499813	1	GO:0008150(biological_process),GO:0005575(cellular_component),GO:0003674(molecular_function)
LOC_Os01g07360.1	2	7.25	3.5	2	5.75	2.75	0.23	0.75	0.36	0.34	0.35	0.19	3.73049	3.7964	3.66458	0.965278	-0.0509841	0.906647	1
LOC_Os01g07360.2	2	4.25	2.5	2	5.75	2.75	0.23	0.46	0.36	0.26	0.35	0.19	3.22534	3.49629	2.9544	0.845009	-0.242961	0.89377	1
LOC_Os01g07360.3	2	4.25	2.5	2	5.75	2.75	0.23	0.46	0.36	0.26	0.35	0.19	3.22534	3.49629	2.9544	0.845009	-0.242961	0.89377	1
LOC_Os01g07360.4	2	4.25	2.5	2	5.75	2.75	0.23	0.46	0.36	0.26	0.35	0.19	3.22534	3.49629	2.9544	0.845009	-0.242961	0.89377	1
LOC_Os01g07370.1	486.25	1045.75	225	134.5	517	231	44.64	100.83	30.03	19.28	18.72	13.81	381.606	257.281	505.932	1.96646	0.975599	0.153977	1
LOC_Os01g07370.2	475.25	1036.75	220	130.5	504	226	43.63	99.96	29.27	18.85	18.16	13.51	374.368	251.098	497.638	1.98185	0.986845	0.150332	1
LOC_Os01g07376.1	100	371	312	39	106	48	9.22	35.8	6.18	26.71	5.48	2.89	139.893	138.902	140.885	1.01427	0.0204474	0.588356	1	GO:0009536(plastid),GO:0005886(plasma membrane),GO:0005634(nucleus),GO:0009058(biosynthetic process),GO:0006464(cellular protein modification process),GO:0005829(cytosol),GO:0007154(cell communication),GO:0045454(cell redox homeostasis),GO:0015035(protein disulfide oxidoreductase activity),GO:0009055(electron carrier activity),GO:0006662(glycerol ether metabolic process)
LOC_Os01g07382.1	67	66	88.0625	42	89	37	6.19	6.41	5.19	7.57	5.89	2.24	61.6146	67.6705	55.5587	0.821019	-0.284513	0.539937	1	GO:0005773(vacuole),GO:0005739(mitochondrion),GO:0003674(molecular_function),GO:0008150(biological_process)
LOC_Os01g07390.1	252.553	189.228	85.1294	142.56	288.252	149.653	23.21	18.28	16.75	7.32	19.83	8.96	181.027	178.24	183.815	1.03127	0.0444287	0.796645	1	GO:0005488(binding)
LOC_Os01g07400.1	73.2	108.111	123	29.5	46	23.5	6.76	10.47	2.7	10.56	4.16	1.43	60.8967	65.1473	56.6461	0.869509	-0.201727	0.456289	1	GO:0005575(cellular_component),GO:0008150(biological_process),GO:0008289(lipid binding),GO:0009991(response to extracellular stimulus),GO:0006950(response to stress),GO:0016020(membrane),GO:0009056(catabolic process),GO:0009987(cellular process),GO:0005515(protein binding)
LOC_Os01g07400.2	73.2	107.111	120	29.5	46	22.5	6.76	10.37	2.7	10.3	4.16	1.37	60.0733	63.7372	56.4094	0.885032	-0.176199	0.481213	1	GO:0008289(lipid binding),GO:0009056(catabolic process),GO:0009987(cellular process),GO:0008150(biological_process),GO:0006950(response to stress),GO:0016020(membrane),GO:0009991(response to extracellular stimulus),GO:0005575(cellular_component),GO:0005515(protein binding)
LOC_Os01g07410.1	55	100.5	93.5	11	37	19	5.09	9.73	2.18	8.03	1.59	1.16	45.8296	43.7623	47.8969	1.09448	0.130244	0.732288	1	GO:0008150(biological_process)
LOC_Os01g07420.1	35	1	7.04762	1	6	11	3.26	0.14	0.38	0.65	0.21	0.69	9.73195	8.24165	11.2223	1.36165	0.445357	0.726726	1	GO:0008150(biological_process),GO:0016787(hydrolase activity),GO:0005575(cellular_component),GO:0008152(metabolic process)
LOC_Os01g07430.1	2.00532	1.21026	4.38321	2.26972	0.357588	0.132492	0.23	0.16	0.05	0.42	0.38	0.04	1.52395	2.26705	0.78085	0.344434	-1.5377	0.150865	1	GO:0008150(biological_process),GO:0003700(sequence-specific DNA binding transcription factor activity),GO:0009719(response to endogenous stimulus),GO:0009628(response to abiotic stimulus),GO:0006950(response to stress),GO:0006139(nucleobase-containing compound metabolic process),GO:0009058(biosynthetic process),GO:0003677(DNA binding)
LOC_Os01g07450.1	1.79342	2.10218	0.497507	0.733333	0.970362	0	0.21	0.25	0.09	0.09	0.17	0	0.897393	0.533314	1.26147	2.36534	1.24205	0.591313	1	GO:0006139(nucleobase-containing compound metabolic process),GO:0009058(biosynthetic process),GO:0003677(DNA binding)
LOC_Os01g07490.1	374.048	504.06	346.049	219.018	367.085	189.016	34.35	48.63	21.33	29.62	30.43	11.31	313.776	316.981	310.571	0.979776	-0.0294762	0.891836	1	GO:0007275(multicellular organismal development),GO:0009790(embryo development),GO:0009791(post-embryonic development),GO:0000003(reproduction),GO:0005488(binding),GO:0009058(biosynthetic process)
LOC_Os01g07500.1	8.5	23	16	15	18	16	0.83	2.26	1.07	1.41	2.15	0.98	16.6206	20.9579	12.2834	0.586097	-0.770789	0.370895	1	GO:0000003(reproduction),GO:0008152(metabolic process),GO:0008150(biological_process),GO:0007275(multicellular organismal development),GO:0005623(cell),GO:0009719(response to endogenous stimulus),GO:0016740(transferase activity),GO:0009790(embryo development),GO:0009791(post-embryonic development),GO:0030154(cell differentiation),GO:0009653(anatomical structure morphogenesis),GO:0009628(response …
LOC_Os01g07520.1	409	477	416	180	221	134	37.56	46.02	12.85	35.6	25.02	8.03	283.622	289.151	278.093	0.961754	-0.0562604	0.729671	1	GO:0005829(cytosol),GO:0003674(molecular_function),GO:0008150(biological_process)
LOC_Os01g07530.1	10.5	17.8333	69	8.5	28	18	1.01	1.77	1.65	5.94	1.25	1.1	24.383	34.6832	14.0828	0.406041	-1.3003	0.0330266	0.69685	GO:0005975(carbohydrate metabolic process),GO:0009987(cellular process),GO:0008152(metabolic process),GO:0006950(response to stress),GO:0009628(response to abiotic stimulus),GO:0016787(hydrolase activity),GO:0016740(transferase activity),GO:0009719(response to endogenous stimulus),GO:0009058(biosynthetic process),GO:0009536(plastid)
LOC_Os01g07540.1	34	51	15	15	45	10	3.16	4.96	2.64	1.32	2.15	0.63	24.9488	17.5991	32.2984	1.83523	0.87596	0.25647	1	GO:0003676(nucleic acid binding),GO:0005622(intracellular)
LOC_Os01g07550.1	11.6667	14.4167	6.75	1.91667	6.66667	4.08333	1.12	1.44	0.42	0.62	0.34	0.27	6.74634	5.2065	8.28618	1.59151	0.670393	0.606924	1
LOC_Os01g07560.1	2.9846	1.89994	0.583333	0.333333	3.84784	1.09091	0.32	0.23	0.25	0.09	0.12	0.09	1.53755	0.809887	2.26522	2.79695	1.48386	0.407279	1	GO:0005515(protein binding),GO:0005623(cell),GO:0007165(signal transduction),GO:0016301(kinase activity),GO:0000166(nucleotide binding),GO:0006464(cellular protein modification process),GO:0004672(protein kinase activity),GO:0005524(ATP binding),GO:0006468(protein phosphorylation)
LOC_Os01g07590.1	1249	1473	550	280	1311	361	114.6	142	76.1	47.06	38.89	21.57	753.333	498.417	1008.25	2.0229	1.01643	0.20337	1	GO:0005886(plasma membrane),GO:0006950(response to stress),GO:0003674(molecular_function),GO:0009628(response to abiotic stimulus)
LOC_Os01g07600.1	4	4	2	1	16	7	0.41	0.43	0.96	0.21	0.21	0.45	5.31973	4.70199	5.93747	1.26275	0.336574	0.64572	1
LOC_Os01g07610.1	22	11	11	7	23	8	2.06	1.11	1.36	0.98	1.04	0.51	12.6558	11.1126	14.1989	1.27773	0.353583	0.74752	1	GO:0008150(biological_process),GO:0005739(mitochondrion),GO:0003674(molecular_function)
LOC_Os01g07620.1	2.37568	14.3584	2.17092	0	2.09587	0.255347	0.26	1.43	0.15	0.23	0	0.05	2.47315	0.600213	4.34609	7.24091	2.85617	0.104198	1
LOC_Os01g07630.1	3	6	0	1	24	8	0.32	0.63	1.42	0	0.21	0.51	6.35079	4.61156	8.09001	1.75429	0.810886	0.295755	1	GO:0005886(plasma membrane),GO:0008152(metabolic process),GO:0009987(cellular process),GO:0016301(kinase activity),GO:0006464(cellular protein modification process),GO:0004672(protein kinase activity),GO:0005524(ATP binding),GO:0006468(protein phosphorylation),GO:0005515(protein binding)
LOC_Os01g07640.1	6.33333	7.66667	2.33333	1	13	10	0.63	0.79	0.78	0.24	0.21	0.63	6.46408	6.23134	6.69681	1.0747	0.103933	0.872268	1	GO:0008150(biological_process),GO:0005488(binding),GO:0005575(cellular_component),GO:0005515(protein binding)
LOC_Os01g07700.1	37.9167	179.25	137.917	17.75	26.0833	22.0833	3.52	17.32	1.54	11.83	2.53	1.35	60.6416	62.2295	59.0537	0.948966	-0.0755718	0.515821	1	GO:0003674(molecular_function),GO:0008150(biological_process),GO:0005575(cellular_component)
LOC_Os01g07700.2	37.4167	180.75	141.917	17.25	27.5833	21.0833	3.48	17.47	1.63	12.17	2.46	1.29	61.0649	62.3868	59.7429	0.95762	-0.0624753	0.515525	1	GO:0008150(biological_process),GO:0005575(cellular_component),GO:0003674(molecular_function)
LOC_Os01g07700.3	37.9167	181.25	140.417	18.25	25.5833	21.0833	3.52	17.52	1.51	12.05	2.6	1.29	60.9235	62.3199	59.5271	0.955186	-0.0661464	0.510938	1	GO:0005575(cellular_component),GO:0008150(biological_process),GO:0003674(molecular_function)
LOC_Os01g07720.2	46	101.5	67.5	26	48.5	20	4.26	9.83	2.84	5.81	3.67	1.22	46.5404	44.469	48.6118	1.09316	0.128506	0.939894	1	GO:0005783(endoplasmic reticulum),GO:0008152(metabolic process),GO:0016740(transferase activity),GO:0003824(catalytic activity),GO:0005975(carbohydrate metabolic process),GO:0006464(cellular protein modification process),GO:0009058(biosynthetic process),GO:0016758(transferase activity, transferring hexosyl groups),GO:0016021(integral to membrane)
LOC_Os01g07720.4	46	91.5	68.5	29	51.5	22	4.26	8.87	3.02	5.9	4.09	1.34	47.1824	47.3886	46.9762	0.991297	-0.0126108	0.797299	1	GO:0006464(cellular protein modification process),GO:0009058(biosynthetic process),GO:0005783(endoplasmic reticulum),GO:0005975(carbohydrate metabolic process),GO:0008152(metabolic process),GO:0016740(transferase activity),GO:0003824(catalytic activity),GO:0016758(transferase activity, transferring hexosyl groups),GO:0016021(integral to membrane)
LOC_Os01g07730.1	55.8095	267.268	731.512	56.1667	111.018	73.5119	5.16	25.81	6.47	62.57	7.86	4.42	196.391	287.267	105.514	0.367302	-1.44496	0.00388473	0.176571	GO:0005739(mitochondrion),GO:0009536(plastid),GO:0005215(transporter activity),GO:0006810(transport),GO:0009987(cellular process),GO:0016020(membrane),GO:0055085(transmembrane transport)
LOC_Os01g07750.1	65	64	63	41	56	31	6.01	6.22	3.28	5.43	5.75	1.88	51.5342	56.5758	46.4926	0.821776	-0.283184	0.597028	1	GO:0008150(biological_process),GO:0003674(molecular_function)
LOC_Os01g07760.1	1314.34	1439.76	2062.04	668	1032.57	425.512	120.59	138.8	59.94	176.3	92.68	25.42	1071.28	1192.24	950.319	0.797087	-0.327192	0.411111	1	GO:0009791(post-embryonic development),GO:0006629(lipid metabolic process),GO:0005829(cytosol),GO:0005739(mitochondrion),GO:0005737(cytoplasm),GO:0008152(metabolic process),GO:0005886(plasma membrane),GO:0005634(nucleus),GO:0007165(signal transduction),GO:0009719(response to endogenous stimulus),GO:0009536(plastid),GO:0008289(lipid binding),GO:0005575(cellular_component),GO:0009987(cellular proce…
LOC_Os01g07760.2	1310.34	1430.76	2028.04	656	1013.57	414.512	120.22	137.93	58.84	173.4	91.02	24.76	1056.25	1170.03	942.466	0.805506	-0.312032	0.420768	1	GO:0016020(membrane),GO:0009987(cellular process),GO:0006629(lipid metabolic process),GO:0016787(hydrolase activity),GO:0005829(cytosol),GO:0005739(mitochondrion),GO:0005515(protein binding),GO:0005886(plasma membrane),GO:0009536(plastid),GO:0009719(response to endogenous stimulus),GO:0007165(signal transduction),GO:0005634(nucleus),GO:0005575(cellular_component),GO:0009791(post-embryonic develop…
LOC_Os01g07770.1	29.5	68	19	14	51	15	2.75	6.6	2.99	1.67	2.01	0.92	28.7565	20.8151	36.6979	1.76304	0.818064	0.285369	1	GO:0005488(binding),GO:0006950(response to stress),GO:0003824(catalytic activity),GO:0008152(metabolic process),GO:0004601(peroxidase activity),GO:0020037(heme binding),GO:0006979(response to oxidative stress),GO:0055114(oxidation-reduction process)
LOC_Os01g07780.1	27	67	12	13	44.5	21.5	2.52	6.51	2.61	1.07	1.87	1.31	27.9656	21.7495	34.1816	1.5716	0.652235	0.329461	1	GO:0003674(molecular_function),GO:0005575(cellular_component),GO:0008150(biological_process)
LOC_Os01g07790.1	34	53.3333	24	9.66667	17.3333	8	3.16	5.19	1.03	2.09	1.41	0.51	21.2784	16.6139	25.9428	1.56151	0.642941	0.563096	1	GO:0009987(cellular process),GO:0008152(metabolic process),GO:0009908(flower development),GO:0000003(reproduction),GO:0030154(cell differentiation),GO:0007275(multicellular organismal development),GO:0016043(cellular component organization),GO:0009838(abscission),GO:0016787(hydrolase activity),GO:0005623(cell),GO:0005975(carbohydrate metabolic process),GO:0009056(catabolic process),GO:0004650(pol…
LOC_Os01g07800.1	312	530.333	294.5	120.167	325.833	239.5	28.66	51.16	18.93	25.22	16.73	14.32	282.367	274.877	289.858	1.0545	0.0765626	0.989582	1	GO:0003674(molecular_function),GO:0009536(plastid),GO:0008150(biological_process)
LOC_Os01g07800.2	343	562.333	302.5	122.167	339.833	246.5	31.5	54.24	19.75	25.9	17.01	14.74	295.597	281.913	309.282	1.09708	0.133674	0.923477	1	GO:0003674(molecular_function),GO:0009536(plastid),GO:0008150(biological_process)
LOC_Os01g07810.1	73.8905	106.633	141.112	22.9381	74.0571	33.5	6.82	10.32	4.33	12.1	3.25	2.03	67.7121	71.9138	63.5105	0.883148	-0.179273	0.45475	1	GO:0005829(cytosol),GO:0008150(biological_process),GO:0005886(plasma membrane),GO:0003676(nucleic acid binding),GO:0005634(nucleus)
LOC_Os01g07810.2	42.3905	58.1333	83.1119	17.4381	38.0571	17	3.93	5.65	2.24	7.15	2.49	1.04	38.5331	42.6414	34.4247	0.807307	-0.308811	0.365135	1	GO:0008150(biological_process),GO:0005634(nucleus),GO:0005829(cytosol),GO:0005886(plasma membrane),GO:0003676(nucleic acid binding)
LOC_Os01g07810.3	51.8905	66.6333	103.612	19.9381	48.0571	17.5	4.8	6.47	2.82	8.9	2.83	1.07	46.3841	51.0534	41.7148	0.817082	-0.291447	0.36841	1	GO:0005634(nucleus),GO:0005829(cytosol),GO:0008150(biological_process),GO:0005886(plasma membrane),GO:0003676(nucleic acid binding)
LOC_Os01g07870.1	488.5	1194.5	1337.5	555	727.5	399.5	44.85	115.16	42.24	114.37	77.02	23.87	747.463	901.444	593.482	0.658368	-0.603034	0.272522	1	GO:0005773(vacuole),GO:0016787(hydrolase activity),GO:0005215(transporter activity),GO:0009056(catabolic process),GO:0006139(nucleobase-containing compound metabolic process),GO:0016020(membrane),GO:0006810(transport),GO:0009987(cellular process),GO:0005575(cellular_component),GO:0005576(extracellular region),GO:0005524(ATP binding),GO:0016887(ATPase activity),GO:0042626(ATPase activity, coupled …
LOC_Os01g07880.1	45	272	244	32	78	29	4.17	26.26	4.55	20.9	4.51	1.76	100.366	105.076	95.6562	0.910356	-0.135498	0.426682	1	GO:0009058(biosynthetic process),GO:0009628(response to abiotic stimulus),GO:0005634(nucleus),GO:0019748(secondary metabolic process),GO:0009987(cellular process),GO:0007165(signal transduction),GO:0009719(response to endogenous stimulus),GO:0003700(sequence-specific DNA binding transcription factor activity),GO:0005515(protein binding),GO:0003677(DNA binding),GO:0009791(post-embryonic developmen…
LOC_Os01g07890.1	37	46	13	6	22	13	3.44	4.48	1.31	1.15	0.9	0.81	20.0249	13.7284	26.3214	1.91729	0.93907	0.279829	1	GO:0008150(biological_process),GO:0005886(plasma membrane),GO:0003674(molecular_function)
LOC_Os01g07900.1	0	1	0	0	1	1	0	0.14	0.09	0	0	0.09	0.495201	0.509781	0.480621	0.942799	-0.0849773	1	1
LOC_Os01g07910.1	49	49	72	66	79	35	4.54	4.77	4.61	6.2	9.22	2.12	59.4235	74.6487	44.1983	0.592084	-0.756127	0.263287	1	GO:0006950(response to stress),GO:0005488(binding),GO:0005618(cell wall),GO:0005739(mitochondrion),GO:0009628(response to abiotic stimulus),GO:0003824(catalytic activity),GO:0008152(metabolic process),GO:0016491(oxidoreductase activity),GO:0055114(oxidation-reduction process)
LOC_Os01g07920.1	7.5	3.5	3.5	3.5	11	1.5	0.73	0.39	0.67	0.34	0.55	0.12	5.07974	4.35325	5.80624	1.33377	0.415513	0.779992	1	GO:0003824(catalytic activity),GO:0005488(binding),GO:0016020(membrane),GO:0005773(vacuole),GO:0005794(Golgi apparatus),GO:0006464(cellular protein modification process),GO:0008152(metabolic process)
LOC_Os01g07920.2	8.5	3.5	3.5	4.5	12	1.5	0.83	0.39	0.73	0.34	0.69	0.12	5.60438	4.88656	6.3222	1.29379	0.371607	0.793395	1	GO:0003824(catalytic activity),GO:0005773(vacuole),GO:0005488(binding),GO:0016020(membrane),GO:0006464(cellular protein modification process),GO:0008152(metabolic process),GO:0005794(Golgi apparatus)
LOC_Os01g07940.1	15.6111	23	37.9833	21.7833	36.7333	19.7	1.48	2.26	2.16	3.29	3.09	1.21	26.0772	33.3326	18.8218	0.564667	-0.824528	0.234061	1	GO:0009790(embryo development),GO:0016301(kinase activity),GO:0000166(nucleotide binding),GO:0009791(post-embryonic development),GO:0000003(reproduction),GO:0006464(cellular protein modification process),GO:0004672(protein kinase activity),GO:0005524(ATP binding),GO:0006468(protein phosphorylation)
LOC_Os01g07950.1	22.0111	21.1651	22.3429	11.9667	34.8833	17.1222	2.06	2.09	2.05	1.95	1.73	1.05	20.5807	21.6684	19.4929	0.899602	-0.152641	0.775286	1	GO:0019725(cellular homeostasis),GO:0005488(binding),GO:0005739(mitochondrion),GO:0009055(electron carrier activity),GO:0015035(protein disulfide oxidoreductase activity),GO:0045454(cell redox homeostasis)
LOC_Os01g07960.1	69.5	143.833	94.1667	31	82.3333	36.3333	6.42	13.91	4.81	8.09	4.37	2.2	68.1136	63.0949	73.1323	1.15909	0.212987	0.974012	1	GO:0016787(hydrolase activity),GO:0008150(biological_process),GO:0008152(metabolic process),GO:0008236(serine-type peptidase activity),GO:0006508(proteolysis)
LOC_Os01g07960.2	68.5	139.833	85.1667	28	78.3333	37.3333	6.33	13.52	4.57	7.32	3.95	2.26	65.1208	59.3037	70.9378	1.19618	0.258431	0.893685	1	GO:0008152(metabolic process),GO:0016787(hydrolase activity),GO:0008150(biological_process),GO:0008236(serine-type peptidase activity),GO:0006508(proteolysis)
LOC_Os01g07960.3	68	138.833	83.6667	27.5	76.3333	35.3333	6.28	13.43	4.46	7.19	3.88	2.14	63.9626	57.9841	69.9412	1.20621	0.270486	0.89066	1	GO:0008150(biological_process),GO:0016787(hydrolase activity),GO:0008152(metabolic process),GO:0008236(serine-type peptidase activity),GO:0006508(proteolysis)
LOC_Os01g07970.1	29.5	9.33333	22	23.25	31	23.1667	2.75	0.95	1.83	1.92	3.29	1.41	24.2233	30.5935	17.8531	0.583559	-0.777051	0.314644	1	GO:0003674(molecular_function),GO:0008150(biological_process)
LOC_Os01g07980.1	45.3333	13.3333	4.5	11	115.083	20.8333	4.2	1.33	6.71	0.43	1.59	1.27	30.7202	18.0724	43.3681	2.39969	1.26285	0.0639257	1	GO:0008150(biological_process),GO:0005575(cellular_component),GO:0005488(binding),GO:0005515(protein binding)
LOC_Os01g08000.2	67.1667	21.3333	5.83333	14	126.333	26.6667	6.21	2.1	7.36	0.54	2.01	1.62	38.4806	23.0311	53.9301	2.34162	1.22751	0.0598007	0.969535	GO:0008150(biological_process),GO:0005488(binding),GO:0005575(cellular_component),GO:0005515(protein binding)
LOC_Os01g08010.1	6.5	6.41667	7.41667	3.58333	5.5	1.41667	0.64	0.67	0.35	0.68	0.57	0.11	4.76597	4.74378	4.78816	1.00935	0.013433	0.769381	1
LOC_Os01g08010.2	52.25	114.917	124.917	32.9167	8.5	8.41667	4.84	11.12	0.52	10.72	4.63	0.53	51.3784	59.1909	43.5658	0.736022	-0.442179	0.255482	1
LOC_Os01g08020.1	2948.5	11649	7293	1364.5	184	269.5	270.46	1122.69	10.71	623.43	189.25	16.11	3329.55	3054.29	3604.82	1.18025	0.239088	0.790318	1	GO:0005215(transporter activity),GO:0005886(plasma membrane),GO:0006810(transport),GO:0009987(cellular process),GO:0009991(response to extracellular stimulus),GO:0007154(cell communication),GO:0006820(anion transport),GO:0016021(integral to membrane),GO:0016020(membrane),GO:0005452(inorganic anion exchanger activity)
LOC_Os01g08090.1	99.7592	56.1132	239.213	204.276	51.2288	22.8204	9.2	5.46	3	20.49	28.39	1.39	122.574	192.247	52.9015	0.275175	-1.86158	0.00312681	0.152746	GO:0016740(transferase activity),GO:0005575(cellular_component),GO:0009058(biosynthetic process),GO:0009987(cellular process),GO:0019748(secondary metabolic process),GO:0008152(metabolic process),GO:0016758(transferase activity, transferring hexosyl groups)
LOC_Os01g08100.1	9.33333	21.8333	8.66667	16.1667	6.33333	4.66667	0.9	2.15	0.4	0.78	2.31	0.31	11.4514	13.7829	9.11991	0.661683	-0.595787	0.549265	1	GO:0005575(cellular_component),GO:0009058(biosynthetic process),GO:0009987(cellular process),GO:0019748(secondary metabolic process),GO:0016740(transferase activity),GO:0008152(metabolic process),GO:0016758(transferase activity, transferring hexosyl groups)
LOC_Os01g08110.1	27.8333	37.8333	49.1667	32.1667	15.3333	8.66667	2.6	3.69	0.92	4.25	4.53	0.55	28.3155	36.3593	20.2718	0.55754	-0.842853	0.190887	1	GO:0019748(secondary metabolic process),GO:0009058(biosynthetic process),GO:0005575(cellular_component),GO:0016740(transferase activity),GO:0008152(metabolic process),GO:0009987(cellular process),GO:0016758(transferase activity, transferring hexosyl groups)
LOC_Os01g08120.1	10	3	1	11	14	11	0.96	0.34	0.84	0.13	1.59	0.69	9.30974	11.7742	6.84532	0.581385	-0.782434	0.537365	1	GO:0006139(nucleobase-containing compound metabolic process),GO:0009536(plastid)
LOC_Os01g08130.1	1.51667	0.816667	0.366667	0.416667	2.13333	1.51667	0.18	0.13	0.15	0.07	0.13	0.12	1.1441	1.01956	1.26864	1.2443	0.315332	1	1	GO:0007165(signal transduction),GO:0005575(cellular_component),GO:0004871(signal transducer activity),GO:0009628(response to abiotic stimulus),GO:0009416(response to light stimulus)
LOC_Os01g08160.1	22.0526	16.25	10.25	10.3269	19.8333	9.83333	2.07	1.61	1.18	0.92	1.5	0.62	14.0414	13.432	14.6509	1.09074	0.125311	0.896798	1	GO:0006139(nucleobase-containing compound metabolic process),GO:0003700(sequence-specific DNA binding transcription factor activity),GO:0003677(DNA binding),GO:0009058(biosynthetic process)
LOC_Os01g08190.1	0	1.33333	0	0	1.58333	0.333333	0	0.18	0.12	0	0	0.05	0.362258	0	0.724516	Inf	Inf	0.458741	1	GO:0009908(flower development),GO:0005634(nucleus),GO:0000003(reproduction),GO:0009791(post-embryonic development),GO:0005515(protein binding),GO:0009058(biosynthetic process),GO:0006139(nucleobase-containing compound metabolic process)
LOC_Os01g08190.2	0	1.33333	0	0	1.58333	0.333333	0	0.18	0.12	0	0	0.05	0.362258	0	0.724516	Inf	Inf	0.458741	1	GO:0009908(flower development),GO:0005515(protein binding),GO:0009058(biosynthetic process),GO:0006139(nucleobase-containing compound metabolic process),GO:0000003(reproduction),GO:0009791(post-embryonic development),GO:0005634(nucleus)
LOC_Os01g08190.3	0	0.833333	0	0	1.58333	0.333333	0	0.13	0.12	0	0	0.05	0.362258	0	0.724516	Inf	Inf	0.458741	1	GO:0005515(protein binding),GO:0009908(flower development),GO:0009791(post-embryonic development),GO:0000003(reproduction),GO:0005634(nucleus),GO:0006139(nucleobase-containing compound metabolic process),GO:0009058(biosynthetic process),GO:0030528(transcription regulator activity),GO:0003697(single-stranded DNA binding)
LOC_Os01g08190.5	0	0.5	0	0	1.25	0	0	0.1	0.1	0	0	0	0.240311	0	0.480621	Inf	Inf	0.694313	1	GO:0000003(reproduction),GO:0005634(nucleus),GO:0009908(flower development),GO:0005515(protein binding),GO:0006139(nucleobase-containing compound metabolic process),GO:0009058(biosynthetic process),GO:0009791(post-embryonic development),GO:0030528(transcription regulator activity),GO:0003697(single-stranded DNA binding)
LOC_Os01g08200.1	343	444	286	176	340	199	31.5	42.84	19.76	24.49	24.47	11.9	281.244	281.14	281.348	1.00074	0.00106582	0.953365	1	GO:0009653(anatomical structure morphogenesis),GO:0016049(cell growth),GO:0000003(reproduction),GO:0005829(cytosol),GO:0008152(metabolic process),GO:0016787(hydrolase activity),GO:0009790(embryo development),GO:0007275(multicellular organismal development),GO:0006464(cellular protein modification process),GO:0030154(cell differentiation),GO:0009791(post-embryonic development),GO:0004221(ubiquitin…
LOC_Os01g08220.1	5	11	14	0	1	5	0.5	1.11	0.09	1.24	0	0.33	5.4793	6.75039	4.2082	0.6234	-0.681769	0.274939	1	GO:0005488(binding),GO:0008152(metabolic process),GO:0005575(cellular_component),GO:0003824(catalytic activity),GO:0016491(oxidoreductase activity),GO:0016706(oxidoreductase activity, acting on paired donors, with incorporation or reduction of molecular oxygen, 2-oxoglutarate as one donor, and incorporation of one atom each of oxygen into both donors),GO:0055114(oxidation-reduction process)
LOC_Os01g08260.1	2	4.5	0.5	0	5	4	0.23	0.48	0.32	0.09	0	0.27	2.64323	2.33923	2.94723	1.25991	0.333325	0.881209	1	GO:0005215(transporter activity),GO:0006139(nucleobase-containing compound metabolic process),GO:0016020(membrane),GO:0006810(transport),GO:0009987(cellular process),GO:0016787(hydrolase activity),GO:0009056(catabolic process),GO:0005524(ATP binding),GO:0016887(ATPase activity)
LOC_Os01g08260.2	1	1.5	0.5	0	1	1	0.14	0.19	0.09	0.09	0	0.09	0.899649	0.809887	0.98941	1.22166	0.288847	1	1	GO:0016020(membrane),GO:0016787(hydrolase activity),GO:0005215(transporter activity),GO:0009056(catabolic process),GO:0006139(nucleobase-containing compound metabolic process),GO:0006810(transport),GO:0009987(cellular process)
LOC_Os01g08270.1	300.5	252	97.5	190	433	216	27.61	24.33	25.15	8.38	26.41	12.92	244.002	240.853	247.152	1.02615	0.0372466	0.776344	1	GO:0003824(catalytic activity),GO:0009056(catabolic process),GO:0009987(cellular process),GO:0008152(metabolic process),GO:0009058(biosynthetic process),GO:0016740(transferase activity),GO:0005829(cytosol),GO:0005488(binding),GO:0030170(pyridoxal phosphate binding),GO:0006520(cellular amino acid metabolic process),GO:0016769(transferase activity, transferring nitrogenous groups)
LOC_Os01g08270.4	329.5	256	94.5	201	453	221	30.27	24.72	26.31	8.12	27.94	13.22	254.617	248.368	260.867	1.05032	0.0708334	0.729903	1	GO:0005829(cytosol),GO:0009058(biosynthetic process),GO:0016740(transferase activity),GO:0005488(binding),GO:0009056(catabolic process),GO:0008152(metabolic process),GO:0009987(cellular process),GO:0003824(catalytic activity),GO:0030170(pyridoxal phosphate binding),GO:0006520(cellular amino acid metabolic process),GO:0016769(transferase activity, transferring nitrogenous groups)
LOC_Os01g08280.1	48.5	65	33	20.5	54.5	33	4.49	6.31	3.19	2.86	2.91	2	40.0292	37.9259	42.1325	1.11092	0.151749	0.857092	1	GO:0005739(mitochondrion)
LOC_Os01g08280.2	53.5	71	38	19.5	57.5	33	4.95	6.89	3.37	3.29	2.77	2	42.269	38.8931	45.6448	1.1736	0.230936	0.800868	1	GO:0005739(mitochondrion)
LOC_Os01g08290.1	48	51	44	26	38	18	4.45	4.96	2.23	3.8	3.67	1.1	35.3235	36.2469	34.4	0.949047	-0.0754489	0.795817	1	GO:0016021(integral to membrane)
LOC_Os01g08300.1	33.4667	30.15	12.5667	23.2333	49.3	33.7667	3.12	2.95	2.89	1.12	3.29	2.04	30.7654	33.5002	28.0307	0.836732	-0.257162	0.886653	1
LOC_Os01g08310.1	30	42	4	4	24	31	2.8	4.1	1.42	0.38	0.62	1.88	21.5474	19.1369	23.9578	1.25192	0.324141	0.517688	1	GO:0016043(cellular component organization),GO:0030154(cell differentiation),GO:0007275(multicellular organismal development),GO:0008152(metabolic process),GO:0009987(cellular process),GO:0003723(RNA binding),GO:0005622(intracellular),GO:0006950(response to stress),GO:0007165(signal transduction),GO:0030234(enzyme regulator activity),GO:0009653(anatomical structure morphogenesis),GO:0008601(prote…
LOC_Os01g08320.1	54.6156	55.9745	16.2906	16.0072	43.371	29.331	5.05	5.44	2.55	1.44	2.29	1.78	33.413	28.1184	38.7076	1.37659	0.461101	0.464923	1	GO:0009719(response to endogenous stimulus),GO:0009058(biosynthetic process),GO:0006139(nucleobase-containing compound metabolic process),GO:0005634(nucleus),GO:0003700(sequence-specific DNA binding transcription factor activity),GO:0006355(regulation of transcription, DNA-dependent)
LOC_Os01g08330.1	4.55	5.83333	4.1	2.11667	4.5	5.83333	0.46	0.61	0.29	0.39	0.36	0.38	4.66294	5.32574	4.00014	0.751096	-0.412931	0.671949	1	GO:0016787(hydrolase activity),GO:0019538(protein metabolic process),GO:0005623(cell),GO:0004190(aspartic-type endopeptidase activity),GO:0006508(proteolysis)
LOC_Os01g08340.1	34	34.3	66.4	17.8	20.2	11.9	3.16	3.35	1.2	5.72	2.54	0.74	28.8504	35.5241	22.1767	0.624273	-0.679752	0.175037	1	GO:0005886(plasma membrane),GO:0005488(binding)
LOC_Os01g08350.1	4.33333	4.66667	1.66667	0.333333	1.33333	0	0.44	0.5	0.11	0.19	0.12	0	1.55799	0.600213	2.51577	4.19147	2.06746	0.321941	1	GO:0005739(mitochondrion),GO:0005488(binding),GO:0005618(cell wall),GO:0016020(membrane),GO:0006950(response to stress),GO:0046933(hydrogen ion transporting ATP synthase activity, rotational mechanism),GO:0046961(proton-transporting ATPase activity, rotational mechanism),GO:0015992(proton transport),GO:0046034(ATP metabolic process),GO:0016469(proton-transporting two-sector ATPase complex)
LOC_Os01g08360.1	0	1	0	0	0	0	0	0.14	0	0	0	0	0.118363	0	0.236727	Inf	Inf	1	1
LOC_Os01g08370.1	137	205	124	77	44	7	12.61	19.8	2.58	10.64	10.74	0.45	89.1898	81.8469	96.5328	1.17943	0.238092	0.933253	1	GO:0007165(signal transduction),GO:0000166(nucleotide binding),GO:0008152(metabolic process),GO:0006950(response to stress),GO:0004871(signal transducer activity),GO:0016787(hydrolase activity),GO:0016020(membrane),GO:0005623(cell),GO:0004872(receptor activity)
LOC_Os01g08380.1	3.66667	3.5	4.16667	3.66667	8.66667	3.83333	0.38	0.39	0.53	0.4	0.58	0.26	4.80151	5.37281	4.2302	0.787336	-0.344949	0.681669	1	GO:0008150(biological_process),GO:0016740(transferase activity),GO:0005575(cellular_component),GO:0008152(metabolic process),GO:0016747(transferase activity, transferring acyl groups other than amino-acyl groups)
LOC_Os01g08400.1	190	200	232	123	130	61	17.47	19.32	7.57	19.87	17.12	3.67	148.531	166.319	130.743	0.7861	-0.347215	0.436566	1	GO:0005515(protein binding),GO:0016043(cellular component organization),GO:0006810(transport),GO:0009987(cellular process),GO:0016020(membrane)
LOC_Os01g08410.1	136.7	201.022	281.5	115.5	244.5	129	12.58	19.42	14.22	24.1	16.08	7.73	178.432	212.256	144.609	0.681293	-0.553653	0.296145	1	GO:0008150(biological_process),GO:0005829(cytosol),GO:0003674(molecular_function)
LOC_Os01g08420.1	317	379	223	112	274	126	29.12	36.57	15.93	19.1	15.6	7.55	216.839	190.887	242.79	1.2719	0.346988	0.707857	1	GO:0009791(post-embryonic development),GO:0009790(embryo development),GO:0003674(molecular_function),GO:0000003(reproduction)
LOC_Os01g08430.1	468.024	794.058	662.006	209.776	366.014	187.001	42.97	76.57	21.27	56.63	29.15	11.19	405.273	405.995	404.551	0.996443	-0.00514106	0.733503	1	GO:0008150(biological_process),GO:0003676(nucleic acid binding)
LOC_Os01g08440.1	561.982	2035.04	1405.62	141.548	845.628	735.333	51.59	196.17	49.09	120.19	19.69	43.9	856.671	872.369	840.972	0.96401	-0.0528805	0.700727	1	GO:0016740(transferase activity),GO:0009536(plastid),GO:0008152(metabolic process),GO:0016758(transferase activity, transferring hexosyl groups)
LOC_Os01g08450.1	289.917	402.167	591	178.333	180.417	93.6167	26.63	38.81	10.5	50.56	24.79	5.62	269.088	320.212	217.963	0.680683	-0.554945	0.199008	1	GO:0005886(plasma membrane),GO:0006810(transport),GO:0008150(biological_process),GO:0005794(Golgi apparatus),GO:0016020(membrane),GO:0009987(cellular process),GO:0000166(nucleotide binding),GO:0005773(vacuole),GO:0003924(GTPase activity),GO:0005525(GTP binding),GO:0007264(small GTPase mediated signal transduction),GO:0005634(nucleus),GO:0005737(cytoplasm),GO:0005622(intracellular)
LOC_Os01g08460.1	148	933	227.5	46	430	560	13.62	89.96	24.98	19.49	6.45	33.44	372.22	378.434	366.006	0.967159	-0.0481755	0.945026	1	GO:0000003(reproduction),GO:0016020(membrane),GO:0009791(post-embryonic development),GO:0009790(embryo development)
LOC_Os01g08464.1	0	1	1	1	0	0	0	0.14	0	0.13	0.21	0	0.535074	0.833421	0.236727	0.284042	-1.81582	0.67512	1
LOC_Os01g08510.1	64	55	44	38	367	189	5.92	5.35	21.32	3.8	5.34	11.31	124.88	129.819	119.941	0.923909	-0.114177	0.92672	1	GO:0016020(membrane),GO:0003677(DNA binding),GO:0009536(plastid),GO:0009579(thylakoid)
LOC_Os01g08520.1	8	5	3	3	6.5	2	0.78	0.53	0.41	0.3	0.49	0.15	4.29361	3.51982	5.06739	1.43967	0.525739	0.670417	1	GO:0003674(molecular_function)
LOC_Os01g08540.1	45	29	9	14	51	20	4.17	2.84	2.99	0.81	2.01	1.22	25.9547	20.363	31.5465	1.54921	0.63153	0.338279	1	GO:0016787(hydrolase activity),GO:0006139(nucleobase-containing compound metabolic process),GO:0009056(catabolic process),GO:0003677(DNA binding),GO:0000166(nucleotide binding),GO:0006950(response to stress),GO:0009628(response to abiotic stimulus),GO:0007049(cell cycle),GO:0006259(DNA metabolic process),GO:0016043(cellular component organization),GO:0005634(nucleus),GO:0005524(ATP binding),GO:00…
LOC_Os01g08550.1	26	22	21.5	7	16	12	2.43	2.17	0.96	1.88	1.04	0.75	16.3184	16.4529	16.1839	0.98365	-0.0237834	0.792577	1	GO:0008152(metabolic process),GO:0003824(catalytic activity),GO:0008150(biological_process)
LOC_Os01g08560.1	471.667	792.167	789	219.833	431.833	235.667	43.3	76.39	25.09	67.48	30.55	14.09	447.842	474.421	421.263	0.887951	-0.171447	0.546717	1	GO:0005886(plasma membrane),GO:0005829(cytosol),GO:0005618(cell wall),GO:0005575(cellular_component),GO:0000166(nucleotide binding),GO:0005634(nucleus),GO:0000902(cell morphogenesis),GO:0005524(ATP binding)
LOC_Os01g08560.2	466.667	789.167	782	217.833	429.833	234.667	42.85	76.1	24.97	66.89	30.27	14.03	444.725	470.744	418.705	0.889453	-0.16901	0.548206	1	GO:0005634(nucleus),GO:0005575(cellular_component),GO:0005618(cell wall),GO:0005829(cytosol),GO:0005886(plasma membrane),GO:0000166(nucleotide binding),GO:0000902(cell morphogenesis),GO:0005524(ATP binding)
LOC_Os01g08580.1	94	96	92.5	43.5	101	66	8.67	9.3	5.89	7.95	6.1	3.97	78.9771	85.0213	72.9329	0.85782	-0.221254	0.663243	1	GO:0005575(cellular_component),GO:0008150(biological_process),GO:0003674(molecular_function)
LOC_Os01g08590.1	1	1.5	2	1	0.5	1	0.14	0.19	0.06	0.21	0.21	0.09	1.31636	1.64331	0.98941	0.602084	-0.731963	0.618189	1
LOC_Os01g08600.1	36.5	22	79	39.5	85	54.5	3.39	2.17	4.96	6.8	5.55	3.28	54.5421	73.0789	36.0053	0.492691	-1.02125	0.113258	1
LOC_Os01g08630.1	0	1	0	0	0	0	0	0.14	0	0	0	0	0.118363	0	0.236727	Inf	Inf	1	1
LOC_Os01g08650.1	14.5	8.83333	5	4.33333	8.33333	7.83333	1.38	0.9	0.51	0.47	0.67	0.5	7.93733	7.71204	8.16262	1.05843	0.0819204	0.945241	1
LOC_Os01g08650.2	13	8.33333	3.5	3.33333	4.83333	5.33333	1.24	0.85	0.31	0.34	0.53	0.35	5.99968	5.34927	6.65009	1.24318	0.31403	0.802309	1
LOC_Os01g08660.1	309.5	360.5	273.5	127	265.5	169.5	28.43	34.79	15.43	23.42	17.68	10.14	235.648	236.623	234.673	0.991761	-0.011935	0.880091	1	GO:0005215(transporter activity),GO:0006810(transport),GO:0009987(cellular process),GO:0005783(endoplasmic reticulum),GO:0016020(membrane)
LOC_Os01g08670.1	0.522222	1.00149	2	0.257353	2	0.333333	0.09	0.14	0.15	0.21	0.11	0.05	0.798395	0.600213	0.996577	1.66037	0.731508	1	1	GO:0005886(plasma membrane),GO:0003674(molecular_function),GO:0008150(biological_process)
LOC_Os01g08680.1	39.5	29.1667	32.3333	12	31.5	12.8333	3.67	2.86	1.86	2.81	1.73	0.8	24.0912	22.6303	25.5522	1.12911	0.175188	0.978601	1	GO:0005515(protein binding),GO:0003677(DNA binding),GO:0006139(nucleobase-containing compound metabolic process),GO:0003700(sequence-specific DNA binding transcription factor activity),GO:0009058(biosynthetic process)
LOC_Os01g08680.2	38.5	28.1667	31.3333	12	30.5	12.8333	3.58	2.76	1.8	2.72	1.73	0.8	23.5649	22.3302	24.7995	1.11058	0.151312	0.978139	1	GO:0003700(sequence-specific DNA binding transcription factor activity),GO:0003677(DNA binding),GO:0009058(biosynthetic process),GO:0006139(nucleobase-containing compound metabolic process),GO:0005515(protein binding)
LOC_Os01g08690.1	32	35	54	7	26	17	2.98	3.42	1.54	4.66	1.04	1.04	25.9689	28.6052	23.3327	0.815679	-0.293927	0.40119	1	GO:0008150(biological_process),GO:0005515(protein binding),GO:0003674(molecular_function)
LOC_Os01g08700.1	2449.05	1574.1	266.876	852.648	2258.63	974.117	224.66	151.75	131.08	22.85	118.28	58.15	1310.71	1031.57	1589.84	1.54119	0.624041	0.313661	1	GO:0009628(response to abiotic stimulus),GO:0009791(post-embryonic development),GO:0000003(reproduction),GO:0005515(protein binding),GO:0009908(flower development),GO:0008150(biological_process),GO:0006950(response to stress),GO:0006139(nucleobase-containing compound metabolic process),GO:0009058(biosynthetic process),GO:0005654(nucleoplasm),GO:0005634(nucleus)
LOC_Os01g08700.2	2442.3	1565.27	266.21	845.648	2246.13	971.283	224.04	150.9	130.36	22.8	117.31	57.98	1304.32	1026.01	1582.64	1.54252	0.625288	0.310702	1	GO:0008150(biological_process),GO:0005634(nucleus),GO:0005654(nucleoplasm),GO:0009058(biosynthetic process),GO:0006139(nucleobase-containing compound metabolic process),GO:0006950(response to stress),GO:0009628(response to abiotic stimulus),GO:0009908(flower development),GO:0005515(protein binding),GO:0000003(reproduction),GO:0009791(post-embryonic development)
LOC_Os01g08700.3	2411.1	1559.7	266.976	840.298	2222.18	959.167	221.17	150.36	128.97	22.86	116.57	57.26	1292.08	1016.99	1567.17	1.54098	0.623851	0.310649	1	GO:0008150(biological_process),GO:0009058(biosynthetic process),GO:0006139(nucleobase-containing compound metabolic process),GO:0005654(nucleoplasm),GO:0006950(response to stress),GO:0009628(response to abiotic stimulus),GO:0009908(flower development),GO:0005515(protein binding),GO:0000003(reproduction),GO:0009791(post-embryonic development),GO:0005634(nucleus)
LOC_Os01g08700.4	2404.35	1550.87	266.31	833.298	2209.68	956.5	220.56	149.51	128.24	22.81	115.6	57.1	1285.82	1011.43	1560.21	1.54257	0.62534	0.312414	1	GO:0009058(biosynthetic process),GO:0008150(biological_process),GO:0005634(nucleus),GO:0005654(nucleoplasm),GO:0006139(nucleobase-containing compound metabolic process),GO:0006950(response to stress),GO:0009628(response to abiotic stimulus),GO:0009908(flower development),GO:0005515(protein binding),GO:0000003(reproduction),GO:0009791(post-embryonic development)
LOC_Os01g08700.5	2423.71	1550.27	265.043	841.231	2230.55	969.2	222.33	149.45	129.45	22.7	116.7	57.86	1296.28	1022.02	1570.53	1.53669	0.619826	0.315557	1	GO:0009058(biosynthetic process),GO:0006139(nucleobase-containing compound metabolic process),GO:0009628(response to abiotic stimulus),GO:0006950(response to stress),GO:0008150(biological_process),GO:0009908(flower development),GO:0005515(protein binding),GO:0000003(reproduction),GO:0005634(nucleus),GO:0009791(post-embryonic development),GO:0005654(nucleoplasm)
LOC_Os01g08700.6	2445.3	1567.52	267.21	848.398	2254.88	978.45	224.31	151.11	130.86	22.88	117.69	58.41	1308.65	1030.94	1586.36	1.53874	0.621753	0.315267	1	GO:0009908(flower development),GO:0009628(response to abiotic stimulus),GO:0006950(response to stress),GO:0006139(nucleobase-containing compound metabolic process),GO:0009058(biosynthetic process),GO:0005654(nucleoplasm),GO:0005634(nucleus),GO:0005515(protein binding),GO:0008150(biological_process),GO:0000003(reproduction),GO:0009791(post-embryonic development)
LOC_Os01g08700.8	2584.21	1729.27	294.376	894.481	2486.96	1038.28	237.05	166.7	144.33	25.21	124.08	61.98	1406.52	1094.17	1718.87	1.57094	0.65163	0.305227	1	GO:0009628(response to abiotic stimulus),GO:0009791(post-embryonic development),GO:0000003(reproduction),GO:0005515(protein binding),GO:0009908(flower development),GO:0008150(biological_process),GO:0006950(response to stress),GO:0006139(nucleobase-containing compound metabolic process),GO:0009058(biosynthetic process),GO:0005654(nucleoplasm),GO:0005634(nucleus)
LOC_Os01g08710.1	1.73333	2.33333	0	0.5	0.833333	0.5	0.2	0.27	0.08	0	0.14	0.06	1.15228	1.0431	1.26147	1.20935	0.274236	1	1	GO:0003700(sequence-specific DNA binding transcription factor activity),GO:0009536(plastid),GO:0006139(nucleobase-containing compound metabolic process),GO:0009058(biosynthetic process),GO:0043565(sequence-specific DNA binding),GO:0006355(regulation of transcription, DNA-dependent)
LOC_Os01g08710.2	1.73333	2.33333	1	0.5	0.833333	0.5	0.2	0.27	0.08	0.13	0.14	0.06	1.30234	1.3432	1.26147	0.939152	-0.0905687	1	1	GO:0006139(nucleobase-containing compound metabolic process),GO:0003700(sequence-specific DNA binding transcription factor activity),GO:0009536(plastid),GO:0009058(biosynthetic process),GO:0043565(sequence-specific DNA binding),GO:0006355(regulation of transcription, DNA-dependent)
LOC_Os01g08740.1	0	1	0	6	5	1	0	0.14	0.32	0	0.9	0.09	2.58293	3.70967	1.4562	0.392542	-1.34908	0.366706	1
LOC_Os01g08750.1	280.5	508	236.5	117.833	302	146.667	25.77	49.01	17.55	20.26	16.41	8.78	239.678	208.994	270.363	1.29364	0.371434	0.659319	1	GO:0008150(biological_process),GO:0005575(cellular_component)
LOC_Os01g08750.2	280.5	508	235.5	116.833	302	146.667	25.77	49.01	17.55	20.17	16.27	8.78	239.262	208.161	270.363	1.29882	0.377198	0.652027	1	GO:0008150(biological_process),GO:0005575(cellular_component)
LOC_Os01g08750.3	129	174	122	54.3333	123	49.6667	11.88	16.82	7.17	10.47	7.6	2.99	98.5932	90.901	106.285	1.16924	0.225576	0.907801	1	GO:0008150(biological_process),GO:0005575(cellular_component)
LOC_Os01g08760.1	36.5	42	69.5	21	24.5	11.5	3.39	4.1	1.45	5.98	2.98	0.72	32.2153	38.3244	26.1062	0.681189	-0.553873	0.240831	1	GO:0006950(response to stress),GO:0008152(metabolic process),GO:0006629(lipid metabolic process),GO:0009987(cellular process),GO:0009058(biosynthetic process),GO:0016301(kinase activity),GO:0016773(phosphotransferase activity, alcohol group as acceptor)
LOC_Os01g08770.1	100	50	85	53	155	86	9.22	4.87	9.02	7.31	7.42	5.16	87.231	97.6159	76.8462	0.78723	-0.345143	0.600444	1	GO:0005515(protein binding),GO:0008150(biological_process),GO:0005622(intracellular),GO:0000166(nucleotide binding)
LOC_Os01g08780.1	4	17	13	4	0	2	0.41	1.69	0	1.15	0.62	0.15	6.0834	7.0542	5.1126	0.72476	-0.464425	0.407501	1	GO:0008150(biological_process),GO:0005739(mitochondrion),GO:0009987(cellular process),GO:0008152(metabolic process),GO:0016787(hydrolase activity)
LOC_Os01g08800.1	0	0	0	0	2	0	0	0	0.15	0	0	0	0.243895	0	0.487789	Inf	Inf	0.694313	1	GO:0005488(binding),GO:0003824(catalytic activity),GO:0008152(metabolic process),GO:0003674(molecular_function),GO:0019825(oxygen binding),GO:0005623(cell),GO:0005506(iron ion binding),GO:0009055(electron carrier activity),GO:0016705(oxidoreductase activity, acting on paired donors, with incorporation or reduction of molecular oxygen),GO:0020037(heme binding),GO:0055114(oxidation-reduction proces…
LOC_Os01g08810.1	3.2	11.4	5.2	4	4.4	2.64286	0.34	1.15	0.28	0.49	0.62	0.19	4.77944	5.16313	4.39576	0.851374	-0.232135	0.841389	1	GO:0008152(metabolic process),GO:0005623(cell),GO:0005488(binding),GO:0003824(catalytic activity),GO:0003674(molecular_function),GO:0005506(iron ion binding),GO:0009055(electron carrier activity),GO:0016705(oxidoreductase activity, acting on paired donors, with incorporation or reduction of molecular oxygen),GO:0020037(heme binding),GO:0055114(oxidation-reduction process)
LOC_Os01g08814.1	20	48.5	16.1667	7.66667	29.8333	11.3333	1.88	4.72	1.76	1.42	1.13	0.71	19.5167	14.6758	24.3577	1.65972	0.730937	0.416812	1	GO:0003674(molecular_function),GO:0005575(cellular_component),GO:0008150(biological_process),GO:0006412(translation),GO:0005840(ribosome),GO:0003735(structural constituent of ribosome)
LOC_Os01g08814.2	20	46	15.6667	7.66667	28.3333	11.3333	1.88	4.48	1.67	1.38	1.13	0.71	18.9178	14.6758	23.1597	1.57809	0.658177	0.487369	1	GO:0005575(cellular_component),GO:0008150(biological_process),GO:0003674(molecular_function),GO:0006412(translation),GO:0005840(ribosome),GO:0003735(structural constituent of ribosome)
LOC_Os01g08814.3	20	48.5	16.1667	7.66667	29.8333	11.3333	1.88	4.72	1.76	1.42	1.13	0.71	19.5167	14.6758	24.3577	1.65972	0.730937	0.416812	1	GO:0003674(molecular_function),GO:0005575(cellular_component),GO:0008150(biological_process),GO:0006412(translation),GO:0005840(ribosome),GO:0003735(structural constituent of ribosome)
LOC_Os01g08820.1	0	0.166667	0.5	0	0.291667	0.5	0	0.06	0.05	0.09	0	0.06	0.404944	0.809887	0	0	#NAME?	0.182618	1	GO:0005488(binding),GO:0005515(protein binding)
LOC_Os01g08830.1	169.799	166.014	157.07	64.2054	132.632	69.7294	15.62	16.05	7.72	13.47	8.97	4.19	117.459	116.933	117.985	1.00899	0.0129164	0.842405	1	GO:0003674(molecular_function),GO:0005575(cellular_component),GO:0008150(biological_process),GO:0005515(protein binding)
LOC_Os01g08830.2	165.799	163.014	155.07	62.2054	129.632	65.7294	15.25	15.76	7.55	13.3	8.69	3.95	114.341	113.228	115.455	1.01967	0.0281057	0.851849	1	GO:0005575(cellular_component),GO:0003674(molecular_function),GO:0008150(biological_process),GO:0005515(protein binding)
LOC_Os01g08840.1	3.2	1	2	2.2	2	0	0.34	0.14	0.15	0.21	0.37	0	1.60377	1.66684	1.5407	0.924323	-0.11353	0.833597	1
LOC_Os01g08850.1	51	33	30	31	85	37	4.72	3.23	4.96	2.61	4.37	2.24	43.408	44.3978	42.4182	0.955411	-0.0658073	1	1	GO:0008150(biological_process),GO:0009536(plastid),GO:0003674(molecular_function)
LOC_Os01g08860.1	2.6637	1.82398	1.04809	1.01899	1.80819	3.02204	0.29	0.22	0.13	0.13	0.21	0.21	2.0701	2.36276	1.77743	0.752266	-0.410685	0.851221	1	GO:0009628(response to abiotic stimulus),GO:0006950(response to stress)
LOC_Os01g08860.2	2.6637	1.82398	1.04809	1.01899	1.80819	3.02204	0.29	0.22	0.13	0.13	0.21	0.21	2.0701	2.36276	1.77743	0.752266	-0.410685	0.851221	1	GO:0009628(response to abiotic stimulus),GO:0006950(response to stress)
LOC_Os01g08870.1	1	2	1.5	0	0.5	0	0.14	0.24	0.06	0.17	0	0	0.794811	0.600213	0.98941	1.64843	0.721094	1	1
LOC_Os01g08880.1	3	1.5	1	2	2.5	2	0.32	0.19	0.17	0.13	0.35	0.15	2.20381	2.3863	2.02132	0.847054	-0.239475	1	1	GO:0006629(lipid metabolic process),GO:0009056(catabolic process),GO:0005488(binding),GO:0006950(response to stress),GO:0000166(nucleotide binding),GO:0008152(metabolic process),GO:0016787(hydrolase activity),GO:0009987(cellular process),GO:0006139(nucleobase-containing compound metabolic process),GO:0016043(cellular component organization),GO:0006810(transport),GO:0005777(peroxisome)
LOC_Os01g08890.1	86.0429	105	0	0	172.4	0	7.94	10.17	10.03	0	0	0	45.1017	0	90.2035	Inf	Inf	5.15139e-12	5.00483e-09
LOC_Os01g08950.1	9	13	17	5.5	10.5	5.5	0.87	1.3	0.64	1.5	0.83	0.36	9.78461	11.3604	8.20884	0.722585	-0.46876	0.41353	1	GO:0003674(molecular_function),GO:0005783(endoplasmic reticulum),GO:0008150(biological_process)
LOC_Os01g08960.1	46	103	75	28.5	48.5	20.5	4.26	9.97	2.84	6.45	4.02	1.25	48.764	48.6795	48.8485	1.00347	0.0050007	0.792951	1	GO:0008150(biological_process),GO:0005515(protein binding),GO:0003674(molecular_function)
LOC_Os01g08970.1	218.333	269.5	255	106.5	263.5	118.5	20.07	26.02	15.32	21.84	14.83	7.1	190.935	194.256	187.614	0.965809	-0.0501909	0.786763	1	GO:0005634(nucleus),GO:0005654(nucleoplasm),GO:0006139(nucleobase-containing compound metabolic process),GO:0000003(reproduction),GO:0009791(post-embryonic development),GO:0009058(biosynthetic process),GO:0003700(sequence-specific DNA binding transcription factor activity),GO:0005515(protein binding),GO:0003677(DNA binding)
LOC_Os01g08970.2	216.333	267.5	255	105.5	259.5	117.5	19.89	25.83	15.09	21.84	14.7	7.04	189.417	193.213	185.621	0.960707	-0.057832	0.775383	1	GO:0005634(nucleus),GO:0009791(post-embryonic development),GO:0000003(reproduction),GO:0003700(sequence-specific DNA binding transcription factor activity),GO:0005654(nucleoplasm),GO:0006139(nucleobase-containing compound metabolic process),GO:0009058(biosynthetic process),GO:0005515(protein binding),GO:0003677(DNA binding)
LOC_Os01g08980.1	0	0.75	0	0.333333	0	0	0	0.12	0	0	0.12	0	0.118363	0	0.236727	Inf	Inf	1	1
LOC_Os01g08990.1	2	2	1	0	2	0	0.23	0.24	0.15	0.13	0	0	0.902736	0.300106	1.50537	5.01611	2.32657	0.588068	1	GO:0003677(DNA binding),GO:0006139(nucleobase-containing compound metabolic process),GO:0009058(biosynthetic process)
LOC_Os01g09000.1	1510	701	649.5	868	993.5	579.5	138.53	67.61	57.67	55.56	120.41	34.61	886.424	953.659	819.19	0.858996	-0.219276	0.804304	1	GO:0006412(translation),GO:0006139(nucleobase-containing compound metabolic process),GO:0009908(flower development),GO:0003824(catalytic activity),GO:0005829(cytosol),GO:0000166(nucleotide binding),GO:0005524(ATP binding),GO:0016876(ligase activity, forming aminoacyl-tRNA and related compounds),GO:0043039(tRNA aminoacylation),GO:0005737(cytoplasm),GO:0004812(aminoacyl-tRNA ligase activity),GO:000…
LOC_Os01g09010.1	55.5	25	182	159.5	49	27	5.14	2.46	2.87	15.6	22.18	1.64	93.4091	153.714	33.1045	0.215364	-2.21515	0.000725319	0.0513291	GO:0008150(biological_process),GO:0008152(metabolic process),GO:0016740(transferase activity),GO:0005575(cellular_component),GO:0016747(transferase activity, transferring acyl groups other than amino-acyl groups)
LOC_Os01g09020.1	254	265	380	125	204	110	23.34	25.59	11.87	32.52	17.4	6.59	209.186	236.781	181.591	0.766915	-0.38286	0.351496	1	GO:0005622(intracellular),GO:0000166(nucleotide binding),GO:0005515(protein binding)
LOC_Os01g09030.1	23	11	1	13	35	24	2.16	1.11	2.06	0.13	1.87	1.46	18.4328	19.4679	17.3977	0.89366	-0.162202	0.941254	1	GO:0003824(catalytic activity),GO:0008152(metabolic process),GO:0047800(cysteamine dioxygenase activity),GO:0055114(oxidation-reduction process)
LOC_Os01g09080.1	3.75	2.83333	12.5	1.5	2	1.83333	0.39	0.32	0.15	1.11	0.28	0.14	4.13689	5.98757	2.28622	0.381827	-1.38901	0.0694976	1	GO:0006139(nucleobase-containing compound metabolic process),GO:0006950(response to stress),GO:0003700(sequence-specific DNA binding transcription factor activity),GO:0009058(biosynthetic process),GO:0043565(sequence-specific DNA binding),GO:0006355(regulation of transcription, DNA-dependent)
LOC_Os01g09100.1	1	0.25	2.75	2.16667	0.666667	1.25	0.14	0.07	0.07	0.28	0.37	0.1	1.49634	2.47673	0.515956	0.208322	-2.26312	0.125905	1	GO:0005515(protein binding),GO:0006950(response to stress),GO:0009607(response to biotic stimulus),GO:0009719(response to endogenous stimulus),GO:0007165(signal transduction),GO:0009058(biosynthetic process),GO:0006139(nucleobase-containing compound metabolic process),GO:0003700(sequence-specific DNA binding transcription factor activity),GO:0043565(sequence-specific DNA binding),GO:0006355(regul…
LOC_Os01g09120.1	97	57.5	27	36.5	121	76	8.94	5.59	7.05	2.35	5.13	4.56	68.1051	66.5789	69.6314	1.04585	0.0646731	0.778764	1	GO:0016301(kinase activity),GO:0004871(signal transducer activity),GO:0006464(cellular protein modification process),GO:0007165(signal transduction),GO:0005575(cellular_component),GO:0009058(biosynthetic process),GO:0006139(nucleobase-containing compound metabolic process),GO:0005515(protein binding),GO:0006355(regulation of transcription, DNA-dependent)
LOC_Os01g09120.2	101	61.5	26	37.5	120	75	9.31	5.98	6.99	2.27	5.27	4.5	68.8625	66.3023	71.4226	1.07723	0.107322	0.720116	1	GO:0007165(signal transduction),GO:0005575(cellular_component),GO:0006464(cellular protein modification process),GO:0006139(nucleobase-containing compound metabolic process),GO:0009058(biosynthetic process),GO:0004871(signal transducer activity),GO:0005515(protein binding),GO:0016301(kinase activity),GO:0006355(regulation of transcription, DNA-dependent)
LOC_Os01g09140.1	1.04167	0	0	1	0	0.111111	0.14	0	0	0	0.21	0.04	0.402688	0.533314	0.272062	0.510134	-0.971053	1	1
LOC_Os01g09150.1	6.02222	5.5	10.5	30	3	8	0.6	0.58	0.2	0.94	4.23	0.51	13.5816	23.3789	3.78441	0.161873	-2.62706	0.0054071	0.224761
LOC_Os01g09190.1	83	57.5	236.5	349	38	39	7.66	5.59	2.23	20.26	48.46	2.36	161.356	277.133	45.5793	0.164467	-2.60413	0.000156443	0.0160431
LOC_Os01g09200.1	341.5	734.25	770.7	203.75	306.7	138.75	31.37	70.81	17.82	65.92	28.32	8.31	376.358	411.038	341.678	0.831257	-0.266633	0.406318	1	GO:0009987(cellular process),GO:0008152(metabolic process),GO:0005575(cellular_component),GO:0006464(cellular protein modification process),GO:0016301(kinase activity),GO:0004672(protein kinase activity),GO:0005524(ATP binding),GO:0006468(protein phosphorylation),GO:0004674(protein serine/threonine kinase activity)
LOC_Os01g09230.1	7	8	8	6.00735	6	5	0.69	0.82	0.38	0.73	0.9	0.33	6.70563	8.14964	5.26161	0.645625	-0.631232	0.459433	1
LOC_Os01g09246.1	530.503	935.004	513.05	293.674	607.548	241.5	48.7	90.16	35.28	43.9	40.79	14.44	474.104	434.116	514.092	1.18423	0.243946	0.831509	1	GO:0005773(vacuole),GO:0003674(molecular_function),GO:0008150(biological_process)
LOC_Os01g09252.1	129	173	84	39	111.011	61	11.88	16.72	6.47	7.22	5.48	3.67	90.1134	77.1048	103.122	1.33743	0.419458	0.607675	1	GO:0003676(nucleic acid binding),GO:0005488(binding),GO:0005575(cellular_component),GO:0008150(biological_process),GO:0005515(protein binding)
LOC_Os01g09260.1	0	2.5	24.3333	0	0	0	0	0.29	0	2.12	0	0	3.95637	7.20255	0.71018	0.0986012	-3.34225	0.000617615	0.0456308	GO:0003824(catalytic activity),GO:0009056(catabolic process),GO:0009987(cellular process),GO:0008152(metabolic process),GO:0005623(cell),GO:0008762(UDP-N-acetylmuramate dehydrogenase activity),GO:0016491(oxidoreductase activity),GO:0050660(flavin adenine dinucleotide binding),GO:0055114(oxidation-reduction process),GO:0019139(cytokinin dehydrogenase activity),GO:0009690(cytokinin metabolic proces…
LOC_Os01g09270.1	1	1	1	1.5	3	1	0.14	0.14	0.2	0.13	0.28	0.09	1.55849	1.87652	1.24047	0.66105	-0.597168	0.822423	1
LOC_Os01g09280.1	281.5	352.5	146	76.5	280	137	25.86	34.02	16.28	12.52	10.68	8.2	191.649	154.721	228.576	1.47735	0.56301	0.421495	1	GO:0003700(sequence-specific DNA binding transcription factor activity),GO:0009628(response to abiotic stimulus),GO:0003677(DNA binding),GO:0009058(biosynthetic process),GO:0006139(nucleobase-containing compound metabolic process),GO:0009719(response to endogenous stimulus),GO:0008150(biological_process),GO:0006950(response to stress)
LOC_Os01g09300.1	20.5833	158.833	89.1667	5	20.3333	4.66667	1.93	15.36	1.21	7.66	0.76	0.31	40.0778	31.9249	48.2307	1.51075	0.595269	0.899822	1	GO:0003824(catalytic activity),GO:0008152(metabolic process),GO:0005488(binding),GO:0009987(cellular process),GO:0009058(biosynthetic process),GO:0016491(oxidoreductase activity),GO:0016706(oxidoreductase activity, acting on paired donors, with incorporation or reduction of molecular oxygen, 2-oxoglutarate as one donor, and incorporation of one atom each of oxygen into both donors),GO:0055114(oxi…
LOC_Os01g09300.2	18.5833	158.833	88.1667	5	19.3333	4.66667	1.75	15.36	1.15	7.58	0.76	0.31	39.5338	31.6248	47.4427	1.50017	0.585129	0.911254	1	GO:0003824(catalytic activity),GO:0009058(biosynthetic process),GO:0008152(metabolic process),GO:0005488(binding),GO:0009987(cellular process),GO:0016491(oxidoreductase activity),GO:0016706(oxidoreductase activity, acting on paired donors, with incorporation or reduction of molecular oxygen, 2-oxoglutarate as one donor, and incorporation of one atom each of oxygen into both donors),GO:0055114(oxi…
LOC_Os01g09300.3	19.5833	164.333	88.6667	5	19.3333	4.66667	1.84	15.89	1.15	7.62	0.76	0.31	40.4117	31.9249	48.8984	1.53167	0.615104	0.875997	1	GO:0003824(catalytic activity),GO:0008152(metabolic process),GO:0005488(binding),GO:0009987(cellular process),GO:0009058(biosynthetic process),GO:0016491(oxidoreductase activity),GO:0016706(oxidoreductase activity, acting on paired donors, with incorporation or reduction of molecular oxygen, 2-oxoglutarate as one donor, and incorporation of one atom each of oxygen into both donors),GO:0055114(oxi…
LOC_Os01g09305.1	22	83.5	35	10.5	19	13.5	2.06	8.1	1.13	3.03	1.53	0.84	27.0058	23.5071	30.5044	1.29767	0.37592	0.813683	1	GO:0005488(binding),GO:0005575(cellular_component),GO:0009790(embryo development),GO:0000003(reproduction),GO:0009791(post-embryonic development)
LOC_Os01g09310.1	54	223.583	73	20.5	37.5	19.25	5	21.6	2.2	6.28	2.91	1.18	59.8897	42.7932	76.9861	1.79903	0.847216	0.365527	1	GO:0000003(reproduction),GO:0005575(cellular_component),GO:0005488(binding),GO:0009791(post-embryonic development),GO:0009790(embryo development)
LOC_Os01g09320.1	539.875	2406.5	1193.65	162.667	765.019	319.185	49.56	231.97	44.42	102.07	22.62	19.07	755.586	607.877	903.294	1.48598	0.571415	0.723664	1	GO:0016043(cellular component organization),GO:0005515(protein binding),GO:0008152(metabolic process),GO:0005488(binding),GO:0009790(embryo development),GO:0009536(plastid),GO:0009058(biosynthetic process),GO:0009987(cellular process),GO:0006629(lipid metabolic process),GO:0000003(reproduction),GO:0009791(post-embryonic development),GO:0003824(catalytic activity),GO:0016616(oxidoreductase activit…
LOC_Os01g09340.1	70.25	52.75	45.25	21.0833	37.5	11.75	6.49	5.13	2.2	3.91	2.99	0.73	35.8403	30.8218	40.8588	1.32565	0.406698	0.790792	1
LOC_Os01g09350.1	0.333333	1.83333	1.33333	0	1	0	0.08	0.22	0.09	0.16	0	0	0.508727	0.300106	0.717348	2.39031	1.2572	1	1
LOC_Os01g09370.1	150	43.6667	11.8333	35.5	331.917	60	13.8	4.26	19.29	1.05	4.99	3.61	92.7928	53.3875	132.198	2.4762	1.30813	0.0285369	0.638566	GO:0005575(cellular_component),GO:0005488(binding),GO:0008150(biological_process),GO:0005515(protein binding)
LOC_Os01g09384.1	39.5	16.1667	5.83333	7.5	68.75	11.1667	3.67	1.61	4.02	0.54	1.11	0.7	21.5868	11.6747	31.4988	2.69803	1.43191	0.0639685	1	GO:0008150(biological_process),GO:0005488(binding),GO:0005575(cellular_component),GO:0005515(protein binding)
LOC_Os01g09410.1	1	0.5	0	0	1.91667	0.333333	0.14	0.1	0.14	0	0	0.05	0.498289	0	0.996577	Inf	Inf	0.476025	1
LOC_Os01g09420.1	246.11	201.17	174.042	88.75	130.576	51.4722	22.62	19.44	7.61	14.92	12.37	3.1	136.071	125.682	146.459	1.16531	0.220719	0.941439	1
LOC_Os01g09430.1	889	488	498	402	1007	661.333	81.58	47.08	58.46	42.61	55.8	39.49	651.899	700.811	602.987	0.860414	-0.216897	0.792765	1	GO:0008152(metabolic process),GO:0003824(catalytic activity),GO:0005634(nucleus),GO:0016491(oxidoreductase activity),GO:0055114(oxidation-reduction process)
LOC_Os01g09440.1	0.5	1.5	0.333333	0.5	0.5	0.5	0.09	0.19	0.06	0.07	0.14	0.06	1.01625	1.0431	0.98941	0.948532	-0.0762314	1	1
LOC_Os01g09450.1	14.8333	9.5	3	5.83333	27.6667	13	1.41	0.96	1.63	0.3	0.88	0.81	12.0023	10.7274	13.2772	1.2377	0.30766	0.584735	1	GO:0006139(nucleobase-containing compound metabolic process),GO:0003700(sequence-specific DNA binding transcription factor activity),GO:0009719(response to endogenous stimulus),GO:0005634(nucleus),GO:0009058(biosynthetic process),GO:0006355(regulation of transcription, DNA-dependent)
LOC_Os01g09450.2	14.8333	9.5	3	5.83333	27.6667	13	1.41	0.96	1.63	0.3	0.88	0.81	12.0023	10.7274	13.2772	1.2377	0.30766	0.584735	1	GO:0003700(sequence-specific DNA binding transcription factor activity),GO:0006139(nucleobase-containing compound metabolic process),GO:0009058(biosynthetic process),GO:0005634(nucleus),GO:0009719(response to endogenous stimulus),GO:0006355(regulation of transcription, DNA-dependent)
LOC_Os01g09460.1	18.5	23	13	1.5	36	7	1.74	2.26	2.12	1.15	0.28	0.45	13.9653	8.53648	19.3941	2.27191	1.1839	0.259922	1	GO:0005515(protein binding),GO:0016301(kinase activity),GO:0005975(carbohydrate metabolic process),GO:0009987(cellular process),GO:0005773(vacuole),GO:0009056(catabolic process),GO:0008219(cell death),GO:0009536(plastid),GO:0016020(membrane),GO:0005634(nucleus),GO:0005739(mitochondrion),GO:0005488(binding),GO:0019725(cellular homeostasis),GO:0007165(signal transduction),GO:0000166(nucleotide bind…
LOC_Os01g09470.1	0	0	0	0	1	0	0	0	0.09	0	0	0	0.121947	0	0.243895	Inf	Inf	1	1	GO:0008150(biological_process),GO:0005515(protein binding),GO:0005575(cellular_component)
LOC_Os01g09500.1	10	11	6	1	9	3	0.96	1.11	0.55	0.56	0.21	0.21	5.69148	3.8633	7.51966	1.94644	0.960836	0.457689	1	GO:0008150(biological_process),GO:0003674(molecular_function),GO:0005575(cellular_component)
LOC_Os01g09510.1	78.3333	53.5	178.833	85.8333	235.5	125.667	7.23	5.2	13.69	15.33	11.97	7.53	127.69	163.816	91.5632	0.558937	-0.839241	0.171802	1	GO:0009628(response to abiotic stimulus),GO:0009536(plastid),GO:0005634(nucleus),GO:0016020(membrane),GO:0005730(nucleolus),GO:0005829(cytosol),GO:0005198(structural molecule activity),GO:0005886(plasma membrane),GO:0006950(response to stress),GO:0005840(ribosome),GO:0006412(translation),GO:0003735(structural constituent of ribosome),GO:0006414(translational elongation),GO:0005622(intracellular)
LOC_Os01g09510.4	67.3333	45.5	139.833	69.8333	197.5	93.6667	6.22	4.43	11.49	12	9.75	5.62	102.337	127.266	77.4087	0.608242	-0.717283	0.239985	1	GO:0005829(cytosol),GO:0009536(plastid),GO:0005840(ribosome),GO:0005886(plasma membrane),GO:0005198(structural molecule activity),GO:0005730(nucleolus),GO:0006412(translation),GO:0009628(response to abiotic stimulus),GO:0006950(response to stress),GO:0005634(nucleus),GO:0016020(membrane),GO:0003735(structural constituent of ribosome),GO:0006414(translational elongation),GO:0005622(intracellular)
LOC_Os01g09540.1	242.25	68.25	0	114	1364.33	658.667	22.26	6.63	79.19	0	15.87	39.33	405.676	396.744	414.608	1.04503	0.0635427	0.610637	1	GO:0005773(vacuole),GO:0009987(cellular process),GO:0008150(biological_process),GO:0005829(cytosol),GO:0016787(hydrolase activity),GO:0008152(metabolic process),GO:0016020(membrane),GO:0003993(acid phosphatase activity)
LOC_Os01g09550.1	4.7	10.775	4.67619	2.34091	4.89015	2.65	0.48	1.09	0.31	0.44	0.39	0.19	4.64014	4.0965	5.18378	1.26541	0.33961	0.922207	1	GO:0009058(biosynthetic process),GO:0006139(nucleobase-containing compound metabolic process),GO:0007275(multicellular organismal development),GO:0003700(sequence-specific DNA binding transcription factor activity),GO:0003677(DNA binding),GO:0006355(regulation of transcription, DNA-dependent)
LOC_Os01g09550.2	4.7	11.4417	4.67619	2.34091	5.55682	2.65	0.48	1.15	0.35	0.44	0.39	0.19	4.76209	4.0965	5.42767	1.32495	0.40594	0.848758	1	GO:0007275(multicellular organismal development),GO:0003700(sequence-specific DNA binding transcription factor activity),GO:0009058(biosynthetic process),GO:0006139(nucleobase-containing compound metabolic process),GO:0003677(DNA binding),GO:0006355(regulation of transcription, DNA-dependent)
LOC_Os01g09550.3	4.7	10.275	5.17619	2.34091	4.89015	2.65	0.48	1.04	0.31	0.49	0.39	0.19	4.52178	4.0965	4.94705	1.20763	0.272175	1	1	GO:0007275(multicellular organismal development),GO:0006139(nucleobase-containing compound metabolic process),GO:0009058(biosynthetic process),GO:0003700(sequence-specific DNA binding transcription factor activity),GO:0003677(DNA binding),GO:0006355(regulation of transcription, DNA-dependent)
LOC_Os01g09550.4	4.7	9.60833	5.84286	4.34091	4.89015	2.65	0.48	0.97	0.31	0.54	0.67	0.19	5.20514	5.46324	4.94705	0.905516	-0.143189	0.852097	1	GO:0007275(multicellular organismal development),GO:0006139(nucleobase-containing compound metabolic process),GO:0009058(biosynthetic process),GO:0003700(sequence-specific DNA binding transcription factor activity),GO:0003677(DNA binding),GO:0006355(regulation of transcription, DNA-dependent)
LOC_Os01g09560.1	422	794	850	248	507	208	38.75	76.57	29.45	72.7	34.45	12.44	459.906	493.387	426.426	0.864282	-0.210425	0.500811	1	GO:0005773(vacuole),GO:0016020(membrane),GO:0016787(hydrolase activity),GO:0000166(nucleotide binding),GO:0005739(mitochondrion),GO:0019538(protein metabolic process),GO:0006950(response to stress),GO:0009628(response to abiotic stimulus),GO:0009536(plastid),GO:0004222(metalloendopeptidase activity),GO:0006508(proteolysis),GO:0008270(zinc ion binding)
LOC_Os01g09570.1	689.626	1963.14	1805.67	664.264	581.993	432.514	63.29	189.24	33.8	154.39	92.16	25.84	955.606	1116.85	794.364	0.711255	-0.491561	0.328163	1	GO:0016301(kinase activity),GO:0009987(cellular process),GO:0005829(cytosol),GO:0009056(catabolic process),GO:0006091(generation of precursor metabolites and energy),GO:0005975(carbohydrate metabolic process),GO:0005515(protein binding),GO:0003872(6-phosphofructokinase activity),GO:0006096(glycolysis),GO:0005945(6-phosphofructokinase complex)
LOC_Os01g09580.1	0.5	0	0	0	1	0	0.09	0	0.09	0	0	0	0.257978	0	0.515956	Inf	Inf	0.694313	1	GO:0016301(kinase activity),GO:0005634(nucleus),GO:0005730(nucleolus),GO:0005856(cytoskeleton),GO:0009987(cellular process),GO:0008152(metabolic process),GO:0016043(cellular component organization),GO:0006464(cellular protein modification process),GO:0004672(protein kinase activity),GO:0005524(ATP binding),GO:0006468(protein phosphorylation)
LOC_Os01g09580.2	0.5	0	0	0	1	0	0.09	0	0.09	0	0	0	0.257978	0	0.515956	Inf	Inf	0.694313	1	GO:0006464(cellular protein modification process),GO:0016043(cellular component organization),GO:0005730(nucleolus),GO:0009987(cellular process),GO:0008152(metabolic process),GO:0016301(kinase activity),GO:0005856(cytoskeleton),GO:0005634(nucleus),GO:0004672(protein kinase activity),GO:0005524(ATP binding),GO:0006468(protein phosphorylation)
LOC_Os01g09590.1	12.5546	6.84444	17.2714	10.4121	17.3603	5.86667	1.2	0.71	1.04	1.52	1.51	0.38	11.4169	13.4936	9.3401	0.692185	-0.53077	0.427204	1	GO:0005515(protein binding),GO:0007165(signal transduction),GO:0009628(response to abiotic stimulus),GO:0009719(response to endogenous stimulus),GO:0006139(nucleobase-containing compound metabolic process),GO:0009058(biosynthetic process),GO:0003677(DNA binding),GO:0003700(sequence-specific DNA binding transcription factor activity),GO:0008150(biological_process)
LOC_Os01g09620.1	9.08333	8.5	7.25	2.5	18	17.5833	0.88	0.87	1.07	0.66	0.42	1.08	10.923	12.8767	8.9692	0.696542	-0.521717	0.573023	1	GO:0003700(sequence-specific DNA binding transcription factor activity),GO:0005575(cellular_component),GO:0009058(biosynthetic process),GO:0006139(nucleobase-containing compound metabolic process),GO:0003676(nucleic acid binding),GO:0008270(zinc ion binding)
LOC_Os01g09620.2	9.08333	8.5	6.25	2.5	17	15.5833	0.88	0.87	1.02	0.58	0.42	0.96	10.1412	11.5571	8.7253	0.754975	-0.4055	0.67954	1	GO:0003700(sequence-specific DNA binding transcription factor activity),GO:0009058(biosynthetic process),GO:0005575(cellular_component),GO:0006139(nucleobase-containing compound metabolic process),GO:0003676(nucleic acid binding),GO:0008270(zinc ion binding)
LOC_Os01g09640.1	313.5	566.893	710.5	153.5	193.5	125.5	28.8	54.68	11.26	60.77	21.35	7.52	313.353	359.738	266.967	0.742114	-0.430287	0.25515	1	GO:0003676(nucleic acid binding),GO:0006139(nucleobase-containing compound metabolic process),GO:0009058(biosynthetic process),GO:0003677(DNA binding),GO:0003700(sequence-specific DNA binding transcription factor activity)
LOC_Os01g09650.1	0	0.333333	5.5	5	1	0	0	0.08	0.09	0.51	0.76	0	2.35555	4.46721	0.243895	0.0545966	-4.19504	0.00758172	0.28112
LOC_Os01g09660.1	0	1	0	0	3.5	3	0	0.14	0.23	0	0	0.21	1.37082	1.52934	1.2123	0.792696	-0.33516	1	1	GO:0005488(binding),GO:0006810(transport),GO:0046872(metal ion binding),GO:0030001(metal ion transport)
LOC_Os01g09665.1	15.1042	10.1565	4.26145	3.94865	1.73552	4.10813	1.43	1.03	0.13	0.41	0.62	0.27	6.15439	5.37281	6.93598	1.29094	0.368424	0.805245	1
LOC_Os01g09670.1	6.57357	6.70684	4.00292	8.23228	3.96526	12.4782	0.65	0.69	0.26	0.38	1.21	0.77	8.06071	11.5843	4.5371	0.391659	-1.35233	0.195567	1	GO:0030154(cell differentiation),GO:0003674(molecular_function)
LOC_Os01g09700.1	0	0	1	0	0.333333	1	0	0	0.05	0.13	0	0.09	0.404944	0.809887	0	0	#NAME?	0.182618	1	GO:0009987(cellular process),GO:0003824(catalytic activity),GO:0005515(protein binding),GO:0005575(cellular_component),GO:0009058(biosynthetic process),GO:0016740(transferase activity),GO:0030170(pyridoxal phosphate binding),GO:0016829(lyase activity),GO:0006520(cellular amino acid metabolic process),GO:0016769(transferase activity, transferring nitrogenous groups)
LOC_Os01g09720.1	1.35186	0.60498	0.483047	0.575145	1.35234	1.34349	0.17	0.11	0.11	0.08	0.15	0.11	0.897889	1.0431	0.752683	0.721586	-0.470757	1	1	GO:0003677(DNA binding),GO:0003700(sequence-specific DNA binding transcription factor activity),GO:0009058(biosynthetic process),GO:0006139(nucleobase-containing compound metabolic process),GO:0008270(zinc ion binding),GO:0006355(regulation of transcription, DNA-dependent)
LOC_Os01g09730.1	9.75	11.5	10	4	12	7.5	0.94	1.16	0.73	0.9	0.62	0.48	8.85032	9.21257	8.48807	0.921358	-0.118167	0.852254	1	GO:0008150(biological_process),GO:0003674(molecular_function)
LOC_Os01g09730.2	0.75	0	0	1	0.5	0.5	0.11	0	0.06	0	0.21	0.06	0.779526	1.0431	0.515956	0.494639	-1.01555	0.739672	1	GO:0008150(biological_process),GO:0003674(molecular_function)
LOC_Os01g09740.1	47	57.5	37	17	40.5	20	4.36	5.59	2.38	3.21	2.43	1.22	33.4413	30.3659	36.5167	1.20256	0.266105	0.854913	1	GO:0003674(molecular_function),GO:0008150(biological_process)
LOC_Os01g09750.1	56.5	37	19.5357	41	131	68	5.23	3.61	7.63	1.71	5.75	4.09	59.3749	62.5331	56.2166	0.898989	-0.153625	0.981848	1	GO:0006139(nucleobase-containing compound metabolic process),GO:0016740(transferase activity),GO:0003723(RNA binding),GO:0008168(methyltransferase activity),GO:0031167(rRNA methylation),GO:0008173(RNA methyltransferase activity),GO:0006396(RNA processing),GO:0008276(protein methyltransferase activity),GO:0006479(protein methylation),GO:0005737(cytoplasm),GO:0001510(RNA methylation),GO:0009452(RNA…
LOC_Os01g09750.2	38.5	31	18.5357	27	99	51	3.58	3.04	5.77	1.63	3.81	3.07	44.0974	46.1003	42.0945	0.913106	-0.131146	0.986288	1	GO:0016740(transferase activity),GO:0006139(nucleobase-containing compound metabolic process),GO:0003723(RNA binding),GO:0008168(methyltransferase activity),GO:0031167(rRNA methylation),GO:0008173(RNA methyltransferase activity),GO:0006396(RNA processing),GO:0008276(protein methyltransferase activity),GO:0006479(protein methylation),GO:0005737(cytoplasm),GO:0001510(RNA methylation),GO:0009452(RNA…
LOC_Os01g09760.1	171	193.667	127.333	50	131	40	15.73	18.71	7.63	10.93	7	2.42	104.784	85.1705	124.398	1.46057	0.546535	0.588358	1	GO:0005515(protein binding),GO:0003677(DNA binding),GO:0008150(biological_process)
LOC_Os01g09770.1	78	123	141	47	89	32	7.2	11.9	5.19	12.1	6.59	1.94	77.8693	83.6938	72.0448	0.860815	-0.216226	0.494009	1	GO:0005739(mitochondrion),GO:0008150(biological_process)
LOC_Os01g09790.1	1	0	1	2	4	1	0.14	0	0.26	0.13	0.35	0.09	1.56208	1.87652	1.24764	0.66487	-0.588855	0.822451	1	GO:0005515(protein binding)
LOC_Os01g09800.1	487	441	450	325	149.5	96	44.71	42.55	8.7	38.51	45.13	5.76	315.394	357.314	273.475	0.765362	-0.385785	0.439856	1	GO:0006139(nucleobase-containing compound metabolic process),GO:0006950(response to stress),GO:0009607(response to biotic stimulus),GO:0005634(nucleus),GO:0007165(signal transduction),GO:0008219(cell death),GO:0009628(response to abiotic stimulus),GO:0005737(cytoplasm),GO:0009058(biosynthetic process),GO:0005515(protein binding),GO:0009719(response to endogenous stimulus)
LOC_Os01g09810.1	0	2.5	1	0	1.5	1.5	0	0.29	0.12	0.13	0	0.12	1.25882	1.31967	1.19797	0.907781	-0.139585	1	1	GO:0009536(plastid),GO:0008150(biological_process),GO:0003674(molecular_function)
LOC_Os01g09830.1	5	2	17	2.5	32	17	0.5	0.24	1.89	1.5	0.42	1.04	12.5032	15.368	9.63839	0.627171	-0.673069	0.344934	1	GO:0019725(cellular homeostasis),GO:0003824(catalytic activity),GO:0003674(molecular_function),GO:0008152(metabolic process)
LOC_Os01g09850.1	13.2949	23.2308	21.0621	10.0722	15.4151	8.28024	1.27	2.29	0.92	1.84	1.47	0.52	14.1768	15.7136	12.6399	0.804393	-0.314027	0.547737	1	GO:0005622(intracellular),GO:0003700(sequence-specific DNA binding transcription factor activity),GO:0003676(nucleic acid binding),GO:0005488(binding),GO:0006139(nucleobase-containing compound metabolic process),GO:0009058(biosynthetic process)
LOC_Os01g09850.2	12.2949	21.7308	20.0621	10.0722	13.9151	8.28024	1.17	2.14	0.84	1.76	1.47	0.52	13.6504	15.4135	11.8873	0.771222	-0.374781	0.532181	1	GO:0003676(nucleic acid binding),GO:0003700(sequence-specific DNA binding transcription factor activity),GO:0009058(biosynthetic process),GO:0006139(nucleobase-containing compound metabolic process),GO:0005488(binding),GO:0005622(intracellular)
LOC_Os01g09850.3	13.2949	20.7308	17.5621	8.07222	15.4151	7.78024	1.27	2.05	0.92	1.54	1.19	0.49	12.9566	13.7467	12.1665	0.885049	-0.176171	0.681418	1	GO:0003676(nucleic acid binding),GO:0003700(sequence-specific DNA binding transcription factor activity),GO:0005622(intracellular),GO:0005488(binding),GO:0006139(nucleobase-containing compound metabolic process),GO:0009058(biosynthetic process)
LOC_Os01g09870.1	1	0	1	0	0	0	0.14	0	0	0.13	0	0	0.286084	0.300106	0.272062	0.906551	-0.14154	1	1	GO:0003674(molecular_function),GO:0008150(biological_process),GO:0005575(cellular_component)
LOC_Os01g09880.1	0	0	0	1	0	1	0	0	0	0	0.21	0.09	0.521548	1.0431	0	0	#NAME?	0.192571	1	GO:0008150(biological_process),GO:0003674(molecular_function),GO:0005886(plasma membrane),GO:0005575(cellular_component)
LOC_Os01g09890.1	162	201	226	110	247	168	14.9	19.42	14.36	19.36	15.32	10.05	182.015	212.132	151.898	0.716055	-0.481858	0.410841	1	GO:0006412(translation),GO:0005575(cellular_component),GO:0008135(translation factor activity, nucleic acid binding),GO:0003743(translation initiation factor activity),GO:0006413(translational initiation)
LOC_Os01g09900.1	1	1.95	4.3	1.6	2.98333	1	0.14	0.24	0.2	0.41	0.29	0.09	2.12702	2.77684	1.4772	0.531972	-0.910578	0.358191	1	GO:0005634(nucleus),GO:0008150(biological_process),GO:0003700(sequence-specific DNA binding transcription factor activity),GO:0006139(nucleobase-containing compound metabolic process),GO:0009058(biosynthetic process),GO:0003677(DNA binding),GO:0030528(transcription regulator activity),GO:0006355(regulation of transcription, DNA-dependent)
LOC_Os01g09930.1	10	11.1167	11.9667	4.6	13.65	4.33333	0.96	1.12	0.82	1.07	0.71	0.29	8.52305	8.30697	8.73913	1.05202	0.0731676	0.901108	1	GO:0006139(nucleobase-containing compound metabolic process),GO:0003677(DNA binding),GO:0005634(nucleus),GO:0008150(biological_process),GO:0009058(biosynthetic process),GO:0003700(sequence-specific DNA binding transcription factor activity),GO:0030528(transcription regulator activity),GO:0006355(regulation of transcription, DNA-dependent)
LOC_Os01g09940.1	0	0.2	0.8	0.6	0.733333	0	0	0.07	0.07	0.11	0.15	0	0.538658	0.833421	0.243895	0.292643	-1.77279	0.675434	1
LOC_Os01g09990.1	2.5	2.66014	57.4667	9.1	3.31667	1.83333	0.28	0.3	0.22	4.95	1.33	0.14	12.5918	22.9255	2.25805	0.0984953	-3.3438	4.83493e-05	0.00610048	GO:0005634(nucleus),GO:0008150(biological_process),GO:0003677(DNA binding),GO:0003700(sequence-specific DNA binding transcription factor activity),GO:0006139(nucleobase-containing compound metabolic process),GO:0009058(biosynthetic process),GO:0030528(transcription regulator activity),GO:0006355(regulation of transcription, DNA-dependent)
LOC_Os01g09990.2	2.5	3.16014	56.4667	9.1	3.81667	1.83333	0.28	0.35	0.25	4.87	1.33	0.14	12.5636	22.6253	2.50194	0.110581	-3.17682	7.60044e-05	0.00884336	GO:0005634(nucleus),GO:0008150(biological_process),GO:0009058(biosynthetic process),GO:0006139(nucleobase-containing compound metabolic process),GO:0003700(sequence-specific DNA binding transcription factor activity),GO:0003677(DNA binding),GO:0030528(transcription regulator activity),GO:0006355(regulation of transcription, DNA-dependent)
LOC_Os01g10000.1	0.533333	0	0.5	0.166667	0.666667	0.5	0.09	0	0.07	0.09	0.09	0.06	0.662922	0.809887	0.515956	0.637071	-0.650473	0.734218	1
LOC_Os01g10010.1	23.5	48	64.3333	22	34.6667	18.1667	2.2	4.67	2.04	5.54	3.12	1.11	33.2722	40.1158	26.4287	0.65881	-0.602066	0.256626	1	GO:0009987(cellular process),GO:0006810(transport),GO:0003674(molecular_function),GO:0005783(endoplasmic reticulum),GO:0005515(protein binding)
LOC_Os01g10010.2	3.5	17	21.3333	6	13.6667	6.16667	0.37	1.69	0.82	1.87	0.9	0.4	10.544	12.5608	8.52712	0.678868	-0.558798	0.353866	1	GO:0003674(molecular_function),GO:0009987(cellular process),GO:0006810(transport),GO:0005515(protein binding),GO:0005783(endoplasmic reticulum)
LOC_Os01g10020.1	26	31	53	28	29	18	2.43	3.04	1.71	4.57	3.95	1.1	30.7498	40.0145	21.4851	0.536932	-0.897188	0.154743	1	GO:0008152(metabolic process),GO:0016787(hydrolase activity),GO:0005773(vacuole),GO:0006139(nucleobase-containing compound metabolic process),GO:0003824(catalytic activity),GO:0008484(sulfuric ester hydrolase activity)
LOC_Os01g10030.1	4.58276	14.6646	4.7807	1.04091	7.03389	5.10452	0.47	1.46	0.44	0.45	0.21	0.33	5.60061	4.58275	6.61847	1.44421	0.530284	0.671783	1
LOC_Os01g10040.1	11.5	30.3333	23.1667	6	10.1667	3.5	1.1	2.97	0.62	2.02	0.9	0.24	12.4735	12.1415	12.8055	1.05469	0.0768207	0.75396	1	GO:0006629(lipid metabolic process),GO:0005623(cell),GO:0008152(metabolic process),GO:0019825(oxygen binding),GO:0009908(flower development),GO:0007275(multicellular organismal development),GO:0003824(catalytic activity),GO:0009058(biosynthetic process),GO:0005506(iron ion binding),GO:0009055(electron carrier activity),GO:0016705(oxidoreductase activity, acting on paired donors, with incorporatio…
LOC_Os01g10040.2	21.7649	47.5266	36.4738	10.0245	25.9718	8.95864	2.04	4.63	1.54	3.16	1.46	0.56	22.2072	20.725	23.6895	1.14304	0.192875	0.933308	1	GO:0009908(flower development),GO:0009058(biosynthetic process),GO:0003824(catalytic activity),GO:0006629(lipid metabolic process),GO:0008152(metabolic process),GO:0019825(oxygen binding),GO:0005623(cell),GO:0007275(multicellular organismal development),GO:0005506(iron ion binding),GO:0009055(electron carrier activity),GO:0016705(oxidoreductase activity, acting on paired donors, with incorporatio…
LOC_Os01g10070.1	9	13	1	6	11	9	0.87	1.3	0.67	0.13	0.9	0.57	8.14843	8.08802	8.20884	1.01494	0.0213917	0.836753	1
LOC_Os01g10080.2	115	205	111	48	94	67	10.59	19.8	5.48	9.53	6.72	4.03	97.9042	93.0662	102.742	1.10397	0.142699	0.949935	1	GO:0005623(cell),GO:0003674(molecular_function),GO:0008150(biological_process)
LOC_Os01g10090.1	7	0	2	4	4.5	4	0.69	0	0.29	0.21	0.62	0.27	3.94825	4.77259	3.1239	0.65455	-0.611424	0.614117	1	GO:0008150(biological_process)
LOC_Os01g10100.1	9	28.5	13	4	17.5	10	0.87	2.79	1.04	1.15	0.62	0.63	12.4181	11.1325	13.7037	1.23097	0.299798	0.855726	1	GO:0016787(hydrolase activity),GO:0006629(lipid metabolic process),GO:0009987(cellular process)
LOC_Os01g10100.2	10	25.5	14	5	17.5	11	0.96	2.51	1.04	1.24	0.76	0.69	12.8706	12.4757	13.2656	1.06332	0.0885761	1	1	GO:0009987(cellular process),GO:0016787(hydrolase activity),GO:0006629(lipid metabolic process)
LOC_Os01g10110.1	3.23571	6.00238	18.0435	0.6	0.0384615	1	0.34	0.63	0.03	1.59	0.15	0.09	4.34078	6.44501	2.23655	0.34702	-1.52691	0.0400004	0.777637	GO:0003824(catalytic activity),GO:0009987(cellular process),GO:0009056(catabolic process),GO:0008152(metabolic process),GO:0005773(vacuole),GO:0008762(UDP-N-acetylmuramate dehydrogenase activity),GO:0016491(oxidoreductase activity),GO:0050660(flavin adenine dinucleotide binding),GO:0055114(oxidation-reduction process),GO:0019139(cytokinin dehydrogenase activity),GO:0009690(cytokinin metabolic pro…
LOC_Os01g10130.1	16.3333	31.3333	9	6	5	0	1.54	3.07	0.32	0.81	0.9	0	9.40592	5.90084	12.911	2.18799	1.12961	0.316656	1	GO:0005575(cellular_component),GO:0040029(regulation of gene expression, epigenetic),GO:0009987(cellular process),GO:0016740(transferase activity),GO:0003968(RNA-directed RNA polymerase activity)
LOC_Os01g10140.2	1.83333	4.33333	3	1	4	3	0.21	0.47	0.26	0.3	0.21	0.21	2.71479	2.96298	2.46661	0.832476	-0.264519	0.655284	1	GO:0016740(transferase activity),GO:0005575(cellular_component),GO:0009987(cellular process),GO:0040029(regulation of gene expression, epigenetic),GO:0003968(RNA-directed RNA polymerase activity)
LOC_Os01g10140.3	1.83333	3.33333	1	0	1	1	0.21	0.37	0.09	0.13	0	0.09	1.15404	0.809887	1.4982	1.84988	0.887435	0.799765	1	GO:0040029(regulation of gene expression, epigenetic),GO:0016740(transferase activity),GO:0005575(cellular_component),GO:0009987(cellular process),GO:0003968(RNA-directed RNA polymerase activity)
LOC_Os01g10150.1	363.3	424.75	232.643	149.1	486.833	185.6	33.37	40.98	28.28	19.93	20.74	11.1	281.176	244.208	318.144	1.30276	0.381569	0.59781	1	GO:0006464(cellular protein modification process),GO:0016301(kinase activity),GO:0000166(nucleotide binding),GO:0009987(cellular process),GO:0008152(metabolic process),GO:0004672(protein kinase activity),GO:0005524(ATP binding),GO:0006468(protein phosphorylation)
LOC_Os01g10150.2	313.3	374.75	202.643	141.1	451.833	175.6	28.78	36.16	26.25	17.36	19.63	10.51	255.004	225.84	284.168	1.25827	0.331441	0.630294	1	GO:0016301(kinase activity),GO:0000166(nucleotide binding),GO:0009987(cellular process),GO:0008152(metabolic process),GO:0006464(cellular protein modification process),GO:0004672(protein kinase activity),GO:0005524(ATP binding),GO:0006468(protein phosphorylation)
LOC_Os01g10195.1	0	1	0	0	3	1	0	0.14	0.2	0	0	0.09	0.739096	0.509781	0.96841	1.89966	0.925741	0.739615	1
LOC_Os01g10210.1	113	884.75	404.5	46	281.5	160.45	10.41	85.31	16.36	34.62	6.45	9.6	268.332	227.64	309.024	1.35751	0.440964	0.769786	1	GO:0003674(molecular_function),GO:0008150(biological_process),GO:0005575(cellular_component)
LOC_Os01g10230.1	0	0	2	0	0	0	0	0	0	0.21	0	0	0.300106	0.600213	0	0	#NAME?	0.182618	1	GO:0005575(cellular_component),GO:0003674(molecular_function),GO:0008150(biological_process)
LOC_Os01g10250.1	35.3333	184	187.333	12.5	19.3333	14.6667	3.29	17.78	1.15	16.06	1.8	0.9	64.2068	70.6997	57.7139	0.816324	-0.292786	0.254611	1	GO:0016787(hydrolase activity),GO:0008152(metabolic process)
LOC_Os01g10250.2	35.8333	190.5	185.333	12	19.3333	13.6667	3.33	18.41	1.15	15.88	1.73	0.85	64.3497	69.0564	59.643	0.863686	-0.211421	0.297841	1	GO:0016787(hydrolase activity),GO:0008152(metabolic process)
LOC_Os01g10250.3	35.8333	199.5	194.333	13.5	20.3333	15.6667	3.33	19.27	1.21	16.65	1.94	0.96	67.9305	73.8435	62.0175	0.83985	-0.251797	0.279771	1	GO:0016787(hydrolase activity),GO:0008152(metabolic process)
LOC_Os01g10260.1	2.5	22	13	2	0.5	0	0.28	2.17	0.06	1.15	0.35	0	5.61804	4.96801	6.26807	1.26169	0.335352	0.873237	1	GO:0003674(molecular_function),GO:0008150(biological_process)
LOC_Os01g10270.1	0.333333	1.83333	0	0	0	0	0.08	0.22	0	0	0	0	0.236727	0	0.473454	Inf	Inf	0.694313	1
LOC_Os01g10280.1	46.2778	42	18.8667	26.9167	101.417	60.5	4.29	4.1	5.91	1.66	3.8	3.64	49.1444	51.1982	47.0907	0.919773	-0.120649	0.962548	1	GO:0009058(biosynthetic process),GO:0000166(nucleotide binding),GO:0003824(catalytic activity),GO:0007275(multicellular organismal development),GO:0006139(nucleobase-containing compound metabolic process),GO:0009536(plastid),GO:0008152(metabolic process),GO:0034023(5-(carboxyamino)imidazole ribonucleotide mutase activity),GO:0006189('de novo' IMP biosynthetic process),GO:0005524(ATP binding),GO:0…
LOC_Os01g10280.2	44.9444	41	17.0333	22.75	91.0833	50.8333	4.17	4	5.31	1.5	3.22	3.06	43.7549	43.3669	44.143	1.0179	0.0255903	0.810909	1	GO:0007275(multicellular organismal development),GO:0008152(metabolic process),GO:0000166(nucleotide binding),GO:0003824(catalytic activity),GO:0009058(biosynthetic process),GO:0006139(nucleobase-containing compound metabolic process),GO:0009536(plastid),GO:0034023(5-(carboxyamino)imidazole ribonucleotide mutase activity),GO:0006189('de novo' IMP biosynthetic process),GO:0005524(ATP binding),GO:0…
LOC_Os01g10280.3	45.7778	42	19.2	26.9167	103.75	60.3333	4.24	4.1	6.05	1.68	3.8	3.63	49.2554	50.6884	47.8224	0.943459	-0.0839687	0.925593	1	GO:0009536(plastid),GO:0003824(catalytic activity),GO:0006139(nucleobase-containing compound metabolic process),GO:0009058(biosynthetic process),GO:0000166(nucleotide binding),GO:0008152(metabolic process),GO:0007275(multicellular organismal development),GO:0034023(5-(carboxyamino)imidazole ribonucleotide mutase activity),GO:0006189('de novo' IMP biosynthetic process),GO:0005524(ATP binding),GO:0…
LOC_Os01g10280.4	44.4444	42	18.7	26.4167	101.75	57.3333	4.12	4.1	5.93	1.64	3.73	3.45	47.7081	48.6257	46.7905	0.962258	-0.0555046	0.8985	1	GO:0007275(multicellular organismal development),GO:0008152(metabolic process),GO:0000166(nucleotide binding),GO:0003824(catalytic activity),GO:0009058(biosynthetic process),GO:0006139(nucleobase-containing compound metabolic process),GO:0009536(plastid),GO:0034023(5-(carboxyamino)imidazole ribonucleotide mutase activity),GO:0006189('de novo' IMP biosynthetic process),GO:0005524(ATP binding),GO:0…
LOC_Os01g10290.1	115.167	133.167	118.5	43.1667	78.3333	49.3333	10.61	12.88	4.57	10.17	6.05	2.97	82.71	83.6244	81.7955	0.978129	-0.0319029	0.761794	1	GO:0005829(cytosol),GO:0003674(molecular_function),GO:0009056(catabolic process),GO:0009987(cellular process)
LOC_Os01g10290.2	116.167	136.167	122.5	43.5	81.8333	50.3333	10.7	13.17	4.78	10.51	6.1	3.03	84.8107	85.868	83.7533	0.975374	-0.0359733	0.753599	1	GO:0009987(cellular process),GO:0003674(molecular_function),GO:0005829(cytosol),GO:0009056(catabolic process)
LOC_Os01g10300.1	34.9167	32.6667	19.5833	15	110.417	57.5	3.25	3.2	6.44	1.72	2.15	3.46	43.8658	43.5691	44.1625	1.01362	0.0195163	0.852236	1
LOC_Os01g10320.1	15.7833	40.25	10.0333	9.83333	30.1667	12.5333	1.49	3.93	1.78	0.9	1.43	0.78	18.0501	14.9614	21.1389	1.4129	0.498658	0.492961	1	GO:0008150(biological_process),GO:0007275(multicellular organismal development),GO:0009653(anatomical structure morphogenesis),GO:0006139(nucleobase-containing compound metabolic process),GO:0005634(nucleus),GO:0003677(DNA binding),GO:0040007(growth),GO:0009908(flower development),GO:0003700(sequence-specific DNA binding transcription factor activity),GO:0009058(biosynthetic process)
LOC_Os01g10340.1	19	24	13	17	31	15	1.79	2.36	1.83	1.15	2.43	0.92	19.5129	20.6144	18.4113	0.893128	-0.163061	0.919197	1
LOC_Os01g10350.1	144	63	103	84	141	93	13.25	6.12	8.21	8.85	11.72	5.58	105.799	123.119	88.4798	0.718653	-0.476634	0.475464	1	GO:0003674(molecular_function),GO:0008150(biological_process)
LOC_Os01g10400.1	43411.8	72675.2	29994.7	21856.5	24553.3	21438.7	3981.48	7003.92	1424.68	2563.93	3030.31	1279.18	33295.1	31587	35003.2	1.10815	0.148156	0.727772	1
LOC_Os01g10400.2	42146.8	74962.7	29225.2	21307.5	23828.8	20500.2	3865.46	7224.38	1382.64	2498.15	2954.2	1223.18	32804.3	30584.5	35024.1	1.14516	0.195549	0.750279	1	GO:0005488(binding),GO:0019725(cellular homeostasis),GO:0005575(cellular_component)
LOC_Os01g10430.1	75	128.505	96	54	114	80.5	6.92	12.43	6.64	8.25	7.56	4.83	88.8239	98.9015	78.7463	0.79621	-0.328779	0.603248	1	GO:0016301(kinase activity),GO:0000166(nucleotide binding),GO:0009058(biosynthetic process),GO:0006464(cellular protein modification process),GO:0005886(plasma membrane),GO:0008152(metabolic process),GO:0009987(cellular process),GO:0004672(protein kinase activity),GO:0005524(ATP binding),GO:0006468(protein phosphorylation)
LOC_Os01g10430.2	73	121.5	89	48	109	72.5	6.74	11.76	6.35	7.65	6.72	4.36	82.4241	89.5226	75.3257	0.841415	-0.24911	0.685819	1	GO:0008152(metabolic process),GO:0006464(cellular protein modification process),GO:0005886(plasma membrane),GO:0009058(biosynthetic process),GO:0009987(cellular process),GO:0016301(kinase activity),GO:0000166(nucleotide binding),GO:0004672(protein kinase activity),GO:0005524(ATP binding),GO:0006468(protein phosphorylation)
LOC_Os01g10440.1	15.5	19	33.5	55	14	4.5	1.47	1.88	0.84	2.91	7.69	0.3	27.1751	42.0848	12.2653	0.291443	-1.77872	0.0231631	0.572259	GO:0016020(membrane),GO:0005975(carbohydrate metabolic process),GO:0016740(transferase activity),GO:0009058(biosynthetic process),GO:0008375(acetylglucosaminyltransferase activity)
LOC_Os01g10450.1	1487.5	3763.5	1124	283.5	878.5	356	136.47	362.75	51	96.12	39.37	21.27	1090.26	670.263	1510.25	2.25322	1.17199	0.221648	1	GO:0016301(kinase activity),GO:0008152(metabolic process),GO:0009987(cellular process),GO:0005829(cytosol),GO:0006464(cellular protein modification process),GO:0005886(plasma membrane),GO:0004672(protein kinase activity),GO:0005524(ATP binding),GO:0006468(protein phosphorylation)
LOC_Os01g10450.2	1488.5	3768.5	1130	285.5	883.5	356	136.56	363.23	51.29	96.63	39.65	21.27	1093.03	673.13	1512.93	2.2476	1.16838	0.225607	1	GO:0005886(plasma membrane),GO:0006464(cellular protein modification process),GO:0005829(cytosol),GO:0016301(kinase activity),GO:0009987(cellular process),GO:0008152(metabolic process),GO:0004672(protein kinase activity),GO:0005524(ATP binding),GO:0006468(protein phosphorylation)
LOC_Os01g10460.1	1	2	2.5	1	2.5	3	0.14	0.24	0.17	0.26	0.21	0.21	2.22009	2.96298	1.4772	0.498552	-1.00418	0.360078	1
LOC_Os01g10470.1	0	0	0.2	1	11.8333	12.5	0	0	0.72	0.06	0.21	0.78	5.0436	7.16047	2.92673	0.408735	-1.29076	0.302289	1	GO:0005576(extracellular region),GO:0004871(signal transducer activity),GO:0007267(cell-cell signaling),GO:0007165(signal transduction)
LOC_Os01g10490.1	0	0	0	0	0	1	0	0	0	0	0	0.09	0.254891	0.509781	0	0	#NAME?	0.373983	1	GO:0005576(extracellular region)
LOC_Os01g10504.1	2.14286	2.375	4.38889	1.18182	2.68939	1	0.24	0.28	0.19	0.42	0.23	0.09	1.99639	2.24352	1.74926	0.779694	-0.35902	0.717299	1	GO:0006139(nucleobase-containing compound metabolic process),GO:0030154(cell differentiation),GO:0009908(flower development),GO:0005623(cell),GO:0009058(biosynthetic process),GO:0005515(protein binding),GO:0005634(nucleus),GO:0003700(sequence-specific DNA binding transcription factor activity),GO:0003677(DNA binding),GO:0007275(multicellular organismal development),GO:0046983(protein dimerization…
LOC_Os01g10504.2	4.97777	10.1106	7.97896	1.42541	7.39727	3.22473	0.5	1.02	0.46	0.72	0.27	0.22	4.94917	4.46351	5.43484	1.21762	0.284059	1	1	GO:0005634(nucleus),GO:0003677(DNA binding),GO:0006139(nucleobase-containing compound metabolic process),GO:0009908(flower development),GO:0005623(cell),GO:0005515(protein binding),GO:0003700(sequence-specific DNA binding transcription factor activity),GO:0007275(multicellular organismal development),GO:0009058(biosynthetic process),GO:0030154(cell differentiation),GO:0046983(protein dimerization…
LOC_Os01g10504.3	2.14286	2.375	4.38889	1.18182	2.68939	1	0.24	0.28	0.19	0.42	0.23	0.09	1.99639	2.24352	1.74926	0.779694	-0.35902	0.717299	1	GO:0005515(protein binding),GO:0009058(biosynthetic process),GO:0030154(cell differentiation),GO:0009908(flower development),GO:0005634(nucleus),GO:0003677(DNA binding),GO:0006139(nucleobase-containing compound metabolic process),GO:0005623(cell),GO:0003700(sequence-specific DNA binding transcription factor activity),GO:0007275(multicellular organismal development),GO:0046983(protein dimerization…
LOC_Os01g10520.1	34.75	29.75	19.75	13.75	28.25	16.25	3.23	2.92	1.67	1.73	1.98	1	22.539	21.625	23.453	1.08453	0.117071	0.959599	1
LOC_Os01g10530.1	51.4167	47.0833	23.0833	15.25	41.0833	19.3333	4.76	4.59	2.41	2.02	2.18	1.18	29.7945	24.588	35.001	1.4235	0.509441	0.527516	1
LOC_Os01g10530.2	59.4333	55.2262	26.0833	18	52.6	21.3333	5.5	5.37	3.08	2.27	2.56	1.3	35.0529	28.1078	41.998	1.49418	0.579349	0.456667	1
LOC_Os01g10530.3	61.4167	56.75	28.75	22.25	54.0833	25.8333	5.68	5.52	3.17	2.5	3.15	1.57	38.4749	33.6903	43.2595	1.28403	0.360683	0.633876	1
LOC_Os01g10580.1	284.167	24.3723	16.2	187.132	339.468	221.455	26.11	2.4	19.73	1.43	26.01	13.24	191.41	217.193	165.627	0.76258	-0.391039	0.850227	1	GO:0006139(nucleobase-containing compound metabolic process),GO:0005488(binding),GO:0009628(response to abiotic stimulus),GO:0019748(secondary metabolic process),GO:0009987(cellular process),GO:0009058(biosynthetic process),GO:0016043(cellular component organization),GO:0009791(post-embryonic development),GO:0003700(sequence-specific DNA binding transcription factor activity),GO:0005654(nucleopla…
LOC_Os01g10590.1	1	0	2	1	0	3	0.14	0	0	0.21	0.21	0.21	1.46747	2.66287	0.272062	0.102169	-3.29098	0.0593064	0.964081	GO:0009908(flower development),GO:0009987(cellular process),GO:0008289(lipid binding),GO:0005515(protein binding),GO:0009628(response to abiotic stimulus),GO:0005634(nucleus),GO:0005737(cytoplasm),GO:0009791(post-embryonic development),GO:0000003(reproduction)
LOC_Os01g10600.1	11.25	4.33333	5.33333	6	10.25	2.75	1.08	0.47	0.62	0.5	0.9	0.19	6.30415	6.22976	6.37853	1.02388	0.0340471	1	1	GO:0006810(transport),GO:0008150(biological_process),GO:0005886(plasma membrane),GO:0009987(cellular process),GO:0005215(transporter activity),GO:0016020(membrane)
LOC_Os01g10610.1	83.0833	199.75	217.583	94.5	101.833	39.3333	7.67	19.3	5.94	18.64	13.17	2.38	115.387	135.97	94.8037	0.697242	-0.520268	0.276775	1	GO:0009058(biosynthetic process),GO:0006139(nucleobase-containing compound metabolic process),GO:0008150(biological_process),GO:0005575(cellular_component)
LOC_Os01g10630.1	10	12.5	8.5	6	14	4.5	0.96	1.25	0.84	0.77	0.9	0.3	8.83117	8.44975	9.21259	1.09028	0.124698	1	1
LOC_Os01g10630.2	10	11.5	9.5	7	15	4.5	0.96	1.16	0.9	0.85	1.04	0.3	9.25146	9.28317	9.21976	0.993169	-0.00988905	0.952473	1
LOC_Os01g10640.1	10	3	0	4.25	8	3	0.96	0.34	0.49	0	0.66	0.21	4.52228	3.6626	5.38195	1.46943	0.555261	0.451362	1
LOC_Os01g10650.1	0.5	1	0	0	1	0.5	0.09	0.14	0.09	0	0	0.06	0.631232	0.509781	0.752683	1.47648	0.562164	1	1
LOC_Os01g10680.1	26.6667	73.1667	61.5	25.3333	16.8333	12	2.49	7.1	1.01	5.3	3.58	0.75	33.4149	38.0568	28.7729	0.756052	-0.403443	0.392498	1	GO:0003674(molecular_function),GO:0005575(cellular_component),GO:0008150(biological_process)
LOC_Os01g10680.2	21.3333	53.1667	49.5	22.3333	14.8333	11	2	5.17	0.89	4.27	3.17	0.69	27.132	32.3458	21.9182	0.677622	-0.561448	0.309727	1	GO:0005575(cellular_component),GO:0003674(molecular_function),GO:0008150(biological_process)
LOC_Os01g10690.1	82	131	106	35	49	36	7.57	12.67	2.87	9.1	4.92	2.18	67.0502	68.8294	65.2711	0.948303	-0.0765807	0.681954	1	GO:0009058(biosynthetic process),GO:0006259(DNA metabolic process),GO:0016740(transferase activity),GO:0008152(metabolic process),GO:0006260(DNA replication),GO:0005634(nucleus)
LOC_Os01g10700.1	7.66667	0	1	3.83333	6	3.33333	0.75	0	0.38	0.13	0.6	0.23	3.80128	3.96271	3.63986	0.918529	-0.122603	1	1	GO:0009987(cellular process),GO:0016301(kinase activity),GO:0006464(cellular protein modification process),GO:0005515(protein binding),GO:0008152(metabolic process),GO:0005886(plasma membrane),GO:0030246(carbohydrate binding),GO:0004672(protein kinase activity),GO:0005524(ATP binding),GO:0006468(protein phosphorylation),GO:0048544(recognition of pollen)
LOC_Os01g10710.1	1	0	0	5	0	0	0.14	0	0	0	0.76	0	1.46932	2.66657	0.272062	0.102027	-3.29298	0.0971843	1	GO:0009987(cellular process),GO:0006464(cellular protein modification process),GO:0005886(plasma membrane),GO:0005515(protein binding),GO:0016301(kinase activity),GO:0030246(carbohydrate binding),GO:0008152(metabolic process),GO:0004672(protein kinase activity),GO:0005524(ATP binding),GO:0006468(protein phosphorylation)
LOC_Os01g10760.1	1	0	0	0	0	0	0.14	0	0	0	0	0	0.136031	0	0.272062	Inf	Inf	1	1
LOC_Os01g10790.1	45	40	38	25	69	31	4.17	3.9	4.03	3.29	3.54	1.88	39.5403	40.5401	38.5406	0.950677	-0.0729724	0.8981	1	GO:0008150(biological_process),GO:0005886(plasma membrane),GO:0005622(intracellular),GO:0000166(nucleotide binding),GO:0005515(protein binding)
LOC_Os01g10800.1	114	37	31	68	214	187	10.5	3.61	12.45	2.69	9.5	11.19	116.433	140.898	91.9673	0.652724	-0.615455	0.550623	1	GO:0007275(multicellular organismal development),GO:0008150(biological_process),GO:0009536(plastid)
LOC_Os01g10810.1	6	11	0	7	39	16	0.6	1.11	2.29	0	1.04	0.98	12.819	11.8897	13.7483	1.15632	0.209536	0.567544	1	GO:0006353(transcription termination, DNA-dependent),GO:0003715(transcription termination factor activity)
LOC_Os01g10820.1	199.783	144.467	203.55	148.5	277.367	181.233	18.37	13.97	16.12	17.44	20.66	10.84	194.508	232.956	156.06	0.669911	-0.577958	0.375484	1	GO:0005773(vacuole),GO:0005575(cellular_component),GO:0009536(plastid),GO:0005840(ribosome),GO:0005829(cytosol),GO:0005730(nucleolus),GO:0006412(translation),GO:0005198(structural molecule activity),GO:0003735(structural constituent of ribosome),GO:0005622(intracellular)
LOC_Os01g10830.1	9	10	17	5	15.5	12	0.87	1.01	0.93	1.5	0.76	0.75	11.3019	13.8858	8.71813	0.627847	-0.671514	0.33241	1	GO:0009653(anatomical structure morphogenesis),GO:0006629(lipid metabolic process),GO:0009987(cellular process),GO:0009056(catabolic process),GO:0003824(catalytic activity),GO:0008152(metabolic process),GO:0016049(cell growth),GO:0007275(multicellular organismal development),GO:0030154(cell differentiation),GO:0009719(response to endogenous stimulus),GO:0005777(peroxisome)
LOC_Os01g10840.1	286.067	311.2	182.581	114.617	195.633	72.0333	26.28	30.04	11.38	15.65	15.96	4.33	176.095	152.955	199.235	1.30257	0.381365	0.672087	1	GO:0009987(cellular process),GO:0005886(plasma membrane),GO:0016301(kinase activity),GO:0005515(protein binding),GO:0009719(response to endogenous stimulus),GO:0006464(cellular protein modification process),GO:0007165(signal transduction),GO:0009653(anatomical structure morphogenesis),GO:0016049(cell growth),GO:0007275(multicellular organismal development),GO:0008152(metabolic process),GO:0006810…
LOC_Os01g10850.1	0.236111	0	0	0	0.95	0	0.07	0	0.08	0	0	0	0.121947	0	0.243895	Inf	Inf	1	1	GO:0005829(cytosol),GO:0008152(metabolic process),GO:0003824(catalytic activity),GO:0005618(cell wall),GO:0005515(protein binding),GO:0005576(extracellular region),GO:0006950(response to stress),GO:0004601(peroxidase activity),GO:0020037(heme binding),GO:0006979(response to oxidative stress),GO:0055114(oxidation-reduction process)
LOC_Os01g10860.1	79	54	130	47	130	57	7.29	5.25	7.57	11.15	6.59	3.43	79.5598	93.1371	65.9824	0.708444	-0.497275	0.317049	1
LOC_Os01g10870.1	2.58333	4.5	6.83333	2.9	4.73333	3.61667	0.28	0.48	0.3	0.63	0.47	0.25	4.47955	5.73981	3.21929	0.560871	-0.83426	0.314517	1	GO:0000166(nucleotide binding),GO:0008152(metabolic process),GO:0009987(cellular process),GO:0007165(signal transduction),GO:0016301(kinase activity),GO:0006464(cellular protein modification process),GO:0005515(protein binding),GO:0004672(protein kinase activity),GO:0005524(ATP binding),GO:0006468(protein phosphorylation)
LOC_Os01g10880.1	4	6	23	5	8	6	0.41	0.63	0.49	2.01	0.76	0.39	8.54373	12.6277	4.45976	0.353173	-1.50155	0.0463781	0.848961
LOC_Os01g10890.1	143.5	947.333	243.917	17.9	98.2	93.3333	13.21	91.34	5.73	20.89	2.55	5.6	208.747	130.235	287.259	2.20569	1.14123	0.185635	1	GO:0009987(cellular process),GO:0009719(response to endogenous stimulus),GO:0008152(metabolic process),GO:0005829(cytosol),GO:0016301(kinase activity),GO:0006464(cellular protein modification process),GO:0004672(protein kinase activity),GO:0005524(ATP binding),GO:0006468(protein phosphorylation),GO:0007165(signal transduction)
LOC_Os01g10900.1	1.14431	7.54856	7.51333	1.5	10.1144	7.01176	0.15	0.78	0.62	0.68	0.28	0.45	5.82038	7.03595	4.60482	0.654471	-0.6116	0.475174	1	GO:0007275(multicellular organismal development),GO:0016301(kinase activity),GO:0030154(cell differentiation),GO:0007165(signal transduction),GO:0009653(anatomical structure morphogenesis),GO:0000166(nucleotide binding),GO:0006464(cellular protein modification process),GO:0004672(protein kinase activity),GO:0005524(ATP binding),GO:0006468(protein phosphorylation),GO:0005515(protein binding)
LOC_Os01g10900.2	1	6.5	7.5	1.5	9	6	0.14	0.67	0.55	0.68	0.28	0.39	5.32518	6.52617	4.1242	0.631948	-0.662122	0.390192	1	GO:0016301(kinase activity),GO:0007275(multicellular organismal development),GO:0007165(signal transduction),GO:0009653(anatomical structure morphogenesis),GO:0030154(cell differentiation),GO:0000166(nucleotide binding),GO:0006464(cellular protein modification process),GO:0004672(protein kinase activity),GO:0005524(ATP binding),GO:0006468(protein phosphorylation),GO:0005515(protein binding)
LOC_Os01g10920.1	0.1625	4	8	3.5	3.19979	1	0.06	0.43	0.21	0.73	0.55	0.09	3.36124	5.04389	1.67859	0.332797	-1.58729	0.10979	1	GO:0016020(membrane),GO:0005773(vacuole),GO:0008150(biological_process),GO:0005618(cell wall)
LOC_Os01g10930.1	1.10342	1.03125	0.2	2.53125	4.02439	1	0.15	0.15	0.26	0.06	0.42	0.09	1.79705	2.10972	1.48437	0.703583	-0.507207	1	1	GO:0005773(vacuole),GO:0008150(biological_process),GO:0005618(cell wall),GO:0016020(membrane)
LOC_Os01g10940.1	44.3917	122.25	127.225	65.4	25.075	13.65	4.12	11.83	1.48	10.92	9.14	0.84	63.4323	79.9159	46.9487	0.587477	-0.767396	0.156419	1	GO:0009058(biosynthetic process),GO:0009987(cellular process),GO:0008152(metabolic process),GO:0016020(membrane),GO:0005829(cytosol),GO:0005618(cell wall),GO:0008150(biological_process),GO:0006139(nucleobase-containing compound metabolic process),GO:0005886(plasma membrane),GO:0016740(transferase activity),GO:0009628(response to abiotic stimulus),GO:0006950(response to stress),GO:0004478(methioni…
LOC_Os01g10950.1	7	16	2.75	5.25	15.75	9	0.69	1.59	0.94	0.28	0.8	0.57	8.87465	8.15492	9.59437	1.17651	0.234517	0.662127	1	GO:0005773(vacuole),GO:0016020(membrane),GO:0005618(cell wall),GO:0008150(biological_process)
LOC_Os01g10960.1	0.5	0	0	0	0.5	0	0.09	0	0.06	0	0	0	0.257978	0	0.515956	Inf	Inf	0.694313	1	GO:0016020(membrane),GO:0005618(cell wall),GO:0008150(biological_process),GO:0005773(vacuole)
LOC_Os01g10970.1	0	0.5	0	0	1	0	0	0.1	0.09	0	0	0	0.240311	0	0.480621	Inf	Inf	0.694313	1	GO:0003674(molecular_function),GO:0016020(membrane)
LOC_Os01g10980.1	1	1.25	1	0	3.83333	0.25	0.14	0.17	0.25	0.13	0	0.04	0.892236	0.300106	1.48437	4.94614	2.3063	0.587585	1	GO:0016020(membrane),GO:0003674(molecular_function)
LOC_Os01g10990.1	0	0.333333	0	0	1.33333	1.25	0	0.08	0.11	0	0	0.1	0.376838	0.509781	0.243895	0.47843	-1.06362	1	1	GO:0016020(membrane),GO:0003674(molecular_function)
LOC_Os01g11010.1	0.5	0.5	0	0	0	0	0.09	0.1	0	0	0	0	0.254394	0	0.508788	Inf	Inf	0.694313	1	GO:0005618(cell wall),GO:0016020(membrane),GO:0005773(vacuole),GO:0008150(biological_process)
LOC_Os01g11020.1	2.33333	0.333333	1	0	1	0	0.26	0.08	0.09	0.13	0	0	0.544062	0.300106	0.788018	2.6258	1.39275	1	1
LOC_Os01g11040.1	352.292	510.107	293.019	152.416	294.189	103.004	32.36	49.21	17.1	25.09	21.2	6.18	254.852	221.502	288.201	1.30112	0.379755	0.713625	1	GO:0005515(protein binding),GO:0009987(cellular process),GO:0016043(cellular component organization),GO:0003674(molecular_function),GO:0005737(cytoplasm)
LOC_Os01g11054.1	665.792	918.95	431.375	189.475	1152.47	767.083	61.11	88.61	66.9	36.92	26.34	45.8	650.428	621.144	679.711	1.09429	0.129994	0.818194	1	GO:0003824(catalytic activity),GO:0005829(cytosol),GO:0006091(generation of precursor metabolites and energy),GO:0009056(catabolic process),GO:0008152(metabolic process),GO:0008964(phosphoenolpyruvate carboxylase activity),GO:0006099(tricarboxylic acid cycle),GO:0015977(carbon fixation)
LOC_Os01g11054.2	361.018	434.41	298.027	110.292	491.708	324.917	33.16	41.91	28.56	25.52	15.36	19.42	317.362	313.775	320.95	1.02287	0.0326166	1	1	GO:0009056(catabolic process),GO:0005576(extracellular region),GO:0009991(response to extracellular stimulus),GO:0007154(cell communication),GO:0006950(response to stress),GO:0005515(protein binding),GO:0003824(catalytic activity),GO:0005829(cytosol),GO:0006091(generation of precursor metabolites and energy),GO:0016043(cellular component organization),GO:0008964(phosphoenolpyruvate carboxylase ac…
LOC_Os01g11054.3	338.792	404.083	248.575	98.375	478.208	316.083	31.12	38.99	27.78	21.29	13.71	18.89	296.265	288.082	304.448	1.05681	0.0797162	0.920314	1	GO:0006950(response to stress),GO:0003824(catalytic activity),GO:0009991(response to extracellular stimulus),GO:0007154(cell communication),GO:0009056(catabolic process),GO:0006091(generation of precursor metabolites and energy),GO:0005576(extracellular region),GO:0005515(protein binding),GO:0016043(cellular component organization),GO:0005829(cytosol),GO:0008964(phosphoenolpyruvate carboxylase ac…
LOC_Os01g11054.4	281.792	327.583	192.242	80.875	417.042	281.75	25.89	31.62	24.23	16.48	11.28	16.84	250.324	244.577	256.072	1.047	0.0662586	0.904541	1	GO:0005576(extracellular region),GO:0005829(cytosol),GO:0003824(catalytic activity),GO:0007154(cell communication),GO:0006091(generation of precursor metabolites and energy),GO:0009991(response to extracellular stimulus),GO:0006950(response to stress),GO:0016043(cellular component organization),GO:0009056(catabolic process),GO:0005515(protein binding),GO:0008964(phosphoenolpyruvate carboxylase ac…
LOC_Os01g11070.1	253	196	194	142	296	122	23.25	18.94	17.2	16.63	19.76	7.31	191.784	196.145	187.423	0.955534	-0.0656208	0.882648	1	GO:0016020(membrane),GO:0005783(endoplasmic reticulum),GO:0006629(lipid metabolic process),GO:0016740(transferase activity),GO:0008152(metabolic process),GO:0030246(carbohydrate binding),GO:0006464(cellular protein modification process),GO:0009058(biosynthetic process),GO:0005975(carbohydrate metabolic process),GO:0016757(transferase activity, transferring glycosyl groups),GO:0006506(GPI anchor b…
LOC_Os01g11110.2	47	49	86	53	78.3333	34	4.36	4.77	4.57	7.39	7.42	2.06	57.4088	71.4074	43.4103	0.607924	-0.718036	0.235467	1	GO:0005515(protein binding),GO:0019904(protein domain specific binding)
LOC_Os01g11120.1	95	70.6667	123.333	44.6667	148	66.6667	8.76	6.86	8.62	10.59	6.26	4.01	86.9087	95.0676	78.7498	0.828357	-0.271676	0.543214	1	GO:0008150(biological_process),GO:0005575(cellular_component),GO:0003723(RNA binding),GO:0003676(nucleic acid binding),GO:0000166(nucleotide binding)
LOC_Os01g11130.1	5	6	0	2	13	1	0.5	0.63	0.78	0	0.35	0.09	3.76385	1.57641	5.9513	3.77522	1.91656	0.0764562	1	GO:0008150(biological_process),GO:0003723(RNA binding),GO:0003676(nucleic acid binding),GO:0000166(nucleotide binding),GO:0005488(binding)
LOC_Os01g11150.1	0	3.5	17	0	0	0	0	0.39	0	1.5	0	0	3.02436	5.10181	0.946907	0.185602	-2.42971	0.00888067	0.310081	GO:0009987(cellular process),GO:0003824(catalytic activity),GO:0009056(catabolic process),GO:0006629(lipid metabolic process),GO:0008152(metabolic process),GO:0016491(oxidoreductase activity),GO:0016706(oxidoreductase activity, acting on paired donors, with incorporation or reduction of molecular oxygen, 2-oxoglutarate as one donor, and incorporation of one atom each of oxygen into both donors),G…
LOC_Os01g11160.1	2156.92	581.5	1438.42	1418.5	289.333	270	197.86	56.09	16.82	123	196.73	16.14	1060.53	1325.97	795.097	0.599636	-0.737841	0.24878	1	GO:0005215(transporter activity),GO:0005886(plasma membrane),GO:0006810(transport),GO:0009987(cellular process),GO:0055085(transmembrane transport),GO:0016020(membrane),GO:0015171(amino acid transmembrane transporter activity),GO:0003333(amino acid transmembrane transport)
LOC_Os01g11170.1	2	2	2	3	0	0	0.23	0.24	0	0.21	0.49	0	1.60887	2.20016	1.01758	0.462502	-1.11247	0.362013	1
LOC_Os01g11190.1	0.828571	0.828571	0	0	0.428571	0	0.12	0.13	0.05	0	0	0	0.254394	0	0.508788	Inf	Inf	0.694313	1
LOC_Os01g11200.1	2	2	3	2	0	0	0.23	0.24	0	0.3	0.35	0	1.49226	1.96695	1.01758	0.517338	-0.950821	0.358146	1	GO:0008150(biological_process),GO:0009719(response to endogenous stimulus),GO:0003677(DNA binding),GO:0005634(nucleus),GO:0006950(response to stress),GO:0009628(response to abiotic stimulus),GO:0009058(biosynthetic process),GO:0006139(nucleobase-containing compound metabolic process),GO:0003700(sequence-specific DNA binding transcription factor activity)
LOC_Os01g11230.1	216.5	426	794.5	291.5	578	329	19.9	41.1	33.57	67.96	40.48	19.66	431.442	562.03	300.854	0.535299	-0.901584	0.121717	1	GO:0005773(vacuole),GO:0008150(biological_process),GO:0016020(membrane),GO:0005488(binding)
LOC_Os01g11230.2	189.5	382	770.5	271.5	543	298	17.43	36.86	31.54	65.9	37.71	17.81	401.457	528.358	274.556	0.51964	-0.944416	0.101841	1	GO:0005488(binding),GO:0005773(vacuole),GO:0016020(membrane),GO:0008150(biological_process)
LOC_Os01g11240.1	117	151.5	88	90.5	392	249.5	10.78	14.65	22.77	7.56	12.62	14.92	182.903	202.386	163.42	0.807468	-0.308524	0.821012	1	GO:0005575(cellular_component),GO:0008150(biological_process)
LOC_Os01g11250.1	71	105	35	30	106	32	6.56	10.17	6.18	3.03	4.23	1.94	56.4208	42.8161	70.0255	1.63549	0.709725	0.294472	1	GO:0006810(transport),GO:0009987(cellular process),GO:0005886(plasma membrane),GO:0005215(transporter activity),GO:0005515(protein binding),GO:0000166(nucleotide binding),GO:0005216(ion channel activity),GO:0006811(ion transport),GO:0055085(transmembrane transport),GO:0016020(membrane)
LOC_Os01g11260.1	11	20	7	3	13	4	1.05	1.98	0.78	0.64	0.49	0.27	8.31883	5.73981	10.8978	1.89864	0.924967	0.385088	1	GO:0009058(biosynthetic process),GO:0006464(cellular protein modification process),GO:0005975(carbohydrate metabolic process),GO:0006629(lipid metabolic process),GO:0006810(transport),GO:0003824(catalytic activity),GO:0005215(transporter activity),GO:0016020(membrane),GO:0009987(cellular process),GO:0008963(phospho-N-acetylmuramoyl-pentapeptide-transferase activity),GO:0016021(integral to membran…
LOC_Os01g11270.1	1.33333	1.10476	1.41667	0.583333	0.583333	0	0.17	0.15	0.06	0.16	0.15	0	0.793052	0.833421	0.752683	0.903125	-0.147003	1	1	GO:0003824(catalytic activity),GO:0019825(oxygen binding),GO:0008152(metabolic process),GO:0005506(iron ion binding),GO:0009055(electron carrier activity),GO:0016705(oxidoreductase activity, acting on paired donors, with incorporation or reduction of molecular oxygen),GO:0020037(heme binding),GO:0055114(oxidation-reduction process)
LOC_Os01g11280.1	1.33333	0.333333	3.75	1.08333	1.25	0.5	0.17	0.08	0.1	0.36	0.22	0.06	1.37974	2.24352	0.515956	0.229976	-2.12044	0.122915	1	GO:0003824(catalytic activity),GO:0019825(oxygen binding),GO:0008152(metabolic process),GO:0005506(iron ion binding),GO:0009055(electron carrier activity),GO:0016705(oxidoreductase activity, acting on paired donors, with incorporation or reduction of molecular oxygen),GO:0020037(heme binding),GO:0055114(oxidation-reduction process)
LOC_Os01g11300.1	1.66667	0.833333	2.25	2.41667	0.583333	0	0.2	0.13	0.06	0.24	0.4	0	1.34579	1.66684	1.02474	0.614782	-0.701853	0.618937	1	GO:0019825(oxygen binding),GO:0003824(catalytic activity),GO:0008152(metabolic process),GO:0005506(iron ion binding),GO:0009055(electron carrier activity),GO:0016705(oxidoreductase activity, acting on paired donors, with incorporation or reduction of molecular oxygen),GO:0020037(heme binding),GO:0055114(oxidation-reduction process)
LOC_Os01g11340.1	10.6667	11.1667	19.75	29.9167	13.5833	4.5	1.02	1.12	0.82	1.73	4.22	0.3	16.7808	24.5505	9.0112	0.367048	-1.44596	0.0845862	1	GO:0003824(catalytic activity),GO:0019825(oxygen binding),GO:0008152(metabolic process),GO:0005506(iron ion binding),GO:0009055(electron carrier activity),GO:0016705(oxidoreductase activity, acting on paired donors, with incorporation or reduction of molecular oxygen),GO:0020037(heme binding),GO:0055114(oxidation-reduction process)
LOC_Os01g11350.1	0.837566	1.07143	0	0	1.75142	0.7	0.12	0.15	0.13	0	0	0.07	0.753179	0.509781	0.996577	1.95491	0.967104	0.740257	1	GO:0009058(biosynthetic process),GO:0003700(sequence-specific DNA binding transcription factor activity),GO:0006139(nucleobase-containing compound metabolic process),GO:0003677(DNA binding),GO:0005515(protein binding),GO:0005634(nucleus),GO:0043565(sequence-specific DNA binding),GO:0046983(protein dimerization activity),GO:0006355(regulation of transcription, DNA-dependent)
LOC_Os01g11414.1	23.5	15.5	5.5	7.5	52.5	18.5	2.2	1.54	3.08	0.51	1.11	1.13	19.4983	15.753	23.2435	1.4755	0.561202	0.393426	1	GO:0005773(vacuole),GO:0009987(cellular process),GO:0016020(membrane),GO:0006810(transport),GO:0005488(binding),GO:0005575(cellular_component),GO:0055085(transmembrane transport),GO:0016021(integral to membrane)
LOC_Os01g11414.2	21.5	14	5.5	7.5	43	14.5	2.02	1.4	2.52	0.51	1.11	0.89	16.7504	13.7139	19.787	1.44285	0.528917	0.434781	1	GO:0005773(vacuole),GO:0006810(transport),GO:0009987(cellular process),GO:0005575(cellular_component),GO:0005488(binding),GO:0016020(membrane),GO:0055085(transmembrane transport),GO:0016021(integral to membrane)
LOC_Os01g11460.1	0	0	1	0	0.25	0	0	0	0.04	0.13	0	0	0.150053	0.300106	0	0	#NAME?	0.373983	1	GO:0005623(cell),GO:0005488(binding)
LOC_Os01g11470.1	0	0	0	0.833333	0	0	0	0	0	0	0.18	0	0.266657	0.533314	0	0	#NAME?	0.373983	1
LOC_Os01g11480.1	0.5	0	0	0	1	0	0.09	0	0.09	0	0	0	0.257978	0	0.515956	Inf	Inf	0.694313	1	GO:0009628(response to abiotic stimulus),GO:0006464(cellular protein modification process),GO:0009719(response to endogenous stimulus),GO:0006950(response to stress),GO:0005488(binding),GO:0003824(catalytic activity),GO:0005623(cell),GO:0005622(intracellular),GO:0007165(signal transduction)
LOC_Os01g11520.1	51	2	41	102.5	25	13	4.72	0.24	1.48	3.55	14.28	0.81	47.1544	73.8629	20.446	0.27681	-1.85303	0.0135155	0.408112	GO:0005488(binding)
LOC_Os01g11550.1	0.333333	1	0	0	4	2	0.08	0.14	0.26	0	0	0.15	1.11593	1.01956	1.2123	1.18904	0.249803	1	1	GO:0030154(cell differentiation),GO:0007275(multicellular organismal development),GO:0003700(sequence-specific DNA binding transcription factor activity),GO:0005575(cellular_component),GO:0008150(biological_process),GO:0009790(embryo development),GO:0003677(DNA binding),GO:0000003(reproduction),GO:0009058(biosynthetic process),GO:0006139(nucleobase-containing compound metabolic process),GO:000965…
LOC_Os01g11570.1	279.5	82.5833	68	101.083	202.75	33.5	25.68	8.01	11.79	5.86	14.08	2.03	118.47	91.6045	145.336	1.58656	0.665903	0.296103	1	GO:0005575(cellular_component),GO:0006629(lipid metabolic process),GO:0008152(metabolic process),GO:0016787(hydrolase activity),GO:0016788(hydrolase activity, acting on ester bonds)
LOC_Os01g11580.1	160.8	183.2	141.5	59.2	76.6	58.6	14.79	17.7	4.47	12.14	8.28	3.53	105.03	104.158	105.903	1.01675	0.0239708	0.850614	1	GO:0007275(multicellular organismal development),GO:0005575(cellular_component),GO:0003677(DNA binding),GO:0008150(biological_process),GO:0007049(cell cycle),GO:0005515(protein binding)
LOC_Os01g11580.2	120.8	138.2	112.5	41.2	54.6	43.6	11.12	13.37	3.2	9.66	5.78	2.63	78.6051	78.2083	79.0019	1.01015	0.014567	0.813801	1	GO:0007275(multicellular organismal development),GO:0008150(biological_process),GO:0005575(cellular_component),GO:0003677(DNA binding),GO:0007049(cell cycle)
LOC_Os01g11590.2	143	81	85	104	229	182	13.16	7.85	13.32	7.31	14.49	10.89	143.843	173.754	113.932	0.655706	-0.608878	0.464114	1	GO:0008150(biological_process)
LOC_Os01g11600.1	6.5	10	27.5	6.5	1.5	0.5	0.64	1.01	0.12	2.39	0.97	0.06	8.70272	12.646	4.75949	0.376364	-1.4098	0.0406857	0.786296	GO:0008150(biological_process),GO:0003674(molecular_function)
LOC_Os01g11620.1	0.808824	1.83333	2.29167	1.5	1.16667	3.83333	0.12	0.22	0.1	0.24	0.28	0.26	2.34769	3.70597	0.98941	0.266978	-1.90521	0.15841	1	GO:0016787(hydrolase activity),GO:0005623(cell),GO:0008152(metabolic process),GO:0006629(lipid metabolic process),GO:0016788(hydrolase activity, acting on ester bonds)
LOC_Os01g11620.2	0.808824	0.833333	2.29167	1.5	1.16667	1.83333	0.12	0.13	0.1	0.24	0.28	0.14	1.71954	2.6864	0.752683	0.280182	-1.83556	0.156737	1	GO:0008152(metabolic process),GO:0016787(hydrolase activity),GO:0005618(cell wall),GO:0006629(lipid metabolic process),GO:0016788(hydrolase activity, acting on ester bonds)
LOC_Os01g11650.1	150.908	447.202	369.815	151.069	115	59.7222	13.89	43.15	6.7	31.65	21.01	3.59	198.551	222.157	174.946	0.787489	-0.344668	0.39187	1	GO:0006629(lipid metabolic process),GO:0016787(hydrolase activity),GO:0005623(cell),GO:0008152(metabolic process),GO:0016788(hydrolase activity, acting on ester bonds)
LOC_Os01g11650.2	65.3242	183.702	183.065	70.6762	54.6667	29.3889	6.04	17.75	3.2	15.69	9.87	1.78	91.1122	107.568	74.6559	0.694032	-0.526926	0.253074	1	GO:0016787(hydrolase activity),GO:0006629(lipid metabolic process),GO:0005623(cell),GO:0008152(metabolic process),GO:0016788(hydrolase activity, acting on ester bonds)
LOC_Os01g11670.1	8.79563	9.33611	4.77063	9.70238	27.769	13.4635	0.85	0.95	1.64	0.45	1.41	0.83	12.4345	13.4608	11.4081	0.847507	-0.238704	0.920991	1	GO:0005773(vacuole),GO:0019538(protein metabolic process),GO:0016787(hydrolase activity),GO:0004185(serine-type carboxypeptidase activity),GO:0006508(proteolysis)
LOC_Os01g11690.1	0	0	0	1	0	0	0	0	0	0	0.21	0	0.266657	0.533314	0	0	#NAME?	0.373983	1
LOC_Os01g11700.1	0.333333	0	0	0	1	0	0.08	0	0.09	0	0	0	0.121947	0	0.243895	Inf	Inf	1	1	GO:0008152(metabolic process),GO:0016787(hydrolase activity),GO:0009058(biosynthetic process),GO:0005975(carbohydrate metabolic process),GO:0006091(generation of precursor metabolites and energy),GO:0006629(lipid metabolic process),GO:0005623(cell),GO:0016788(hydrolase activity, acting on ester bonds)
LOC_Os01g11700.2	0.333333	0	0	0	1	0	0.08	0	0.09	0	0	0	0.121947	0	0.243895	Inf	Inf	1	1	GO:0006091(generation of precursor metabolites and energy),GO:0006629(lipid metabolic process),GO:0016787(hydrolase activity),GO:0008152(metabolic process),GO:0005623(cell),GO:0009058(biosynthetic process),GO:0005975(carbohydrate metabolic process),GO:0016788(hydrolase activity, acting on ester bonds)
LOC_Os01g11704.1	0.25	0.583333	0.565909	0.125	0.25	0.142857	0.07	0.1	0.04	0.09	0.09	0.04	0.268417	0.300106	0.236727	0.78881	-0.342251	1	1
LOC_Os01g11760.1	0	0.833333	0.166667	0.142857	1.6	0	0	0.13	0.12	0.06	0.09	0	0.362258	0	0.724516	Inf	Inf	0.458741	1	GO:0016787(hydrolase activity),GO:0008152(metabolic process),GO:0005618(cell wall),GO:0006629(lipid metabolic process),GO:0016788(hydrolase activity, acting on ester bonds)
LOC_Os01g11770.1	0.5	0	0	1	0.5	0	0.09	0	0.06	0	0.21	0	0.524635	0.533314	0.515956	0.967452	-0.047738	1	1
LOC_Os01g11780.1	0	0.5	0.333333	0.833333	0.833333	0	0	0.1	0.08	0.07	0.18	0	0.506968	0.533314	0.480621	0.901197	-0.150086	1	1
LOC_Os01g11790.1	0	1.33333	0.166667	0.142857	1.6	0	0	0.18	0.12	0.06	0.09	0	0.362258	0	0.724516	Inf	Inf	0.458741	1	GO:0005618(cell wall),GO:0008152(metabolic process),GO:0016787(hydrolase activity),GO:0006629(lipid metabolic process),GO:0016788(hydrolase activity, acting on ester bonds)
LOC_Os01g11810.1	0.5	0	1	0.5	0	0	0.09	0	0	0.13	0.14	0	0.552741	0.833421	0.272062	0.32644	-1.61511	0.676617	1	GO:0005623(cell),GO:0008150(biological_process)
LOC_Os01g11810.2	1	1.5	1	1	0.5	0	0.14	0.19	0.06	0.13	0.21	0	0.911415	0.833421	0.98941	1.18717	0.247523	1	1	GO:0008150(biological_process),GO:0005623(cell)
LOC_Os01g11820.1	11.3413	3.20202	9.04545	6	4.78448	3	1.09	0.36	0.31	0.82	0.9	0.21	6.17626	7.43019	4.92233	0.662477	-0.594057	0.430991	1	GO:0005215(transporter activity),GO:0006810(transport),GO:0009987(cellular process),GO:0016020(membrane)
LOC_Os01g11850.1	0.333333	0	1	2	0	0	0.08	0	0	0.13	0.35	0	0.683368	1.36674	0	0	#NAME?	0.100814	1
LOC_Os01g11860.1	2	18	10	5	29	13	0.23	1.78	1.71	0.9	0.76	0.81	12.0865	12.2948	11.8781	0.966112	-0.0497374	1	1	GO:0008150(biological_process),GO:0009536(plastid)
LOC_Os01g11870.1	4	3	0	1	2	0	0.41	0.34	0.15	0	0.21	0	1.40977	0.533314	2.28622	4.28681	2.0999	0.178006	1
LOC_Os01g11880.1	40	42	28	23	81	20	3.71	4.1	4.73	2.44	3.26	1.22	35.7226	30.8648	40.5804	1.31478	0.394821	0.601294	1	GO:0008150(biological_process),GO:0009536(plastid)
LOC_Os01g11900.1	908	1425	1004.33	534.5	891.333	335.5	83.32	137.38	51.75	85.89	74.17	20.05	779.797	757.916	801.678	1.05774	0.0809834	0.933653	1	GO:0009790(embryo development),GO:0003824(catalytic activity),GO:0040029(regulation of gene expression, epigenetic),GO:0006139(nucleobase-containing compound metabolic process),GO:0008152(metabolic process),GO:0009791(post-embryonic development),GO:0000003(reproduction),GO:0016787(hydrolase activity),GO:0005634(nucleus),GO:0006259(DNA metabolic process),GO:0006284(base-excision repair)
LOC_Os01g11910.1	79.5	244.5	602	40.5	31.5	11	7.34	23.61	1.86	51.5	5.68	0.69	147.853	208.137	87.5676	0.42072	-1.24907	0.00593455	0.239336	GO:0009058(biosynthetic process),GO:0005634(nucleus),GO:0003677(DNA binding),GO:0003700(sequence-specific DNA binding transcription factor activity),GO:0006139(nucleobase-containing compound metabolic process),GO:0030528(transcription regulator activity),GO:0006355(regulation of transcription, DNA-dependent)
LOC_Os01g11940.1	31.1667	27.5	19	7.5	31.5	3.5	2.9	2.7	1.86	1.67	1.11	0.24	17.4373	12.0077	22.8669	1.90436	0.929305	0.398073	1	GO:0000003(reproduction),GO:0005737(cytoplasm),GO:0005634(nucleus),GO:0009908(flower development),GO:0009987(cellular process),GO:0008289(lipid binding),GO:0005515(protein binding),GO:0009628(response to abiotic stimulus),GO:0009791(post-embryonic development)
LOC_Os01g11946.1	488	1167.5	770.5	140	444.5	261.5	44.8	112.56	25.82	65.9	19.48	15.63	478.702	439.609	517.796	1.17786	0.236164	0.976865	1	GO:0009056(catabolic process),GO:0005215(transporter activity),GO:0016787(hydrolase activity),GO:0009987(cellular process),GO:0006810(transport),GO:0009536(plastid),GO:0006139(nucleobase-containing compound metabolic process),GO:0005524(ATP binding),GO:0016887(ATPase activity),GO:0009276(Gram-negative-bacterium-type cell wall),GO:0016021(integral to membrane),GO:0016020(membrane)
LOC_Os01g11946.2	488	1145.5	740.5	136	438.5	258.5	44.8	110.44	25.47	63.34	18.92	15.45	469.034	426.943	511.125	1.19717	0.259632	1	1	GO:0009536(plastid),GO:0006139(nucleobase-containing compound metabolic process),GO:0006810(transport),GO:0009987(cellular process),GO:0016787(hydrolase activity),GO:0009056(catabolic process),GO:0005215(transporter activity),GO:0005524(ATP binding),GO:0016887(ATPase activity),GO:0009276(Gram-negative-bacterium-type cell wall),GO:0016021(integral to membrane),GO:0016020(membrane)
LOC_Os01g11952.1	141.667	157.333	81.6667	66.6667	186.667	87	13.04	15.21	10.86	7.02	9.31	5.22	113.049	104.692	121.407	1.15966	0.213706	0.717175	1	GO:0003677(DNA binding),GO:0006139(nucleobase-containing compound metabolic process),GO:0009058(biosynthetic process),GO:0005575(cellular_component),GO:0008150(biological_process),GO:0005488(binding),GO:0005515(protein binding)
LOC_Os01g11960.1	105.667	136.833	62.6667	31.6667	83.6667	53	9.74	13.24	4.88	5.4	4.46	3.19	72.3742	62.9912	81.7572	1.29792	0.376197	0.627934	1	GO:0005488(binding),GO:0006139(nucleobase-containing compound metabolic process),GO:0009058(biosynthetic process),GO:0003677(DNA binding),GO:0005515(protein binding)
LOC_Os01g11960.2	102.667	137.833	63.6667	33.6667	82.6667	45	9.46	13.33	4.83	5.48	4.74	2.71	70.6068	60.2796	80.9339	1.34264	0.425073	0.595932	1	GO:0005488(binding),GO:0006139(nucleobase-containing compound metabolic process),GO:0009058(biosynthetic process),GO:0003677(DNA binding),GO:0005515(protein binding)
LOC_Os01g11970.1	8	5	18.5	19	37	17	0.78	0.53	2.18	1.62	2.7	1.04	18.4427	24.5013	12.3842	0.505452	-0.984353	0.233142	1	GO:0003674(molecular_function),GO:0005829(cytosol),GO:0008150(biological_process)
LOC_Os01g11980.1	17	31	17	10	12	8	1.6	3.04	0.73	1.5	1.46	0.51	14.7018	14.5132	14.8903	1.02598	0.0370082	0.935153	1	GO:0009987(cellular process),GO:0003674(molecular_function),GO:0006810(transport),GO:0016192(vesicle-mediated transport),GO:0016021(integral to membrane)
LOC_Os01g11990.1	1	0	1	2	4	1	0.14	0	0.26	0.13	0.35	0.09	1.56208	1.87652	1.24764	0.66487	-0.588855	0.822451	1	GO:0007275(multicellular organismal development),GO:0003674(molecular_function),GO:0005634(nucleus),GO:0009908(flower development)
LOC_Os01g12000.1	1	2	4	0	0	2	0.14	0.24	0	0.38	0	0.15	1.48275	2.21999	0.745515	0.33582	-1.57424	0.149516	1
LOC_Os01g12030.1	1	0	0	0	0	0	0.14	0	0	0	0	0	0.136031	0	0.272062	Inf	Inf	1	1	GO:0008152(metabolic process),GO:0030246(carbohydrate binding),GO:0005623(cell),GO:0003824(catalytic activity),GO:0005576(extracellular region),GO:0005975(carbohydrate metabolic process),GO:0016787(hydrolase activity),GO:0004553(hydrolase activity, hydrolyzing O-glycosyl compounds)
LOC_Os01g12060.1	5	3.66667	6.83333	1	1.33333	0.5	0.5	0.4	0.11	0.63	0.21	0.06	2.84747	3.14384	2.55111	0.811463	-0.301403	0.479677	1
LOC_Os01g12070.1	0.333333	0	2.75	0.666667	0.2	0	0.08	0	0.04	0.28	0.16	0	0.716817	1.43363	0	0	#NAME?	0.0226047	0.564671	GO:0005975(carbohydrate metabolic process),GO:0016787(hydrolase activity),GO:0008152(metabolic process),GO:0005623(cell),GO:0005576(extracellular region),GO:0030246(carbohydrate binding),GO:0003824(catalytic activity),GO:0004553(hydrolase activity, hydrolyzing O-glycosyl compounds)
LOC_Os01g12080.1	672.095	2676.93	1405.19	189.19	793.083	337.595	61.69	258.03	46.05	120.16	26.3	20.17	852.352	694.752	1009.95	1.45369	0.539716	0.783139	1	GO:0008150(biological_process),GO:0005575(cellular_component),GO:0003674(molecular_function)
LOC_Os01g12080.3	638.095	2553.93	1298.19	176.19	747.083	310.595	58.57	246.18	43.38	111.01	24.5	18.56	801.154	641.943	960.365	1.49603	0.581137	0.733317	1	GO:0005575(cellular_component),GO:0008150(biological_process),GO:0003674(molecular_function)
LOC_Os01g12090.1	70	77	116	48	90.5	63	6.47	7.47	5.28	9.96	6.72	3.79	75.9972	92.5276	59.4667	0.642691	-0.637803	0.263355	1	GO:0006412(translation),GO:0005840(ribosome),GO:0003723(RNA binding),GO:0005198(structural molecule activity)
LOC_Os01g12100.1	335	392	874	230.5	302.5	108.5	30.77	37.83	17.58	74.75	32.03	6.5	349.446	441.055	257.838	0.584593	-0.774495	0.0970026	1
LOC_Os01g12120.1	0	0	0	0	1	0	0	0	0.09	0	0	0	0.121947	0	0.243895	Inf	Inf	1	1
LOC_Os01g12130.1	14	130	7	4	63	6	1.33	12.58	3.68	0.64	0.62	0.39	28.6207	7.29269	49.9487	6.84915	2.77592	0.000913794	0.061017	GO:0009987(cellular process),GO:0008150(biological_process),GO:0016020(membrane),GO:0005886(plasma membrane),GO:0005215(transporter activity),GO:0006810(transport),GO:0016021(integral to membrane)
LOC_Os01g12150.1	0.25	0	0	0	0.9	0	0.07	0	0.08	0	0	0	0.121947	0	0.243895	Inf	Inf	1	1	GO:0005576(extracellular region),GO:0009628(response to abiotic stimulus),GO:0008150(biological_process),GO:0005618(cell wall),GO:0009607(response to biotic stimulus),GO:0006950(response to stress),GO:0019748(secondary metabolic process),GO:0009987(cellular process),GO:0005773(vacuole),GO:0003674(molecular_function),GO:0009058(biosynthetic process),GO:0005515(protein binding)
LOC_Os01g12160.1	16	6.5	7.5	26	12.3333	13	1.51	0.67	0.74	0.68	3.67	0.81	15.9155	22.8942	8.93681	0.390353	-1.35715	0.140128	1	GO:0008152(metabolic process),GO:0006464(cellular protein modification process),GO:0009719(response to endogenous stimulus),GO:0009987(cellular process),GO:0000166(nucleotide binding),GO:0006950(response to stress),GO:0009607(response to biotic stimulus),GO:0008150(biological_process),GO:0009791(post-embryonic development),GO:0009628(response to abiotic stimulus),GO:0005737(cytoplasm),GO:0009605(…
LOC_Os01g12160.2	7.5	3.5	3.5	12.5	10.3333	6	0.73	0.39	0.63	0.34	1.8	0.39	8.37727	11.1922	5.56235	0.496984	-1.00873	0.326967	1	GO:0009607(response to biotic stimulus),GO:0003824(catalytic activity),GO:0006950(response to stress),GO:0009628(response to abiotic stimulus),GO:0009791(post-embryonic development),GO:0008150(biological_process),GO:0009719(response to endogenous stimulus),GO:0006629(lipid metabolic process),GO:0009987(cellular process),GO:0005515(protein binding),GO:0016740(transferase activity),GO:0008152(metab…
LOC_Os01g12180.1	60	39	41	17	57	34	5.55	3.81	3.34	3.55	2.43	2.06	39.0806	38.7033	39.458	1.0195	0.0278638	0.941632	1	GO:0005575(cellular_component),GO:0003674(molecular_function),GO:0008150(biological_process)
LOC_Os01g12190.1	104.167	237	375	124.667	407	190.833	9.6	22.89	23.64	32.1	17.35	11.42	230.118	276.572	183.664	0.664071	-0.59059	0.271874	1	GO:0008150(biological_process),GO:0003674(molecular_function),GO:0005575(cellular_component)
LOC_Os01g12200.1	727	850.5	597	295.333	631	414	66.72	82.01	36.64	51.07	41.02	24.73	550.341	547.541	553.141	1.01023	0.0146806	0.928564	1	GO:0008150(biological_process),GO:0003674(molecular_function)
LOC_Os01g12210.1	299	500	158	96	175	121	27.47	48.23	10.18	13.55	13.38	7.25	201.345	160.298	242.391	1.51212	0.596577	0.396827	1	GO:0009987(cellular process),GO:0006810(transport),GO:0016020(membrane),GO:0005773(vacuole),GO:0005215(transporter activity),GO:0005886(plasma membrane),GO:0010044(response to aluminum ion)
LOC_Os01g12220.1	94	127	63	30	203	98	8.67	12.29	11.81	5.43	4.23	5.88	95.0067	84.8647	105.149	1.23902	0.309195	0.601584	1	GO:0009536(plastid),GO:0016020(membrane)
LOC_Os01g12230.1	38	16	4	6	45	22	3.53	1.59	2.64	0.38	0.9	1.34	20.3584	15.6155	25.1012	1.60746	0.684779	0.307004	1	GO:0042318(penicillin biosynthetic process)
LOC_Os01g12240.1	0	0	0	0	0	1	0	0	0	0	0	0.09	0.254891	0.509781	0	0	#NAME?	0.373983	1
LOC_Os01g12250.1	1	0	0	0	0	0	0.14	0	0	0	0	0	0.136031	0	0.272062	Inf	Inf	1	1	GO:0008150(biological_process),GO:0005575(cellular_component),GO:0003674(molecular_function)
LOC_Os01g12260.1	3	2	0	1	6	1	0.32	0.24	0.38	0	0.21	0.09	1.89805	1.0431	2.75301	2.63927	1.40014	0.260572	1	GO:0005773(vacuole),GO:0006810(transport),GO:0009987(cellular process),GO:0006950(response to stress),GO:0009607(response to biotic stimulus),GO:0016020(membrane),GO:0009628(response to abiotic stimulus),GO:0016787(hydrolase activity),GO:0005215(transporter activity),GO:0005739(mitochondrion),GO:0016043(cellular component organization),GO:0009058(biosynthetic process),GO:0006139(nucleobase-contai…
LOC_Os01g12270.1	82	14	6	23	75	59	7.57	1.4	4.38	0.56	3.26	3.55	44.0296	44.144	43.9153	0.994821	-0.00749156	0.792047	1
LOC_Os01g12280.1	68	66	68	33	53	23	6.28	6.41	3.1	5.86	4.64	1.4	48.3911	49.7316	47.0506	0.94609	-0.0799499	0.74058	1	GO:0005515(protein binding),GO:0008150(biological_process),GO:0003677(DNA binding),GO:0005575(cellular_component),GO:0046983(protein dimerization activity)
LOC_Os01g12290.1	11	4.25	0	1	14	0	1.05	0.46	0.84	0	0.21	0	3.94371	0.533314	7.35411	13.7894	3.78549	0.00706404	0.266786	GO:0009875(pollen-pistil interaction),GO:0005623(cell),GO:0016301(kinase activity),GO:0000166(nucleotide binding),GO:0030246(carbohydrate binding),GO:0006464(cellular protein modification process),GO:0004672(protein kinase activity),GO:0005524(ATP binding),GO:0006468(protein phosphorylation)
LOC_Os01g12304.1	14.4167	23.3922	0.513889	1.66667	12.2	2.72222	1.37	2.3	0.74	0.09	0.3	0.19	7.5382	2.89608	12.1803	4.2058	2.07238	0.0391518	0.767008	GO:0016787(hydrolase activity),GO:0005623(cell),GO:0008152(metabolic process),GO:0006629(lipid metabolic process),GO:0016788(hydrolase activity, acting on ester bonds)
LOC_Os01g12310.1	0.5	0.2	0	0	2	0	0.09	0.07	0.15	0	0	0	0.379925	0	0.759851	Inf	Inf	0.458741	1	GO:0006464(cellular protein modification process),GO:0016787(hydrolase activity),GO:0006139(nucleobase-containing compound metabolic process),GO:0008150(biological_process),GO:0005515(protein binding),GO:0016043(cellular component organization),GO:0009607(response to biotic stimulus),GO:0006950(response to stress),GO:0005634(nucleus),GO:0009058(biosynthetic process),GO:0007275(multicellular organ…
LOC_Os01g12320.1	32.5833	57.1667	16.4583	15	57.0333	21.8333	3.03	5.56	3.34	1.45	2.15	1.33	30.195	24.0166	36.3734	1.51451	0.598854	0.384428	1	GO:0016787(hydrolase activity),GO:0006629(lipid metabolic process),GO:0008152(metabolic process),GO:0005623(cell),GO:0016788(hydrolase activity, acting on ester bonds)
LOC_Os01g12320.2	30.5833	53.1667	16.3333	11.5	52.8333	20.8333	2.85	5.17	3.09	1.44	1.66	1.27	27.9069	21.9069	33.9068	1.54777	0.630192	0.37994	1	GO:0016787(hydrolase activity),GO:0006629(lipid metabolic process),GO:0008152(metabolic process),GO:0005623(cell),GO:0016788(hydrolase activity, acting on ester bonds)
LOC_Os01g12320.3	19.6667	33.3333	7	6.33333	28	8.66667	1.85	3.26	1.65	0.64	0.95	0.55	14.9855	9.88866	20.0823	2.03084	1.02207	0.223108	1	GO:0005623(cell),GO:0008152(metabolic process),GO:0016787(hydrolase activity),GO:0006629(lipid metabolic process),GO:0016788(hydrolase activity, acting on ester bonds)
LOC_Os01g12330.1	3	1	4	8	5	4.2	0.32	0.14	0.32	0.38	1.18	0.28	4.88922	7.50607	2.27238	0.30274	-1.72385	0.111406	1
LOC_Os01g12381.1	9	5.5	3.125	11	3.1	5	0.87	0.58	0.21	0.31	1.59	0.33	6.95814	9.31568	4.6006	0.493855	-1.01784	0.335026	1	GO:0006629(lipid metabolic process),GO:0016787(hydrolase activity),GO:0005773(vacuole),GO:0008152(metabolic process),GO:0016788(hydrolase activity, acting on ester bonds)
LOC_Os01g12390.1	213	134	90	44	116	24.5	19.58	12.96	6.76	7.74	6.17	1.49	90.5911	63.2199	117.962	1.8659	0.899874	0.283167	1	GO:0016301(kinase activity),GO:0005886(plasma membrane),GO:0006464(cellular protein modification process),GO:0007165(signal transduction),GO:0000166(nucleotide binding),GO:0004672(protein kinase activity),GO:0005524(ATP binding),GO:0006468(protein phosphorylation),GO:0005515(protein binding)
LOC_Os01g12400.2	365.083	82	57.3333	229.5	244.333	91.8333	33.53	7.95	14.21	4.94	31.89	5.51	182.446	186.668	178.224	0.954765	-0.066782	0.870621	1	GO:0005623(cell),GO:0009875(pollen-pistil interaction),GO:0016301(kinase activity),GO:0030246(carbohydrate binding),GO:0000166(nucleotide binding),GO:0006464(cellular protein modification process),GO:0004672(protein kinase activity),GO:0005524(ATP binding),GO:0006468(protein phosphorylation)
LOC_Os01g12410.1	78.0833	14	17.3333	46.5	50.3333	21.8333	7.21	1.4	2.95	1.52	6.52	1.33	39.0562	41.3828	36.7297	0.88756	-0.172083	0.953086	1	GO:0016301(kinase activity),GO:0005623(cell),GO:0006464(cellular protein modification process),GO:0009875(pollen-pistil interaction),GO:0030246(carbohydrate binding),GO:0000166(nucleotide binding),GO:0004672(protein kinase activity),GO:0005524(ATP binding),GO:0006468(protein phosphorylation),GO:0048544(recognition of pollen)
LOC_Os01g12420.1	0.72549	0.03125	2.83333	0.03125	0	0.416667	0.11	0.05	0	0.28	0.07	0.05	0.58619	0.900319	0.272062	0.302184	-1.7265	0.23362	1	GO:0016301(kinase activity),GO:0005623(cell),GO:0006464(cellular protein modification process),GO:0009875(pollen-pistil interaction),GO:0030246(carbohydrate binding),GO:0000166(nucleotide binding),GO:0004672(protein kinase activity),GO:0005524(ATP binding),GO:0006468(protein phosphorylation),GO:0048544(recognition of pollen)
LOC_Os01g12430.1	0.333333	0	1.5	0.333333	1.47619	0.142857	0.08	0	0.11	0.17	0.12	0.04	0.422054	0.600213	0.243895	0.406347	-1.29922	0.661624	1	GO:0006464(cellular protein modification process),GO:0005623(cell),GO:0009875(pollen-pistil interaction),GO:0016301(kinase activity),GO:0030246(carbohydrate binding),GO:0000166(nucleotide binding),GO:0004672(protein kinase activity),GO:0005524(ATP binding),GO:0006468(protein phosphorylation),GO:0048544(recognition of pollen)
LOC_Os01g12440.1	10.2325	4.95739	5.24415	2.61111	5.86869	1	0.98	0.53	0.37	0.49	0.43	0.09	4.48894	3.61026	5.36762	1.48677	0.572181	0.764719	1	GO:0009790(embryo development),GO:0003700(sequence-specific DNA binding transcription factor activity),GO:0005515(protein binding),GO:0009987(cellular process),GO:0003677(DNA binding),GO:0006810(transport),GO:0007275(multicellular organismal development),GO:0006139(nucleobase-containing compound metabolic process),GO:0009058(biosynthetic process),GO:0009791(post-embryonic development),GO:0005634(…
LOC_Os01g12460.1	1	0	0	0	1	1	0.14	0	0.09	0	0	0.09	0.512869	0.509781	0.515956	1.01211	0.0173707	1	1	GO:0016043(cellular component organization),GO:0009536(plastid),GO:0016020(membrane),GO:0003674(molecular_function),GO:0009987(cellular process)
LOC_Os01g12464.1	5.59312	10.5923	4.3248	3.19671	9.65946	5.21099	0.56	1.07	0.59	0.41	0.51	0.34	6.01229	5.34927	6.67531	1.24789	0.319492	0.805156	1
LOC_Os01g12470.1	78	133	97.6667	24	47.3333	34	7.2	12.87	2.78	8.39	3.4	2.06	61.8555	59.5425	64.1685	1.07769	0.107945	0.860748	1	GO:0009987(cellular process),GO:0006810(transport),GO:0005488(binding),GO:0005739(mitochondrion),GO:0016020(membrane)
LOC_Os01g12480.1	142	133	123	56	184	100	13.07	12.87	10.71	10.56	7.83	6	116.375	117.757	114.994	0.976538	-0.0342517	0.896397	1	GO:0008150(biological_process),GO:0005575(cellular_component),GO:0003674(molecular_function)
LOC_Os01g12490.1	29	28	20	25.3333	45	23	2.71	2.75	2.64	1.75	3.58	1.4	28.2767	31.06	25.4934	0.82078	-0.284932	0.762396	1	GO:0008152(metabolic process),GO:0000166(nucleotide binding),GO:0005488(binding),GO:0003824(catalytic activity),GO:0009058(biosynthetic process),GO:0009987(cellular process),GO:0004499(N,N-dimethylaniline monooxygenase activity),GO:0050660(flavin adenine dinucleotide binding),GO:0050661(NADP binding),GO:0055114(oxidation-reduction process),GO:0016491(oxidoreductase activity)
LOC_Os01g12500.1	0	2.33333	1.5	1	1	0.333333	0	0.27	0.09	0.17	0.21	0.05	0.925438	1.13353	0.717348	0.632846	-0.660074	0.776589	1
LOC_Os01g12520.1	36	81	93	15	3	6	3.35	7.85	0.2	7.99	2.15	0.39	34.3345	38.9683	29.7008	0.762178	-0.3918	0.246202	1	GO:0006810(transport),GO:0009058(biosynthetic process),GO:0009987(cellular process),GO:0005215(transporter activity),GO:0006950(response to stress),GO:0005488(binding),GO:0005739(mitochondrion),GO:0016020(membrane),GO:0009628(response to abiotic stimulus)
LOC_Os01g12530.1	110.667	159.9	77.85	35.6	96.3833	40.8833	10.2	15.46	5.62	6.7	5	2.47	77.4988	63.5086	91.489	1.44058	0.526645	0.533359	1	GO:0003677(DNA binding),GO:0000166(nucleotide binding),GO:0006950(response to stress),GO:0006259(DNA metabolic process)
LOC_Os01g12530.2	120.5	164.233	78.4333	34.35	102.717	42.1333	11.1	15.88	5.99	6.75	4.83	2.54	79.9078	62.9518	96.8638	1.5387	0.62171	0.458387	1	GO:0000166(nucleotide binding),GO:0006259(DNA metabolic process),GO:0006950(response to stress),GO:0003677(DNA binding)
LOC_Os01g12530.3	112	161.233	78.1833	34.6	95.7167	40.3833	10.32	15.59	5.58	6.73	4.87	2.44	77.2317	62.4655	91.9978	1.47278	0.558539	0.50816	1	GO:0003677(DNA binding),GO:0000166(nucleotide binding),GO:0006950(response to stress),GO:0006259(DNA metabolic process)
LOC_Os01g12530.4	44.9	71.6333	31.2333	13.75	42.3167	19.0333	4.16	6.95	2.48	2.71	1.98	1.17	32.9931	26.4555	39.5307	1.49423	0.579403	0.517002	1	GO:0006950(response to stress),GO:0000166(nucleotide binding),GO:0003677(DNA binding),GO:0006259(DNA metabolic process)
LOC_Os01g12530.5	112.167	159.4	77.35	36.35	95.1333	39.8833	10.33	15.41	5.55	6.65	5.11	2.41	76.9896	62.6987	91.2804	1.45586	0.541869	0.518423	1	GO:0003677(DNA binding),GO:0000166(nucleotide binding),GO:0006950(response to stress),GO:0006259(DNA metabolic process)
LOC_Os01g12530.6	91.7667	137.6	65.95	30.35	77.7333	32.6833	8.46	13.31	4.54	5.68	4.28	1.98	64.6755	52.6292	76.7217	1.45778	0.543771	0.531085	1	GO:0003677(DNA binding),GO:0006259(DNA metabolic process),GO:0006950(response to stress),GO:0000166(nucleotide binding)
LOC_Os01g12540.1	78	55.5	47.5	30.5	78.5	36.5	7.2	5.4	4.58	4.1	4.3	2.21	51.7725	49.7998	53.7452	1.07923	0.109997	0.931607	1	GO:0005622(intracellular),GO:0000166(nucleotide binding),GO:0003924(GTPase activity),GO:0005525(GTP binding),GO:0015093(ferrous iron transmembrane transporter activity),GO:0015684(ferrous iron transport),GO:0016021(integral to membrane)
LOC_Os01g12540.2	75	55.5	47.5	29.5	78.5	36.5	6.92	5.4	4.58	4.1	4.16	2.21	51.0977	49.2664	52.929	1.07434	0.103453	0.942365	1	GO:0000166(nucleotide binding),GO:0005622(intracellular),GO:0005525(GTP binding),GO:0015093(ferrous iron transmembrane transporter activity),GO:0015684(ferrous iron transport),GO:0016021(integral to membrane)
LOC_Os01g12550.1	296.111	322.111	188	105	250	116	27.2	31.09	14.53	16.11	14.63	6.95	194.641	171.553	217.73	1.26917	0.343888	0.688564	1	GO:0008150(biological_process),GO:0003674(molecular_function),GO:0005575(cellular_component)
LOC_Os01g12560.1	8	22	13	9	40	25	0.78	2.17	2.35	1.15	1.32	1.52	19.293	21.4457	17.1403	0.799239	-0.323302	0.757251	1	GO:0009987(cellular process),GO:0016740(transferase activity),GO:0009058(biosynthetic process),GO:0005739(mitochondrion),GO:0003864(3-methyl-2-oxobutanoate hydroxymethyltransferase activity),GO:0015940(pantothenate biosynthetic process)
LOC_Os01g12580.1	0	0.5	0	0.5	0.5	0	0	0.1	0.06	0	0.14	0	0.506968	0.533314	0.480621	0.901197	-0.150086	1	1	GO:0009628(response to abiotic stimulus),GO:0006950(response to stress),GO:0009607(response to biotic stimulus),GO:0003674(molecular_function),GO:0005829(cytosol),GO:0000003(reproduction),GO:0009791(post-embryonic development),GO:0009790(embryo development)
LOC_Os01g12650.1	12	19	26	6	26	9	1.15	1.88	1.54	2.27	0.9	0.57	14.8472	15.5907	14.1038	0.904631	-0.144599	0.602903	1	GO:0005783(endoplasmic reticulum),GO:0016020(membrane),GO:0005886(plasma membrane),GO:0008150(biological_process)
LOC_Os01g12660.1	0	0	0	0	2	0	0	0	0.15	0	0	0	0.243895	0	0.487789	Inf	Inf	0.694313	1	GO:0008152(metabolic process),GO:0007275(multicellular organismal development),GO:0030154(cell differentiation),GO:0000003(reproduction),GO:0000166(nucleotide binding),GO:0016787(hydrolase activity),GO:0006139(nucleobase-containing compound metabolic process),GO:0009056(catabolic process),GO:0005524(ATP binding),GO:0009378(four-way junction helicase activity),GO:0006281(DNA repair),GO:0006310(DNA…
LOC_Os01g12670.1	21.2992	17.3333	18.0833	6.75	21.75	11.5833	2	1.72	1.29	1.59	1.01	0.72	15.1779	15.2525	15.1033	0.990221	-0.014178	0.872904	1	GO:0008150(biological_process),GO:0005575(cellular_component),GO:0003674(molecular_function)
LOC_Os01g12670.2	21.2992	17.3333	18.0833	6.75	22.25	11.5833	2	1.72	1.32	1.59	1.01	0.72	15.1779	15.2525	15.1033	0.990221	-0.014178	0.872904	1	GO:0005575(cellular_component),GO:0008150(biological_process),GO:0003674(molecular_function)
LOC_Os01g12670.4	24.6326	24	21.25	6.75	26.25	14.25	2.3	2.36	1.55	1.86	1.01	0.88	17.9983	17.1724	18.8242	1.09619	0.132503	1	1	GO:0003674(molecular_function),GO:0005575(cellular_component),GO:0008150(biological_process)
LOC_Os01g12670.5	21.2992	17.3333	17.5833	6.75	21.75	11.5833	2	1.72	1.29	1.55	1.01	0.72	15.1779	15.2525	15.1033	0.990221	-0.014178	0.872904	1	GO:0003674(molecular_function),GO:0005575(cellular_component),GO:0008150(biological_process)
LOC_Os01g12680.1	14.3194	37.9317	33.398	3.50833	18.1373	11.7361	1.36	3.7	1.08	2.9	0.56	0.73	17.6744	18.1541	17.1946	0.947144	-0.0783446	0.632678	1	GO:0005215(transporter activity),GO:0005886(plasma membrane),GO:0019725(cellular homeostasis),GO:0016020(membrane),GO:0006810(transport),GO:0055085(transmembrane transport),GO:0016021(integral to membrane)
LOC_Os01g12680.2	15.9861	42.0983	36.0647	3.50833	18.1373	12.5694	1.51	4.11	1.08	3.13	0.56	0.78	19.1249	19.5642	18.6856	0.95509	-0.0662913	0.631865	1	GO:0016020(membrane),GO:0019725(cellular homeostasis),GO:0005215(transporter activity),GO:0005886(plasma membrane),GO:0006810(transport),GO:0055085(transmembrane transport),GO:0016021(integral to membrane)
LOC_Os01g12680.3	14.9861	38.5983	36.0647	3.50833	18.1373	13.0694	1.42	3.77	1.08	3.13	0.56	0.81	18.6338	19.5642	17.7034	0.904884	-0.144195	0.576579	1	GO:0006810(transport),GO:0005215(transporter activity),GO:0019725(cellular homeostasis),GO:0016020(membrane),GO:0005886(plasma membrane),GO:0055085(transmembrane transport),GO:0016021(integral to membrane)
LOC_Os01g12680.4	15.3194	41.4317	33.0647	3.175	15.1373	12.5694	1.45	4.04	0.91	2.87	0.51	0.78	17.7879	18.1306	17.4451	0.962193	-0.055602	0.65967	1	GO:0005886(plasma membrane),GO:0006810(transport),GO:0016020(membrane),GO:0019725(cellular homeostasis),GO:0005215(transporter activity),GO:0055085(transmembrane transport),GO:0016021(integral to membrane)
LOC_Os01g12700.1	0	0	0	0.5	0.166667	0	0	0	0.04	0	0.14	0	0.266657	0.533314	0	0	#NAME?	0.373983	1	GO:0008219(cell death),GO:0007165(signal transduction),GO:0009719(response to endogenous stimulus),GO:0003700(sequence-specific DNA binding transcription factor activity),GO:0006139(nucleobase-containing compound metabolic process),GO:0009058(biosynthetic process),GO:0005634(nucleus),GO:0003677(DNA binding)
LOC_Os01g12710.1	886	808	930.5	401	1197	518	81.3	77.92	69.48	79.58	55.66	30.94	740.794	757.325	724.264	0.956345	-0.0643971	0.790805	1	GO:0009536(plastid),GO:0003824(catalytic activity),GO:0008152(metabolic process),GO:0009987(cellular process),GO:0009056(catabolic process),GO:0019538(protein metabolic process),GO:0016491(oxidoreductase activity)
LOC_Os01g12710.2	828	772.5	888.5	370.5	1112	475	75.98	74.5	64.55	75.99	51.44	28.37	693.134	706.8	679.468	0.961329	-0.0568978	0.790224	1	GO:0009987(cellular process),GO:0009056(catabolic process),GO:0009536(plastid),GO:0003824(catalytic activity),GO:0008152(metabolic process),GO:0019538(protein metabolic process),GO:0016491(oxidoreductase activity)
LOC_Os01g12720.1	102.143	430.501	206	67	116.106	51	9.41	41.54	6.77	17.65	9.36	3.07	140.812	123.553	158.071	1.27938	0.355448	0.829535	1	GO:0009607(response to biotic stimulus),GO:0016301(kinase activity),GO:0000166(nucleotide binding),GO:0006464(cellular protein modification process),GO:0005886(plasma membrane),GO:0006950(response to stress),GO:0004672(protein kinase activity),GO:0005524(ATP binding),GO:0006468(protein phosphorylation)
LOC_Os01g12730.1	248.786	369	370	114.5	154.333	63.1429	22.86	35.61	8.98	31.67	15.94	3.8	198.571	204.487	192.655	0.942141	-0.0859854	0.58192	1	GO:0005773(vacuole),GO:0006810(transport),GO:0016020(membrane),GO:0005886(plasma membrane),GO:0000166(nucleotide binding),GO:0007165(signal transduction),GO:0003924(GTPase activity),GO:0005525(GTP binding),GO:0007264(small GTPase mediated signal transduction),GO:0005634(nucleus),GO:0005737(cytoplasm),GO:0005622(intracellular)
LOC_Os01g12730.2	241.786	363.5	360	107	144.333	62.1429	22.22	35.08	8.4	30.81	14.9	3.74	191.919	196.709	187.128	0.951293	-0.072038	0.588544	1	GO:0005773(vacuole),GO:0006810(transport),GO:0000166(nucleotide binding),GO:0005886(plasma membrane),GO:0016020(membrane),GO:0007165(signal transduction),GO:0003924(GTPase activity),GO:0005525(GTP binding),GO:0007264(small GTPase mediated signal transduction),GO:0005622(intracellular)
LOC_Os01g12740.1	470.45	536.71	613.167	212	342.25	170	43.19	51.77	19.89	52.46	29.46	10.17	361.047	383.691	338.403	0.881969	-0.1812	0.544963	1	GO:0005488(binding),GO:0003674(molecular_function),GO:0019825(oxygen binding),GO:0008152(metabolic process),GO:0003824(catalytic activity),GO:0005506(iron ion binding),GO:0009055(electron carrier activity),GO:0016705(oxidoreductase activity, acting on paired donors, with incorporation or reduction of molecular oxygen),GO:0020037(heme binding),GO:0055114(oxidation-reduction process)
LOC_Os01g12750.1	424.721	245.52	483.417	155.848	287.274	167.146	39	23.71	16.7	41.36	21.68	10	278.57	313.282	243.859	0.7784	-0.361416	0.372676	1	GO:0005488(binding),GO:0003674(molecular_function),GO:0003824(catalytic activity),GO:0008152(metabolic process),GO:0019825(oxygen binding),GO:0005506(iron ion binding),GO:0009055(electron carrier activity),GO:0016705(oxidoreductase activity, acting on paired donors, with incorporation or reduction of molecular oxygen),GO:0020037(heme binding),GO:0055114(oxidation-reduction process)
LOC_Os01g12760.1	100.88	75.3667	518.763	36	18.2333	8.01176	9.3	7.31	1.09	44.39	5.06	0.51	114.328	179.033	49.6228	0.277172	-1.85115	0.000244116	0.0226958	GO:0019825(oxygen binding),GO:0005488(binding),GO:0003674(molecular_function),GO:0003824(catalytic activity),GO:0005623(cell),GO:0008152(metabolic process),GO:0005506(iron ion binding),GO:0009055(electron carrier activity),GO:0016705(oxidoreductase activity, acting on paired donors, with incorporation or reduction of molecular oxygen),GO:0020037(heme binding),GO:0055114(oxidation-reduction proces…
LOC_Os01g12770.1	195.65	443.65	36.0833	12.75	194.183	35.0333	17.99	42.8	11.3	3.13	1.84	2.12	120.663	35.5793	205.746	5.78276	2.53176	0.000385801	0.0330242	GO:0005488(binding),GO:0019825(oxygen binding),GO:0008152(metabolic process),GO:0003824(catalytic activity),GO:0003674(molecular_function),GO:0005506(iron ion binding),GO:0009055(electron carrier activity),GO:0016705(oxidoreductase activity, acting on paired donors, with incorporation or reduction of molecular oxygen),GO:0020037(heme binding),GO:0055114(oxidation-reduction process)
LOC_Os01g12780.1	0.266667	0.157576	0.2	0	1.4	0.25	0.07	0.06	0.11	0.06	0	0.04	0.121947	0	0.243895	Inf	Inf	1	1
LOC_Os01g12790.1	0.5	0	0	0	0	0	0.09	0	0	0	0	0	0.136031	0	0.272062	Inf	Inf	1	1	GO:0016301(kinase activity),GO:0006464(cellular protein modification process),GO:0000166(nucleotide binding),GO:0007165(signal transduction),GO:0005623(cell),GO:0004672(protein kinase activity),GO:0005524(ATP binding),GO:0006468(protein phosphorylation),GO:0005515(protein binding)
LOC_Os01g12800.1	48	110	91	37	56	48	4.45	10.65	3.28	7.82	5.2	2.89	62.1344	71.5118	52.757	0.737738	-0.438819	0.414347	1	GO:0016020(membrane),GO:0003674(molecular_function),GO:0005777(peroxisome),GO:0005739(mitochondrion),GO:0008150(biological_process),GO:0016021(integral to membrane)
LOC_Os01g12820.1	4.49872	2.73517	3.17811	0.464286	1.70678	0.2	0.46	0.31	0.13	0.31	0.13	0.04	1.59327	0.900319	2.28622	2.53934	1.34445	0.707613	1
LOC_Os01g12830.1	243.5	368.333	231.333	142.667	262.667	242.667	22.38	35.55	15.27	19.82	19.85	14.51	243.554	269.465	217.643	0.807684	-0.308138	0.656285	1	GO:0003824(catalytic activity),GO:0008152(metabolic process),GO:0000166(nucleotide binding),GO:0005488(binding),GO:0005829(cytosol),GO:0016616(oxidoreductase activity, acting on the CH-OH group of donors, NAD or NADP as acceptor),GO:0051287(NAD binding),GO:0055114(oxidation-reduction process),GO:0048037(cofactor binding),GO:0004616(phosphogluconate dehydrogenase (decarboxylating) activity),GO:000…
LOC_Os01g12830.2	67.3333	112.5	87	54	87	79	6.22	10.89	5.08	7.48	7.56	4.74	80.689	95.1809	66.1971	0.695487	-0.523905	0.429154	1	GO:0003824(catalytic activity),GO:0008152(metabolic process),GO:0000166(nucleotide binding),GO:0005488(binding),GO:0005829(cytosol),GO:0016616(oxidoreductase activity, acting on the CH-OH group of donors, NAD or NADP as acceptor),GO:0051287(NAD binding),GO:0055114(oxidation-reduction process),GO:0048037(cofactor binding)
LOC_Os01g12840.1	38	72	7.5	13.5	55.6429	17.125	3.53	6.99	3.26	0.68	1.94	1.05	29.7871	18.5335	41.0408	2.21441	1.14692	0.0932886	1	GO:0008150(biological_process)
LOC_Os01g12860.1	23.5	8.5	10	3	16	3.5	2.2	0.87	0.96	0.9	0.49	0.24	9.60123	6.64013	12.5623	1.89188	0.919821	0.469521	1	GO:0003677(DNA binding),GO:0009058(biosynthetic process),GO:0003674(molecular_function),GO:0003700(sequence-specific DNA binding transcription factor activity),GO:0006139(nucleobase-containing compound metabolic process)
LOC_Os01g12870.1	123.667	111.333	145	100.333	262.667	136.333	11.39	10.78	15.27	12.44	13.98	8.16	145.167	166.177	124.157	0.747134	-0.420561	0.526238	1	GO:0016020(membrane),GO:0005829(cytosol),GO:0005886(plasma membrane),GO:0008150(biological_process),GO:0003674(molecular_function),GO:0005575(cellular_component)
LOC_Os01g12880.1	508.5	565.5	394.5	376	540.5	301	46.68	54.55	31.39	33.76	52.2	17.99	438.463	472.512	404.414	0.85588	-0.22452	0.760348	1	GO:0006810(transport),GO:0005886(plasma membrane),GO:0009987(cellular process),GO:0005794(Golgi apparatus),GO:0005215(transporter activity),GO:0006886(intracellular protein transport),GO:0005622(intracellular)
LOC_Os01g12890.1	79	73	80	36	84	34	7.29	7.08	4.9	6.88	5.06	2.06	59.9007	60.5404	59.2611	0.978868	-0.0308133	0.813762	1	GO:0003677(DNA binding),GO:0005634(nucleus),GO:0007275(multicellular organismal development),GO:0009908(flower development),GO:0003723(RNA binding),GO:0005515(protein binding),GO:0009058(biosynthetic process),GO:0006139(nucleobase-containing compound metabolic process),GO:0016043(cellular component organization),GO:0006464(cellular protein modification process)
LOC_Os01g12900.1	1.63333	1.43333	0.166667	0.533333	10.05	2.16667	0.2	0.19	0.61	0.06	0.14	0.16	2.38634	1.55288	3.2198	2.07344	1.05203	0.331749	1	GO:0006810(transport),GO:0005886(plasma membrane),GO:0007165(signal transduction),GO:0000166(nucleotide binding),GO:0005525(GTP binding),GO:0007264(small GTPase mediated signal transduction)
LOC_Os01g12900.2	1.13333	0.933333	0.166667	0.533333	4.05	1.16667	0.15	0.14	0.26	0.06	0.14	0.1	1.26373	1.0431	1.48437	1.42304	0.508976	0.800897	1	GO:0009056(catabolic process),GO:0016787(hydrolase activity),GO:0005886(plasma membrane),GO:0000166(nucleotide binding),GO:0007165(signal transduction),GO:0009719(response to endogenous stimulus),GO:0006139(nucleobase-containing compound metabolic process),GO:0005525(GTP binding),GO:0007264(small GTPase mediated signal transduction)
LOC_Os01g12900.3	1.63333	1.43333	0.166667	0.533333	10.05	2.16667	0.2	0.19	0.61	0.06	0.14	0.16	2.38634	1.55288	3.2198	2.07344	1.05203	0.331749	1	GO:0000166(nucleotide binding),GO:0006810(transport),GO:0005886(plasma membrane),GO:0007165(signal transduction),GO:0005525(GTP binding),GO:0007264(small GTPase mediated signal transduction)
LOC_Os01g12910.1	11	4	20	2	9	6	1.05	0.43	0.55	1.75	0.35	0.39	8.13104	10.1274	6.13464	0.605744	-0.72322	0.217454	1	GO:0008150(biological_process),GO:0016787(hydrolase activity),GO:0008152(metabolic process)
LOC_Os01g12920.1	15	15	1	12	62	28	1.42	1.49	3.63	0.13	1.73	1.7	21.8635	20.9737	22.7533	1.08485	0.11749	0.619195	1	GO:0008152(metabolic process),GO:0008150(biological_process),GO:0016787(hydrolase activity)
LOC_Os01g12930.1	0	2	1	0.25	2	0	0	0.24	0.15	0.13	0.1	0	0.630674	0.300106	0.961243	3.20301	1.67943	0.733199	1	GO:0005575(cellular_component),GO:0000166(nucleotide binding),GO:0005488(binding),GO:0005515(protein binding),GO:0004842(ubiquitin-protein ligase activity),GO:0016567(protein ubiquitination),GO:0000151(ubiquitin ligase complex)
LOC_Os01g12950.1	25.2821	27.728	17.3686	11.63	34.275	16.2533	2.36	2.72	2.02	1.53	1.68	1	20.6902	19.6581	21.7223	1.10501	0.144055	0.901001	1	GO:0006464(cellular protein modification process),GO:0005575(cellular_component),GO:0003824(catalytic activity),GO:0019538(protein metabolic process),GO:0016881(acid-amino acid ligase activity)
LOC_Os01g12950.2	21.2821	22.228	13.8686	11.13	27.9417	11.4199	2	2.19	1.65	1.23	1.61	0.71	16.7129	15.6755	17.7503	1.13236	0.179331	0.882591	1	GO:0006464(cellular protein modification process),GO:0005575(cellular_component),GO:0003824(catalytic activity),GO:0019538(protein metabolic process),GO:0016881(acid-amino acid ligase activity)
LOC_Os01g12950.3	24.2821	26.728	17.3686	11.63	32.9417	14.4199	2.27	2.62	1.94	1.53	1.68	0.89	19.8041	18.6385	20.9696	1.12507	0.170014	0.872491	1	GO:0006464(cellular protein modification process),GO:0005575(cellular_component),GO:0003824(catalytic activity),GO:0019538(protein metabolic process),GO:0016881(acid-amino acid ligase activity)
LOC_Os01g12950.4	19.6988	20.928	10.9353	9.22997	27.375	13.2033	1.85	2.07	1.62	0.98	1.35	0.82	15.8629	14.7282	16.9976	1.15409	0.206758	0.786034	1	GO:0003824(catalytic activity),GO:0006464(cellular protein modification process),GO:0005575(cellular_component),GO:0019538(protein metabolic process),GO:0016881(acid-amino acid ligase activity)
LOC_Os01g13000.1	43.0781	120	123	13	22.2022	14.0476	4	11.61	1.32	10.56	1.87	0.87	48.2273	50.9831	45.4715	0.891894	-0.165055	0.385572	1	GO:0003700(sequence-specific DNA binding transcription factor activity),GO:0005634(nucleus),GO:0006139(nucleobase-containing compound metabolic process),GO:0009058(biosynthetic process)
LOC_Os01g13030.1	32.625	40.2	6.5	13.375	71.525	29.875	3.04	3.92	4.18	0.6	1.92	1.81	30.1674	24.3273	36.0075	1.48013	0.565724	0.326369	1	GO:0006139(nucleobase-containing compound metabolic process),GO:0005737(cytoplasm),GO:0005634(nucleus),GO:0009058(biosynthetic process),GO:0003700(sequence-specific DNA binding transcription factor activity),GO:0009719(response to endogenous stimulus),GO:0006355(regulation of transcription, DNA-dependent)
LOC_Os01g13030.2	57.625	62.2	9.5	18.375	134.525	42.875	5.33	6.04	7.83	0.85	2.62	2.59	48.9519	34.5213	63.3824	1.83604	0.876595	0.138775	1	GO:0009719(response to endogenous stimulus),GO:0006139(nucleobase-containing compound metabolic process),GO:0009058(biosynthetic process),GO:0005634(nucleus),GO:0003700(sequence-specific DNA binding transcription factor activity),GO:0005737(cytoplasm),GO:0006355(regulation of transcription, DNA-dependent)
LOC_Os01g13040.1	0	0	0	0	1	0	0	0	0.09	0	0	0	0.121947	0	0.243895	Inf	Inf	1	1	GO:0008150(biological_process),GO:0003674(molecular_function),GO:0009536(plastid)
LOC_Os01g13050.1	11.3333	6	12	10.25	2.75	0.916667	1.09	0.63	0.19	1.07	1.49	0.08	7.29446	9.4442	5.14472	0.544749	-0.876336	0.269016	1	GO:0016020(membrane),GO:0006810(transport),GO:0009987(cellular process),GO:0005488(binding),GO:0005794(Golgi apparatus),GO:0009058(biosynthetic process),GO:0006464(cellular protein modification process),GO:0005886(plasma membrane)
LOC_Os01g13060.1	166.75	246.25	81.5	48.8333	149.417	61.6667	15.34	23.78	8.7	7.01	6.84	3.71	111.028	82.0474	140.009	1.70644	0.770993	0.271395	1	GO:0008152(metabolic process),GO:0009987(cellular process),GO:0000166(nucleotide binding),GO:0016301(kinase activity),GO:0005575(cellular_component),GO:0006464(cellular protein modification process),GO:0004672(protein kinase activity),GO:0005524(ATP binding),GO:0006468(protein phosphorylation)
LOC_Os01g13060.2	200.25	298.25	95.5	58.8333	184.417	73.6667	18.41	28.79	10.73	8.21	8.23	4.43	133.766	97.6995	169.833	1.73833	0.797699	0.248884	1	GO:0016301(kinase activity),GO:0005575(cellular_component),GO:0006464(cellular protein modification process),GO:0000166(nucleotide binding),GO:0009987(cellular process),GO:0008152(metabolic process),GO:0004672(protein kinase activity),GO:0005524(ATP binding),GO:0006468(protein phosphorylation)
LOC_Os01g13060.3	165.25	244.75	77	48.8333	142.417	60.1667	15.2	23.64	8.29	6.62	6.84	3.62	108.674	79.8275	137.521	1.72273	0.784698	0.25823	1	GO:0016301(kinase activity),GO:0000166(nucleotide binding),GO:0008152(metabolic process),GO:0009987(cellular process),GO:0006464(cellular protein modification process),GO:0005575(cellular_component),GO:0004672(protein kinase activity),GO:0005524(ATP binding),GO:0006468(protein phosphorylation)
LOC_Os01g13080.1	121	82.8348	206.337	117.5	201.833	110	11.14	8.03	11.74	17.68	16.36	6.59	141.332	180.829	101.834	0.563154	-0.828399	0.16525	1	GO:0005198(structural molecule activity),GO:0005634(nucleus),GO:0005840(ribosome),GO:0005829(cytosol),GO:0006412(translation),GO:0003735(structural constituent of ribosome),GO:0006414(translational elongation),GO:0005622(intracellular)
LOC_Os01g13090.1	6.32143	8.67857	4.53571	3.92857	15.4762	5.10714	0.63	0.88	0.93	0.43	0.61	0.33	6.80201	6.18269	7.42133	1.20034	0.263442	0.822453	1	GO:0003674(molecular_function),GO:0005737(cytoplasm),GO:0006139(nucleobase-containing compound metabolic process),GO:0009058(biosynthetic process)
LOC_Os01g13090.2	6.32143	8.67857	4.53571	3.92857	15.9762	5.10714	0.63	0.88	0.96	0.43	0.61	0.33	6.92396	6.18269	7.66522	1.23979	0.310092	0.824943	1	GO:0006139(nucleobase-containing compound metabolic process),GO:0009058(biosynthetic process),GO:0003674(molecular_function),GO:0005737(cytoplasm)
LOC_Os01g13090.3	6.32143	8.67857	4.53571	3.92857	15.4762	5.10714	0.63	0.88	0.93	0.43	0.61	0.33	6.80201	6.18269	7.42133	1.20034	0.263442	0.822453	1	GO:0003674(molecular_function),GO:0006139(nucleobase-containing compound metabolic process),GO:0005737(cytoplasm),GO:0009058(biosynthetic process)
LOC_Os01g13090.4	6.32143	8.67857	4.53571	3.92857	15.6429	5.10714	0.63	0.88	0.94	0.43	0.61	0.33	6.92396	6.18269	7.66522	1.23979	0.310092	0.824943	1	GO:0006139(nucleobase-containing compound metabolic process),GO:0009058(biosynthetic process),GO:0003674(molecular_function),GO:0005737(cytoplasm)
LOC_Os01g13100.1	104.238	73.9286	35.2857	50.9286	162.976	91.1905	9.61	7.17	9.49	3.06	7.13	5.47	84.8299	84.0928	85.567	1.01753	0.0250716	0.806128	1	GO:0006139(nucleobase-containing compound metabolic process),GO:0003723(RNA binding),GO:0005739(mitochondrion),GO:0003824(catalytic activity),GO:0009058(biosynthetic process)
LOC_Os01g13100.2	91.7381	66.4286	32.2857	45.9286	152.976	81.1905	8.46	6.45	8.91	2.8	6.44	4.87	76.6988	75.4281	77.9695	1.03369	0.0478071	0.786144	1	GO:0005739(mitochondrion),GO:0003824(catalytic activity),GO:0006139(nucleobase-containing compound metabolic process),GO:0009058(biosynthetic process),GO:0003723(RNA binding)
LOC_Os01g13100.3	91.7381	66.9286	32.2857	45.4286	148.476	81.1905	8.46	6.5	8.64	2.8	6.37	4.87	75.9408	74.8948	76.9868	1.02793	0.0397443	0.800009	1	GO:0009058(biosynthetic process),GO:0003723(RNA binding),GO:0006139(nucleobase-containing compound metabolic process),GO:0005739(mitochondrion),GO:0003824(catalytic activity)
LOC_Os01g13120.1	30.0833	33.75	9.16667	9.83333	94.5	83.75	2.8	3.3	5.51	0.83	1.43	5.03	45.1181	50.8557	39.3805	0.774358	-0.368927	0.848289	1	GO:0005215(transporter activity),GO:0006810(transport),GO:0005773(vacuole),GO:0009987(cellular process),GO:0016020(membrane)
LOC_Os01g13130.1	0	1	2	0	1	0.25	0	0.14	0.09	0.21	0	0.04	0.540417	0.600213	0.480621	0.800752	-0.320573	0.726313	1	GO:0005215(transporter activity),GO:0005773(vacuole),GO:0016020(membrane),GO:0006810(transport),GO:0009987(cellular process)
LOC_Os01g13150.1	466.658	258.125	166	215	776.343	412	42.84	24.92	45.07	14.23	29.88	24.61	375.95	374.51	377.39	1.00769	0.0110534	0.841782	1	GO:0008152(metabolic process),GO:0006139(nucleobase-containing compound metabolic process),GO:0009536(plastid),GO:0004518(nuclease activity),GO:0003824(catalytic activity),GO:0016787(hydrolase activity)
LOC_Os01g13160.1	368	698	728	236	330	144	33.8	67.32	19.18	62.27	32.79	8.62	381.794	417.748	345.839	0.827865	-0.272532	0.434323	1	GO:0009987(cellular process),GO:0005515(protein binding),GO:0016020(membrane),GO:0006810(transport)
LOC_Os01g13170.1	247.5	298	238	159	211	88	22.74	28.77	12.27	20.39	22.11	5.28	195.28	201.083	189.478	0.942285	-0.0857641	0.795979	1	GO:0006464(cellular protein modification process),GO:0003824(catalytic activity),GO:0019538(protein metabolic process),GO:0016881(acid-amino acid ligase activity)
LOC_Os01g13180.1	0	0	0	0	1	0	0	0	0.09	0	0	0	0.121947	0	0.243895	Inf	Inf	1	1
LOC_Os01g13190.1	278	173	126	170	687	380	25.54	16.72	39.89	10.81	23.64	22.7	303.168	322.194	284.142	0.881899	-0.181314	0.979531	1	GO:0008152(metabolic process),GO:0003824(catalytic activity),GO:0009628(response to abiotic stimulus),GO:0007275(multicellular organismal development),GO:0009536(plastid),GO:0004399(histidinol dehydrogenase activity),GO:0008270(zinc ion binding),GO:0051287(NAD binding),GO:0000105(histidine biosynthetic process),GO:0055114(oxidation-reduction process)
LOC_Os01g13200.1	281	277	310	200	259	113	25.82	26.74	15.06	26.54	27.8	6.77	231.246	257.301	205.191	0.797475	-0.326488	0.519344	1	GO:0016049(cell growth),GO:0005886(plasma membrane),GO:0008150(biological_process),GO:0009987(cellular process),GO:0005975(carbohydrate metabolic process),GO:0009058(biosynthetic process),GO:0009579(thylakoid),GO:0009719(response to endogenous stimulus),GO:0016043(cellular component organization),GO:0005737(cytoplasm),GO:0009536(plastid),GO:0003674(molecular_function),GO:0009653(anatomical struct…
LOC_Os01g13210.1	591.833	173.25	253.543	358.083	277.75	95.5	54.32	16.74	16.14	21.72	49.71	5.73	292.955	316.093	269.817	0.853601	-0.228366	0.738985	1	GO:0006464(cellular protein modification process),GO:0009058(biosynthetic process),GO:0008289(lipid binding),GO:0005773(vacuole),GO:0009607(response to biotic stimulus),GO:0006950(response to stress),GO:0009628(response to abiotic stimulus),GO:0009536(plastid),GO:0005886(plasma membrane),GO:0005515(protein binding),GO:0005488(binding)
LOC_Os01g13210.2	578.833	167.25	256.543	357.083	279.75	96.5	53.13	16.17	16.26	21.97	49.58	5.79	291.158	316.969	265.348	0.837139	-0.25646	0.70667	1	GO:0009536(plastid),GO:0005886(plasma membrane),GO:0005515(protein binding),GO:0005488(binding),GO:0008289(lipid binding),GO:0006464(cellular protein modification process),GO:0009058(biosynthetic process),GO:0005773(vacuole),GO:0009607(response to biotic stimulus),GO:0006950(response to stress),GO:0009628(response to abiotic stimulus)
LOC_Os01g13229.1	3.3	8.5	6.1	3.2	3.4	3.2	0.35	0.87	0.23	0.56	0.51	0.22	4.30417	4.92992	3.67841	0.746139	-0.422484	0.585123	1	GO:0008150(biological_process),GO:0008152(metabolic process),GO:0009987(cellular process),GO:0030234(enzyme regulator activity),GO:0007049(cell cycle),GO:0005634(nucleus),GO:0005737(cytoplasm)
LOC_Os01g13250.1	28.3333	34.3333	53	16	25.1667	24	2.64	3.36	1.49	4.57	2.29	1.46	29.2186	36.6734	21.7638	0.593449	-0.752804	0.202109	1	GO:0008150(biological_process),GO:0003674(molecular_function),GO:0005773(vacuole)
LOC_Os01g13260.1	9.96667	20	21.9333	11.95	17.9833	11.7	0.96	1.98	1.07	1.92	1.73	0.73	15.4824	19.1195	11.8453	0.619538	-0.690735	0.335674	1	GO:0008150(biological_process),GO:0009987(cellular process),GO:0005634(nucleus),GO:0030234(enzyme regulator activity),GO:0007049(cell cycle),GO:0008152(metabolic process),GO:0005737(cytoplasm)
LOC_Os01g13280.1	14.7667	17.4429	7.56667	4.66667	14.3095	5.23333	1.4	1.73	0.86	0.69	0.72	0.34	9.56807	7.61633	11.5198	1.51251	0.596948	0.570961	1	GO:0019538(protein metabolic process),GO:0006464(cellular protein modification process),GO:0005575(cellular_component),GO:0003824(catalytic activity),GO:0016881(acid-amino acid ligase activity)
LOC_Os01g13285.1	2	9	0	3	12	4	0.23	0.92	0.73	0	0.49	0.27	4.62023	3.63907	5.6014	1.53924	0.622218	0.410749	1
LOC_Os01g13300.1	15.194	4.64568	4.59077	8.37048	21.5264	4.55122	1.44	0.5	1.28	0.44	1.23	0.3	9.4731	8.31595	10.6302	1.27829	0.35422	0.63533	1	GO:0003677(DNA binding),GO:0009058(biosynthetic process),GO:0006139(nucleobase-containing compound metabolic process),GO:0005575(cellular_component),GO:0006355(regulation of transcription, DNA-dependent)
LOC_Os01g13320.1	27	25.75	11	17	40.5	14	2.52	2.53	2.38	0.98	2.43	0.87	21.5023	19.5045	23.5002	1.20487	0.268872	0.647415	1	GO:0030234(enzyme regulator activity),GO:0008152(metabolic process),GO:0005618(cell wall),GO:0008150(biological_process),GO:0016787(hydrolase activity),GO:0030599(pectinesterase activity),GO:0042545(cell wall modification),GO:0004857(enzyme inhibitor activity)
LOC_Os01g13340.1	7.33333	8.91667	3.91667	3.66667	5.08333	2.33333	0.72	0.91	0.32	0.38	0.58	0.17	4.80385	4.35325	5.25444	1.20702	0.271447	0.922293	1
LOC_Os01g13350.1	48.7803	59.2904	26.6408	21.7585	43.9144	23.4162	4.52	5.76	2.58	2.32	3.09	1.43	34.795	31.5608	38.0293	1.20495	0.268978	0.718547	1	GO:0006810(transport),GO:0009987(cellular process),GO:0005215(transporter activity),GO:0005783(endoplasmic reticulum),GO:0016020(membrane),GO:0005794(Golgi apparatus),GO:0005886(plasma membrane)
LOC_Os01g13350.2	48.7803	56.2904	25.6408	20.7585	43.9144	23.4162	4.52	5.47	2.58	2.23	2.95	1.43	34.0232	30.7273	37.3191	1.21452	0.280391	0.698073	1	GO:0016020(membrane),GO:0006810(transport),GO:0005886(plasma membrane),GO:0005794(Golgi apparatus),GO:0005215(transporter activity),GO:0009987(cellular process),GO:0005783(endoplasmic reticulum)
LOC_Os01g13360.1	0.5	0	0	0	0	0	0.09	0	0	0	0	0	0.136031	0	0.272062	Inf	Inf	1	1	GO:0016301(kinase activity),GO:0005829(cytosol),GO:0009987(cellular process),GO:0008152(metabolic process),GO:0005515(protein binding),GO:0016773(phosphotransferase activity, alcohol group as acceptor)
LOC_Os01g13360.2	0.5	0	0	0	0	0	0.09	0	0	0	0	0	0.136031	0	0.272062	Inf	Inf	1	1	GO:0008152(metabolic process),GO:0009987(cellular process),GO:0005829(cytosol),GO:0016301(kinase activity),GO:0005515(protein binding),GO:0016773(phosphotransferase activity, alcohol group as acceptor)
LOC_Os01g13370.1	336.333	355.333	327.833	198	158.583	98.5833	30.89	34.29	9.23	28.07	27.52	5.91	234.365	254.499	214.23	0.84177	-0.248502	0.565322	1	GO:0007275(multicellular organismal development),GO:0003824(catalytic activity),GO:0009987(cellular process),GO:0009056(catabolic process),GO:0005488(binding),GO:0006464(cellular protein modification process),GO:0019538(protein metabolic process),GO:0005634(nucleus),GO:0006511(ubiquitin-dependent protein catabolic process)
LOC_Os01g13380.1	0	1	0	0	0	0	0	0.14	0	0	0	0	0.118363	0	0.236727	Inf	Inf	1	1
LOC_Os01g13390.1	257	932	603	79	212	142	23.62	89.87	12.33	51.59	11.02	8.5	318.87	295.485	342.255	1.15828	0.211987	0.870024	1	GO:0016020(membrane),GO:0009536(plastid),GO:0003674(molecular_function),GO:0009579(thylakoid),GO:0008150(biological_process)
LOC_Os01g13404.1	11.5	19	19.5	5.66667	7.66667	4	1.1	1.88	0.47	1.71	0.85	0.27	10.4774	11.2411	9.7137	0.864121	-0.210695	0.557104	1	GO:0005515(protein binding),GO:0040029(regulation of gene expression, epigenetic),GO:0003674(molecular_function),GO:0005575(cellular_component),GO:0009987(cellular process),GO:0006259(DNA metabolic process),GO:0008152(metabolic process)
LOC_Os01g13404.2	11	18	18.5	5.66667	7.66667	4	1.05	1.78	0.47	1.62	0.85	0.27	10.073	10.941	9.20492	0.841321	-0.249272	0.542648	1	GO:0005515(protein binding),GO:0006259(DNA metabolic process),GO:0040029(regulation of gene expression, epigenetic),GO:0009987(cellular process),GO:0008152(metabolic process),GO:0005575(cellular_component),GO:0003674(molecular_function)
LOC_Os01g13404.3	16.5	22	21	5.66667	13.6667	5	1.56	2.17	0.82	1.84	0.85	0.33	12.6493	12.051	13.2476	1.09929	0.136571	0.893574	1	GO:0008152(metabolic process),GO:0005515(protein binding),GO:0003674(molecular_function),GO:0009987(cellular process),GO:0006259(DNA metabolic process),GO:0005575(cellular_component),GO:0040029(regulation of gene expression, epigenetic)
LOC_Os01g13420.1	89	90	99	48	53	21	8.21	8.72	3.1	8.51	6.72	1.28	62.2302	66.015	58.4453	0.885333	-0.175707	0.591362	1	GO:0008150(biological_process),GO:0016020(membrane),GO:0005773(vacuole),GO:0005488(binding)
LOC_Os01g13430.1	185	133	306	152	215	118	17.01	12.87	12.5	26.2	21.14	7.07	183.652	233.05	134.253	0.57607	-0.795684	0.152442	1	GO:0006810(transport),GO:0009987(cellular process),GO:0005488(binding),GO:0005215(transporter activity),GO:0005575(cellular_component),GO:0005635(nuclear envelope),GO:0016020(membrane),GO:0005634(nucleus),GO:0005515(protein binding),GO:0005829(cytosol),GO:0008150(biological_process),GO:0016043(cellular component organization),GO:0005737(cytoplasm),GO:0008565(protein transporter activity),GO:00068…
LOC_Os01g13440.1	0	0	0	0	0	1	0	0	0	0	0	0.09	0.254891	0.509781	0	0	#NAME?	0.373983	1
LOC_Os01g13450.1	0	0	0	0	1	0	0	0	0.09	0	0	0	0.121947	0	0.243895	Inf	Inf	1	1
LOC_Os01g13460.1	335.45	400	433	157	249	128.111	30.81	38.6	14.48	37.05	21.84	7.67	262.745	278.928	246.561	0.883958	-0.17795	0.557256	1	GO:0006139(nucleobase-containing compound metabolic process),GO:0003700(sequence-specific DNA binding transcription factor activity),GO:0003677(DNA binding),GO:0009058(biosynthetic process),GO:0030528(transcription regulator activity),GO:0006355(regulation of transcription, DNA-dependent)
LOC_Os01g13470.1	295.824	349.287	269.758	120.062	277.236	119.1	27.18	33.71	16.11	23.1	16.72	7.14	218.199	205.69	230.707	1.12162	0.165585	0.972318	1	GO:0003676(nucleic acid binding),GO:0003723(RNA binding)
LOC_Os01g13480.1	579.728	1336.86	1016.99	99.7155	405.673	326.405	53.21	128.88	23.57	86.97	13.89	19.5	549.024	524.728	573.321	1.0926	0.127772	0.785591	1	GO:0003824(catalytic activity),GO:0009058(biosynthetic process),GO:0006464(cellular protein modification process),GO:0005856(cytoskeleton),GO:0016043(cellular component organization),GO:0003674(molecular_function),GO:0009987(cellular process),GO:0008152(metabolic process)
LOC_Os01g13490.1	11	9	10	9.01471	4	5	1.05	0.92	0.26	0.9	1.32	0.33	8.2243	10.3498	6.0988	0.589267	-0.763006	0.35052	1
LOC_Os01g13520.1	31.5	13.5	5	6	33.6429	6	2.93	1.35	1.98	0.47	0.9	0.39	14.0358	7.7591	20.3126	2.6179	1.38841	0.11125	1	GO:0009719(response to endogenous stimulus),GO:0005575(cellular_component),GO:0009058(biosynthetic process),GO:0006139(nucleobase-containing compound metabolic process),GO:0003700(sequence-specific DNA binding transcription factor activity),GO:0006355(regulation of transcription, DNA-dependent),GO:0005634(nucleus),GO:0003677(DNA binding),GO:0009725(response to hormone stimulus)
LOC_Os01g13520.2	28.5	12.5	4	6	31.6429	6	2.66	1.25	1.87	0.38	0.9	0.39	13.1154	7.459	18.7719	2.51667	1.33152	0.119217	1	GO:0006139(nucleobase-containing compound metabolic process),GO:0009719(response to endogenous stimulus),GO:0003700(sequence-specific DNA binding transcription factor activity),GO:0005575(cellular_component),GO:0009058(biosynthetic process),GO:0006355(regulation of transcription, DNA-dependent),GO:0005634(nucleus),GO:0003677(DNA binding),GO:0009725(response to hormone stimulus)
LOC_Os01g13530.1	2	1	0	0	6	0	0.23	0.14	0.38	0	0	0	1.12211	0	2.24422	Inf	Inf	0.0728706	1	GO:0005575(cellular_component),GO:0003674(molecular_function),GO:0008150(biological_process)
LOC_Os01g13540.1	930.289	1896.44	932.105	236.531	668.512	493.283	85.37	182.81	38.82	79.72	32.86	29.46	761.217	657.417	865.017	1.31578	0.39592	0.767877	1	GO:0003700(sequence-specific DNA binding transcription factor activity),GO:0009058(biosynthetic process),GO:0006139(nucleobase-containing compound metabolic process),GO:0005515(protein binding)
LOC_Os01g13550.1	353.174	451.31	273.136	130.098	285.498	233.113	32.44	43.54	16.59	23.39	18.11	13.94	271.175	270.039	272.311	1.00842	0.0120905	0.961425	1	GO:0008152(metabolic process),GO:0006950(response to stress),GO:0005634(nucleus),GO:0009628(response to abiotic stimulus),GO:0005829(cytosol),GO:0016787(hydrolase activity),GO:0005975(carbohydrate metabolic process),GO:0009987(cellular process),GO:0009056(catabolic process),GO:0016161(beta-amylase activity),GO:0000272(polysaccharide catabolic process)
LOC_Os01g13560.1	1	1	0	0	0	2	0.14	0.14	0	0	0	0.15	0.764175	1.01956	0.508788	0.499026	-1.00281	0.739036	1	GO:0005623(cell),GO:0008150(biological_process),GO:0003674(molecular_function)
LOC_Os01g13570.1	468	71.5	16	319	942	600.5	42.97	6.94	54.69	1.41	44.3	35.86	427.713	481.307	374.118	0.777295	-0.363466	0.907705	1	GO:0008152(metabolic process),GO:0003824(catalytic activity),GO:0009536(plastid)
LOC_Os01g13570.2	445	68.5	15	299	874	573.5	40.86	6.65	50.74	1.32	41.52	34.25	403.571	456.577	350.565	0.767812	-0.381174	0.887301	1	GO:0003824(catalytic activity),GO:0009536(plastid),GO:0008152(metabolic process)
LOC_Os01g13590.1	0	0	0.5	0	0	0	0	0	0	0.09	0	0	0.150053	0.300106	0	0	#NAME?	0.373983	1	GO:0005886(plasma membrane),GO:0006950(response to stress),GO:0008150(biological_process),GO:0008152(metabolic process),GO:0003824(catalytic activity),GO:0005488(binding)
LOC_Os01g13610.1	47	5	40.5	3	8	1	4.36	0.53	0.49	3.5	0.49	0.09	15.1679	14.4141	15.9217	1.10459	0.143514	0.543062	1	GO:0003824(catalytic activity),GO:0008152(metabolic process),GO:0005575(cellular_component),GO:0016491(oxidoreductase activity),GO:0003854(3-beta-hydroxy-delta5-steroid dehydrogenase activity),GO:0016616(oxidoreductase activity, acting on the CH-OH group of donors, NAD or NADP as acceptor),GO:0006694(steroid biosynthetic process),GO:0055114(oxidation-reduction process),GO:0050662(coenzyme binding…
LOC_Os01g13660.1	40.5	25	9.5	18.5	38	32	3.76	2.46	2.23	0.85	2.63	1.94	27.8939	29.447	26.3407	0.894511	-0.160829	1	1
LOC_Os01g13660.2	108.833	67	37.5	48.5	163	94.25	10.03	6.51	9.49	3.25	6.79	5.65	85.363	85.4559	85.2702	0.997828	-0.00313762	0.850857	1
LOC_Os01g13670.1	0.5	0	1.66667	0.5	0.333333	0.25	0.09	0	0.05	0.19	0.14	0.04	0.702794	1.13353	0.272062	0.240013	-2.05881	0.242461	1
LOC_Os01g13690.1	5.5	25	5	9	81.8333	188.5	0.55	2.46	4.78	0.47	1.32	11.28	65.0994	102.649	27.5499	0.268389	-1.8976	0.0218265	0.55621
LOC_Os01g13690.2	5.5	25	5	9	77.8333	186.5	0.55	2.46	4.55	0.47	1.32	11.16	64.1019	101.629	26.5743	0.261482	-1.93521	0.0193559	0.515566	GO:0008152(metabolic process),GO:0009058(biosynthetic process),GO:0003824(catalytic activity),GO:0009987(cellular process),GO:0009536(plastid)
LOC_Os01g13700.1	142.5	174	100.167	69	159.333	67	13.11	16.82	9.27	8.6	9.64	4.03	109.92	100.965	118.874	1.17739	0.235589	0.766506	1	GO:0008150(biological_process),GO:0003674(molecular_function),GO:0009536(plastid)
LOC_Os01g13720.1	8.25	9	6	2.25	12.5	7	0.8	0.92	0.75	0.56	0.38	0.45	6.9567	6.43573	7.47766	1.1619	0.216483	0.941223	1	GO:0008150(biological_process),GO:0003674(molecular_function),GO:0009536(plastid)
LOC_Os01g13720.2	7.25	6.5	4.5	2.25	11	4	0.71	0.67	0.67	0.43	0.38	0.27	5.42532	4.60628	6.24436	1.35562	0.43895	0.79333	1	GO:0009536(plastid),GO:0008150(biological_process),GO:0003674(molecular_function)
LOC_Os01g13720.3	9.25	5.5	5.5	2.75	13	6	0.89	0.58	0.78	0.51	0.45	0.39	6.74941	6.45927	7.03954	1.08984	0.124111	1	1	GO:0008150(biological_process),GO:0003674(molecular_function),GO:0009536(plastid)
LOC_Os01g13720.4	9.25	8	5	2.75	14.5	9	0.89	0.82	0.87	0.47	0.45	0.57	7.84465	7.6885	8.00079	1.04062	0.0574388	1	1	GO:0009536(plastid),GO:0003674(molecular_function),GO:0008150(biological_process)
LOC_Os01g13730.1	182	199	156	104	238	109	16.74	19.23	13.84	13.38	14.49	6.53	156.259	157.847	154.671	0.979875	-0.0293305	0.931879	1	GO:0005622(intracellular),GO:0008150(biological_process),GO:0000166(nucleotide binding),GO:0005515(protein binding),GO:0005886(plasma membrane)
LOC_Os01g13740.1	461.503	800.836	555.504	281.5	572.84	442.5	42.37	77.23	33.27	47.53	39.1	26.43	499.074	543.087	455.062	0.837918	-0.255119	0.665162	1	GO:0007165(signal transduction),GO:0009058(biosynthetic process),GO:0006139(nucleobase-containing compound metabolic process),GO:0003677(DNA binding),GO:0016043(cellular component organization),GO:0009987(cellular process),GO:0009908(flower development),GO:0003700(sequence-specific DNA binding transcription factor activity)
LOC_Os01g13740.2	434.503	766.836	493.504	243.5	511.84	411.5	39.9	73.95	29.73	42.23	33.83	24.58	456.601	488.411	424.79	0.869739	-0.201345	0.726254	1	GO:0006139(nucleobase-containing compound metabolic process),GO:0003677(DNA binding),GO:0016043(cellular component organization),GO:0009987(cellular process),GO:0009058(biosynthetic process),GO:0009908(flower development),GO:0007165(signal transduction),GO:0003700(sequence-specific DNA binding transcription factor activity)
LOC_Os01g13760.1	881.442	859.133	314.833	310.683	1289.78	746	80.89	82.84	74.87	26.95	43.14	44.54	699.175	640.691	757.659	1.18256	0.241919	0.635281	1	GO:0019538(protein metabolic process),GO:0009987(cellular process),GO:0005515(protein binding),GO:0031072(heat shock protein binding),GO:0051082(unfolded protein binding),GO:0006457(protein folding)
LOC_Os01g13770.1	981.367	854.717	208.6	370.767	1649.83	948.833	90.05	82.42	95.76	17.87	51.47	56.64	808.042	744.364	871.72	1.17109	0.227856	0.586465	1	GO:0005215(transporter activity),GO:0006810(transport),GO:0009536(plastid),GO:0009987(cellular process),GO:0009628(response to abiotic stimulus),GO:0016020(membrane)
LOC_Os01g13770.2	951.367	825.05	197.767	359.933	1596.67	920.333	87.3	79.56	92.67	16.95	49.97	54.94	781.971	720.413	843.53	1.1709	0.227615	0.582914	1	GO:0009987(cellular process),GO:0006810(transport),GO:0009628(response to abiotic stimulus),GO:0005215(transporter activity),GO:0016020(membrane),GO:0009536(plastid)
LOC_Os01g13770.3	949.867	840.717	205.6	355.267	1566.83	900.333	87.16	81.07	90.94	17.62	49.32	53.75	774.84	709.951	839.728	1.1828	0.242202	0.574003	1	GO:0006810(transport),GO:0009987(cellular process),GO:0009536(plastid),GO:0005215(transporter activity),GO:0009628(response to abiotic stimulus),GO:0016020(membrane)
LOC_Os01g13780.1	1	0	0	2	3.78448	0	0.14	0	0.25	0	0.35	0	1.15713	1.06663	1.24764	1.1697	0.226143	1	1
LOC_Os01g13800.1	140	95	86	139	600.5	307	12.89	9.2	34.87	7.39	19.34	18.35	231.8	256.443	207.158	0.807815	-0.307903	0.865147	1	GO:0000166(nucleotide binding),GO:0007165(signal transduction),GO:0016301(kinase activity),GO:0006464(cellular protein modification process),GO:0004672(protein kinase activity),GO:0005524(ATP binding),GO:0006468(protein phosphorylation),GO:0005515(protein binding)
LOC_Os01g13830.1	0.214781	0.192394	0.0121771	0.117739	0.528434	0.159771	0.07	0.07	0.06	0.04	0.09	0.04	0.121947	0	0.243895	Inf	Inf	1	1
LOC_Os01g13840.1	0	0	0	0.333333	0.666667	0.03125	0	0	0.07	0	0.12	0.03	0.121947	0	0.243895	Inf	Inf	1	1
LOC_Os01g13920.1	0.5	0	0	0	0	0	0.09	0	0	0	0	0	0.136031	0	0.272062	Inf	Inf	1	1	GO:0005773(vacuole),GO:0009628(response to abiotic stimulus),GO:0006950(response to stress),GO:0016787(hydrolase activity),GO:0009607(response to biotic stimulus),GO:0005634(nucleus),GO:0019538(protein metabolic process),GO:0008234(cysteine-type peptidase activity)
LOC_Os01g13930.1	2.2	27	18	2	15.75	10	0.25	2.65	0.94	1.58	0.35	0.63	11.2022	11.5664	10.8381	0.937033	-0.0938278	0.728211	1	GO:0005575(cellular_component),GO:0008150(biological_process),GO:0003674(molecular_function)
LOC_Os01g13940.1	46	50	40	23	44	14	4.26	4.87	2.58	3.46	3.26	0.87	33.245	31.4074	35.0825	1.11701	0.159647	0.983608	1	GO:0008150(biological_process),GO:0003674(molecular_function)
LOC_Os01g13950.1	4.1	2	29	6	0.0243902	0	0.42	0.24	0.03	2.52	0.9	0	6.73234	11.903	1.5617	0.131203	-2.93013	0.000718711	0.0509682	GO:0005575(cellular_component),GO:0008152(metabolic process),GO:0005515(protein binding),GO:0007165(signal transduction),GO:0009719(response to endogenous stimulus),GO:0003674(molecular_function),GO:0003824(catalytic activity),GO:0008150(biological_process)
LOC_Os01g14010.1	10.194	13.9894	5.7374	5.35417	10.5296	6.09781	0.98	1.4	0.64	0.53	0.81	0.39	8.12176	7.5259	8.71763	1.15835	0.212073	0.895316	1	GO:0003700(sequence-specific DNA binding transcription factor activity),GO:0003676(nucleic acid binding),GO:0005515(protein binding),GO:0009058(biosynthetic process),GO:0005634(nucleus),GO:0006139(nucleobase-containing compound metabolic process),GO:0005488(binding)
LOC_Os01g14020.1	14.5	14.5	38.5	12	12.5	7.83333	1.38	1.45	0.75	3.33	1.73	0.5	16.4923	22.1822	10.8025	0.486988	-1.03804	0.0997542	1	GO:0008150(biological_process),GO:0003674(molecular_function)
LOC_Os01g14020.2	14.5	14.5	34.5	8	11.5	6.83333	1.38	1.45	0.7	2.99	1.18	0.44	14.4486	18.3387	10.5586	0.575753	-0.796479	0.165834	1	GO:0003674(molecular_function),GO:0008150(biological_process)
LOC_Os01g14040.1	27	29	20	21	35	29	2.52	2.84	2.06	1.75	2.98	1.76	27.3662	31.9854	22.747	0.71117	-0.491733	0.577645	1	GO:0005737(cytoplasm),GO:0009987(cellular process),GO:0009056(catabolic process),GO:0016787(hydrolase activity),GO:0016788(hydrolase activity, acting on ester bonds),GO:0019478(D-amino acid catabolic process)
LOC_Os01g14050.1	61	37	15	24.5	67.5	17.5	5.64	3.61	3.95	1.32	3.47	1.07	34.475	27.0105	41.9395	1.55271	0.634788	0.343732	1	GO:0005773(vacuole),GO:0005886(plasma membrane),GO:0005515(protein binding)
LOC_Os01g14050.2	59	36	15	24.5	61.5	17.5	5.46	3.52	3.6	1.32	3.47	1.07	33.3529	27.0105	39.6953	1.46962	0.555446	0.390618	1	GO:0005773(vacuole),GO:0005886(plasma membrane),GO:0005515(protein binding)
LOC_Os01g14060.1	3	0	0	0	1.83333	0	0.32	0	0.14	0	0	0	0.651987	0	1.30397	Inf	Inf	0.328094	1
LOC_Os01g14070.1	40.013	38.0114	66.0625	20	44.0043	22	3.72	3.71	2.58	5.69	2.84	1.34	36.149	41.6885	30.6094	0.734242	-0.445672	0.342217	1	GO:0003674(molecular_function),GO:0008150(biological_process),GO:0006412(translation),GO:0005840(ribosome),GO:0003735(structural constituent of ribosome)
LOC_Os01g14080.1	33	33	35	12	10	6	3.07	3.23	0.61	3.03	1.73	0.39	19.5956	19.9622	19.229	0.96327	-0.0539884	0.655319	1	GO:0005575(cellular_component)
LOC_Os01g14090.1	13	31	9	6	13	4	1.24	3.04	0.78	0.81	0.9	0.27	10.993	7.93997	14.046	1.76902	0.82295	0.425587	1	GO:0003774(motor activity),GO:0009987(cellular process),GO:0008152(metabolic process),GO:0000166(nucleotide binding),GO:0003777(microtubule motor activity),GO:0005524(ATP binding),GO:0007018(microtubule-based movement)
LOC_Os01g14100.1	74.85	107.024	119.528	35.3333	29.1071	13.25	6.91	10.36	1.72	10.26	4.97	0.82	57.0566	61.3059	52.8073	0.861374	-0.215288	0.42958	1	GO:0005215(transporter activity),GO:0016020(membrane),GO:0006810(transport),GO:0055085(transmembrane transport),GO:0016021(integral to membrane)
LOC_Os01g14100.2	74.85	107.024	115.028	35.3333	28.6071	13.25	6.91	10.36	1.69	9.88	4.97	0.82	56.3064	59.8054	52.8073	0.882986	-0.179537	0.47083	1	GO:0006810(transport),GO:0016020(membrane),GO:0005215(transporter activity),GO:0055085(transmembrane transport),GO:0016021(integral to membrane)
LOC_Os01g14100.3	86.35	123.024	132.028	43.3333	38.1071	16.25	7.97	11.9	2.24	11.33	6.08	1	66.2429	70.7031	61.7827	0.873833	-0.19457	0.468318	1	GO:0006810(transport),GO:0016020(membrane),GO:0005215(transporter activity),GO:0055085(transmembrane transport),GO:0016021(integral to membrane)
LOC_Os01g14110.1	3	4	5.5	2.5	6	6	0.32	0.43	0.38	0.51	0.42	0.39	4.84286	6.45927	3.22646	0.499508	-1.00142	0.274164	1	GO:0009058(biosynthetic process),GO:0003700(sequence-specific DNA binding transcription factor activity),GO:0007165(signal transduction),GO:0009719(response to endogenous stimulus),GO:0006139(nucleobase-containing compound metabolic process),GO:0005634(nucleus)
LOC_Os01g14120.1	0	0	0	0	0	1	0	0	0	0	0	0.09	0.254891	0.509781	0	0	#NAME?	0.373983	1
LOC_Os01g14130.1	0.00342466	1.00149	0	0	0.0308838	0.5	0.05	0.14	0.03	0	0	0.06	0.373254	0.509781	0.236727	0.464369	-1.10666	1	1
LOC_Os01g14140.1	3	5	1	0	0	0	0.32	0.53	0	0.13	0	0	1.14996	0.300106	1.99982	6.6637	2.73632	0.230183	1	GO:0008150(biological_process),GO:0005623(cell),GO:0003674(molecular_function)
LOC_Os01g14140.2	3	5	1	0	0	0	0.32	0.53	0	0.13	0	0	1.14996	0.300106	1.99982	6.6637	2.73632	0.230183	1
LOC_Os01g14220.1	0.0668313	0.203278	0.0649943	0.511379	0.335869	0.0306515	0.05	0.07	0.05	0.05	0.14	0.03	0.266657	0.533314	0	0	#NAME?	0.373983	1
LOC_Os01g14250.1	2.5	5	7	1.5	4.5	1	0.28	0.53	0.29	0.64	0.28	0.09	3.44822	3.67715	3.21929	0.875484	-0.191847	0.622812	1
LOC_Os01g14370.1	186.833	277.292	176	92.3333	242.5	109.562	17.18	26.77	14.1	15.09	12.87	6.57	166.837	157.96	175.715	1.11241	0.153684	0.903506	1	GO:0009628(response to abiotic stimulus),GO:0009908(flower development),GO:0003674(molecular_function),GO:0008150(biological_process),GO:0000003(reproduction),GO:0006464(cellular protein modification process),GO:0016043(cellular component organization),GO:0016740(transferase activity),GO:0006139(nucleobase-containing compound metabolic process),GO:0009058(biosynthetic process),GO:0005634(nucleus)…
LOC_Os01g14370.2	192.833	280.292	179	95.3333	245.5	112.562	17.73	27.06	14.27	15.34	13.29	6.75	170.389	161.989	178.789	1.10371	0.142364	0.916391	1	GO:0006139(nucleobase-containing compound metabolic process),GO:0009908(flower development),GO:0009628(response to abiotic stimulus),GO:0009791(post-embryonic development),GO:0000003(reproduction),GO:0006464(cellular protein modification process),GO:0016043(cellular component organization),GO:0016740(transferase activity),GO:0009058(biosynthetic process),GO:0005634(nucleus),GO:0008150(biological_…
LOC_Os01g14380.1	0.333333	2.33333	0.333333	0.666667	1.66667	2.33333	0.08	0.27	0.13	0.07	0.16	0.17	1.25706	1.55288	0.961243	0.619008	-0.691971	0.796954	1	GO:0009058(biosynthetic process),GO:0003700(sequence-specific DNA binding transcription factor activity),GO:0009653(anatomical structure morphogenesis),GO:0005575(cellular_component),GO:0006139(nucleobase-containing compound metabolic process)
LOC_Os01g14410.1	4268.23	9831.2	14351.6	920.9	1227.65	1084.9	391.5	947.5	71.26	1226.79	127.75	64.76	4569.67	5351.42	3787.92	0.707835	-0.498515	0.251808	1	GO:0009628(response to abiotic stimulus),GO:0005488(binding),GO:0006950(response to stress)
LOC_Os01g14420.1	34	45	31	20	39	25.5	3.16	4.38	2.29	2.69	2.84	1.55	31.3193	33.2239	29.4147	0.885347	-0.175684	0.770251	1	GO:0005575(cellular_component),GO:0003674(molecular_function),GO:0008150(biological_process)
LOC_Os01g14430.1	0	0	0	1	1	0	0	0	0.09	0	0.21	0	0.388604	0.533314	0.243895	0.457318	-1.12873	1	1	GO:0009908(flower development),GO:0003677(DNA binding),GO:0009058(biosynthetic process),GO:0006139(nucleobase-containing compound metabolic process),GO:0005654(nucleoplasm)
LOC_Os01g14440.1	258.847	177.952	449.291	452.4	340.869	177.167	23.79	17.2	19.81	38.45	62.79	10.6	330.903	466.037	195.769	0.420072	-1.25129	0.0594691	0.966095	GO:0006139(nucleobase-containing compound metabolic process),GO:0009058(biosynthetic process),GO:0003700(sequence-specific DNA binding transcription factor activity),GO:0043565(sequence-specific DNA binding),GO:0006355(regulation of transcription, DNA-dependent)
LOC_Os01g14510.1	106.82	83.0891	52.7804	23.7538	73.1047	12.3788	9.84	8.06	4.27	4.55	3.36	0.77	50.6929	34.8226	66.5632	1.9115	0.934703	0.298214	1	GO:0000166(nucleotide binding),GO:0006464(cellular protein modification process),GO:0016301(kinase activity),GO:0009987(cellular process),GO:0008152(metabolic process),GO:0005623(cell),GO:0004672(protein kinase activity),GO:0005524(ATP binding),GO:0006468(protein phosphorylation)
LOC_Os01g14550.1	17.8333	16.5	25.3333	11.8333	7.33333	3.66667	1.68	1.64	0.45	2.21	1.71	0.25	13.2851	15.9416	10.6287	0.666731	-0.584824	0.306863	1	GO:0003674(molecular_function),GO:0008150(biological_process)
LOC_Os01g14580.1	243.917	402.333	493.083	124.167	214.75	69.1667	22.42	38.82	12.49	42.19	17.28	4.16	231.621	249.258	213.985	0.858485	-0.220135	0.409786	1	GO:0005575(cellular_component),GO:0006950(response to stress),GO:0009607(response to biotic stimulus),GO:0009628(response to abiotic stimulus),GO:0009987(cellular process),GO:0008152(metabolic process),GO:0005488(binding),GO:0005829(cytosol),GO:0005576(extracellular region),GO:0005886(plasma membrane),GO:0006139(nucleobase-containing compound metabolic process),GO:0008150(biological_process),GO:0…
LOC_Os01g14590.1	108.333	113.5	203.833	91.8333	51.3333	20.6667	9.98	10.99	3.01	17.47	12.8	1.26	94.9001	120.992	68.8081	0.5687	-0.814261	0.107423	1	GO:0008150(biological_process),GO:0003674(molecular_function)
LOC_Os01g14610.1	36	35.5	36	19	47	23	3.35	3.47	2.76	3.12	2.7	1.4	31.2206	32.6618	29.7794	0.911752	-0.133287	0.755035	1	GO:0003674(molecular_function),GO:0009058(biosynthetic process),GO:0006259(DNA metabolic process),GO:0006260(DNA replication),GO:0005634(nucleus)
LOC_Os01g14610.2	36	35.5	36	20	47	23	3.35	3.47	2.76	3.12	2.84	1.4	31.4873	33.1951	29.7794	0.897104	-0.156654	0.739053	1	GO:0003674(molecular_function),GO:0006259(DNA metabolic process),GO:0009058(biosynthetic process),GO:0006260(DNA replication),GO:0005634(nucleus)
LOC_Os01g14630.1	1	0	0	1	2	1	0.14	0	0.15	0	0.21	0.09	0.901473	1.0431	0.759851	0.728457	-0.457083	1	1	GO:0009536(plastid),GO:0016740(transferase activity),GO:0008152(metabolic process),GO:0006629(lipid metabolic process),GO:0009987(cellular process),GO:0009058(biosynthetic process),GO:0008299(isoprenoid biosynthetic process)
LOC_Os01g14640.1	0	1	1	0	2	1	0	0.14	0.15	0.13	0	0.09	0.767202	0.809887	0.724516	0.894588	-0.160704	1	1
LOC_Os01g14670.1	4.25	1.16667	0.583333	1	7.1	1	0.44	0.16	0.44	0.09	0.21	0.09	2.18772	1.3432	3.03223	2.25747	1.17471	0.399587	1	GO:0005488(binding),GO:0005618(cell wall),GO:0003674(molecular_function),GO:0008150(biological_process),GO:0045735(nutrient reservoir activity)
LOC_Os01g14690.1	329.077	511.608	411.25	188.249	233.536	123.555	30.23	49.35	13.58	35.2	26.17	7.4	277.302	286.82	267.784	0.933631	-0.0990758	0.693186	1	GO:0005886(plasma membrane),GO:0008150(biological_process),GO:0003674(molecular_function)
LOC_Os01g14690.4	295.734	470.018	378.05	176.916	221.387	116.055	27.17	45.34	12.87	32.36	24.6	6.95	256.332	266.971	245.693	0.920295	-0.119832	0.676918	1	GO:0003674(molecular_function),GO:0005886(plasma membrane),GO:0008150(biological_process)
LOC_Os01g14720.1	45.6	27.25	1.66667	0	54.5	1.16667	4.23	2.67	3.19	0.19	0	0.1	16.7153	1.10999	32.3207	29.1179	4.86383	1.94712e-05	0.00282347	GO:0006139(nucleobase-containing compound metabolic process),GO:0009058(biosynthetic process)
LOC_Os01g14750.1	0	1	0	0	4	0	0	0.14	0.26	0	0	0	0.606152	0	1.2123	Inf	Inf	0.322274	1	GO:0009058(biosynthetic process),GO:0006139(nucleobase-containing compound metabolic process)
LOC_Os01g14780.1	2	1	1	0	0	0	0.23	0.14	0	0.13	0	0	0.540478	0.300106	0.78085	2.60191	1.37957	1	1
LOC_Os01g14790.1	181	147	232	99	244	102	16.65	14.21	14.19	19.87	13.79	6.12	158.986	174.42	143.552	0.823024	-0.280993	0.516651	1	GO:0003674(molecular_function),GO:0008150(biological_process),GO:0005575(cellular_component)
LOC_Os01g14800.1	2	0	0	0	0	0	0.23	0	0	0	0	0	0.272062	0	0.544123	Inf	Inf	0.694313	1
LOC_Os01g14810.1	58	71.8333	46.3333	46.6667	225.833	108.667	5.37	6.97	13.13	4	6.54	6.51	91.1904	94.4368	87.9441	0.931248	-0.102763	0.971655	1	GO:0009536(plastid),GO:0008150(biological_process),GO:0009987(cellular process),GO:0008152(metabolic process),GO:0016787(hydrolase activity)
LOC_Os01g14810.2	56	70.8333	46.3333	46.6667	220.833	104.167	5.18	6.87	12.84	4	6.54	6.24	88.9158	91.8879	85.9437	0.935311	-0.0964824	0.964111	1	GO:0009536(plastid),GO:0008150(biological_process),GO:0009987(cellular process),GO:0008152(metabolic process),GO:0016787(hydrolase activity)
LOC_Os01g14810.3	57	71.3333	46.3333	45.6667	219.333	105.167	5.27	6.92	12.76	4	6.4	6.3	88.7962	91.8644	85.728	0.933202	-0.0997387	0.970881	1	GO:0009536(plastid),GO:0008150(biological_process),GO:0009987(cellular process),GO:0008152(metabolic process),GO:0016787(hydrolase activity)
LOC_Os01g14820.1	112	100	83	48	142	60	10.32	9.69	8.27	7.14	6.72	3.61	84.9357	81.0948	88.7766	1.09473	0.13057	0.919917	1	GO:0009536(plastid),GO:0003674(molecular_function),GO:0006810(transport),GO:0005783(endoplasmic reticulum)
LOC_Os01g14830.1	76	34	69	48	124	65	7.02	3.32	7.22	5.94	6.72	3.91	69.2053	79.4422	58.9683	0.742279	-0.429966	0.516302	1	GO:0005840(ribosome),GO:0005739(mitochondrion),GO:0005198(structural molecule activity),GO:0006412(translation),GO:0003735(structural constituent of ribosome),GO:0005622(intracellular)
LOC_Os01g14840.1	139	191	163	58	168	105	12.79	18.46	9.78	13.98	8.11	6.29	128.691	133.377	124.006	0.929741	-0.105099	0.753096	1	GO:0005488(binding)
LOC_Os01g14860.1	301.144	546.293	465.45	230.333	272.028	132.633	27.66	52.7	15.81	39.83	32	7.94	303.748	330.013	277.483	0.840824	-0.250124	0.547136	1	GO:0008152(metabolic process),GO:0009987(cellular process),GO:0016301(kinase activity),GO:0006464(cellular protein modification process),GO:0009653(anatomical structure morphogenesis),GO:0007275(multicellular organismal development),GO:0005829(cytosol),GO:0004672(protein kinase activity),GO:0005524(ATP binding),GO:0006468(protein phosphorylation),GO:0016773(phosphotransferase activity, alcohol gr…
LOC_Os01g14860.2	302.644	547.793	461.617	228.333	267.528	131.633	27.8	52.84	15.55	39.5	31.73	7.88	302.53	327.536	277.525	0.847311	-0.239037	0.557639	1	GO:0009987(cellular process),GO:0008152(metabolic process),GO:0006464(cellular protein modification process),GO:0009653(anatomical structure morphogenesis),GO:0007275(multicellular organismal development),GO:0016301(kinase activity),GO:0005829(cytosol),GO:0004672(protein kinase activity),GO:0005524(ATP binding),GO:0006468(protein phosphorylation),GO:0016773(phosphotransferase activity, alcohol gr…
LOC_Os01g14860.3	302.016	541.226	458.545	220.169	261.66	127.115	27.74	52.21	15.21	39.24	30.59	7.61	296.976	319.82	274.132	0.857145	-0.222389	0.562067	1	GO:0007275(multicellular organismal development),GO:0009987(cellular process),GO:0008152(metabolic process),GO:0016301(kinase activity),GO:0006464(cellular protein modification process),GO:0005829(cytosol),GO:0009653(anatomical structure morphogenesis),GO:0004672(protein kinase activity),GO:0005524(ATP binding),GO:0006468(protein phosphorylation),GO:0016773(phosphotransferase activity, alcohol gr…
LOC_Os01g14860.4	295.561	541.376	456.533	223.75	266.778	129.633	27.15	52.22	15.51	39.07	31.09	7.76	298.301	322.883	273.719	0.847736	-0.238313	0.557099	1	GO:0005829(cytosol),GO:0009653(anatomical structure morphogenesis),GO:0006464(cellular protein modification process),GO:0009987(cellular process),GO:0016301(kinase activity),GO:0008152(metabolic process),GO:0007275(multicellular organismal development),GO:0004672(protein kinase activity),GO:0005524(ATP binding),GO:0006468(protein phosphorylation),GO:0016773(phosphotransferase activity, alcohol gr…
LOC_Os01g14870.1	37	35.5	33.5	24	36	22	3.44	3.47	2.12	2.91	3.4	1.34	30.7935	34.2183	27.3686	0.799824	-0.322246	0.610403	1	GO:0005488(binding),GO:0008150(biological_process),GO:0003676(nucleic acid binding),GO:0005575(cellular_component),GO:0008270(zinc ion binding)
LOC_Os01g14890.1	106	66.1111	11	57	206	153	9.77	6.42	11.98	0.98	7.97	9.16	103.201	111.697	94.7048	0.847875	-0.238076	0.980423	1	GO:0003674(molecular_function),GO:0008150(biological_process),GO:0009536(plastid)
LOC_Os01g14900.1	0	1	2.16667	0	0	1	0	0.14	0	0.23	0	0.09	0.67336	1.10999	0.236727	0.213269	-2.22926	0.240317	1	GO:0016740(transferase activity),GO:0009628(response to abiotic stimulus),GO:0008152(metabolic process),GO:0016020(membrane),GO:0000003(reproduction),GO:0030154(cell differentiation),GO:0007275(multicellular organismal development),GO:0005739(mitochondrion),GO:0016746(transferase activity, transferring acyl groups)
LOC_Os01g14910.1	5	6.5	5.5	0	5	1	0.5	0.67	0.32	0.51	0	0.09	3.27364	2.31042	4.23687	1.83381	0.874844	0.813118	1
LOC_Os01g14920.1	14	41	23	12	27	18	1.33	4	1.6	2.01	1.73	1.1	21.289	22.4783	20.0998	0.894188	-0.16135	0.783295	1	GO:0005575(cellular_component),GO:0008150(biological_process),GO:0003676(nucleic acid binding),GO:0005488(binding)
LOC_Os01g14926.1	4.19974	0.740711	3.75794	3.64771	5.83219	3.4873	0.43	0.12	0.37	0.36	0.58	0.24	3.82568	4.86303	2.78834	0.573376	-0.802448	0.440869	1	GO:0016043(cellular component organization),GO:0005886(plasma membrane),GO:0000166(nucleotide binding),GO:0016301(kinase activity),GO:0006464(cellular protein modification process),GO:0005623(cell),GO:0008152(metabolic process),GO:0009987(cellular process),GO:0009653(anatomical structure morphogenesis),GO:0030154(cell differentiation),GO:0016049(cell growth),GO:0009856(pollination),GO:0007275(mul…
LOC_Os01g14932.1	52.6667	85.3333	73.6667	30.6667	71.3333	36.1667	4.88	8.27	4.17	6.34	4.32	2.19	54.4751	57.0927	51.8576	0.908304	-0.138753	0.710165	1	GO:0016301(kinase activity),GO:0008152(metabolic process),GO:0006464(cellular protein modification process),GO:0005886(plasma membrane),GO:0009987(cellular process),GO:0004672(protein kinase activity),GO:0005524(ATP binding),GO:0006468(protein phosphorylation)
LOC_Os01g14932.2	51.6667	82.3333	70.6667	29.6667	68.3333	36.6667	4.78	7.98	3.99	6.08	4.18	2.22	53.1563	56.1689	50.1436	0.89273	-0.163705	0.67639	1	GO:0005886(plasma membrane),GO:0009987(cellular process),GO:0016301(kinase activity),GO:0006464(cellular protein modification process),GO:0008152(metabolic process),GO:0004672(protein kinase activity),GO:0005524(ATP binding),GO:0006468(protein phosphorylation)
LOC_Os01g14932.3	49.6667	78.3333	67.6667	28.6667	65.3333	36.1667	4.6	7.6	3.82	5.83	4.04	2.19	51.0732	54.2255	47.9209	0.883734	-0.178315	0.664744	1	GO:0008152(metabolic process),GO:0009987(cellular process),GO:0016301(kinase activity),GO:0006464(cellular protein modification process),GO:0005886(plasma membrane),GO:0004672(protein kinase activity),GO:0005524(ATP binding),GO:0006468(protein phosphorylation)
LOC_Os01g14940.1	0	0	0	0	1	0	0	0	0.09	0	0	0	0.121947	0	0.243895	Inf	Inf	1	1	GO:0008152(metabolic process),GO:0008150(biological_process),GO:0030234(enzyme regulator activity),GO:0005623(cell),GO:0016787(hydrolase activity),GO:0004857(enzyme inhibitor activity),GO:0030599(pectinesterase activity)
LOC_Os01g14950.1	983.5	804	768.5	427	1080.5	488.5	90.25	77.53	62.72	65.73	59.27	29.18	714.738	707.79	721.687	1.01963	0.0280518	0.939146	1	GO:0006810(transport),GO:0005488(binding),GO:0009987(cellular process),GO:0005575(cellular_component),GO:0005730(nucleolus),GO:0005215(transporter activity),GO:0005829(cytosol),GO:0005515(protein binding),GO:0008565(protein transporter activity),GO:0006606(protein import into nucleus),GO:0005634(nucleus),GO:0005737(cytoplasm),GO:0006886(intracellular protein transport),GO:0005643(nuclear pore)
LOC_Os01g14960.1	0	1	0	0	1	0	0	0.14	0.09	0	0	0	0.240311	0	0.480621	Inf	Inf	0.694313	1	GO:0003674(molecular_function),GO:0005575(cellular_component),GO:0008150(biological_process)
LOC_Os01g14970.1	0.0217391	0.137546	0.333333	0.333333	1.31092	0	0.05	0.06	0.11	0.07	0.12	0	0.121947	0	0.243895	Inf	Inf	1	1	GO:0003674(molecular_function),GO:0005575(cellular_component),GO:0008150(biological_process)
LOC_Os01g14980.1	68	87	156.5	47	33	28	6.28	8.43	1.94	13.42	6.59	1.7	66.8001	86.4563	47.1439	0.545292	-0.8749	0.0843314	1	GO:0005575(cellular_component),GO:0003674(molecular_function),GO:0008150(biological_process)
LOC_Os01g14980.2	64	81	146.5	42	33	26	5.92	7.85	1.94	12.57	5.89	1.58	62.2022	79.7691	44.6353	0.559556	-0.837645	0.0952137	1	GO:0003674(molecular_function),GO:0005575(cellular_component),GO:0008150(biological_process)
LOC_Os01g14990.1	1	8	2	1	2	1	0.14	0.82	0.15	0.21	0.21	0.09	2.14849	1.64331	2.65366	1.61483	0.691383	0.745028	1	GO:0016020(membrane),GO:0008150(biological_process),GO:0003674(molecular_function)
LOC_Os01g15000.1	174.175	194.207	541.068	147.312	88.4322	57.3569	16.02	18.76	5.16	46.29	20.49	3.45	192.269	269.812	114.726	0.425208	-1.23376	0.0164578	0.466169	GO:0006629(lipid metabolic process),GO:0016787(hydrolase activity),GO:0004806(triglyceride lipase activity)
LOC_Os01g15010.1	656	830.667	1226.25	254.917	343.6	198.783	60.21	80.1	19.97	104.86	35.41	11.89	532.232	605.372	459.092	0.758364	-0.399038	0.273814	1	GO:0006810(transport),GO:0000166(nucleotide binding),GO:0009987(cellular process),GO:0005886(plasma membrane),GO:0005525(GTP binding),GO:0007264(small GTPase mediated signal transduction),GO:0004871(signal transducer activity),GO:0019001(guanyl nucleotide binding),GO:0007186(G-protein coupled receptor signaling pathway),GO:0005634(nucleus),GO:0005737(cytoplasm),GO:0005622(intracellular),GO:000688…
LOC_Os01g15020.1	420.533	691.7	460.3	235.033	456.567	168.5	38.61	66.71	26.52	39.39	32.65	10.08	369.672	349.531	389.813	1.11525	0.157361	0.974124	1	GO:0009653(anatomical structure morphogenesis),GO:0000003(reproduction),GO:0005623(cell),GO:0005515(protein binding),GO:0009790(embryo development),GO:0009791(post-embryonic development)
LOC_Os01g15020.2	402.533	670.7	444.3	228.033	448.567	165.5	36.96	64.69	26.06	38.02	31.68	9.9	358.73	339.467	377.993	1.11349	0.155091	0.97326	1	GO:0005623(cell),GO:0000003(reproduction),GO:0009653(anatomical structure morphogenesis),GO:0009791(post-embryonic development),GO:0009790(embryo development),GO:0005515(protein binding)
LOC_Os01g15029.1	218	200	266	181	140	71	20.04	19.32	8.15	22.78	25.16	4.27	176.676	212.553	140.8	0.662424	-0.594173	0.279613	1	GO:0006464(cellular protein modification process),GO:0019538(protein metabolic process),GO:0009987(cellular process),GO:0003824(catalytic activity)
LOC_Os01g15039.1	0	0	0	0	0.5	0.25	0	0	0.06	0	0	0.04	0.121947	0	0.243895	Inf	Inf	1	1	GO:0016787(hydrolase activity),GO:0008152(metabolic process),GO:0005618(cell wall),GO:0008150(biological_process),GO:0030234(enzyme regulator activity),GO:0030599(pectinesterase activity),GO:0042545(cell wall modification),GO:0004857(enzyme inhibitor activity)
LOC_Os01g15060.1	0.5	1	0.5	0	0.5	2	0.09	0.14	0.06	0.09	0	0.15	1.03618	1.31967	0.752683	0.570358	-0.810061	0.779053	1
LOC_Os01g15080.1	0.714896	0.375112	0.990073	0.395353	0.142857	0.138889	0.11	0.08	0.04	0.13	0.12	0.04	0.286084	0.300106	0.272062	0.906551	-0.14154	1	1
LOC_Os01g15100.1	0.5	2	0.5	0	0.5	2	0.09	0.24	0.06	0.09	0	0.15	1.15454	1.31967	0.98941	0.749741	-0.415536	0.795072	1
LOC_Os01g15110.1	924	1615	1142	470	653	358	84.79	155.69	37.92	97.66	65.23	21.39	784.421	775.881	792.962	1.02201	0.0314162	0.828824	1	GO:0005515(protein binding),GO:0009987(cellular process),GO:0016043(cellular component organization),GO:0005773(vacuole),GO:0009653(anatomical structure morphogenesis),GO:0016020(membrane),GO:0006810(transport),GO:0005768(endosome),GO:0005794(Golgi apparatus),GO:0009606(tropism),GO:0009628(response to abiotic stimulus)
LOC_Os01g15120.1	692.5	441.667	345.667	415.083	1022.58	742.875	63.56	42.61	59.36	29.59	57.62	44.35	623.303	703.93	542.676	0.770924	-0.37534	0.711229	1	GO:0008152(metabolic process),GO:0005777(peroxisome),GO:0003824(catalytic activity),GO:0016787(hydrolase activity)
LOC_Os01g15130.1	23.5	11.1667	6.16667	12.0833	26.25	26.875	2.2	1.12	1.55	0.57	1.74	1.63	18.7196	21.9645	15.4747	0.704534	-0.505259	0.654228	1	GO:0003824(catalytic activity),GO:0005777(peroxisome),GO:0008152(metabolic process),GO:0016787(hydrolase activity)
LOC_Os01g15150.1	0	0.333333	0	0	0.5	0	0	0.08	0.06	0	0	0	0.121947	0	0.243895	Inf	Inf	1	1
LOC_Os01g15170.1	67	15	172	33	2	6	6.19	1.49	0.15	14.74	4.64	0.39	47.2716	72.2764	22.2668	0.308079	-1.69863	0.00181512	0.102139
LOC_Os01g15210.1	0	2	0	0	2	0	0	0.24	0.15	0	0	0	0.480621	0	0.961243	Inf	Inf	0.47272	1
LOC_Os01g15220.1	1.33333	1	1	0	1.83333	0	0.17	0.14	0.14	0.13	0	0	0.648342	0.300106	0.996577	3.32075	1.73151	0.73446	1
LOC_Os01g15229.1	0	1	0	1	8	6	0	0.14	0.49	0	0.21	0.39	2.88994	3.592	2.18788	0.609099	-0.715252	0.755009	1
LOC_Os01g15240.1	0.809524	0.2	0	0	0.7	0	0.12	0.07	0.07	0	0	0	0.257978	0	0.515956	Inf	Inf	0.694313	1
LOC_Os01g15250.1	16	9	10	8	7	3	1.51	0.92	0.44	0.9	1.18	0.21	8.49386	8.79692	8.19079	0.931097	-0.102996	0.745981	1
LOC_Os01g15260.1	138.5	153	170.5	83	123.5	77	12.75	14.79	7.19	14.62	11.58	4.62	119.558	134.836	104.279	0.773372	-0.370766	0.454338	1	GO:0005856(cytoskeleton),GO:0009987(cellular process),GO:0008152(metabolic process),GO:0003774(motor activity),GO:0007017(microtubule-based process),GO:0005875(microtubule associated complex)
LOC_Os01g15270.1	89	140	249	133	148	195.5	8.21	13.54	8.62	21.33	18.51	11.69	169.513	245.574	93.4516	0.380543	-1.39387	0.0316385	0.677804
LOC_Os01g15290.1	21.6667	14.8333	38.3333	22.5	24	25	2.03	1.48	1.42	3.32	3.19	1.52	25.9023	36.4148	15.3897	0.422623	-1.24256	0.0857738	1	GO:0005840(ribosome),GO:0009987(cellular process),GO:0006412(translation),GO:0005198(structural molecule activity),GO:0005622(intracellular),GO:0003735(structural constituent of ribosome)
LOC_Os01g15290.2	19.5	15.5	35	17.5	18.5	19	1.83	1.54	1.1	3.03	2.5	1.16	21.826	29.7892	13.8629	0.465365	-1.10357	0.11752	1	GO:0009987(cellular process),GO:0005622(intracellular),GO:0006412(translation),GO:0005840(ribosome),GO:0005198(structural molecule activity),GO:0003735(structural constituent of ribosome)
LOC_Os01g15310.1	173.591	191	231.333	97	155	76	15.97	18.46	9.02	19.82	13.52	4.56	145.078	159.799	130.357	0.815755	-0.293792	0.476441	1	GO:0009790(embryo development),GO:0000003(reproduction),GO:0005622(intracellular),GO:0005634(nucleus),GO:0003674(molecular_function),GO:0009791(post-embryonic development)
LOC_Os01g15320.1	3.36667	7	1.16667	0	5.5	4	0.35	0.72	0.35	0.14	0	0.27	3.13793	2.33923	3.93664	1.68288	0.75093	0.508733	1	GO:0007165(signal transduction),GO:0004871(signal transducer activity),GO:0007267(cell-cell signaling),GO:0005575(cellular_component),GO:0005576(extracellular region)
LOC_Os01g15340.1	5.48333	6.35	8.6	5.16667	19.1	6.3	0.55	0.66	1.14	0.78	0.79	0.41	7.92044	8.42622	7.41466	0.879952	-0.184503	0.734031	1	GO:0005575(cellular_component),GO:0003674(molecular_function),GO:0008150(biological_process)
LOC_Os01g15350.1	15	35	25	7.25	20.25	15	1.42	3.42	1.2	2.18	1.07	0.92	18.0634	18.8826	17.2443	0.913236	-0.13094	0.704425	1	GO:0008150(biological_process),GO:0005488(binding),GO:0003676(nucleic acid binding),GO:0008270(zinc ion binding)
LOC_Os01g15390.1	16	11	5	3	22	6	1.51	1.11	1.31	0.47	0.49	0.39	9.24091	6.15916	12.3227	2.0007	1.00051	0.293356	1
LOC_Os01g15399.1	0	2	0.5	0.5	0.5	0	0	0.24	0.06	0.09	0.14	0	0.775384	0.833421	0.717348	0.860727	-0.216372	1	1
LOC_Os01g15399.2	0	2	0.5	0.5	0.5	0	0	0.24	0.06	0.09	0.14	0	0.775384	0.833421	0.717348	0.860727	-0.216372	1	1
LOC_Os01g15410.1	0.5	0	2	0	0	0	0.09	0	0	0.21	0	0	0.436137	0.600213	0.272062	0.453275	-1.14154	0.663787	1	GO:0003824(catalytic activity),GO:0008152(metabolic process),GO:0005618(cell wall),GO:0005488(binding),GO:0016491(oxidoreductase activity),GO:0055114(oxidation-reduction process)
LOC_Os01g15448.1	26	25.5	34.5	26.5	47.5	21	2.43	2.51	2.79	2.99	3.74	1.28	30.272	35.6086	24.9354	0.700264	-0.514029	0.458672	1	GO:0003674(molecular_function),GO:0005575(cellular_component),GO:0008150(biological_process)
LOC_Os01g15460.1	98.5	137.583	126.167	52.3333	94.2262	42.6667	9.08	13.31	5.5	10.83	7.32	2.58	84.8614	87.4663	82.2564	0.940435	-0.0885996	0.699712	1	GO:0008150(biological_process),GO:0005488(binding),GO:0003676(nucleic acid binding),GO:0008270(zinc ion binding)
LOC_Os01g15460.2	87	126.583	115.667	46.3333	83.7262	37.6667	8.02	12.25	4.89	9.93	6.49	2.28	76.4686	78.7165	74.2208	0.942888	-0.0848421	0.704948	1	GO:0008150(biological_process),GO:0003676(nucleic acid binding),GO:0005488(binding),GO:0008270(zinc ion binding)
LOC_Os01g15460.3	98.5	139.583	126.167	52.8333	96.2262	42.6667	9.08	13.5	5.61	10.83	7.39	2.58	85.6087	87.9996	83.2177	0.945659	-0.080608	0.719534	1	GO:0005488(binding),GO:0008150(biological_process),GO:0003676(nucleic acid binding),GO:0008270(zinc ion binding)
LOC_Os01g15470.1	243.75	241.417	148.333	112.167	165.5	73.4167	22.4	23.31	9.63	12.72	15.62	4.41	152.641	141.361	163.921	1.15959	0.213614	0.817294	1	GO:0005886(plasma membrane),GO:0006464(cellular protein modification process),GO:0016301(kinase activity),GO:0000166(nucleotide binding),GO:0009987(cellular process),GO:0008152(metabolic process),GO:0004672(protein kinase activity),GO:0005524(ATP binding),GO:0006468(protein phosphorylation)
LOC_Os01g15470.2	265.75	248.917	150.833	112.667	179	75.4167	24.42	24.04	10.42	12.94	15.69	4.53	159.392	143.814	174.97	1.21664	0.282906	0.739021	1	GO:0005886(plasma membrane),GO:0006464(cellular protein modification process),GO:0016301(kinase activity),GO:0000166(nucleotide binding),GO:0009987(cellular process),GO:0008152(metabolic process),GO:0004672(protein kinase activity),GO:0005524(ATP binding),GO:0006468(protein phosphorylation)
LOC_Os01g15470.3	244.75	238.917	145.833	107.667	161	72.4167	22.49	23.07	9.37	12.51	15	4.35	150.309	138.118	162.5	1.17653	0.23454	0.794634	1	GO:0009987(cellular process),GO:0016301(kinase activity),GO:0005886(plasma membrane),GO:0006464(cellular protein modification process),GO:0000166(nucleotide binding),GO:0008152(metabolic process),GO:0004672(protein kinase activity),GO:0005524(ATP binding),GO:0006468(protein phosphorylation)
LOC_Os01g15480.1	13	15.0012	12.05	5.12297	11.0365	3.25591	1.24	1.49	0.67	1.07	0.78	0.22	8.78387	7.79719	9.77054	1.25308	0.325484	0.904898	1	GO:0005515(protein binding),GO:0009987(cellular process),GO:0008152(metabolic process),GO:0000003(reproduction),GO:0009791(post-embryonic development),GO:0009790(embryo development),GO:0007275(multicellular organismal development),GO:0016301(kinase activity),GO:0016043(cellular component organization),GO:0009653(anatomical structure morphogenesis),GO:0005856(cytoskeleton),GO:0005575(cellular_comp…
LOC_Os01g15490.1	244	311.111	181.096	104.667	397.833	154.333	22.42	30.03	23.11	15.52	14.58	9.24	212.949	188.824	237.075	1.25554	0.328305	0.652625	1	GO:0008152(metabolic process),GO:0009058(biosynthetic process),GO:0019538(protein metabolic process),GO:0009987(cellular process),GO:0005575(cellular_component),GO:0016740(transferase activity),GO:0006777(Mo-molybdopterin cofactor biosynthetic process),GO:0003824(catalytic activity)
LOC_Os01g15490.2	234	297.111	163.096	94.6667	377.833	147.333	21.51	28.68	21.95	13.98	13.19	8.82	200.341	174.52	226.162	1.29591	0.373967	0.594434	1	GO:0005575(cellular_component),GO:0008152(metabolic process),GO:0016740(transferase activity),GO:0009987(cellular process),GO:0019538(protein metabolic process),GO:0009058(biosynthetic process),GO:0006777(Mo-molybdopterin cofactor biosynthetic process),GO:0003824(catalytic activity)
LOC_Os01g15490.3	134	175.111	106.596	60.6667	241.333	95.3333	12.34	16.92	14.03	9.15	8.48	5.72	124.867	113.073	136.662	1.20862	0.273361	0.704377	1	GO:0008152(metabolic process),GO:0016740(transferase activity),GO:0009987(cellular process),GO:0019538(protein metabolic process),GO:0009058(biosynthetic process),GO:0005575(cellular_component),GO:0006777(Mo-molybdopterin cofactor biosynthetic process),GO:0003824(catalytic activity)
LOC_Os01g15510.1	1	3	3	1	2	3	0.14	0.34	0.15	0.3	0.21	0.21	2.2165	2.96298	1.47003	0.496133	-1.0112	0.360007	1
LOC_Os01g15520.1	47.5	34.5	75.5	43	83.5	87	4.4	3.37	4.87	6.5	6.03	5.22	65.9615	90.0916	41.8315	0.464322	-1.1068	0.10561	1	GO:0005730(nucleolus),GO:0008150(biological_process),GO:0003674(molecular_function)
LOC_Os01g15530.1	9	16	13	10	8	8	0.87	1.59	0.49	1.15	1.46	0.51	10.7501	13.3128	8.18734	0.614999	-0.701345	0.392891	1	GO:0003674(molecular_function),GO:0008150(biological_process),GO:0005575(cellular_component)
LOC_Os01g15540.1	0	0	0	0	2	0	0	0	0.15	0	0	0	0.243895	0	0.487789	Inf	Inf	0.694313	1	GO:0000166(nucleotide binding),GO:0009987(cellular process),GO:0003774(motor activity),GO:0005739(mitochondrion),GO:0008152(metabolic process),GO:0003777(microtubule motor activity),GO:0005524(ATP binding),GO:0007018(microtubule-based movement)
LOC_Os01g15580.1	97.2906	38.1254	6.61758	31.5028	109.372	29.0947	8.97	3.72	6.38	0.61	4.44	1.77	47.9603	33.9505	61.9701	1.82531	0.868141	0.135639	1	GO:0000166(nucleotide binding),GO:0006950(response to stress),GO:0005515(protein binding),GO:0043531(ADP binding),GO:0006915(apoptotic process),GO:0005524(ATP binding)
LOC_Os01g15600.1	364	220	270	209	528.5	286	33.43	21.25	30.69	23.12	29.05	17.09	309.21	338.289	280.131	0.828081	-0.272156	0.705604	1	GO:0008150(biological_process),GO:0003676(nucleic acid binding),GO:0005737(cytoplasm)
LOC_Os01g15610.1	34	51	20	7	53	19.5	3.16	4.96	3.1	1.75	1.04	1.19	27.0903	19.9309	34.2496	1.71841	0.781075	0.338993	1
LOC_Os01g15630.1	249	323	314.5	103	193.043	110.5	22.88	31.18	11.23	26.93	14.35	6.62	198.664	206.051	191.278	0.928305	-0.10733	0.635919	1	GO:0009058(biosynthetic process),GO:0006464(cellular protein modification process),GO:0005488(binding)
LOC_Os01g15630.2	247	319	310.5	104	191.043	109.5	22.7	30.79	11.11	26.58	14.49	6.56	197.086	204.874	189.299	0.923979	-0.114069	0.63559	1	GO:0006464(cellular protein modification process),GO:0005488(binding),GO:0009058(biosynthetic process)
LOC_Os01g15640.1	985	1091	1414	946	449	247	90.38	105.19	26.08	120.91	131.23	14.77	845.27	1054.78	635.758	0.602739	-0.730394	0.220725	1	GO:0003700(sequence-specific DNA binding transcription factor activity),GO:0007275(multicellular organismal development),GO:0009058(biosynthetic process),GO:0006139(nucleobase-containing compound metabolic process),GO:0003677(DNA binding),GO:0006355(regulation of transcription, DNA-dependent)
LOC_Os01g15660.1	20.5	12.6667	10.8333	10	23	7.66667	1.93	1.27	1.36	0.97	1.46	0.49	13.5564	12.7126	14.4003	1.13276	0.179846	0.894842	1	GO:0009536(plastid),GO:0005488(binding),GO:0003824(catalytic activity),GO:0009987(cellular process),GO:0008152(metabolic process)
LOC_Os01g15660.2	27.5	14.6667	12.3333	11.5	28.5	9.16667	2.57	1.46	1.68	1.1	1.66	0.58	16.4153	14.5891	18.2416	1.25036	0.322341	0.706429	1	GO:0005488(binding),GO:0003824(catalytic activity),GO:0009536(plastid),GO:0008152(metabolic process),GO:0009987(cellular process)
[truncated: 37,512 more rows]
