# Supplementary material for: Genome-Wide Analysis of MicroRNAs and Their Target Genes Related to Leaf Senescence of Rice
Source: PLoS One. 2014 Dec 5;9(12):e114313. doi: 10.1371/journal.pone.0114313 (PMC4257594; doi:10.1371/journal.pone.0114313)
Supplement: Table S7 — Differential expression of targets in the leaves of N2Y6 and LYP9 at different stages of grain-filling. (XLS) [file pone.0114313.s007.xls]

## Sheet: Table S7 N2Y6-L VS LYP9-L
#SmallRNA	seq	Target	AlignmentScore	AlignmentRange	CleavageSite	N2Y6-L_Category	N2Y6-L_P-value	N2Y6-L_raw_reads	N2Y6-L_norm_reads	LYP9-L_Category	LYP9-L_P-value	LYP9-L_raw_reads	LYP9-L_norm_reads	regulation	log2fold_change	pvalue	FDR	significant	go	kegg
osa-miR528-5p	TGGAAGGGGCATGCAGAGGAG	LOC_Os09g20090.1	4	229-248	239	0	0.0313491	13	13	1	0.0441622	2	2	down	-4.88557	0.00011256	0.00182052	yes	GO:0005488(binding),GO:0008152(metabolic process),GO:0003824(catalytic activity),GO:0016491(oxidoreductase activity),GO:0055114(oxidation-reduction process),GO:0005507(copper ion binding)	NA
osa-miR395h_L-1	TGAAGTGTTTGGGGGAACTC	LOC_Os10g35870.1	4	651-671	662					3	0.097884	2	2	up	0.543807	3.902e-05	0.000714411	yes	GO:0005634(nucleus),GO:0016020(membrane),GO:0005488(binding),GO:0009579(thylakoid),GO:0009536(plastid),GO:0020037(heme binding)	NA
osa-miR171b	TGATTGAGCCGTGCCAATATC	LOC_Os02g44360.1	1	1351-1371	1362	0	0.0123758	4	4					down	-1.75035	0.0040658	0.0389924	yes	GO:0030154(cell differentiation),GO:0009987(cellular process),GO:0007275(multicellular organismal development),GO:0016043(cellular component organization),GO:0006139(nucleobase-containing compound metabolic process),GO:0009058(biosynthetic process),GO:0008150(biological_process),GO:0003700(sequence-specific DNA binding transcription factor activity),GO:0009536(plastid),GO:0009653(anatomical struc…	NA
osa-miR171d-3p	TGATTGAGCCGTGCCAATATC	LOC_Os02g44360.1	1	1351-1371	1362	0	0.0123758	4	4					down	-1.75035	0.0040658	0.0389924	yes	GO:0030154(cell differentiation),GO:0009987(cellular process),GO:0007275(multicellular organismal development),GO:0016043(cellular component organization),GO:0006139(nucleobase-containing compound metabolic process),GO:0009058(biosynthetic process),GO:0008150(biological_process),GO:0003700(sequence-specific DNA binding transcription factor activity),GO:0009536(plastid),GO:0009653(anatomical struc…	NA
osa-miR395m_L-1	TGAAGTGTTTGGGGGAACTC	LOC_Os10g35870.1	4	651-671	662					3	0.097884	2	2	up	0.543807	3.902e-05	0.000714411	yes	GO:0005634(nucleus),GO:0016020(membrane),GO:0005488(binding),GO:0009579(thylakoid),GO:0009536(plastid),GO:0020037(heme binding)	NA
osa-miR171e-3p	TGATTGAGCCGTGCCAATATC	LOC_Os02g44360.1	1	1351-1371	1362	0	0.0123758	4	4					down	-1.75035	0.0040658	0.0389924	yes	GO:0030154(cell differentiation),GO:0009987(cellular process),GO:0007275(multicellular organismal development),GO:0016043(cellular component organization),GO:0006139(nucleobase-containing compound metabolic process),GO:0009058(biosynthetic process),GO:0008150(biological_process),GO:0003700(sequence-specific DNA binding transcription factor activity),GO:0009536(plastid),GO:0009653(anatomical struc…	NA
osa-miR164d	TGGAGAAGCAGGGCACGTGCT	LOC_Os06g46270.1	1	954-974	965					1	0.0131572	5	5	down	-1.49171	1.6055e-05	0.0003218	yes	GO:0009653(anatomical structure morphogenesis),GO:0009058(biosynthetic process),GO:0009790(embryo development),GO:0000003(reproduction),GO:0003700(sequence-specific DNA binding transcription factor activity),GO:0009791(post-embryonic development),GO:0007165(signal transduction),GO:0009719(response to endogenous stimulus),GO:0007275(multicellular organismal development),GO:0006139(nucleobase-conta…	NA
osa-miR160f-5p	TGCCTGGCTCCCTGAATGCCA	LOC_Os10g33940.1	2	1635-1655	1646	0	0.0208538	71	70.2	0	0.0249938	118	109.2	down	-1.23766	0.046016	0.252535	yes	GO:0009719(response to endogenous stimulus),GO:0003723(RNA binding),GO:0007275(multicellular organismal development),GO:0009987(cellular process),GO:0005634(nucleus),GO:0003700(sequence-specific DNA binding transcription factor activity),GO:0009058(biosynthetic process),GO:0006139(nucleobase-containing compound metabolic process),GO:0006355(regulation of transcription, DNA-dependent),GO:0003677(D…	NA
osa-miR395k_L-1	TGAAGTGTTTGGGGGAACTC	LOC_Os10g35870.1	4	651-671	662					3	0.097884	2	2	up	0.543807	3.902e-05	0.000714411	yes	GO:0005634(nucleus),GO:0016020(membrane),GO:0005488(binding),GO:0009579(thylakoid),GO:0009536(plastid),GO:0020037(heme binding)	NA
osa-MIR169h-p3	GGCAGTCTCCTTGGCTAGC	LOC_Os05g28290.1	3.5	760-777	768	1	0.0378121	32	32					down	-0.721683	0.0036972	0.0360931	yes	GO:0005575(cellular_component),GO:0006810(transport),GO:0005515(protein binding),GO:0009987(cellular process),GO:0046907(intracellular transport)	NA
osa-miR1425-5p	TAGGATTCAATCCTTGCTGCT	LOC_Os05g40700.1	4	148-168	159	1	0.0121896	4	4					up	1.31421	0.0080476	0.06845	yes	GO:0003674(molecular_function),GO:0008150(biological_process),GO:0016021(integral to membrane)	NA
osa-miR395s_L-1	TGAAGTGTTTGGGGGAACTC	LOC_Os10g35870.1	4	651-671	662					3	0.097884	2	2	up	0.543807	3.902e-05	0.000714411	yes	GO:0005634(nucleus),GO:0016020(membrane),GO:0005488(binding),GO:0009579(thylakoid),GO:0009536(plastid),GO:0020037(heme binding)	NA
osa-miR395y_L-1	TGAAGTGTTTGGGGGAACTC	LOC_Os10g35870.1	4	651-671	662					3	0.097884	2	2	up	0.543807	3.902e-05	0.000714411	yes	GO:0005634(nucleus),GO:0016020(membrane),GO:0005488(binding),GO:0009579(thylakoid),GO:0009536(plastid),GO:0020037(heme binding)	NA
osa-miR164a	TGGAGAAGCAGGGCACGTGCA	LOC_Os06g46270.1	2	954-974	965					1	0.0111443	5	5	down	-1.49171	1.6055e-05	0.0003218	yes	GO:0009653(anatomical structure morphogenesis),GO:0009058(biosynthetic process),GO:0009790(embryo development),GO:0000003(reproduction),GO:0003700(sequence-specific DNA binding transcription factor activity),GO:0009791(post-embryonic development),GO:0007165(signal transduction),GO:0009719(response to endogenous stimulus),GO:0007275(multicellular organismal development),GO:0006139(nucleobase-conta…	NA
osa-miR171f-3p	TGATTGAGCCGTGCCAATATC	LOC_Os02g44360.1	1	1351-1371	1362	0	0.0123758	4	4					down	-1.75035	0.0040658	0.0389924	yes	GO:0030154(cell differentiation),GO:0009987(cellular process),GO:0007275(multicellular organismal development),GO:0016043(cellular component organization),GO:0006139(nucleobase-containing compound metabolic process),GO:0009058(biosynthetic process),GO:0008150(biological_process),GO:0003700(sequence-specific DNA binding transcription factor activity),GO:0009536(plastid),GO:0009653(anatomical struc…	NA
osa-miR395j_L-1	TGAAGTGTTTGGGGGAACTC	LOC_Os10g35870.1	4	651-671	662					3	0.097884	2	2	up	0.543807	3.902e-05	0.000714411	yes	GO:0005634(nucleus),GO:0016020(membrane),GO:0005488(binding),GO:0009579(thylakoid),GO:0009536(plastid),GO:0020037(heme binding)	NA
osa-miR395q_L-1	TGAAGTGTTTGGGGGAACTC	LOC_Os10g35870.1	4	651-671	662					3	0.097884	2	2	up	0.543807	3.902e-05	0.000714411	yes	GO:0005634(nucleus),GO:0016020(membrane),GO:0005488(binding),GO:0009579(thylakoid),GO:0009536(plastid),GO:0020037(heme binding)	NA
osa-miR395n_L-1	TGAAGTGTTTGGGGGAACTC	LOC_Os10g35870.1	4	651-671	662					3	0.097884	2	2	up	0.543807	3.902e-05	0.000714411	yes	GO:0005634(nucleus),GO:0016020(membrane),GO:0005488(binding),GO:0009579(thylakoid),GO:0009536(plastid),GO:0020037(heme binding)	NA
osa-miR160e-5p	TGCCTGGCTCCCTGTATGCCG	LOC_Os10g33940.1	1	1635-1655	1646	0	0.0245984	71	70.2	0	0.0294706	118	109.2	down	-1.23766	0.046016	0.252535	yes	GO:0009719(response to endogenous stimulus),GO:0003723(RNA binding),GO:0007275(multicellular organismal development),GO:0009987(cellular process),GO:0005634(nucleus),GO:0003700(sequence-specific DNA binding transcription factor activity),GO:0009058(biosynthetic process),GO:0006139(nucleobase-containing compound metabolic process),GO:0006355(regulation of transcription, DNA-dependent),GO:0003677(D…	NA
osa-miR395a_L-1	TGAAGTGCTTGGGGGAACTC	LOC_Os10g35870.1	3	651-671	662					3	0.064077	2	2	up	0.543807	3.902e-05	0.000714411	yes	GO:0005634(nucleus),GO:0016020(membrane),GO:0005488(binding),GO:0009579(thylakoid),GO:0009536(plastid),GO:0020037(heme binding)	NA
osa-miR164b	TGGAGAAGCAGGGCACGTGCA	LOC_Os06g46270.1	2	954-974	965					1	0.0111443	5	5	down	-1.49171	1.6055e-05	0.0003218	yes	GO:0009653(anatomical structure morphogenesis),GO:0009058(biosynthetic process),GO:0009790(embryo development),GO:0000003(reproduction),GO:0003700(sequence-specific DNA binding transcription factor activity),GO:0009791(post-embryonic development),GO:0007165(signal transduction),GO:0009719(response to endogenous stimulus),GO:0007275(multicellular organismal development),GO:0006139(nucleobase-conta…	NA
osa-miR395e_L-1	TGAAGTGTTTGGGGGAACTC	LOC_Os10g35870.1	4	651-671	662					3	0.097884	2	2	up	0.543807	3.902e-05	0.000714411	yes	GO:0005634(nucleus),GO:0016020(membrane),GO:0005488(binding),GO:0009579(thylakoid),GO:0009536(plastid),GO:0020037(heme binding)	NA
osa-miR160d-5p	TGCCTGGCTCCCTGTATGCCA	LOC_Os10g33940.1	1	1635-1655	1646	0	0.0245984	71	70.2	0	0.0294706	118	109.2	down	-1.23766	0.046016	0.252535	yes	GO:0009719(response to endogenous stimulus),GO:0003723(RNA binding),GO:0007275(multicellular organismal development),GO:0009987(cellular process),GO:0005634(nucleus),GO:0003700(sequence-specific DNA binding transcription factor activity),GO:0009058(biosynthetic process),GO:0006139(nucleobase-containing compound metabolic process),GO:0006355(regulation of transcription, DNA-dependent),GO:0003677(D…	NA
osa-miR171c-3p	TGATTGAGCCGTGCCAATATC	LOC_Os02g44360.1	1	1351-1371	1362	0	0.0123758	4	4					down	-1.75035	0.0040658	0.0389924	yes	GO:0030154(cell differentiation),GO:0009987(cellular process),GO:0007275(multicellular organismal development),GO:0016043(cellular component organization),GO:0006139(nucleobase-containing compound metabolic process),GO:0009058(biosynthetic process),GO:0008150(biological_process),GO:0003700(sequence-specific DNA binding transcription factor activity),GO:0009536(plastid),GO:0009653(anatomical struc…	NA
osa-miR395i_L-1	TGAAGTGTTTGGGGGAACTC	LOC_Os10g35870.1	4	651-671	662					3	0.097884	2	2	up	0.543807	3.902e-05	0.000714411	yes	GO:0005634(nucleus),GO:0016020(membrane),GO:0005488(binding),GO:0009579(thylakoid),GO:0009536(plastid),GO:0020037(heme binding)	NA
osa-miR2876-5p_L-2R+2	TTGCTGGCAGCACTGTTTATA	LOC_Os12g05050.1	3.5	1001-1022	1013					3	0.0571651	2	2	up	1.55505	4.827e-36	9.21644e-34	yes	GO:0003674(molecular_function),GO:0009719(response to endogenous stimulus),GO:0008150(biological_process),GO:0005886(plasma membrane)	NA
osa-miR395g_L-1	TGAAGTGTTTGGGGGAACTC	LOC_Os10g35870.1	4	651-671	662					3	0.097884	2	2	up	0.543807	3.902e-05	0.000714411	yes	GO:0005634(nucleus),GO:0016020(membrane),GO:0005488(binding),GO:0009579(thylakoid),GO:0009536(plastid),GO:0020037(heme binding)	NA
osa-MIR169l-p3	GGCAGTCTCCTTGGCTAGC	LOC_Os05g28290.1	3.5	760-777	768	1	0.0378121	32	32					down	-0.721683	0.0036972	0.0360931	yes	GO:0005575(cellular_component),GO:0006810(transport),GO:0005515(protein binding),GO:0009987(cellular process),GO:0046907(intracellular transport)	NA
osa-miR395b_L-1	TGAAGTGTTTGGGGGAACTC	LOC_Os10g35870.1	4	651-671	662					3	0.097884	2	2	up	0.543807	3.902e-05	0.000714411	yes	GO:0005634(nucleus),GO:0016020(membrane),GO:0005488(binding),GO:0009579(thylakoid),GO:0009536(plastid),GO:0020037(heme binding)	NA
osa-miR395d_L-1	TGAAGTGTTTGGGGGAACTC	LOC_Os10g35870.1	4	651-671	662					3	0.097884	2	2	up	0.543807	3.902e-05	0.000714411	yes	GO:0005634(nucleus),GO:0016020(membrane),GO:0005488(binding),GO:0009579(thylakoid),GO:0009536(plastid),GO:0020037(heme binding)	NA
osa-miR164e	TGGAGAAGCAGGGCACGTGAG	LOC_Os06g46270.1	3	954-974	965					1	0.0271329	5	5	down	-1.49171	1.6055e-05	0.0003218	yes	GO:0009653(anatomical structure morphogenesis),GO:0009058(biosynthetic process),GO:0009790(embryo development),GO:0000003(reproduction),GO:0003700(sequence-specific DNA binding transcription factor activity),GO:0009791(post-embryonic development),GO:0007165(signal transduction),GO:0009719(response to endogenous stimulus),GO:0007275(multicellular organismal development),GO:0006139(nucleobase-conta…	NA
osa-miR395p_L-1	TGAAGTGTTTGGGGGAACTC	LOC_Os10g35870.1	4	651-671	662					3	0.097884	2	2	up	0.543807	3.902e-05	0.000714411	yes	GO:0005634(nucleus),GO:0016020(membrane),GO:0005488(binding),GO:0009579(thylakoid),GO:0009536(plastid),GO:0020037(heme binding)	NA
osa-miR395r_L-1	TGAAGTGTTTGGGGGAACTC	LOC_Os10g35870.1	4	651-671	662					3	0.097884	2	2	up	0.543807	3.902e-05	0.000714411	yes	GO:0005634(nucleus),GO:0016020(membrane),GO:0005488(binding),GO:0009579(thylakoid),GO:0009536(plastid),GO:0020037(heme binding)	NA
osa-miR160d-5p	TGCCTGGCTCCCTGTATGCCA	LOC_Os06g47150.4	1	1844-1864	1855	0	0.0245984	178	44.45	0	0.0294706	643	160.2	down	-0.270702	0.75893	0.942393	no	GO:0009719(response to endogenous stimulus),GO:0005634(nucleus),GO:0009908(flower development),GO:0003700(sequence-specific DNA binding transcription factor activity),GO:0007275(multicellular organismal development),GO:0000003(reproduction),GO:0006139(nucleobase-containing compound metabolic process),GO:0009058(biosynthetic process),GO:0007165(signal transduction),GO:0019748(secondary metabolic p…	NA
osa-miR160d-5p	TGCCTGGCTCCCTGTATGCCA	LOC_Os06g47150.2	1	1844-1864	1855	0	0.0245984	178	44.45	0	0.0294706	643	160.2	down	-0.321415	0.78542	0.959871	no	GO:0008150(biological_process),GO:0007165(signal transduction),GO:0009719(response to endogenous stimulus),GO:0005634(nucleus),GO:0009908(flower development),GO:0003700(sequence-specific DNA binding transcription factor activity),GO:0007275(multicellular organismal development),GO:0006139(nucleobase-containing compound metabolic process),GO:0009058(biosynthetic process),GO:0000003(reproduction),G…	NA
osa-miR169n	TAGCCAAGAATGACTTGCCTA	LOC_Os03g48970.2	3	1765-1785	1776					1	0.0121512	21	5.25	up	0.27416	0.61085	0.870098	no	GO:0007275(multicellular organismal development),GO:0005654(nucleoplasm),GO:0009058(biosynthetic process),GO:0006139(nucleobase-containing compound metabolic process),GO:0003700(sequence-specific DNA binding transcription factor activity),GO:0000003(reproduction),GO:0009791(post-embryonic development),GO:0009790(embryo development),GO:0006355(regulation of transcription, DNA-dependent),GO:0005634…	NA
osa-miR169k_R-1	TAGCCAAGGATGACTTGCCT	LOC_Os03g48970.4	3	1229-1248	1239					1	0.0389544	21	5.25	up	0.185752	0.66194	0.89461	no	GO:0009058(biosynthetic process),GO:0009790(embryo development),GO:0009791(post-embryonic development),GO:0006139(nucleobase-containing compound metabolic process),GO:0007275(multicellular organismal development),GO:0000003(reproduction),GO:0005654(nucleoplasm),GO:0003700(sequence-specific DNA binding transcription factor activity),GO:0006355(regulation of transcription, DNA-dependent),GO:0005634…	NA
osa-miR530-5p_R+1	TGCATTTGCACCTGCACCTAC	LOC_Os04g51400.2	3	641-661	652	0	0.0149741	109	27.25	0	0.0179575	135	33.75	down	-0.619649	0.20038	0.611899	no	GO:0005488(binding)	NA
osa-miR166f	TCGGACCAGGCTTCATTCCCC	LOC_Os10g33960.4	3	924-944	935	0	0.0276304	20	3.41667	0	0.0330928	40	7.58333	up	0.612933	0.31304	0.631212	no	GO:0007275(multicellular organismal development),GO:0003677(DNA binding),GO:0005634(nucleus),GO:0030154(cell differentiation),GO:0009058(biosynthetic process),GO:0006139(nucleobase-containing compound metabolic process),GO:0009653(anatomical structure morphogenesis),GO:0008289(lipid binding),GO:0003700(sequence-specific DNA binding transcription factor activity),GO:0043565(sequence-specific DNA b…	NA
osa-miR166j-3p	TCGGACCAGGCTTCATTCCCC	LOC_Os03g43930.2	3	955-975	966					0	0.0330928	26	8.66667	down	-0.0661645	0.98592	0.990353	no	GO:0000003(reproduction),GO:0009653(anatomical structure morphogenesis),GO:0009791(post-embryonic development),GO:0009790(embryo development),GO:0009058(biosynthetic process),GO:0007275(multicellular organismal development),GO:0005634(nucleus),GO:0006139(nucleobase-containing compound metabolic process),GO:0009908(flower development),GO:0003700(sequence-specific DNA binding transcription factor a…	NA
osa-miR169g_R-1	TAGCCAAGGATGACTTGCCT	LOC_Os03g44540.1	3	1719-1738	1729					1	0.0389544	10	10	down	-0.555425	0.43934	0.761381	no	GO:0005654(nucleoplasm),GO:0005634(nucleus),GO:0003700(sequence-specific DNA binding transcription factor activity),GO:0006139(nucleobase-containing compound metabolic process),GO:0009058(biosynthetic process),GO:0006355(regulation of transcription, DNA-dependent)	NA
osa-miR159a.1	TTTGGATTGAAGGGAGCTCTG	LOC_Os01g59660.3	3.5	1258-1278	1269	0	0.0152099	44	11	0	0.01824	68	17	down	-0.329704	0.99005	0.990353	no	GO:0006139(nucleobase-containing compound metabolic process),GO:0040007(growth),GO:0003677(DNA binding),GO:0005634(nucleus),GO:0009058(biosynthetic process),GO:0000003(reproduction),GO:0030154(cell differentiation),GO:0007275(multicellular organismal development),GO:0007165(signal transduction),GO:0009719(response to endogenous stimulus),GO:0003700(sequence-specific DNA binding transcription fact…	NA
osa-miR169l_R-1	TAGCCAAGGATGACTTGCCT	LOC_Os03g07880.1	3	845-864	855	0	0.0276304	4	1.33333	0	0.0330928	8	2.66667	up	1.36935	0.15601	0.540719	no	GO:0009536(plastid),GO:0009058(biosynthetic process),GO:0005654(nucleoplasm),GO:0005634(nucleus),GO:0003700(sequence-specific DNA binding transcription factor activity),GO:0006139(nucleobase-containing compound metabolic process),GO:0006355(regulation of transcription, DNA-dependent)	NA
osa-miR166m_R-1	TCGGACCAGGCTTCATTCCC	LOC_Os03g01890.2	2	1090-1109	1100	0	0.0234298	19	3.16667	0	0.0280738	29	4.83333	down	-0.308453	0.99005	0.990353	no	GO:0006139(nucleobase-containing compound metabolic process),GO:0003700(sequence-specific DNA binding transcription factor activity),GO:0007275(multicellular organismal development),GO:0009058(biosynthetic process),GO:0009653(anatomical structure morphogenesis),GO:0030154(cell differentiation),GO:0003677(DNA binding),GO:0008289(lipid binding),GO:0005634(nucleus),GO:0043565(sequence-specific DNA b…	NA
osa-miR169n	TAGCCAAGAATGACTTGCCTA	LOC_Os03g44540.1	2	1718-1738	1729					1	0.00372865	10	10	down	-0.555425	0.43934	0.761381	no	GO:0005654(nucleoplasm),GO:0005634(nucleus),GO:0003700(sequence-specific DNA binding transcription factor activity),GO:0006139(nucleobase-containing compound metabolic process),GO:0009058(biosynthetic process),GO:0006355(regulation of transcription, DNA-dependent)	NA
osa-miR166c-3p	TCGGACCAGGCTTCATTCCCC	LOC_Os12g41860.1	3	877-897	888					0	0.0330928	26	8.66667	up	1.82295	0.31304	0.631212	no	GO:0009908(flower development),GO:0009790(embryo development),GO:0009791(post-embryonic development),GO:0009058(biosynthetic process),GO:0006139(nucleobase-containing compound metabolic process),GO:0007275(multicellular organismal development),GO:0000003(reproduction),GO:0009653(anatomical structure morphogenesis),GO:0003677(DNA binding),GO:0005634(nucleus),GO:0003700(sequence-specific DNA bindin…	NA
osa-miR159b	TTTGGATTGAAGGGAGCTCTG	LOC_Os01g59660.4	3.5	1180-1200	1191	0	0.0152099	44	11	0	0.01824	68	17	down	-0.531877	0.99005	0.990353	no	GO:0007165(signal transduction),GO:0009719(response to endogenous stimulus),GO:0040007(growth),GO:0003677(DNA binding),GO:0005634(nucleus),GO:0009058(biosynthetic process),GO:0006139(nucleobase-containing compound metabolic process),GO:0000003(reproduction),GO:0030154(cell differentiation),GO:0007275(multicellular organismal development),GO:0008219(cell death),GO:0003700(sequence-specific DNA bin…	NA
osa-miR166k-3p	TCGGACCAGGCTTCAATCCCT	LOC_Os10g33960.4	2.5	925-944	935	0	0.0213227	20	3.41667	0	0.0255546	40	7.58333	up	0.612933	0.31304	0.631212	no	GO:0007275(multicellular organismal development),GO:0003677(DNA binding),GO:0005634(nucleus),GO:0030154(cell differentiation),GO:0009058(biosynthetic process),GO:0006139(nucleobase-containing compound metabolic process),GO:0009653(anatomical structure morphogenesis),GO:0008289(lipid binding),GO:0003700(sequence-specific DNA binding transcription factor activity),GO:0043565(sequence-specific DNA b…	NA
osa-miR169o	TAGCCAAGAATGACTTGCCTA	LOC_Os03g48970.1	3	1236-1256	1247					1	0.0121512	21	5.25	up	0.151428	0.66194	0.89461	no	GO:0009790(embryo development),GO:0009791(post-embryonic development),GO:0000003(reproduction),GO:0003700(sequence-specific DNA binding transcription factor activity),GO:0006139(nucleobase-containing compound metabolic process),GO:0009058(biosynthetic process),GO:0005654(nucleoplasm),GO:0007275(multicellular organismal development),GO:0006355(regulation of transcription, DNA-dependent),GO:0005634…	NA
osa-miR169i_R-1	TAGCCAAGGATGACTTGCCT	LOC_Os03g48970.4	3	1229-1248	1239					1	0.0389544	21	5.25	up	0.185752	0.66194	0.89461	no	GO:0009058(biosynthetic process),GO:0009790(embryo development),GO:0009791(post-embryonic development),GO:0006139(nucleobase-containing compound metabolic process),GO:0007275(multicellular organismal development),GO:0000003(reproduction),GO:0005654(nucleoplasm),GO:0003700(sequence-specific DNA binding transcription factor activity),GO:0006355(regulation of transcription, DNA-dependent),GO:0005634…	NA
osa-miR169k_R-1	TAGCCAAGGATGACTTGCCT	LOC_Os03g07880.3	3	757-776	767	0	0.0276304	4	1.33333	0	0.0330928	8	2.66667	up	1.31356	0.19606	0.600453	no	GO:0005654(nucleoplasm),GO:0009058(biosynthetic process),GO:0006139(nucleobase-containing compound metabolic process),GO:0003700(sequence-specific DNA binding transcription factor activity),GO:0006355(regulation of transcription, DNA-dependent),GO:0005634(nucleus)	NA
osa-miR159f_R-1	CTTGGATTGAAGGGAGCTCT	LOC_Os01g59660.1	2.5	1261-1280	1271	0	0.0142661	44	11	0	0.0171098	68	17	down	-0.586699	0.99005	0.990353	no	GO:0003700(sequence-specific DNA binding transcription factor activity),GO:0008219(cell death),GO:0009719(response to endogenous stimulus),GO:0007165(signal transduction),GO:0006139(nucleobase-containing compound metabolic process),GO:0009058(biosynthetic process),GO:0007275(multicellular organismal development),GO:0030154(cell differentiation),GO:0040007(growth),GO:0003677(DNA binding),GO:000563…	NA
osa-miR169b	CAGCCAAGGATGACTTGCCGG	LOC_Os03g07880.3	3.5	756-776	767	0	0.0264653	4	1.33333	0	0.0317013	8	2.66667	up	1.31356	0.19606	0.600453	no	GO:0005654(nucleoplasm),GO:0009058(biosynthetic process),GO:0006139(nucleobase-containing compound metabolic process),GO:0003700(sequence-specific DNA binding transcription factor activity),GO:0006355(regulation of transcription, DNA-dependent),GO:0005634(nucleus)	NA
osa-miR169g_R-1	TAGCCAAGGATGACTTGCCT	LOC_Os03g07880.1	3	845-864	855	0	0.0276304	4	1.33333	0	0.0330928	8	2.66667	up	1.36935	0.15601	0.540719	no	GO:0009536(plastid),GO:0009058(biosynthetic process),GO:0005654(nucleoplasm),GO:0005634(nucleus),GO:0003700(sequence-specific DNA binding transcription factor activity),GO:0006139(nucleobase-containing compound metabolic process),GO:0006355(regulation of transcription, DNA-dependent)	NA
osa-miR172d	AGAATCTTGATGATGCTGCAT	LOC_Os04g55560.4	4	807-827	818	1	0.0331649	2	0.666667	0	0.0219041	5	1.66667	down	-0.877629	0.42666	0.743526	no	NA	NA
osa-miR169m_R-1	TAGCCAAGGATGACTTGCCT	LOC_Os03g48970.4	3	1229-1248	1239					1	0.0389544	21	5.25	up	0.185752	0.66194	0.89461	no	GO:0009058(biosynthetic process),GO:0009790(embryo development),GO:0009791(post-embryonic development),GO:0006139(nucleobase-containing compound metabolic process),GO:0007275(multicellular organismal development),GO:0000003(reproduction),GO:0005654(nucleoplasm),GO:0003700(sequence-specific DNA binding transcription factor activity),GO:0006355(regulation of transcription, DNA-dependent),GO:0005634…	NA
osa-miR169l_R-1	TAGCCAAGGATGACTTGCCT	LOC_Os03g48970.1	3	1237-1256	1247					1	0.0389544	21	5.25	up	0.151428	0.66194	0.89461	no	GO:0009790(embryo development),GO:0009791(post-embryonic development),GO:0000003(reproduction),GO:0003700(sequence-specific DNA binding transcription factor activity),GO:0006139(nucleobase-containing compound metabolic process),GO:0009058(biosynthetic process),GO:0005654(nucleoplasm),GO:0007275(multicellular organismal development),GO:0006355(regulation of transcription, DNA-dependent),GO:0005634…	NA
osa-miR167b_R-1	TGAAGCTGCCAGCATGATCT	LOC_Os06g03830.2	4	1496-1515	1506	0	0.028096	9	4.5					up	3.13712	0.31304	0.631212	no	GO:0008152(metabolic process),GO:0003824(catalytic activity),GO:0005488(binding),GO:0016491(oxidoreductase activity),GO:0050662(coenzyme binding),GO:0044237(cellular metabolic process)	NA
osa-miR169i_R-1	TAGCCAAGGATGACTTGCCT	LOC_Os03g07880.3	3	757-776	767	0	0.0276304	4	1.33333	0	0.0330928	8	2.66667	up	1.31356	0.19606	0.600453	no	GO:0005654(nucleoplasm),GO:0009058(biosynthetic process),GO:0006139(nucleobase-containing compound metabolic process),GO:0003700(sequence-specific DNA binding transcription factor activity),GO:0006355(regulation of transcription, DNA-dependent),GO:0005634(nucleus)	NA
osa-miR160e-5p	TGCCTGGCTCCCTGTATGCCG	LOC_Os06g47150.3	1	1811-1831	1822	0	0.0245984	178	44.45	0	0.0294706	643	160.2	down	-0.340968	0.78542	0.959871	no	GO:0009987(cellular process),GO:0009058(biosynthetic process),GO:0007275(multicellular organismal development),GO:0040007(growth),GO:0003723(RNA binding),GO:0008150(biological_process),GO:0007165(signal transduction),GO:0009719(response to endogenous stimulus),GO:0005634(nucleus),GO:0009908(flower development),GO:0003700(sequence-specific DNA binding transcription factor activity),GO:0000003(repr…	NA
osa-miR166b-3p	TCGGACCAGGCTTCATTCCCC	LOC_Os10g33960.3	3	924-944	935	0	0.0276304	20	3.41667	0	0.0330928	40	7.58333	up	1.79497	0.31304	0.631212	no	GO:0007275(multicellular organismal development),GO:0003700(sequence-specific DNA binding transcription factor activity),GO:0008289(lipid binding),GO:0009653(anatomical structure morphogenesis),GO:0006139(nucleobase-containing compound metabolic process),GO:0009058(biosynthetic process),GO:0030154(cell differentiation),GO:0005634(nucleus),GO:0003677(DNA binding),GO:0043565(sequence-specific DNA b…	NA
osa-miR171d-3p	TGATTGAGCCGTGCCAATATC	LOC_Os06g01620.1	1	456-476	467	0	0.0123758	8	8	0	0.0148455	11	11	down	-0.0778957	0.99005	0.990353	no	GO:0009536(plastid),GO:0016043(cellular component organization),GO:0006139(nucleobase-containing compound metabolic process),GO:0009653(anatomical structure morphogenesis),GO:0030154(cell differentiation),GO:0016049(cell growth),GO:0007275(multicellular organismal development),GO:0009058(biosynthetic process),GO:0008150(biological_process),GO:0005515(protein binding),GO:0009987(cellular process),…	NA
osa-miR169j_R-1	TAGCCAAGGATGACTTGCCT	LOC_Os03g48970.2	3	1766-1785	1776					1	0.0389544	21	5.25	up	0.27416	0.61085	0.870098	no	GO:0007275(multicellular organismal development),GO:0005654(nucleoplasm),GO:0009058(biosynthetic process),GO:0006139(nucleobase-containing compound metabolic process),GO:0003700(sequence-specific DNA binding transcription factor activity),GO:0000003(reproduction),GO:0009791(post-embryonic development),GO:0009790(embryo development),GO:0006355(regulation of transcription, DNA-dependent),GO:0005634…	NA
osa-miR166j-3p	TCGGACCAGGCTTCATTCCCC	LOC_Os10g33960.4	3	924-944	935	0	0.0276304	20	3.41667	0	0.0330928	40	7.58333	up	0.612933	0.31304	0.631212	no	GO:0007275(multicellular organismal development),GO:0003677(DNA binding),GO:0005634(nucleus),GO:0030154(cell differentiation),GO:0009058(biosynthetic process),GO:0006139(nucleobase-containing compound metabolic process),GO:0009653(anatomical structure morphogenesis),GO:0008289(lipid binding),GO:0003700(sequence-specific DNA binding transcription factor activity),GO:0043565(sequence-specific DNA b…	NA
osa-miR160e-5p	TGCCTGGCTCCCTGTATGCCG	LOC_Os06g47150.2	1	1844-1864	1855	0	0.0245984	178	44.45	0	0.0294706	643	160.2	down	-0.321415	0.78542	0.959871	no	GO:0008150(biological_process),GO:0007165(signal transduction),GO:0009719(response to endogenous stimulus),GO:0005634(nucleus),GO:0009908(flower development),GO:0003700(sequence-specific DNA binding transcription factor activity),GO:0007275(multicellular organismal development),GO:0006139(nucleobase-containing compound metabolic process),GO:0009058(biosynthetic process),GO:0000003(reproduction),G…	NA
osa-miR166a-3p	TCGGACCAGGCTTCATTCCCC	LOC_Os03g43930.2	3	955-975	966					0	0.0330928	26	8.66667	down	-0.0661645	0.98592	0.990353	no	GO:0000003(reproduction),GO:0009653(anatomical structure morphogenesis),GO:0009791(post-embryonic development),GO:0009790(embryo development),GO:0009058(biosynthetic process),GO:0007275(multicellular organismal development),GO:0005634(nucleus),GO:0006139(nucleobase-containing compound metabolic process),GO:0009908(flower development),GO:0003700(sequence-specific DNA binding transcription factor a…	NA
osa-miR166h-3p	TCGGACCAGGCTTCATTCCTC	LOC_Os10g33960.4	3	924-944	935	0	0.019211	20	3.41667	0	0.0230288	40	7.58333	up	0.612933	0.31304	0.631212	no	GO:0007275(multicellular organismal development),GO:0003677(DNA binding),GO:0005634(nucleus),GO:0030154(cell differentiation),GO:0009058(biosynthetic process),GO:0006139(nucleobase-containing compound metabolic process),GO:0009653(anatomical structure morphogenesis),GO:0008289(lipid binding),GO:0003700(sequence-specific DNA binding transcription factor activity),GO:0043565(sequence-specific DNA b…	NA
osa-miR160d-5p	TGCCTGGCTCCCTGTATGCCA	LOC_Os06g47150.1	1	2042-2062	2053	0	0.0245984	178	44.45	0	0.0294706	643	160.2	down	-0.279627	0.78542	0.959871	no	GO:0006139(nucleobase-containing compound metabolic process),GO:0000003(reproduction),GO:0009719(response to endogenous stimulus),GO:0007165(signal transduction),GO:0009058(biosynthetic process),GO:0007275(multicellular organismal development),GO:0003700(sequence-specific DNA binding transcription factor activity),GO:0009908(flower development),GO:0005634(nucleus),GO:0008150(biological_process),G…	NA
osa-miR166m_R-1	TCGGACCAGGCTTCATTCCC	LOC_Os03g43930.2	2	956-975	966					0	0.0280738	26	8.66667	down	-0.0661645	0.98592	0.990353	no	GO:0000003(reproduction),GO:0009653(anatomical structure morphogenesis),GO:0009791(post-embryonic development),GO:0009790(embryo development),GO:0009058(biosynthetic process),GO:0007275(multicellular organismal development),GO:0005634(nucleus),GO:0006139(nucleobase-containing compound metabolic process),GO:0009908(flower development),GO:0003700(sequence-specific DNA binding transcription factor a…	NA
osa-miR169b	CAGCCAAGGATGACTTGCCGG	LOC_Os03g48970.4	4	1228-1248	1239					1	0.018838	21	5.25	up	0.185752	0.66194	0.89461	no	GO:0009058(biosynthetic process),GO:0009790(embryo development),GO:0009791(post-embryonic development),GO:0006139(nucleobase-containing compound metabolic process),GO:0007275(multicellular organismal development),GO:0000003(reproduction),GO:0005654(nucleoplasm),GO:0003700(sequence-specific DNA binding transcription factor activity),GO:0006355(regulation of transcription, DNA-dependent),GO:0005634…	NA
osa-miR166h-3p	TCGGACCAGGCTTCATTCCTC	LOC_Os10g33960.2	3	696-716	707	0	0.019211	20	3.41667	0	0.0230288	40	7.58333	up	0.533021	0.99004	0.990353	no	GO:0007275(multicellular organismal development),GO:0030154(cell differentiation),GO:0009058(biosynthetic process),GO:0006139(nucleobase-containing compound metabolic process),GO:0009653(anatomical structure morphogenesis),GO:0008289(lipid binding),GO:0003700(sequence-specific DNA binding transcription factor activity),GO:0003677(DNA binding),GO:0005634(nucleus),GO:0043565(sequence-specific DNA b…	NA
osa-miR166l-3p	TCGGACCAGGCTTCAATCCCT	LOC_Os03g43930.1	2.5	956-975	966					0	0.0255546	26	8.66667	down	-0.0661645	0.98592	0.990353	no	GO:0003700(sequence-specific DNA binding transcription factor activity),GO:0007275(multicellular organismal development),GO:0009058(biosynthetic process),GO:0006139(nucleobase-containing compound metabolic process),GO:0005634(nucleus),GO:0003677(DNA binding),GO:0009653(anatomical structure morphogenesis),GO:0000003(reproduction),GO:0009791(post-embryonic development),GO:0009790(embryo development…	NA
osa-miR398b	TGTGTTCTCAGGTCGCCCCTG	LOC_Os07g46990.1	2.5	124-144	135	0	0.00239194	29	29	0	0.00287217	44	44	down	-0.208081	0.62241	0.881269	no	GO:0005829(cytosol),GO:0005488(binding),GO:0005576(extracellular region),GO:0008150(biological_process),GO:0006950(response to stress),GO:0009628(response to abiotic stimulus),GO:0008152(metabolic process),GO:0009607(response to biotic stimulus),GO:0003824(catalytic activity),GO:0009987(cellular process),GO:0005737(cytoplasm),GO:0046872(metal ion binding),GO:0006801(superoxide metabolic process),…	04146(Peroxisome),05014(Amyotrophic lateral sclerosis (ALS)),05016(Huntington's disease),05020(Prion diseases)
osa-miR160d-5p	TGCCTGGCTCCCTGTATGCCA	LOC_Os02g41800.2	1	1484-1504	1495	0	0.0245984	7	3.5	0	0.0294706	11	5.5	up	0.992468	0.31304	0.631212	no	GO:0003700(sequence-specific DNA binding transcription factor activity),GO:0009987(cellular process),GO:0005634(nucleus),GO:0009719(response to endogenous stimulus),GO:0007275(multicellular organismal development),GO:0009058(biosynthetic process),GO:0006139(nucleobase-containing compound metabolic process),GO:0003723(RNA binding),GO:0003677(DNA binding),GO:0006355(regulation of transcription, DNA…	NA
osa-miR166m_R-1	TCGGACCAGGCTTCATTCCC	LOC_Os10g33960.2	2	697-716	707	0	0.0234298	20	3.41667	0	0.0280738	40	7.58333	up	0.533021	0.99004	0.990353	no	GO:0007275(multicellular organismal development),GO:0030154(cell differentiation),GO:0009058(biosynthetic process),GO:0006139(nucleobase-containing compound metabolic process),GO:0009653(anatomical structure morphogenesis),GO:0008289(lipid binding),GO:0003700(sequence-specific DNA binding transcription factor activity),GO:0003677(DNA binding),GO:0005634(nucleus),GO:0043565(sequence-specific DNA b…	NA
osa-miR156j_L+1	TTGACAGAAGAGAGTGAGCAC	LOC_Os02g04680.2	2	1962-1982	1973	1	0.0331649	4	2	0	0.0219041	5	2.5	up	2.50527	0.055717	0.284576	no	GO:0009908(flower development),GO:0003700(sequence-specific DNA binding transcription factor activity),GO:0006139(nucleobase-containing compound metabolic process),GO:0009058(biosynthetic process),GO:0007275(multicellular organismal development),GO:0005634(nucleus),GO:0003677(DNA binding)	NA
osa-miR169n	TAGCCAAGAATGACTTGCCTA	LOC_Os03g48970.4	3	1228-1248	1239					1	0.0121512	21	5.25	up	0.185752	0.66194	0.89461	no	GO:0009058(biosynthetic process),GO:0009790(embryo development),GO:0009791(post-embryonic development),GO:0006139(nucleobase-containing compound metabolic process),GO:0007275(multicellular organismal development),GO:0000003(reproduction),GO:0005654(nucleoplasm),GO:0003700(sequence-specific DNA binding transcription factor activity),GO:0006355(regulation of transcription, DNA-dependent),GO:0005634…	NA
osa-miR393a	TCCAAAGGGATCGCATTGATC	LOC_Os04g32460.2	1	1823-1842	1833	1	0.0169376	2	1					down	-0.174357	0.82273	0.984036	no	GO:0003824(catalytic activity),GO:0006464(cellular protein modification process),GO:0007275(multicellular organismal development),GO:0009607(response to biotic stimulus),GO:0005515(protein binding),GO:0005488(binding),GO:0016020(membrane),GO:0005773(vacuole),GO:0009908(flower development)	NA
osa-miR160d-5p	TGCCTGGCTCCCTGTATGCCA	LOC_Os02g41800.1	1	1484-1504	1495	0	0.0245984	7	3.5	0	0.0294706	11	5.5	up	0.844279	0.31304	0.631212	no	GO:0009987(cellular process),GO:0003723(RNA binding),GO:0009058(biosynthetic process),GO:0009719(response to endogenous stimulus),GO:0006139(nucleobase-containing compound metabolic process),GO:0005634(nucleus),GO:0007275(multicellular organismal development),GO:0003700(sequence-specific DNA binding transcription factor activity),GO:0006355(regulation of transcription, DNA-dependent),GO:0003677(D…	NA
osa-miR160f-5p	TGCCTGGCTCCCTGAATGCCA	LOC_Os06g47150.1	2	2042-2062	2053	0	0.0208538	178	44.45	0	0.0249938	643	160.2	down	-0.279627	0.78542	0.959871	no	GO:0006139(nucleobase-containing compound metabolic process),GO:0000003(reproduction),GO:0009719(response to endogenous stimulus),GO:0007165(signal transduction),GO:0009058(biosynthetic process),GO:0007275(multicellular organismal development),GO:0003700(sequence-specific DNA binding transcription factor activity),GO:0009908(flower development),GO:0005634(nucleus),GO:0008150(biological_process),G…	NA
osa-miR166a-3p	TCGGACCAGGCTTCATTCCCC	LOC_Os03g01890.1	3	1089-1109	1100	0	0.0276304	19	3.16667	0	0.0330928	29	4.83333	up	0.016783	0.99005	0.990353	no	GO:0003700(sequence-specific DNA binding transcription factor activity),GO:0007275(multicellular organismal development),GO:0009653(anatomical structure morphogenesis),GO:0030154(cell differentiation),GO:0006139(nucleobase-containing compound metabolic process),GO:0008289(lipid binding),GO:0009058(biosynthetic process),GO:0003677(DNA binding),GO:0005634(nucleus),GO:0043565(sequence-specific DNA b…	NA
osa-miR166a-3p	TCGGACCAGGCTTCATTCCCC	LOC_Os12g41860.1	3	877-897	888					0	0.0330928	26	8.66667	up	1.82295	0.31304	0.631212	no	GO:0009908(flower development),GO:0009790(embryo development),GO:0009791(post-embryonic development),GO:0009058(biosynthetic process),GO:0006139(nucleobase-containing compound metabolic process),GO:0007275(multicellular organismal development),GO:0000003(reproduction),GO:0009653(anatomical structure morphogenesis),GO:0003677(DNA binding),GO:0005634(nucleus),GO:0003700(sequence-specific DNA bindin…	NA
osa-miR166b-3p	TCGGACCAGGCTTCATTCCCC	LOC_Os03g01890.2	3	1089-1109	1100	0	0.0276304	19	3.16667	0	0.0330928	29	4.83333	down	-0.308453	0.99005	0.990353	no	GO:0006139(nucleobase-containing compound metabolic process),GO:0003700(sequence-specific DNA binding transcription factor activity),GO:0007275(multicellular organismal development),GO:0009058(biosynthetic process),GO:0009653(anatomical structure morphogenesis),GO:0030154(cell differentiation),GO:0003677(DNA binding),GO:0008289(lipid binding),GO:0005634(nucleus),GO:0043565(sequence-specific DNA b…	NA
osa-miR166b-3p	TCGGACCAGGCTTCATTCCCC	LOC_Os03g43930.2	3	955-975	966					0	0.0330928	26	8.66667	down	-0.0661645	0.98592	0.990353	no	GO:0000003(reproduction),GO:0009653(anatomical structure morphogenesis),GO:0009791(post-embryonic development),GO:0009790(embryo development),GO:0009058(biosynthetic process),GO:0007275(multicellular organismal development),GO:0005634(nucleus),GO:0006139(nucleobase-containing compound metabolic process),GO:0009908(flower development),GO:0003700(sequence-specific DNA binding transcription factor a…	NA
osa-miR160f-5p	TGCCTGGCTCCCTGAATGCCA	LOC_Os02g41800.2	2	1484-1504	1495	0	0.0208538	7	3.5	0	0.0249938	11	5.5	up	0.992468	0.31304	0.631212	no	GO:0003700(sequence-specific DNA binding transcription factor activity),GO:0009987(cellular process),GO:0005634(nucleus),GO:0009719(response to endogenous stimulus),GO:0007275(multicellular organismal development),GO:0009058(biosynthetic process),GO:0006139(nucleobase-containing compound metabolic process),GO:0003723(RNA binding),GO:0003677(DNA binding),GO:0006355(regulation of transcription, DNA…	NA
osa-miR169m_R-1	TAGCCAAGGATGACTTGCCT	LOC_Os03g48970.1	3	1237-1256	1247					1	0.0389544	21	5.25	up	0.151428	0.66194	0.89461	no	GO:0009790(embryo development),GO:0009791(post-embryonic development),GO:0000003(reproduction),GO:0003700(sequence-specific DNA binding transcription factor activity),GO:0006139(nucleobase-containing compound metabolic process),GO:0009058(biosynthetic process),GO:0005654(nucleoplasm),GO:0007275(multicellular organismal development),GO:0006355(regulation of transcription, DNA-dependent),GO:0005634…	NA
osa-miR160d-5p	TGCCTGGCTCCCTGTATGCCA	LOC_Os04g43910.1	1	1344-1364	1355	1	0.0445318	3	3	0	0.0294706	3	3	down	-0.560384	0.99005	0.990353	no	GO:0007275(multicellular organismal development),GO:0003700(sequence-specific DNA binding transcription factor activity),GO:0009908(flower development),GO:0005634(nucleus),GO:0009719(response to endogenous stimulus),GO:0019748(secondary metabolic process),GO:0009058(biosynthetic process),GO:0009987(cellular process),GO:0007165(signal transduction),GO:0006139(nucleobase-containing compound metabol…	NA
osa-miR169j_R-1	TAGCCAAGGATGACTTGCCT	LOC_Os03g44540.1	3	1719-1738	1729					1	0.0389544	10	10	down	-0.555425	0.43934	0.761381	no	GO:0005654(nucleoplasm),GO:0005634(nucleus),GO:0003700(sequence-specific DNA binding transcription factor activity),GO:0006139(nucleobase-containing compound metabolic process),GO:0009058(biosynthetic process),GO:0006355(regulation of transcription, DNA-dependent)	NA
osa-miR166j-3p	TCGGACCAGGCTTCATTCCCC	LOC_Os10g33960.1	3	924-944	935	0	0.0276304	20	3.41667	0	0.0330928	40	7.58333	up	0.511052	0.99005	0.990353	no	GO:0007275(multicellular organismal development),GO:0003700(sequence-specific DNA binding transcription factor activity),GO:0008289(lipid binding),GO:0009653(anatomical structure morphogenesis),GO:0006139(nucleobase-containing compound metabolic process),GO:0009058(biosynthetic process),GO:0030154(cell differentiation),GO:0005634(nucleus),GO:0003677(DNA binding),GO:0043565(sequence-specific DNA b…	NA
osa-miR1425-5p	TAGGATTCAATCCTTGCTGCT	LOC_Os10g35240.1	3.5	1296-1316	1307	1	0.0104574	2	1	0	0.00687936	4	2	up	0.970419	0.55341	0.832891	no	GO:0006139(nucleobase-containing compound metabolic process),GO:0005739(mitochondrion),GO:0003723(RNA binding)	NA
osa-miR172a	AGAATCTTGATGATGCTGCAT	LOC_Os04g55560.3	4	1634-1654	1645					0	0.0219041	5	1.66667	down	-1.02498	0.42666	0.743526	no	GO:0009908(flower development),GO:0007275(multicellular organismal development),GO:0003700(sequence-specific DNA binding transcription factor activity),GO:0000003(reproduction),GO:0009791(post-embryonic development),GO:0005634(nucleus),GO:0030154(cell differentiation),GO:0009058(biosynthetic process),GO:0006139(nucleobase-containing compound metabolic process),GO:0009653(anatomical structure morp…	NA
osa-miR166c-3p	TCGGACCAGGCTTCATTCCCC	LOC_Os10g33960.4	3	924-944	935	0	0.0276304	20	3.41667	0	0.0330928	40	7.58333	up	0.612933	0.31304	0.631212	no	GO:0007275(multicellular organismal development),GO:0003677(DNA binding),GO:0005634(nucleus),GO:0030154(cell differentiation),GO:0009058(biosynthetic process),GO:0006139(nucleobase-containing compound metabolic process),GO:0009653(anatomical structure morphogenesis),GO:0008289(lipid binding),GO:0003700(sequence-specific DNA binding transcription factor activity),GO:0043565(sequence-specific DNA b…	NA
osa-miR159f_R-1	CTTGGATTGAAGGGAGCTCT	LOC_Os01g59660.2	2.5	1349-1368	1359	0	0.0142661	44	11	0	0.0171098	68	17	down	-0.453076	0.99005	0.990353	no	GO:0007165(signal transduction),GO:0007275(multicellular organismal development),GO:0009058(biosynthetic process),GO:0005634(nucleus),GO:0003677(DNA binding),GO:0040007(growth),GO:0009719(response to endogenous stimulus),GO:0006139(nucleobase-containing compound metabolic process),GO:0000003(reproduction),GO:0030154(cell differentiation),GO:0008219(cell death),GO:0003700(sequence-specific DNA bin…	NA
osa-miR166j-3p	TCGGACCAGGCTTCATTCCCC	LOC_Os03g01890.2	3	1089-1109	1100	0	0.0276304	19	3.16667	0	0.0330928	29	4.83333	down	-0.308453	0.99005	0.990353	no	GO:0006139(nucleobase-containing compound metabolic process),GO:0003700(sequence-specific DNA binding transcription factor activity),GO:0007275(multicellular organismal development),GO:0009058(biosynthetic process),GO:0009653(anatomical structure morphogenesis),GO:0030154(cell differentiation),GO:0003677(DNA binding),GO:0008289(lipid binding),GO:0005634(nucleus),GO:0043565(sequence-specific DNA b…	NA
osa-miR166l-3p	TCGGACCAGGCTTCAATCCCT	LOC_Os03g01890.2	2.5	1090-1109	1100	0	0.0213227	19	3.16667	0	0.0255546	29	4.83333	down	-0.308453	0.99005	0.990353	no	GO:0006139(nucleobase-containing compound metabolic process),GO:0003700(sequence-specific DNA binding transcription factor activity),GO:0007275(multicellular organismal development),GO:0009058(biosynthetic process),GO:0009653(anatomical structure morphogenesis),GO:0030154(cell differentiation),GO:0003677(DNA binding),GO:0008289(lipid binding),GO:0005634(nucleus),GO:0043565(sequence-specific DNA b…	NA
osa-miR172a	AGAATCTTGATGATGCTGCAT	LOC_Os07g13170.2	2	1463-1483	1474	0	0.018271	11	5.5	0	0.0219041	8	4	up	2.57008	0.15365	0.540719	no	GO:0009791(post-embryonic development),GO:0009653(anatomical structure morphogenesis),GO:0007275(multicellular organismal development),GO:0003677(DNA binding),GO:0005634(nucleus),GO:0009058(biosynthetic process),GO:0006139(nucleobase-containing compound metabolic process),GO:0003700(sequence-specific DNA binding transcription factor activity),GO:0000003(reproduction),GO:0006355(regulation of tran…	NA
osa-miR171f-3p	TGATTGAGCCGTGCCAATATC	LOC_Os06g01620.1	1	456-476	467	0	0.0123758	8	8	0	0.0148455	11	11	down	-0.0778957	0.99005	0.990353	no	GO:0009536(plastid),GO:0016043(cellular component organization),GO:0006139(nucleobase-containing compound metabolic process),GO:0009653(anatomical structure morphogenesis),GO:0030154(cell differentiation),GO:0016049(cell growth),GO:0007275(multicellular organismal development),GO:0009058(biosynthetic process),GO:0008150(biological_process),GO:0005515(protein binding),GO:0009987(cellular process),…	NA
osa-miR169g_R-1	TAGCCAAGGATGACTTGCCT	LOC_Os03g48970.1	3	1237-1256	1247					1	0.0389544	21	5.25	up	0.151428	0.66194	0.89461	no	GO:0009790(embryo development),GO:0009791(post-embryonic development),GO:0000003(reproduction),GO:0003700(sequence-specific DNA binding transcription factor activity),GO:0006139(nucleobase-containing compound metabolic process),GO:0009058(biosynthetic process),GO:0005654(nucleoplasm),GO:0007275(multicellular organismal development),GO:0006355(regulation of transcription, DNA-dependent),GO:0005634…	NA
osa-miR172c	TGAATCTTGATGATGCTGCAC	LOC_Os04g55560.2	4	1623-1643	1634					0	0.0179575	5	1.66667	down	-1.00642	0.42666	0.743526	no	GO:0000003(reproduction),GO:0005634(nucleus),GO:0003700(sequence-specific DNA binding transcription factor activity),GO:0009653(anatomical structure morphogenesis),GO:0007275(multicellular organismal development),GO:0009908(flower development),GO:0006139(nucleobase-containing compound metabolic process),GO:0009791(post-embryonic development),GO:0030154(cell differentiation),GO:0009058(biosyntheti…	NA
osa-miR166d-3p	TCGGACCAGGCTTCATTCCCC	LOC_Os10g33960.4	3	924-944	935	0	0.0276304	20	3.41667	0	0.0330928	40	7.58333	up	0.612933	0.31304	0.631212	no	GO:0007275(multicellular organismal development),GO:0003677(DNA binding),GO:0005634(nucleus),GO:0030154(cell differentiation),GO:0009058(biosynthetic process),GO:0006139(nucleobase-containing compound metabolic process),GO:0009653(anatomical structure morphogenesis),GO:0008289(lipid binding),GO:0003700(sequence-specific DNA binding transcription factor activity),GO:0043565(sequence-specific DNA b…	NA
osa-miR156f_L+1	TTGACAGAAGAGAGTGAGCAC	LOC_Os02g04680.2	2	1962-1982	1973	1	0.0331649	4	2	0	0.0219041	5	2.5	up	2.50527	0.055717	0.284576	no	GO:0009908(flower development),GO:0003700(sequence-specific DNA binding transcription factor activity),GO:0006139(nucleobase-containing compound metabolic process),GO:0009058(biosynthetic process),GO:0007275(multicellular organismal development),GO:0005634(nucleus),GO:0003677(DNA binding)	NA
osa-miR166l-3p	TCGGACCAGGCTTCAATCCCT	LOC_Os10g33960.1	2.5	925-944	935	0	0.0213227	20	3.41667	0	0.0255546	40	7.58333	up	0.511052	0.99005	0.990353	no	GO:0007275(multicellular organismal development),GO:0003700(sequence-specific DNA binding transcription factor activity),GO:0008289(lipid binding),GO:0009653(anatomical structure morphogenesis),GO:0006139(nucleobase-containing compound metabolic process),GO:0009058(biosynthetic process),GO:0030154(cell differentiation),GO:0005634(nucleus),GO:0003677(DNA binding),GO:0043565(sequence-specific DNA b…	NA
osa-miR166c-3p	TCGGACCAGGCTTCATTCCCC	LOC_Os03g01890.1	3	1089-1109	1100	0	0.0276304	19	3.16667	0	0.0330928	29	4.83333	up	0.016783	0.99005	0.990353	no	GO:0003700(sequence-specific DNA binding transcription factor activity),GO:0007275(multicellular organismal development),GO:0009653(anatomical structure morphogenesis),GO:0030154(cell differentiation),GO:0006139(nucleobase-containing compound metabolic process),GO:0008289(lipid binding),GO:0009058(biosynthetic process),GO:0003677(DNA binding),GO:0005634(nucleus),GO:0043565(sequence-specific DNA b…	NA
osa-miR172d	AGAATCTTGATGATGCTGCAT	LOC_Os04g55560.2	4	1623-1643	1634					0	0.0219041	5	1.66667	down	-1.00642	0.42666	0.743526	no	GO:0000003(reproduction),GO:0005634(nucleus),GO:0003700(sequence-specific DNA binding transcription factor activity),GO:0009653(anatomical structure morphogenesis),GO:0007275(multicellular organismal development),GO:0009908(flower development),GO:0006139(nucleobase-containing compound metabolic process),GO:0009791(post-embryonic development),GO:0030154(cell differentiation),GO:0009058(biosyntheti…	NA
osa-miR166b-3p	TCGGACCAGGCTTCATTCCCC	LOC_Os12g41860.1	3	877-897	888					0	0.0330928	26	8.66667	up	1.82295	0.31304	0.631212	no	GO:0009908(flower development),GO:0009790(embryo development),GO:0009791(post-embryonic development),GO:0009058(biosynthetic process),GO:0006139(nucleobase-containing compound metabolic process),GO:0007275(multicellular organismal development),GO:0000003(reproduction),GO:0009653(anatomical structure morphogenesis),GO:0003677(DNA binding),GO:0005634(nucleus),GO:0003700(sequence-specific DNA bindin…	NA
osa-miR156d_L+1	TTGACAGAAGAGAGTGAGCAC	LOC_Os02g04680.1	2	1965-1985	1976	1	0.0331649	4	2	0	0.0219041	5	2.5	up	2.50527	0.055717	0.284576	no	GO:0006139(nucleobase-containing compound metabolic process),GO:0009058(biosynthetic process),GO:0007275(multicellular organismal development),GO:0005634(nucleus),GO:0003677(DNA binding),GO:0009908(flower development),GO:0003700(sequence-specific DNA binding transcription factor activity)	NA
osa-miR166m_R-1	TCGGACCAGGCTTCATTCCC	LOC_Os10g33960.1	2	925-944	935	0	0.0234298	20	3.41667	0	0.0280738	40	7.58333	up	0.511052	0.99005	0.990353	no	GO:0007275(multicellular organismal development),GO:0003700(sequence-specific DNA binding transcription factor activity),GO:0008289(lipid binding),GO:0009653(anatomical structure morphogenesis),GO:0006139(nucleobase-containing compound metabolic process),GO:0009058(biosynthetic process),GO:0030154(cell differentiation),GO:0005634(nucleus),GO:0003677(DNA binding),GO:0043565(sequence-specific DNA b…	NA
osa-miR398a	TGTGTTCTCAGGTCACCCCTT	LOC_Os07g46990.1	3	124-144	135	0	0.00215301	29	29	0	0.00258533	44	44	down	-0.208081	0.62241	0.881269	no	GO:0005829(cytosol),GO:0005488(binding),GO:0005576(extracellular region),GO:0008150(biological_process),GO:0006950(response to stress),GO:0009628(response to abiotic stimulus),GO:0008152(metabolic process),GO:0009607(response to biotic stimulus),GO:0003824(catalytic activity),GO:0009987(cellular process),GO:0005737(cytoplasm),GO:0046872(metal ion binding),GO:0006801(superoxide metabolic process),…	04146(Peroxisome),05014(Amyotrophic lateral sclerosis (ALS)),05016(Huntington's disease),05020(Prion diseases)
osa-miR166h-3p	TCGGACCAGGCTTCATTCCTC	LOC_Os10g33960.3	3	924-944	935	0	0.019211	20	3.41667	0	0.0230288	40	7.58333	up	1.79497	0.31304	0.631212	no	GO:0007275(multicellular organismal development),GO:0003700(sequence-specific DNA binding transcription factor activity),GO:0008289(lipid binding),GO:0009653(anatomical structure morphogenesis),GO:0006139(nucleobase-containing compound metabolic process),GO:0009058(biosynthetic process),GO:0030154(cell differentiation),GO:0005634(nucleus),GO:0003677(DNA binding),GO:0043565(sequence-specific DNA b…	NA
osa-miR530-5p_R+1	TGCATTTGCACCTGCACCTAC	LOC_Os04g51400.5	3	694-714	705	0	0.0149741	109	27.25	0	0.0179575	135	33.75	down	-0.616028	0.24284	0.631212	no	NA	NA
osa-miR530-5p_R+1	TGCATTTGCACCTGCACCTAC	LOC_Os01g56780.1	3	429-449	440	0	0.0149741	22	11	0	0.0179575	21	10.5	down	-1.16015	0.079093	0.365402	no	GO:0005488(binding),GO:0005634(nucleus),GO:0040007(growth),GO:0009058(biosynthetic process),GO:0003676(nucleic acid binding),GO:0003677(DNA binding),GO:0006139(nucleobase-containing compound metabolic process),GO:0006352(transcription initiation, DNA-dependent),GO:0016570(histone modification)	NA
osa-miR160f-5p	TGCCTGGCTCCCTGAATGCCA	LOC_Os06g47150.3	2	1811-1831	1822	0	0.0208538	178	44.45	0	0.0249938	643	160.2	down	-0.340968	0.78542	0.959871	no	GO:0009987(cellular process),GO:0009058(biosynthetic process),GO:0007275(multicellular organismal development),GO:0040007(growth),GO:0003723(RNA binding),GO:0008150(biological_process),GO:0007165(signal transduction),GO:0009719(response to endogenous stimulus),GO:0005634(nucleus),GO:0009908(flower development),GO:0003700(sequence-specific DNA binding transcription factor activity),GO:0000003(repr…	NA
osa-miR169o	TAGCCAAGAATGACTTGCCTA	LOC_Os03g48970.4	3	1228-1248	1239					1	0.0121512	21	5.25	up	0.185752	0.66194	0.89461	no	GO:0009058(biosynthetic process),GO:0009790(embryo development),GO:0009791(post-embryonic development),GO:0006139(nucleobase-containing compound metabolic process),GO:0007275(multicellular organismal development),GO:0000003(reproduction),GO:0005654(nucleoplasm),GO:0003700(sequence-specific DNA binding transcription factor activity),GO:0006355(regulation of transcription, DNA-dependent),GO:0005634…	NA
osa-miR166d-3p	TCGGACCAGGCTTCATTCCCC	LOC_Os03g01890.2	3	1089-1109	1100	0	0.0276304	19	3.16667	0	0.0330928	29	4.83333	down	-0.308453	0.99005	0.990353	no	GO:0006139(nucleobase-containing compound metabolic process),GO:0003700(sequence-specific DNA binding transcription factor activity),GO:0007275(multicellular organismal development),GO:0009058(biosynthetic process),GO:0009653(anatomical structure morphogenesis),GO:0030154(cell differentiation),GO:0003677(DNA binding),GO:0008289(lipid binding),GO:0005634(nucleus),GO:0043565(sequence-specific DNA b…	NA
osa-miR169l_R-1	TAGCCAAGGATGACTTGCCT	LOC_Os03g07880.2	3	994-1013	1004	0	0.0276304	4	1.33333	0	0.0330928	8	2.66667	up	1.38974	0.12432	0.48772	no	GO:0003700(sequence-specific DNA binding transcription factor activity),GO:0006139(nucleobase-containing compound metabolic process),GO:0009058(biosynthetic process),GO:0005654(nucleoplasm),GO:0006355(regulation of transcription, DNA-dependent),GO:0005634(nucleus)	NA
osa-miR166b-3p	TCGGACCAGGCTTCATTCCCC	LOC_Os03g43930.1	3	955-975	966					0	0.0330928	26	8.66667	down	-0.0661645	0.98592	0.990353	no	GO:0003700(sequence-specific DNA binding transcription factor activity),GO:0007275(multicellular organismal development),GO:0009058(biosynthetic process),GO:0006139(nucleobase-containing compound metabolic process),GO:0005634(nucleus),GO:0003677(DNA binding),GO:0009653(anatomical structure morphogenesis),GO:0000003(reproduction),GO:0009791(post-embryonic development),GO:0009790(embryo development…	NA
osa-miR169f.1_R-1	TAGCCAAGGATGACTTGCCT	LOC_Os03g44540.1	3	1719-1738	1729					1	0.0389544	10	10	down	-0.555425	0.43934	0.761381	no	GO:0005654(nucleoplasm),GO:0005634(nucleus),GO:0003700(sequence-specific DNA binding transcription factor activity),GO:0006139(nucleobase-containing compound metabolic process),GO:0009058(biosynthetic process),GO:0006355(regulation of transcription, DNA-dependent)	NA
osa-miR160e-5p	TGCCTGGCTCCCTGTATGCCG	LOC_Os06g47150.1	1	2042-2062	2053	0	0.0245984	178	44.45	0	0.0294706	643	160.2	down	-0.279627	0.78542	0.959871	no	GO:0006139(nucleobase-containing compound metabolic process),GO:0000003(reproduction),GO:0009719(response to endogenous stimulus),GO:0007165(signal transduction),GO:0009058(biosynthetic process),GO:0007275(multicellular organismal development),GO:0003700(sequence-specific DNA binding transcription factor activity),GO:0009908(flower development),GO:0005634(nucleus),GO:0008150(biological_process),G…	NA
osa-miR169b	CAGCCAAGGATGACTTGCCGG	LOC_Os03g48970.2	4	1765-1785	1776					1	0.018838	21	5.25	up	0.27416	0.61085	0.870098	no	GO:0007275(multicellular organismal development),GO:0005654(nucleoplasm),GO:0009058(biosynthetic process),GO:0006139(nucleobase-containing compound metabolic process),GO:0003700(sequence-specific DNA binding transcription factor activity),GO:0000003(reproduction),GO:0009791(post-embryonic development),GO:0009790(embryo development),GO:0006355(regulation of transcription, DNA-dependent),GO:0005634…	NA
osa-miR159b	TTTGGATTGAAGGGAGCTCTG	LOC_Os01g59660.1	3.5	1260-1280	1271	0	0.0152099	44	11	0	0.01824	68	17	down	-0.586699	0.99005	0.990353	no	GO:0003700(sequence-specific DNA binding transcription factor activity),GO:0008219(cell death),GO:0009719(response to endogenous stimulus),GO:0007165(signal transduction),GO:0006139(nucleobase-containing compound metabolic process),GO:0009058(biosynthetic process),GO:0007275(multicellular organismal development),GO:0030154(cell differentiation),GO:0040007(growth),GO:0003677(DNA binding),GO:000563…	NA
osa-miR169f.1_R-1	TAGCCAAGGATGACTTGCCT	LOC_Os03g48970.4	3	1229-1248	1239					1	0.0389544	21	5.25	up	0.185752	0.66194	0.89461	no	GO:0009058(biosynthetic process),GO:0009790(embryo development),GO:0009791(post-embryonic development),GO:0006139(nucleobase-containing compound metabolic process),GO:0007275(multicellular organismal development),GO:0000003(reproduction),GO:0005654(nucleoplasm),GO:0003700(sequence-specific DNA binding transcription factor activity),GO:0006355(regulation of transcription, DNA-dependent),GO:0005634…	NA
osa-miR171e-3p	TGATTGAGCCGTGCCAATATC	LOC_Os06g01620.1	1	456-476	467	0	0.0123758	8	8	0	0.0148455	11	11	down	-0.0778957	0.99005	0.990353	no	GO:0009536(plastid),GO:0016043(cellular component organization),GO:0006139(nucleobase-containing compound metabolic process),GO:0009653(anatomical structure morphogenesis),GO:0030154(cell differentiation),GO:0016049(cell growth),GO:0007275(multicellular organismal development),GO:0009058(biosynthetic process),GO:0008150(biological_process),GO:0005515(protein binding),GO:0009987(cellular process),…	NA
osa-miR171e-3p	TGATTGAGCCGTGCCAATATC	LOC_Os04g46860.1	1	1326-1346	1337	0	0.0123758	10	10	0	0.0148455	20	20	down	-0.542096	0.54546	0.832891	no	GO:0016049(cell growth),GO:0007275(multicellular organismal development),GO:0009653(anatomical structure morphogenesis),GO:0008150(biological_process),GO:0009536(plastid),GO:0003700(sequence-specific DNA binding transcription factor activity),GO:0009987(cellular process),GO:0030154(cell differentiation),GO:0005515(protein binding),GO:0009058(biosynthetic process),GO:0006139(nucleobase-containing …	NA
osa-miR166k-3p	TCGGACCAGGCTTCAATCCCT	LOC_Os10g33960.2	2.5	697-716	707	0	0.0213227	20	3.41667	0	0.0255546	40	7.58333	up	0.533021	0.99004	0.990353	no	GO:0007275(multicellular organismal development),GO:0030154(cell differentiation),GO:0009058(biosynthetic process),GO:0006139(nucleobase-containing compound metabolic process),GO:0009653(anatomical structure morphogenesis),GO:0008289(lipid binding),GO:0003700(sequence-specific DNA binding transcription factor activity),GO:0003677(DNA binding),GO:0005634(nucleus),GO:0043565(sequence-specific DNA b…	NA
osa-miR169i_R-1	TAGCCAAGGATGACTTGCCT	LOC_Os03g07880.1	3	845-864	855	0	0.0276304	4	1.33333	0	0.0330928	8	2.66667	up	1.36935	0.15601	0.540719	no	GO:0009536(plastid),GO:0009058(biosynthetic process),GO:0005654(nucleoplasm),GO:0005634(nucleus),GO:0003700(sequence-specific DNA binding transcription factor activity),GO:0006139(nucleobase-containing compound metabolic process),GO:0006355(regulation of transcription, DNA-dependent)	NA
osa-miR159a.1	TTTGGATTGAAGGGAGCTCTG	LOC_Os01g59660.4	3.5	1180-1200	1191	0	0.0152099	44	11	0	0.01824	68	17	down	-0.531877	0.99005	0.990353	no	GO:0007165(signal transduction),GO:0009719(response to endogenous stimulus),GO:0040007(growth),GO:0003677(DNA binding),GO:0005634(nucleus),GO:0009058(biosynthetic process),GO:0006139(nucleobase-containing compound metabolic process),GO:0000003(reproduction),GO:0030154(cell differentiation),GO:0007275(multicellular organismal development),GO:0008219(cell death),GO:0003700(sequence-specific DNA bin…	NA
osa-miR166c-3p	TCGGACCAGGCTTCATTCCCC	LOC_Os10g33960.3	3	924-944	935	0	0.0276304	20	3.41667	0	0.0330928	40	7.58333	up	1.79497	0.31304	0.631212	no	GO:0007275(multicellular organismal development),GO:0003700(sequence-specific DNA binding transcription factor activity),GO:0008289(lipid binding),GO:0009653(anatomical structure morphogenesis),GO:0006139(nucleobase-containing compound metabolic process),GO:0009058(biosynthetic process),GO:0030154(cell differentiation),GO:0005634(nucleus),GO:0003677(DNA binding),GO:0043565(sequence-specific DNA b…	NA
osa-miR160f-5p	TGCCTGGCTCCCTGAATGCCA	LOC_Os02g41800.1	2	1484-1504	1495	0	0.0208538	7	3.5	0	0.0249938	11	5.5	up	0.844279	0.31304	0.631212	no	GO:0009987(cellular process),GO:0003723(RNA binding),GO:0009058(biosynthetic process),GO:0009719(response to endogenous stimulus),GO:0006139(nucleobase-containing compound metabolic process),GO:0005634(nucleus),GO:0007275(multicellular organismal development),GO:0003700(sequence-specific DNA binding transcription factor activity),GO:0006355(regulation of transcription, DNA-dependent),GO:0003677(D…	NA
osa-miR160d-5p	TGCCTGGCTCCCTGTATGCCA	LOC_Os06g47150.3	1	1811-1831	1822	0	0.0245984	178	44.45	0	0.0294706	643	160.2	down	-0.340968	0.78542	0.959871	no	GO:0009987(cellular process),GO:0009058(biosynthetic process),GO:0007275(multicellular organismal development),GO:0040007(growth),GO:0003723(RNA binding),GO:0008150(biological_process),GO:0007165(signal transduction),GO:0009719(response to endogenous stimulus),GO:0005634(nucleus),GO:0009908(flower development),GO:0003700(sequence-specific DNA binding transcription factor activity),GO:0000003(repr…	NA
osa-miR166c-3p	TCGGACCAGGCTTCATTCCCC	LOC_Os03g43930.2	3	955-975	966					0	0.0330928	26	8.66667	down	-0.0661645	0.98592	0.990353	no	GO:0000003(reproduction),GO:0009653(anatomical structure morphogenesis),GO:0009791(post-embryonic development),GO:0009790(embryo development),GO:0009058(biosynthetic process),GO:0007275(multicellular organismal development),GO:0005634(nucleus),GO:0006139(nucleobase-containing compound metabolic process),GO:0009908(flower development),GO:0003700(sequence-specific DNA binding transcription factor a…	NA
osa-miR160e-5p	TGCCTGGCTCCCTGTATGCCG	LOC_Os06g47150.4	1	1844-1864	1855	0	0.0245984	178	44.45	0	0.0294706	643	160.2	down	-0.270702	0.75893	0.942393	no	GO:0009719(response to endogenous stimulus),GO:0005634(nucleus),GO:0009908(flower development),GO:0003700(sequence-specific DNA binding transcription factor activity),GO:0007275(multicellular organismal development),GO:0000003(reproduction),GO:0006139(nucleobase-containing compound metabolic process),GO:0009058(biosynthetic process),GO:0007165(signal transduction),GO:0019748(secondary metabolic p…	NA
osa-miR530-5p_R+1	TGCATTTGCACCTGCACCTAC	LOC_Os04g51400.1	3	694-714	705	0	0.0149741	109	27.25	0	0.0179575	135	33.75	down	-0.603363	0.20038	0.611899	no	GO:0005488(binding)	NA
osa-miR166d-3p	TCGGACCAGGCTTCATTCCCC	LOC_Os03g43930.1	3	955-975	966					0	0.0330928	26	8.66667	down	-0.0661645	0.98592	0.990353	no	GO:0003700(sequence-specific DNA binding transcription factor activity),GO:0007275(multicellular organismal development),GO:0009058(biosynthetic process),GO:0006139(nucleobase-containing compound metabolic process),GO:0005634(nucleus),GO:0003677(DNA binding),GO:0009653(anatomical structure morphogenesis),GO:0000003(reproduction),GO:0009791(post-embryonic development),GO:0009790(embryo development…	NA
osa-miR169h_R-1	TAGCCAAGGATGACTTGCCT	LOC_Os03g48970.2	3	1766-1785	1776					1	0.0389544	21	5.25	up	0.27416	0.61085	0.870098	no	GO:0007275(multicellular organismal development),GO:0005654(nucleoplasm),GO:0009058(biosynthetic process),GO:0006139(nucleobase-containing compound metabolic process),GO:0003700(sequence-specific DNA binding transcription factor activity),GO:0000003(reproduction),GO:0009791(post-embryonic development),GO:0009790(embryo development),GO:0006355(regulation of transcription, DNA-dependent),GO:0005634…	NA
osa-miR169m_R-1	TAGCCAAGGATGACTTGCCT	LOC_Os03g07880.3	3	757-776	767	0	0.0276304	4	1.33333	0	0.0330928	8	2.66667	up	1.31356	0.19606	0.600453	no	GO:0005654(nucleoplasm),GO:0009058(biosynthetic process),GO:0006139(nucleobase-containing compound metabolic process),GO:0003700(sequence-specific DNA binding transcription factor activity),GO:0006355(regulation of transcription, DNA-dependent),GO:0005634(nucleus)	NA
osa-miR166d-3p	TCGGACCAGGCTTCATTCCCC	LOC_Os03g01890.1	3	1089-1109	1100	0	0.0276304	19	3.16667	0	0.0330928	29	4.83333	up	0.016783	0.99005	0.990353	no	GO:0003700(sequence-specific DNA binding transcription factor activity),GO:0007275(multicellular organismal development),GO:0009653(anatomical structure morphogenesis),GO:0030154(cell differentiation),GO:0006139(nucleobase-containing compound metabolic process),GO:0008289(lipid binding),GO:0009058(biosynthetic process),GO:0003677(DNA binding),GO:0005634(nucleus),GO:0043565(sequence-specific DNA b…	NA
osa-miR169g_R-1	TAGCCAAGGATGACTTGCCT	LOC_Os03g07880.2	3	994-1013	1004	0	0.0276304	4	1.33333	0	0.0330928	8	2.66667	up	1.38974	0.12432	0.48772	no	GO:0003700(sequence-specific DNA binding transcription factor activity),GO:0006139(nucleobase-containing compound metabolic process),GO:0009058(biosynthetic process),GO:0005654(nucleoplasm),GO:0006355(regulation of transcription, DNA-dependent),GO:0005634(nucleus)	NA
osa-miR396a-5p	TTCCACAGCTTTCTTGAACTG	LOC_Os06g02560.2	3	605-626	616	0	0.038053	2	0.666667					up	0.995123	0.31304	0.631212	no	GO:0007275(multicellular organismal development),GO:0005634(nucleus),GO:0005515(protein binding),GO:0005524(ATP binding),GO:0016818(hydrolase activity, acting on acid anhydrides, in phosphorus-containing anhydrides),GO:0006355(regulation of transcription, DNA-dependent)	NA
osa-miR172c	TGAATCTTGATGATGCTGCAC	LOC_Os04g55560.3	4	1634-1654	1645					0	0.0179575	5	1.66667	down	-1.02498	0.42666	0.743526	no	GO:0009908(flower development),GO:0007275(multicellular organismal development),GO:0003700(sequence-specific DNA binding transcription factor activity),GO:0000003(reproduction),GO:0009791(post-embryonic development),GO:0005634(nucleus),GO:0030154(cell differentiation),GO:0009058(biosynthetic process),GO:0006139(nucleobase-containing compound metabolic process),GO:0009653(anatomical structure morp…	NA
osa-miR166m_R-1	TCGGACCAGGCTTCATTCCC	LOC_Os03g43930.1	2	956-975	966					0	0.0280738	26	8.66667	down	-0.0661645	0.98592	0.990353	no	GO:0003700(sequence-specific DNA binding transcription factor activity),GO:0007275(multicellular organismal development),GO:0009058(biosynthetic process),GO:0006139(nucleobase-containing compound metabolic process),GO:0005634(nucleus),GO:0003677(DNA binding),GO:0009653(anatomical structure morphogenesis),GO:0000003(reproduction),GO:0009791(post-embryonic development),GO:0009790(embryo development…	NA
osa-miR166l-3p	TCGGACCAGGCTTCAATCCCT	LOC_Os03g43930.2	2.5	956-975	966					0	0.0255546	26	8.66667	down	-0.0661645	0.98592	0.990353	no	GO:0000003(reproduction),GO:0009653(anatomical structure morphogenesis),GO:0009791(post-embryonic development),GO:0009790(embryo development),GO:0009058(biosynthetic process),GO:0007275(multicellular organismal development),GO:0005634(nucleus),GO:0006139(nucleobase-containing compound metabolic process),GO:0009908(flower development),GO:0003700(sequence-specific DNA binding transcription factor a…	NA
osa-miR169h_R-1	TAGCCAAGGATGACTTGCCT	LOC_Os03g07880.3	3	757-776	767	0	0.0276304	4	1.33333	0	0.0330928	8	2.66667	up	1.31356	0.19606	0.600453	no	GO:0005654(nucleoplasm),GO:0009058(biosynthetic process),GO:0006139(nucleobase-containing compound metabolic process),GO:0003700(sequence-specific DNA binding transcription factor activity),GO:0006355(regulation of transcription, DNA-dependent),GO:0005634(nucleus)	NA
osa-miR166b-3p	TCGGACCAGGCTTCATTCCCC	LOC_Os10g33960.4	3	924-944	935	0	0.0276304	20	3.41667	0	0.0330928	40	7.58333	up	0.612933	0.31304	0.631212	no	GO:0007275(multicellular organismal development),GO:0003677(DNA binding),GO:0005634(nucleus),GO:0030154(cell differentiation),GO:0009058(biosynthetic process),GO:0006139(nucleobase-containing compound metabolic process),GO:0009653(anatomical structure morphogenesis),GO:0008289(lipid binding),GO:0003700(sequence-specific DNA binding transcription factor activity),GO:0043565(sequence-specific DNA b…	NA
osa-miR169f.1_R-1	TAGCCAAGGATGACTTGCCT	LOC_Os03g48970.1	3	1237-1256	1247					1	0.0389544	21	5.25	up	0.151428	0.66194	0.89461	no	GO:0009790(embryo development),GO:0009791(post-embryonic development),GO:0000003(reproduction),GO:0003700(sequence-specific DNA binding transcription factor activity),GO:0006139(nucleobase-containing compound metabolic process),GO:0009058(biosynthetic process),GO:0005654(nucleoplasm),GO:0007275(multicellular organismal development),GO:0006355(regulation of transcription, DNA-dependent),GO:0005634…	NA
osa-miR169l_R-1	TAGCCAAGGATGACTTGCCT	LOC_Os03g48970.2	3	1766-1785	1776					1	0.0389544	21	5.25	up	0.27416	0.61085	0.870098	no	GO:0007275(multicellular organismal development),GO:0005654(nucleoplasm),GO:0009058(biosynthetic process),GO:0006139(nucleobase-containing compound metabolic process),GO:0003700(sequence-specific DNA binding transcription factor activity),GO:0000003(reproduction),GO:0009791(post-embryonic development),GO:0009790(embryo development),GO:0006355(regulation of transcription, DNA-dependent),GO:0005634…	NA
osa-miR169k_R-1	TAGCCAAGGATGACTTGCCT	LOC_Os03g48970.2	3	1766-1785	1776					1	0.0389544	21	5.25	up	0.27416	0.61085	0.870098	no	GO:0007275(multicellular organismal development),GO:0005654(nucleoplasm),GO:0009058(biosynthetic process),GO:0006139(nucleobase-containing compound metabolic process),GO:0003700(sequence-specific DNA binding transcription factor activity),GO:0000003(reproduction),GO:0009791(post-embryonic development),GO:0009790(embryo development),GO:0006355(regulation of transcription, DNA-dependent),GO:0005634…	NA
osa-miR169f.1_R-1	TAGCCAAGGATGACTTGCCT	LOC_Os03g07880.2	3	994-1013	1004	0	0.0276304	4	1.33333	0	0.0330928	8	2.66667	up	1.38974	0.12432	0.48772	no	GO:0003700(sequence-specific DNA binding transcription factor activity),GO:0006139(nucleobase-containing compound metabolic process),GO:0009058(biosynthetic process),GO:0005654(nucleoplasm),GO:0006355(regulation of transcription, DNA-dependent),GO:0005634(nucleus)	NA
osa-miR166h-3p	TCGGACCAGGCTTCATTCCTC	LOC_Os03g01890.2	3	1089-1109	1100	0	0.019211	19	3.16667	0	0.0230288	29	4.83333	down	-0.308453	0.99005	0.990353	no	GO:0006139(nucleobase-containing compound metabolic process),GO:0003700(sequence-specific DNA binding transcription factor activity),GO:0007275(multicellular organismal development),GO:0009058(biosynthetic process),GO:0009653(anatomical structure morphogenesis),GO:0030154(cell differentiation),GO:0003677(DNA binding),GO:0008289(lipid binding),GO:0005634(nucleus),GO:0043565(sequence-specific DNA b…	NA
osa-miR166h-3p	TCGGACCAGGCTTCATTCCTC	LOC_Os10g33960.1	3	924-944	935	0	0.019211	20	3.41667	0	0.0230288	40	7.58333	up	0.511052	0.99005	0.990353	no	GO:0007275(multicellular organismal development),GO:0003700(sequence-specific DNA binding transcription factor activity),GO:0008289(lipid binding),GO:0009653(anatomical structure morphogenesis),GO:0006139(nucleobase-containing compound metabolic process),GO:0009058(biosynthetic process),GO:0030154(cell differentiation),GO:0005634(nucleus),GO:0003677(DNA binding),GO:0043565(sequence-specific DNA b…	NA
osa-miR166k-3p	TCGGACCAGGCTTCAATCCCT	LOC_Os10g33960.3	2.5	925-944	935	0	0.0213227	20	3.41667	0	0.0255546	40	7.58333	up	1.79497	0.31304	0.631212	no	GO:0007275(multicellular organismal development),GO:0003700(sequence-specific DNA binding transcription factor activity),GO:0008289(lipid binding),GO:0009653(anatomical structure morphogenesis),GO:0006139(nucleobase-containing compound metabolic process),GO:0009058(biosynthetic process),GO:0030154(cell differentiation),GO:0005634(nucleus),GO:0003677(DNA binding),GO:0043565(sequence-specific DNA b…	NA
osa-miR166a-3p	TCGGACCAGGCTTCATTCCCC	LOC_Os10g33960.3	3	924-944	935	0	0.0276304	20	3.41667	0	0.0330928	40	7.58333	up	1.79497	0.31304	0.631212	no	GO:0007275(multicellular organismal development),GO:0003700(sequence-specific DNA binding transcription factor activity),GO:0008289(lipid binding),GO:0009653(anatomical structure morphogenesis),GO:0006139(nucleobase-containing compound metabolic process),GO:0009058(biosynthetic process),GO:0030154(cell differentiation),GO:0005634(nucleus),GO:0003677(DNA binding),GO:0043565(sequence-specific DNA b…	NA
osa-miR160e-5p	TGCCTGGCTCCCTGTATGCCG	LOC_Os02g41800.1	1	1484-1504	1495	0	0.0245984	7	3.5	0	0.0294706	11	5.5	up	0.844279	0.31304	0.631212	no	GO:0009987(cellular process),GO:0003723(RNA binding),GO:0009058(biosynthetic process),GO:0009719(response to endogenous stimulus),GO:0006139(nucleobase-containing compound metabolic process),GO:0005634(nucleus),GO:0007275(multicellular organismal development),GO:0003700(sequence-specific DNA binding transcription factor activity),GO:0006355(regulation of transcription, DNA-dependent),GO:0003677(D…	NA
osa-miR169f.1_R-1	TAGCCAAGGATGACTTGCCT	LOC_Os03g07880.1	3	845-864	855	0	0.0276304	4	1.33333	0	0.0330928	8	2.66667	up	1.36935	0.15601	0.540719	no	GO:0009536(plastid),GO:0009058(biosynthetic process),GO:0005654(nucleoplasm),GO:0005634(nucleus),GO:0003700(sequence-specific DNA binding transcription factor activity),GO:0006139(nucleobase-containing compound metabolic process),GO:0006355(regulation of transcription, DNA-dependent)	NA
osa-miR166c-3p	TCGGACCAGGCTTCATTCCCC	LOC_Os10g33960.2	3	696-716	707	0	0.0276304	20	3.41667	0	0.0330928	40	7.58333	up	0.533021	0.99004	0.990353	no	GO:0007275(multicellular organismal development),GO:0030154(cell differentiation),GO:0009058(biosynthetic process),GO:0006139(nucleobase-containing compound metabolic process),GO:0009653(anatomical structure morphogenesis),GO:0008289(lipid binding),GO:0003700(sequence-specific DNA binding transcription factor activity),GO:0003677(DNA binding),GO:0005634(nucleus),GO:0043565(sequence-specific DNA b…	NA
osa-miR166j-3p	TCGGACCAGGCTTCATTCCCC	LOC_Os12g41860.1	3	877-897	888					0	0.0330928	26	8.66667	up	1.82295	0.31304	0.631212	no	GO:0009908(flower development),GO:0009790(embryo development),GO:0009791(post-embryonic development),GO:0009058(biosynthetic process),GO:0006139(nucleobase-containing compound metabolic process),GO:0007275(multicellular organismal development),GO:0000003(reproduction),GO:0009653(anatomical structure morphogenesis),GO:0003677(DNA binding),GO:0005634(nucleus),GO:0003700(sequence-specific DNA bindin…	NA
osa-miR169j_R-1	TAGCCAAGGATGACTTGCCT	LOC_Os03g07880.2	3	994-1013	1004	0	0.0276304	4	1.33333	0	0.0330928	8	2.66667	up	1.38974	0.12432	0.48772	no	GO:0003700(sequence-specific DNA binding transcription factor activity),GO:0006139(nucleobase-containing compound metabolic process),GO:0009058(biosynthetic process),GO:0005654(nucleoplasm),GO:0006355(regulation of transcription, DNA-dependent),GO:0005634(nucleus)	NA
osa-miR172a	AGAATCTTGATGATGCTGCAT	LOC_Os07g13170.1	2	1404-1424	1415	0	0.018271	11	5.5	0	0.0219041	8	4	up	1.95035	0.55341	0.832891	no	GO:0003677(DNA binding),GO:0009058(biosynthetic process),GO:0000003(reproduction),GO:0009791(post-embryonic development),GO:0003700(sequence-specific DNA binding transcription factor activity),GO:0006139(nucleobase-containing compound metabolic process),GO:0009653(anatomical structure morphogenesis),GO:0007275(multicellular organismal development),GO:0005634(nucleus),GO:0006355(regulation of tran…	NA
osa-miR159b	TTTGGATTGAAGGGAGCTCTG	LOC_Os01g59660.2	3.5	1348-1368	1359	0	0.0152099	44	11	0	0.01824	68	17	down	-0.453076	0.99005	0.990353	no	GO:0007165(signal transduction),GO:0007275(multicellular organismal development),GO:0009058(biosynthetic process),GO:0005634(nucleus),GO:0003677(DNA binding),GO:0040007(growth),GO:0009719(response to endogenous stimulus),GO:0006139(nucleobase-containing compound metabolic process),GO:0000003(reproduction),GO:0030154(cell differentiation),GO:0008219(cell death),GO:0003700(sequence-specific DNA bin…	NA
osa-miR160f-5p	TGCCTGGCTCCCTGAATGCCA	LOC_Os04g43910.1	2	1344-1364	1355	1	0.0378121	3	3	0	0.0249938	3	3	down	-0.560384	0.99005	0.990353	no	GO:0007275(multicellular organismal development),GO:0003700(sequence-specific DNA binding transcription factor activity),GO:0009908(flower development),GO:0005634(nucleus),GO:0009719(response to endogenous stimulus),GO:0019748(secondary metabolic process),GO:0009058(biosynthetic process),GO:0009987(cellular process),GO:0007165(signal transduction),GO:0006139(nucleobase-containing compound metabol…	NA
osa-miR169o	TAGCCAAGAATGACTTGCCTA	LOC_Os03g44540.1	2	1718-1738	1729					1	0.00372865	10	10	down	-0.555425	0.43934	0.761381	no	GO:0005654(nucleoplasm),GO:0005634(nucleus),GO:0003700(sequence-specific DNA binding transcription factor activity),GO:0006139(nucleobase-containing compound metabolic process),GO:0009058(biosynthetic process),GO:0006355(regulation of transcription, DNA-dependent)	NA
osa-miR169m_R-1	TAGCCAAGGATGACTTGCCT	LOC_Os03g44540.1	3	1719-1738	1729					1	0.0389544	10	10	down	-0.555425	0.43934	0.761381	no	GO:0005654(nucleoplasm),GO:0005634(nucleus),GO:0003700(sequence-specific DNA binding transcription factor activity),GO:0006139(nucleobase-containing compound metabolic process),GO:0009058(biosynthetic process),GO:0006355(regulation of transcription, DNA-dependent)	NA
osa-miR156f_L+1	TTGACAGAAGAGAGTGAGCAC	LOC_Os02g04680.1	2	1965-1985	1976	1	0.0331649	4	2	0	0.0219041	5	2.5	up	2.50527	0.055717	0.284576	no	GO:0006139(nucleobase-containing compound metabolic process),GO:0009058(biosynthetic process),GO:0007275(multicellular organismal development),GO:0005634(nucleus),GO:0003677(DNA binding),GO:0009908(flower development),GO:0003700(sequence-specific DNA binding transcription factor activity)	NA
osa-miR169k_R-1	TAGCCAAGGATGACTTGCCT	LOC_Os03g44540.1	3	1719-1738	1729					1	0.0389544	10	10	down	-0.555425	0.43934	0.761381	no	GO:0005654(nucleoplasm),GO:0005634(nucleus),GO:0003700(sequence-specific DNA binding transcription factor activity),GO:0006139(nucleobase-containing compound metabolic process),GO:0009058(biosynthetic process),GO:0006355(regulation of transcription, DNA-dependent)	NA
osa-miR166d-3p	TCGGACCAGGCTTCATTCCCC	LOC_Os10g33960.1	3	924-944	935	0	0.0276304	20	3.41667	0	0.0330928	40	7.58333	up	0.511052	0.99005	0.990353	no	GO:0007275(multicellular organismal development),GO:0003700(sequence-specific DNA binding transcription factor activity),GO:0008289(lipid binding),GO:0009653(anatomical structure morphogenesis),GO:0006139(nucleobase-containing compound metabolic process),GO:0009058(biosynthetic process),GO:0030154(cell differentiation),GO:0005634(nucleus),GO:0003677(DNA binding),GO:0043565(sequence-specific DNA b…	NA
osa-miR169k_R-1	TAGCCAAGGATGACTTGCCT	LOC_Os03g07880.2	3	994-1013	1004	0	0.0276304	4	1.33333	0	0.0330928	8	2.66667	up	1.38974	0.12432	0.48772	no	GO:0003700(sequence-specific DNA binding transcription factor activity),GO:0006139(nucleobase-containing compound metabolic process),GO:0009058(biosynthetic process),GO:0005654(nucleoplasm),GO:0006355(regulation of transcription, DNA-dependent),GO:0005634(nucleus)	NA
osa-miR166f	TCGGACCAGGCTTCATTCCCC	LOC_Os12g41860.1	3	877-897	888					0	0.0330928	26	8.66667	up	1.82295	0.31304	0.631212	no	GO:0009908(flower development),GO:0009790(embryo development),GO:0009791(post-embryonic development),GO:0009058(biosynthetic process),GO:0006139(nucleobase-containing compound metabolic process),GO:0007275(multicellular organismal development),GO:0000003(reproduction),GO:0009653(anatomical structure morphogenesis),GO:0003677(DNA binding),GO:0005634(nucleus),GO:0003700(sequence-specific DNA bindin…	NA
osa-miR393a	TCCAAAGGGATCGCATTGATC	LOC_Os05g05800.1	1	1698-1717	1708					0	0.0111549	10	10	down	-0.429839	0.13912	0.530674	no	GO:0003824(catalytic activity),GO:0019538(protein metabolic process),GO:0009056(catabolic process),GO:0009987(cellular process),GO:0005622(intracellular),GO:0005488(binding),GO:0009719(response to endogenous stimulus),GO:0009991(response to extracellular stimulus),GO:0007154(cell communication),GO:0006950(response to stress),GO:0009653(anatomical structure morphogenesis),GO:0009791(post-embryonic…	NA
osa-miR166d-3p	TCGGACCAGGCTTCATTCCCC	LOC_Os10g33960.2	3	696-716	707	0	0.0276304	20	3.41667	0	0.0330928	40	7.58333	up	0.533021	0.99004	0.990353	no	GO:0007275(multicellular organismal development),GO:0030154(cell differentiation),GO:0009058(biosynthetic process),GO:0006139(nucleobase-containing compound metabolic process),GO:0009653(anatomical structure morphogenesis),GO:0008289(lipid binding),GO:0003700(sequence-specific DNA binding transcription factor activity),GO:0003677(DNA binding),GO:0005634(nucleus),GO:0043565(sequence-specific DNA b…	NA
osa-miR169i_R-1	TAGCCAAGGATGACTTGCCT	LOC_Os03g48970.2	3	1766-1785	1776					1	0.0389544	21	5.25	up	0.27416	0.61085	0.870098	no	GO:0007275(multicellular organismal development),GO:0005654(nucleoplasm),GO:0009058(biosynthetic process),GO:0006139(nucleobase-containing compound metabolic process),GO:0003700(sequence-specific DNA binding transcription factor activity),GO:0000003(reproduction),GO:0009791(post-embryonic development),GO:0009790(embryo development),GO:0006355(regulation of transcription, DNA-dependent),GO:0005634…	NA
osa-miR169l_R-1	TAGCCAAGGATGACTTGCCT	LOC_Os03g07880.3	3	757-776	767	0	0.0276304	4	1.33333	0	0.0330928	8	2.66667	up	1.31356	0.19606	0.600453	no	GO:0005654(nucleoplasm),GO:0009058(biosynthetic process),GO:0006139(nucleobase-containing compound metabolic process),GO:0003700(sequence-specific DNA binding transcription factor activity),GO:0006355(regulation of transcription, DNA-dependent),GO:0005634(nucleus)	NA
osa-miR172c	TGAATCTTGATGATGCTGCAC	LOC_Os07g13170.1	3	1404-1424	1415	0	0.0170948	11	5.5	0	0.0204964	8	4	up	1.95035	0.55341	0.832891	no	GO:0003677(DNA binding),GO:0009058(biosynthetic process),GO:0000003(reproduction),GO:0009791(post-embryonic development),GO:0003700(sequence-specific DNA binding transcription factor activity),GO:0006139(nucleobase-containing compound metabolic process),GO:0009653(anatomical structure morphogenesis),GO:0007275(multicellular organismal development),GO:0005634(nucleus),GO:0006355(regulation of tran…	NA
osa-miR169i_R-1	TAGCCAAGGATGACTTGCCT	LOC_Os03g44540.1	3	1719-1738	1729					1	0.0389544	10	10	down	-0.555425	0.43934	0.761381	no	GO:0005654(nucleoplasm),GO:0005634(nucleus),GO:0003700(sequence-specific DNA binding transcription factor activity),GO:0006139(nucleobase-containing compound metabolic process),GO:0009058(biosynthetic process),GO:0006355(regulation of transcription, DNA-dependent)	NA
osa-miR166l-3p	TCGGACCAGGCTTCAATCCCT	LOC_Os10g33960.4	2.5	925-944	935	0	0.0213227	20	3.41667	0	0.0255546	40	7.58333	up	0.612933	0.31304	0.631212	no	GO:0007275(multicellular organismal development),GO:0003677(DNA binding),GO:0005634(nucleus),GO:0030154(cell differentiation),GO:0009058(biosynthetic process),GO:0006139(nucleobase-containing compound metabolic process),GO:0009653(anatomical structure morphogenesis),GO:0008289(lipid binding),GO:0003700(sequence-specific DNA binding transcription factor activity),GO:0043565(sequence-specific DNA b…	NA
osa-miR166l-3p	TCGGACCAGGCTTCAATCCCT	LOC_Os10g33960.2	2.5	697-716	707	0	0.0213227	20	3.41667	0	0.0255546	40	7.58333	up	0.533021	0.99004	0.990353	no	GO:0007275(multicellular organismal development),GO:0030154(cell differentiation),GO:0009058(biosynthetic process),GO:0006139(nucleobase-containing compound metabolic process),GO:0009653(anatomical structure morphogenesis),GO:0008289(lipid binding),GO:0003700(sequence-specific DNA binding transcription factor activity),GO:0003677(DNA binding),GO:0005634(nucleus),GO:0043565(sequence-specific DNA b…	NA
osa-miR166h-3p	TCGGACCAGGCTTCATTCCTC	LOC_Os03g43930.1	3	955-975	966					0	0.0230288	26	8.66667	down	-0.0661645	0.98592	0.990353	no	GO:0003700(sequence-specific DNA binding transcription factor activity),GO:0007275(multicellular organismal development),GO:0009058(biosynthetic process),GO:0006139(nucleobase-containing compound metabolic process),GO:0005634(nucleus),GO:0003677(DNA binding),GO:0009653(anatomical structure morphogenesis),GO:0000003(reproduction),GO:0009791(post-embryonic development),GO:0009790(embryo development…	NA
osa-miR166a-3p	TCGGACCAGGCTTCATTCCCC	LOC_Os10g33960.4	3	924-944	935	0	0.0276304	20	3.41667	0	0.0330928	40	7.58333	up	0.612933	0.31304	0.631212	no	GO:0007275(multicellular organismal development),GO:0003677(DNA binding),GO:0005634(nucleus),GO:0030154(cell differentiation),GO:0009058(biosynthetic process),GO:0006139(nucleobase-containing compound metabolic process),GO:0009653(anatomical structure morphogenesis),GO:0008289(lipid binding),GO:0003700(sequence-specific DNA binding transcription factor activity),GO:0043565(sequence-specific DNA b…	NA
osa-miR169j_R-1	TAGCCAAGGATGACTTGCCT	LOC_Os03g48970.1	3	1237-1256	1247					1	0.0389544	21	5.25	up	0.151428	0.66194	0.89461	no	GO:0009790(embryo development),GO:0009791(post-embryonic development),GO:0000003(reproduction),GO:0003700(sequence-specific DNA binding transcription factor activity),GO:0006139(nucleobase-containing compound metabolic process),GO:0009058(biosynthetic process),GO:0005654(nucleoplasm),GO:0007275(multicellular organismal development),GO:0006355(regulation of transcription, DNA-dependent),GO:0005634…	NA
osa-miR169j_R-1	TAGCCAAGGATGACTTGCCT	LOC_Os03g07880.1	3	845-864	855	0	0.0276304	4	1.33333	0	0.0330928	8	2.66667	up	1.36935	0.15601	0.540719	no	GO:0009536(plastid),GO:0009058(biosynthetic process),GO:0005654(nucleoplasm),GO:0005634(nucleus),GO:0003700(sequence-specific DNA binding transcription factor activity),GO:0006139(nucleobase-containing compound metabolic process),GO:0006355(regulation of transcription, DNA-dependent)	NA
osa-miR166c-3p	TCGGACCAGGCTTCATTCCCC	LOC_Os03g43930.1	3	955-975	966					0	0.0330928	26	8.66667	down	-0.0661645	0.98592	0.990353	no	GO:0003700(sequence-specific DNA binding transcription factor activity),GO:0007275(multicellular organismal development),GO:0009058(biosynthetic process),GO:0006139(nucleobase-containing compound metabolic process),GO:0005634(nucleus),GO:0003677(DNA binding),GO:0009653(anatomical structure morphogenesis),GO:0000003(reproduction),GO:0009791(post-embryonic development),GO:0009790(embryo development…	NA
osa-miR166b-3p	TCGGACCAGGCTTCATTCCCC	LOC_Os03g01890.1	3	1089-1109	1100	0	0.0276304	19	3.16667	0	0.0330928	29	4.83333	up	0.016783	0.99005	0.990353	no	GO:0003700(sequence-specific DNA binding transcription factor activity),GO:0007275(multicellular organismal development),GO:0009653(anatomical structure morphogenesis),GO:0030154(cell differentiation),GO:0006139(nucleobase-containing compound metabolic process),GO:0008289(lipid binding),GO:0009058(biosynthetic process),GO:0003677(DNA binding),GO:0005634(nucleus),GO:0043565(sequence-specific DNA b…	NA
osa-miR169g_R-1	TAGCCAAGGATGACTTGCCT	LOC_Os03g07880.3	3	757-776	767	0	0.0276304	4	1.33333	0	0.0330928	8	2.66667	up	1.31356	0.19606	0.600453	no	GO:0005654(nucleoplasm),GO:0009058(biosynthetic process),GO:0006139(nucleobase-containing compound metabolic process),GO:0003700(sequence-specific DNA binding transcription factor activity),GO:0006355(regulation of transcription, DNA-dependent),GO:0005634(nucleus)	NA
osa-miR171c-3p	TGATTGAGCCGTGCCAATATC	LOC_Os04g46860.1	1	1326-1346	1337	0	0.0123758	10	10	0	0.0148455	20	20	down	-0.542096	0.54546	0.832891	no	GO:0016049(cell growth),GO:0007275(multicellular organismal development),GO:0009653(anatomical structure morphogenesis),GO:0008150(biological_process),GO:0009536(plastid),GO:0003700(sequence-specific DNA binding transcription factor activity),GO:0009987(cellular process),GO:0030154(cell differentiation),GO:0005515(protein binding),GO:0009058(biosynthetic process),GO:0006139(nucleobase-containing …	NA
osa-miR156d_L+1	TTGACAGAAGAGAGTGAGCAC	LOC_Os02g04680.2	2	1962-1982	1973	1	0.0331649	4	2	0	0.0219041	5	2.5	up	2.50527	0.055717	0.284576	no	GO:0009908(flower development),GO:0003700(sequence-specific DNA binding transcription factor activity),GO:0006139(nucleobase-containing compound metabolic process),GO:0009058(biosynthetic process),GO:0007275(multicellular organismal development),GO:0005634(nucleus),GO:0003677(DNA binding)	NA
osa-miR156j_L+1	TTGACAGAAGAGAGTGAGCAC	LOC_Os02g04680.1	2	1965-1985	1976	1	0.0331649	4	2	0	0.0219041	5	2.5	up	2.50527	0.055717	0.284576	no	GO:0006139(nucleobase-containing compound metabolic process),GO:0009058(biosynthetic process),GO:0007275(multicellular organismal development),GO:0005634(nucleus),GO:0003677(DNA binding),GO:0009908(flower development),GO:0003700(sequence-specific DNA binding transcription factor activity)	NA
osa-miR169g_R-1	TAGCCAAGGATGACTTGCCT	LOC_Os03g48970.4	3	1229-1248	1239					1	0.0389544	21	5.25	up	0.185752	0.66194	0.89461	no	GO:0009058(biosynthetic process),GO:0009790(embryo development),GO:0009791(post-embryonic development),GO:0006139(nucleobase-containing compound metabolic process),GO:0007275(multicellular organismal development),GO:0000003(reproduction),GO:0005654(nucleoplasm),GO:0003700(sequence-specific DNA binding transcription factor activity),GO:0006355(regulation of transcription, DNA-dependent),GO:0005634…	NA
osa-miR166l-3p	TCGGACCAGGCTTCAATCCCT	LOC_Os12g41860.1	2.5	878-897	888					0	0.0255546	26	8.66667	up	1.82295	0.31304	0.631212	no	GO:0009908(flower development),GO:0009790(embryo development),GO:0009791(post-embryonic development),GO:0009058(biosynthetic process),GO:0006139(nucleobase-containing compound metabolic process),GO:0007275(multicellular organismal development),GO:0000003(reproduction),GO:0009653(anatomical structure morphogenesis),GO:0003677(DNA binding),GO:0005634(nucleus),GO:0003700(sequence-specific DNA bindin…	NA
osa-miR166k-3p	TCGGACCAGGCTTCAATCCCT	LOC_Os03g43930.2	2.5	956-975	966					0	0.0255546	26	8.66667	down	-0.0661645	0.98592	0.990353	no	GO:0000003(reproduction),GO:0009653(anatomical structure morphogenesis),GO:0009791(post-embryonic development),GO:0009790(embryo development),GO:0009058(biosynthetic process),GO:0007275(multicellular organismal development),GO:0005634(nucleus),GO:0006139(nucleobase-containing compound metabolic process),GO:0009908(flower development),GO:0003700(sequence-specific DNA binding transcription factor a…	NA
osa-miR169l_R-1	TAGCCAAGGATGACTTGCCT	LOC_Os03g48970.4	3	1229-1248	1239					1	0.0389544	21	5.25	up	0.185752	0.66194	0.89461	no	GO:0009058(biosynthetic process),GO:0009790(embryo development),GO:0009791(post-embryonic development),GO:0006139(nucleobase-containing compound metabolic process),GO:0007275(multicellular organismal development),GO:0000003(reproduction),GO:0005654(nucleoplasm),GO:0003700(sequence-specific DNA binding transcription factor activity),GO:0006355(regulation of transcription, DNA-dependent),GO:0005634…	NA
osa-miR166k-3p	TCGGACCAGGCTTCAATCCCT	LOC_Os03g01890.1	2.5	1090-1109	1100	0	0.0213227	19	3.16667	0	0.0255546	29	4.83333	up	0.016783	0.99005	0.990353	no	GO:0003700(sequence-specific DNA binding transcription factor activity),GO:0007275(multicellular organismal development),GO:0009653(anatomical structure morphogenesis),GO:0030154(cell differentiation),GO:0006139(nucleobase-containing compound metabolic process),GO:0008289(lipid binding),GO:0009058(biosynthetic process),GO:0003677(DNA binding),GO:0005634(nucleus),GO:0043565(sequence-specific DNA b…	NA
osa-miR167b_R-1	TGAAGCTGCCAGCATGATCT	LOC_Os06g03830.1	4	1088-1107	1098	0	0.028096	9	4.5					up	2.13712	0.31304	0.631212	no	GO:0003824(catalytic activity),GO:0005488(binding),GO:0008152(metabolic process),GO:0016491(oxidoreductase activity)	NA
osa-miR159a.1	TTTGGATTGAAGGGAGCTCTG	LOC_Os01g59660.1	3.5	1260-1280	1271	0	0.0152099	44	11	0	0.01824	68	17	down	-0.586699	0.99005	0.990353	no	GO:0003700(sequence-specific DNA binding transcription factor activity),GO:0008219(cell death),GO:0009719(response to endogenous stimulus),GO:0007165(signal transduction),GO:0006139(nucleobase-containing compound metabolic process),GO:0009058(biosynthetic process),GO:0007275(multicellular organismal development),GO:0030154(cell differentiation),GO:0040007(growth),GO:0003677(DNA binding),GO:000563…	NA
osa-miR166c-3p	TCGGACCAGGCTTCATTCCCC	LOC_Os03g01890.2	3	1089-1109	1100	0	0.0276304	19	3.16667	0	0.0330928	29	4.83333	down	-0.308453	0.99005	0.990353	no	GO:0006139(nucleobase-containing compound metabolic process),GO:0003700(sequence-specific DNA binding transcription factor activity),GO:0007275(multicellular organismal development),GO:0009058(biosynthetic process),GO:0009653(anatomical structure morphogenesis),GO:0030154(cell differentiation),GO:0003677(DNA binding),GO:0008289(lipid binding),GO:0005634(nucleus),GO:0043565(sequence-specific DNA b…	NA
osa-miR530-5p_R+1	TGCATTTGCACCTGCACCTAC	LOC_Os12g44340.1	4	909-929	920	0	0.018271	7	7	0	0.0219041	7	7	down	-0.184811	0.99005	0.990353	no	GO:0016043(cellular component organization),GO:0005856(cytoskeleton),GO:0005886(plasma membrane),GO:0005515(protein binding),GO:0009987(cellular process)	NA
osa-miR166h-3p	TCGGACCAGGCTTCATTCCTC	LOC_Os03g43930.2	3	955-975	966					0	0.0230288	26	8.66667	down	-0.0661645	0.98592	0.990353	no	GO:0000003(reproduction),GO:0009653(anatomical structure morphogenesis),GO:0009791(post-embryonic development),GO:0009790(embryo development),GO:0009058(biosynthetic process),GO:0007275(multicellular organismal development),GO:0005634(nucleus),GO:0006139(nucleobase-containing compound metabolic process),GO:0009908(flower development),GO:0003700(sequence-specific DNA binding transcription factor a…	NA
osa-miR166k-3p	TCGGACCAGGCTTCAATCCCT	LOC_Os03g43930.1	2.5	956-975	966					0	0.0255546	26	8.66667	down	-0.0661645	0.98592	0.990353	no	GO:0003700(sequence-specific DNA binding transcription factor activity),GO:0007275(multicellular organismal development),GO:0009058(biosynthetic process),GO:0006139(nucleobase-containing compound metabolic process),GO:0005634(nucleus),GO:0003677(DNA binding),GO:0009653(anatomical structure morphogenesis),GO:0000003(reproduction),GO:0009791(post-embryonic development),GO:0009790(embryo development…	NA
osa-miR166a-3p	TCGGACCAGGCTTCATTCCCC	LOC_Os03g43930.1	3	955-975	966					0	0.0330928	26	8.66667	down	-0.0661645	0.98592	0.990353	no	GO:0003700(sequence-specific DNA binding transcription factor activity),GO:0007275(multicellular organismal development),GO:0009058(biosynthetic process),GO:0006139(nucleobase-containing compound metabolic process),GO:0005634(nucleus),GO:0003677(DNA binding),GO:0009653(anatomical structure morphogenesis),GO:0000003(reproduction),GO:0009791(post-embryonic development),GO:0009790(embryo development…	NA
osa-miR171b	TGATTGAGCCGTGCCAATATC	LOC_Os04g46860.1	1	1326-1346	1337	0	0.0123758	10	10	0	0.0148455	20	20	down	-0.542096	0.54546	0.832891	no	GO:0016049(cell growth),GO:0007275(multicellular organismal development),GO:0009653(anatomical structure morphogenesis),GO:0008150(biological_process),GO:0009536(plastid),GO:0003700(sequence-specific DNA binding transcription factor activity),GO:0009987(cellular process),GO:0030154(cell differentiation),GO:0005515(protein binding),GO:0009058(biosynthetic process),GO:0006139(nucleobase-containing …	NA
osa-miR169b	CAGCCAAGGATGACTTGCCGG	LOC_Os03g07880.1	3.5	844-864	855	0	0.0264653	4	1.33333	0	0.0317013	8	2.66667	up	1.36935	0.15601	0.540719	no	GO:0009536(plastid),GO:0009058(biosynthetic process),GO:0005654(nucleoplasm),GO:0005634(nucleus),GO:0003700(sequence-specific DNA binding transcription factor activity),GO:0006139(nucleobase-containing compound metabolic process),GO:0006355(regulation of transcription, DNA-dependent)	NA
osa-miR166a-3p	TCGGACCAGGCTTCATTCCCC	LOC_Os10g33960.2	3	696-716	707	0	0.0276304	20	3.41667	0	0.0330928	40	7.58333	up	0.533021	0.99004	0.990353	no	GO:0007275(multicellular organismal development),GO:0030154(cell differentiation),GO:0009058(biosynthetic process),GO:0006139(nucleobase-containing compound metabolic process),GO:0009653(anatomical structure morphogenesis),GO:0008289(lipid binding),GO:0003700(sequence-specific DNA binding transcription factor activity),GO:0003677(DNA binding),GO:0005634(nucleus),GO:0043565(sequence-specific DNA b…	NA
osa-miR166f	TCGGACCAGGCTTCATTCCCC	LOC_Os03g01890.1	3	1089-1109	1100	0	0.0276304	19	3.16667	0	0.0330928	29	4.83333	up	0.016783	0.99005	0.990353	no	GO:0003700(sequence-specific DNA binding transcription factor activity),GO:0007275(multicellular organismal development),GO:0009653(anatomical structure morphogenesis),GO:0030154(cell differentiation),GO:0006139(nucleobase-containing compound metabolic process),GO:0008289(lipid binding),GO:0009058(biosynthetic process),GO:0003677(DNA binding),GO:0005634(nucleus),GO:0043565(sequence-specific DNA b…	NA
osa-miR396f-5p	TCCACAGGCTTTCTTGAACTG	LOC_Os06g02560.2	1	605-625	616	0	0.0396642	2	0.666667					up	0.995123	0.31304	0.631212	no	GO:0007275(multicellular organismal development),GO:0005634(nucleus),GO:0005515(protein binding),GO:0005524(ATP binding),GO:0016818(hydrolase activity, acting on acid anhydrides, in phosphorus-containing anhydrides),GO:0006355(regulation of transcription, DNA-dependent)	NA
osa-miR160e-5p	TGCCTGGCTCCCTGTATGCCG	LOC_Os02g41800.2	1	1484-1504	1495	0	0.0245984	7	3.5	0	0.0294706	11	5.5	up	0.992468	0.31304	0.631212	no	GO:0003700(sequence-specific DNA binding transcription factor activity),GO:0009987(cellular process),GO:0005634(nucleus),GO:0009719(response to endogenous stimulus),GO:0007275(multicellular organismal development),GO:0009058(biosynthetic process),GO:0006139(nucleobase-containing compound metabolic process),GO:0003723(RNA binding),GO:0003677(DNA binding),GO:0006355(regulation of transcription, DNA…	NA
osa-miR171f-3p	TGATTGAGCCGTGCCAATATC	LOC_Os04g46860.1	1	1326-1346	1337	0	0.0123758	10	10	0	0.0148455	20	20	down	-0.542096	0.54546	0.832891	no	GO:0016049(cell growth),GO:0007275(multicellular organismal development),GO:0009653(anatomical structure morphogenesis),GO:0008150(biological_process),GO:0009536(plastid),GO:0003700(sequence-specific DNA binding transcription factor activity),GO:0009987(cellular process),GO:0030154(cell differentiation),GO:0005515(protein binding),GO:0009058(biosynthetic process),GO:0006139(nucleobase-containing …	NA
osa-miR530-5p_R+1	TGCATTTGCACCTGCACCTAC	LOC_Os04g51400.3	3	763-783	774	0	0.0149741	109	27.25	0	0.0179575	135	33.75	down	-0.614303	0.24283	0.631212	no	GO:0005488(binding)	NA
osa-miR169k_R-1	TAGCCAAGGATGACTTGCCT	LOC_Os03g48970.1	3	1237-1256	1247					1	0.0389544	21	5.25	up	0.151428	0.66194	0.89461	no	GO:0009790(embryo development),GO:0009791(post-embryonic development),GO:0000003(reproduction),GO:0003700(sequence-specific DNA binding transcription factor activity),GO:0006139(nucleobase-containing compound metabolic process),GO:0009058(biosynthetic process),GO:0005654(nucleoplasm),GO:0007275(multicellular organismal development),GO:0006355(regulation of transcription, DNA-dependent),GO:0005634…	NA
osa-miR159b	TTTGGATTGAAGGGAGCTCTG	LOC_Os01g59660.3	3.5	1258-1278	1269	0	0.0152099	44	11	0	0.01824	68	17	down	-0.329704	0.99005	0.990353	no	GO:0006139(nucleobase-containing compound metabolic process),GO:0040007(growth),GO:0003677(DNA binding),GO:0005634(nucleus),GO:0009058(biosynthetic process),GO:0000003(reproduction),GO:0030154(cell differentiation),GO:0007275(multicellular organismal development),GO:0007165(signal transduction),GO:0009719(response to endogenous stimulus),GO:0003700(sequence-specific DNA binding transcription fact…	NA
osa-miR408-3p	CTGCACTGCCTCTTCCCTGGC	LOC_Os08g37670.1	3	657-677	668	0	0.00644512	313	313	0	0.00773595	63	63	up	0.131663	0.7959	0.968292	no	GO:0003674(molecular_function),GO:0016020(membrane),GO:0005488(binding),GO:0005507(copper ion binding),GO:0009055(electron carrier activity)	NA
osa-miR166f	TCGGACCAGGCTTCATTCCCC	LOC_Os03g01890.2	3	1089-1109	1100	0	0.0276304	19	3.16667	0	0.0330928	29	4.83333	down	-0.308453	0.99005	0.990353	no	GO:0006139(nucleobase-containing compound metabolic process),GO:0003700(sequence-specific DNA binding transcription factor activity),GO:0007275(multicellular organismal development),GO:0009058(biosynthetic process),GO:0009653(anatomical structure morphogenesis),GO:0030154(cell differentiation),GO:0003677(DNA binding),GO:0008289(lipid binding),GO:0005634(nucleus),GO:0043565(sequence-specific DNA b…	NA
osa-miR169b	CAGCCAAGGATGACTTGCCGG	LOC_Os03g48970.1	4	1236-1256	1247					1	0.018838	21	5.25	up	0.151428	0.66194	0.89461	no	GO:0009790(embryo development),GO:0009791(post-embryonic development),GO:0000003(reproduction),GO:0003700(sequence-specific DNA binding transcription factor activity),GO:0006139(nucleobase-containing compound metabolic process),GO:0009058(biosynthetic process),GO:0005654(nucleoplasm),GO:0007275(multicellular organismal development),GO:0006355(regulation of transcription, DNA-dependent),GO:0005634…	NA
osa-miR169h_R-1	TAGCCAAGGATGACTTGCCT	LOC_Os03g07880.1	3	845-864	855	0	0.0276304	4	1.33333	0	0.0330928	8	2.66667	up	1.36935	0.15601	0.540719	no	GO:0009536(plastid),GO:0009058(biosynthetic process),GO:0005654(nucleoplasm),GO:0005634(nucleus),GO:0003700(sequence-specific DNA binding transcription factor activity),GO:0006139(nucleobase-containing compound metabolic process),GO:0006355(regulation of transcription, DNA-dependent)	NA
osa-miR169k_R-1	TAGCCAAGGATGACTTGCCT	LOC_Os03g07880.1	3	845-864	855	0	0.0276304	4	1.33333	0	0.0330928	8	2.66667	up	1.36935	0.15601	0.540719	no	GO:0009536(plastid),GO:0009058(biosynthetic process),GO:0005654(nucleoplasm),GO:0005634(nucleus),GO:0003700(sequence-specific DNA binding transcription factor activity),GO:0006139(nucleobase-containing compound metabolic process),GO:0006355(regulation of transcription, DNA-dependent)	NA
osa-miR169h_R-1	TAGCCAAGGATGACTTGCCT	LOC_Os03g44540.1	3	1719-1738	1729					1	0.0389544	10	10	down	-0.555425	0.43934	0.761381	no	GO:0005654(nucleoplasm),GO:0005634(nucleus),GO:0003700(sequence-specific DNA binding transcription factor activity),GO:0006139(nucleobase-containing compound metabolic process),GO:0009058(biosynthetic process),GO:0006355(regulation of transcription, DNA-dependent)	NA
osa-miR169h_R-1	TAGCCAAGGATGACTTGCCT	LOC_Os03g48970.4	3	1229-1248	1239					1	0.0389544	21	5.25	up	0.185752	0.66194	0.89461	no	GO:0009058(biosynthetic process),GO:0009790(embryo development),GO:0009791(post-embryonic development),GO:0006139(nucleobase-containing compound metabolic process),GO:0007275(multicellular organismal development),GO:0000003(reproduction),GO:0005654(nucleoplasm),GO:0003700(sequence-specific DNA binding transcription factor activity),GO:0006355(regulation of transcription, DNA-dependent),GO:0005634…	NA
osa-miR166j-3p	TCGGACCAGGCTTCATTCCCC	LOC_Os10g33960.3	3	924-944	935	0	0.0276304	20	3.41667	0	0.0330928	40	7.58333	up	1.79497	0.31304	0.631212	no	GO:0007275(multicellular organismal development),GO:0003700(sequence-specific DNA binding transcription factor activity),GO:0008289(lipid binding),GO:0009653(anatomical structure morphogenesis),GO:0006139(nucleobase-containing compound metabolic process),GO:0009058(biosynthetic process),GO:0030154(cell differentiation),GO:0005634(nucleus),GO:0003677(DNA binding),GO:0043565(sequence-specific DNA b…	NA
osa-miR166f	TCGGACCAGGCTTCATTCCCC	LOC_Os10g33960.1	3	924-944	935	0	0.0276304	20	3.41667	0	0.0330928	40	7.58333	up	0.511052	0.99005	0.990353	no	GO:0007275(multicellular organismal development),GO:0003700(sequence-specific DNA binding transcription factor activity),GO:0008289(lipid binding),GO:0009653(anatomical structure morphogenesis),GO:0006139(nucleobase-containing compound metabolic process),GO:0009058(biosynthetic process),GO:0030154(cell differentiation),GO:0005634(nucleus),GO:0003677(DNA binding),GO:0043565(sequence-specific DNA b…	NA
osa-miR169h_R-1	TAGCCAAGGATGACTTGCCT	LOC_Os03g07880.2	3	994-1013	1004	0	0.0276304	4	1.33333	0	0.0330928	8	2.66667	up	1.38974	0.12432	0.48772	no	GO:0003700(sequence-specific DNA binding transcription factor activity),GO:0006139(nucleobase-containing compound metabolic process),GO:0009058(biosynthetic process),GO:0005654(nucleoplasm),GO:0006355(regulation of transcription, DNA-dependent),GO:0005634(nucleus)	NA
osa-miR169m_R-1	TAGCCAAGGATGACTTGCCT	LOC_Os03g07880.1	3	845-864	855	0	0.0276304	4	1.33333	0	0.0330928	8	2.66667	up	1.36935	0.15601	0.540719	no	GO:0009536(plastid),GO:0009058(biosynthetic process),GO:0005654(nucleoplasm),GO:0005634(nucleus),GO:0003700(sequence-specific DNA binding transcription factor activity),GO:0006139(nucleobase-containing compound metabolic process),GO:0006355(regulation of transcription, DNA-dependent)	NA
osa-miR169j_R-1	TAGCCAAGGATGACTTGCCT	LOC_Os03g07880.3	3	757-776	767	0	0.0276304	4	1.33333	0	0.0330928	8	2.66667	up	1.31356	0.19606	0.600453	no	GO:0005654(nucleoplasm),GO:0009058(biosynthetic process),GO:0006139(nucleobase-containing compound metabolic process),GO:0003700(sequence-specific DNA binding transcription factor activity),GO:0006355(regulation of transcription, DNA-dependent),GO:0005634(nucleus)	NA
osa-miR171c-3p	TGATTGAGCCGTGCCAATATC	LOC_Os06g01620.1	1	456-476	467	0	0.0123758	8	8	0	0.0148455	11	11	down	-0.0778957	0.99005	0.990353	no	GO:0009536(plastid),GO:0016043(cellular component organization),GO:0006139(nucleobase-containing compound metabolic process),GO:0009653(anatomical structure morphogenesis),GO:0030154(cell differentiation),GO:0016049(cell growth),GO:0007275(multicellular organismal development),GO:0009058(biosynthetic process),GO:0008150(biological_process),GO:0005515(protein binding),GO:0009987(cellular process),…	NA
osa-miR166h-3p	TCGGACCAGGCTTCATTCCTC	LOC_Os12g41860.1	3	877-897	888					0	0.0230288	26	8.66667	up	1.82295	0.31304	0.631212	no	GO:0009908(flower development),GO:0009790(embryo development),GO:0009791(post-embryonic development),GO:0009058(biosynthetic process),GO:0006139(nucleobase-containing compound metabolic process),GO:0007275(multicellular organismal development),GO:0000003(reproduction),GO:0009653(anatomical structure morphogenesis),GO:0003677(DNA binding),GO:0005634(nucleus),GO:0003700(sequence-specific DNA bindin…	NA
osa-miR160e-5p	TGCCTGGCTCCCTGTATGCCG	LOC_Os04g43910.1	1	1344-1364	1355	1	0.0445318	3	3	0	0.0294706	3	3	down	-0.560384	0.99005	0.990353	no	GO:0007275(multicellular organismal development),GO:0003700(sequence-specific DNA binding transcription factor activity),GO:0009908(flower development),GO:0005634(nucleus),GO:0009719(response to endogenous stimulus),GO:0019748(secondary metabolic process),GO:0009058(biosynthetic process),GO:0009987(cellular process),GO:0007165(signal transduction),GO:0006139(nucleobase-containing compound metabol…	NA
osa-miR169b	CAGCCAAGGATGACTTGCCGG	LOC_Os03g07880.2	3.5	993-1013	1004	0	0.0264653	4	1.33333	0	0.0317013	8	2.66667	up	1.38974	0.12432	0.48772	no	GO:0003700(sequence-specific DNA binding transcription factor activity),GO:0006139(nucleobase-containing compound metabolic process),GO:0009058(biosynthetic process),GO:0005654(nucleoplasm),GO:0006355(regulation of transcription, DNA-dependent),GO:0005634(nucleus)	NA
osa-miR169m_R-1	TAGCCAAGGATGACTTGCCT	LOC_Os03g48970.2	3	1766-1785	1776					1	0.0389544	21	5.25	up	0.27416	0.61085	0.870098	no	GO:0007275(multicellular organismal development),GO:0005654(nucleoplasm),GO:0009058(biosynthetic process),GO:0006139(nucleobase-containing compound metabolic process),GO:0003700(sequence-specific DNA binding transcription factor activity),GO:0000003(reproduction),GO:0009791(post-embryonic development),GO:0009790(embryo development),GO:0006355(regulation of transcription, DNA-dependent),GO:0005634…	NA
osa-miR1318-5p_L+1R+1	ATCAGGAGAGATGACACCGACA	LOC_Os04g51610.3	4	146-167	158	0	0.00501647	5	2.5	0	0.00602204	18	9	down	-0.0996435	0.98276	0.990353	no	GO:0009987(cellular process),GO:0005515(protein binding),GO:0006139(nucleobase-containing compound metabolic process),GO:0005886(plasma membrane),GO:0006810(transport),GO:0009056(catabolic process),GO:0009607(response to biotic stimulus),GO:0005215(transporter activity),GO:0016787(hydrolase activity),GO:0005575(cellular_component),GO:0016020(membrane),GO:0000166(nucleotide binding),GO:0046872(met…	NA
osa-miR166a-3p	TCGGACCAGGCTTCATTCCCC	LOC_Os03g01890.2	3	1089-1109	1100	0	0.0276304	19	3.16667	0	0.0330928	29	4.83333	down	-0.308453	0.99005	0.990353	no	GO:0006139(nucleobase-containing compound metabolic process),GO:0003700(sequence-specific DNA binding transcription factor activity),GO:0007275(multicellular organismal development),GO:0009058(biosynthetic process),GO:0009653(anatomical structure morphogenesis),GO:0030154(cell differentiation),GO:0003677(DNA binding),GO:0008289(lipid binding),GO:0005634(nucleus),GO:0043565(sequence-specific DNA b…	NA
osa-miR172d	AGAATCTTGATGATGCTGCAT	LOC_Os07g13170.2	2	1463-1483	1474	0	0.018271	11	5.5	0	0.0219041	8	4	up	2.57008	0.15365	0.540719	no	GO:0009791(post-embryonic development),GO:0009653(anatomical structure morphogenesis),GO:0007275(multicellular organismal development),GO:0003677(DNA binding),GO:0005634(nucleus),GO:0009058(biosynthetic process),GO:0006139(nucleobase-containing compound metabolic process),GO:0003700(sequence-specific DNA binding transcription factor activity),GO:0000003(reproduction),GO:0006355(regulation of tran…	NA
osa-miR166l-3p	TCGGACCAGGCTTCAATCCCT	LOC_Os03g01890.1	2.5	1090-1109	1100	0	0.0213227	19	3.16667	0	0.0255546	29	4.83333	up	0.016783	0.99005	0.990353	no	GO:0003700(sequence-specific DNA binding transcription factor activity),GO:0007275(multicellular organismal development),GO:0009653(anatomical structure morphogenesis),GO:0030154(cell differentiation),GO:0006139(nucleobase-containing compound metabolic process),GO:0008289(lipid binding),GO:0009058(biosynthetic process),GO:0003677(DNA binding),GO:0005634(nucleus),GO:0043565(sequence-specific DNA b…	NA
osa-miR1318-5p_L+1R+1	ATCAGGAGAGATGACACCGACA	LOC_Os04g51610.1	4	146-167	158					0	0.00602204	18	9	down	-0.0996435	0.72286	0.918697	no	GO:0006810(transport),GO:0009987(cellular process),GO:0016020(membrane),GO:0005575(cellular_component),GO:0005886(plasma membrane),GO:0005515(protein binding),GO:0016787(hydrolase activity),GO:0005215(transporter activity),GO:0009607(response to biotic stimulus),GO:0009056(catabolic process),GO:0006139(nucleobase-containing compound metabolic process),GO:0000166(nucleotide binding),GO:0046872(met…	NA
osa-miR166k-3p	TCGGACCAGGCTTCAATCCCT	LOC_Os10g33960.1	2.5	925-944	935	0	0.0213227	20	3.41667	0	0.0255546	40	7.58333	up	0.511052	0.99005	0.990353	no	GO:0007275(multicellular organismal development),GO:0003700(sequence-specific DNA binding transcription factor activity),GO:0008289(lipid binding),GO:0009653(anatomical structure morphogenesis),GO:0006139(nucleobase-containing compound metabolic process),GO:0009058(biosynthetic process),GO:0030154(cell differentiation),GO:0005634(nucleus),GO:0003677(DNA binding),GO:0043565(sequence-specific DNA b…	NA
osa-miR159f_R-1	CTTGGATTGAAGGGAGCTCT	LOC_Os01g59660.4	2.5	1181-1200	1191	0	0.0142661	44	11	0	0.0171098	68	17	down	-0.531877	0.99005	0.990353	no	GO:0007165(signal transduction),GO:0009719(response to endogenous stimulus),GO:0040007(growth),GO:0003677(DNA binding),GO:0005634(nucleus),GO:0009058(biosynthetic process),GO:0006139(nucleobase-containing compound metabolic process),GO:0000003(reproduction),GO:0030154(cell differentiation),GO:0007275(multicellular organismal development),GO:0008219(cell death),GO:0003700(sequence-specific DNA bin…	NA
osa-miR812s_1ss11AG	AAGACGGACAGTCAAACGTTGGAC	LOC_Os02g53180.2	4	1369-1391	1382	0	0.0083468	8	4					down	-1.08003	0.42666	0.743526	no	GO:0003824(catalytic activity),GO:0008152(metabolic process),GO:0009987(cellular process),GO:0009058(biosynthetic process),GO:0009607(response to biotic stimulus),GO:0016491(oxidoreductase activity),GO:0016706(oxidoreductase activity, acting on paired donors, with incorporation or reduction of molecular oxygen, 2-oxoglutarate as one donor, and incorporation of one atom each of oxygen into both do…	00270(Cysteine and methionine metabolism)
osa-MIR164f-p3	TGCCCTTCTTCTCCACCGTGC	LOC_Os06g06980.1	3.5	548-567	558					1	0.0477262	7	3.5	up	0.335831	0.14021	0.533066	no	GO:0016740(transferase activity),GO:0008150(biological_process),GO:0005829(cytosol),GO:0019748(secondary metabolic process),GO:0009987(cellular process),GO:0009058(biosynthetic process),GO:0008152(metabolic process),GO:0008171(O-methyltransferase activity)	00360(Phenylalanine metabolism),00940(Phenylpropanoid biosynthesis),00941(Flavonoid biosynthesis),00945(Stilbenoid, diarylheptanoid and gingerol biosynthesis)
osa-miR166f	TCGGACCAGGCTTCATTCCCC	LOC_Os03g43930.2	3	955-975	966					0	0.0330928	26	8.66667	down	-0.0661645	0.98592	0.990353	no	GO:0000003(reproduction),GO:0009653(anatomical structure morphogenesis),GO:0009791(post-embryonic development),GO:0009790(embryo development),GO:0009058(biosynthetic process),GO:0007275(multicellular organismal development),GO:0005634(nucleus),GO:0006139(nucleobase-containing compound metabolic process),GO:0009908(flower development),GO:0003700(sequence-specific DNA binding transcription factor a…	NA
osa-miR172d	AGAATCTTGATGATGCTGCAT	LOC_Os04g55560.3	4	1634-1654	1645					0	0.0219041	5	1.66667	down	-1.02498	0.42666	0.743526	no	GO:0009908(flower development),GO:0007275(multicellular organismal development),GO:0003700(sequence-specific DNA binding transcription factor activity),GO:0000003(reproduction),GO:0009791(post-embryonic development),GO:0005634(nucleus),GO:0030154(cell differentiation),GO:0009058(biosynthetic process),GO:0006139(nucleobase-containing compound metabolic process),GO:0009653(anatomical structure morp…	NA
osa-miR172d	AGAATCTTGATGATGCTGCAT	LOC_Os07g13170.1	2	1404-1424	1415	0	0.018271	11	5.5	0	0.0219041	8	4	up	1.95035	0.55341	0.832891	no	GO:0003677(DNA binding),GO:0009058(biosynthetic process),GO:0000003(reproduction),GO:0009791(post-embryonic development),GO:0003700(sequence-specific DNA binding transcription factor activity),GO:0006139(nucleobase-containing compound metabolic process),GO:0009653(anatomical structure morphogenesis),GO:0007275(multicellular organismal development),GO:0005634(nucleus),GO:0006355(regulation of tran…	NA
osa-miR166j-3p	TCGGACCAGGCTTCATTCCCC	LOC_Os10g33960.2	3	696-716	707	0	0.0276304	20	3.41667	0	0.0330928	40	7.58333	up	0.533021	0.99004	0.990353	no	GO:0007275(multicellular organismal development),GO:0030154(cell differentiation),GO:0009058(biosynthetic process),GO:0006139(nucleobase-containing compound metabolic process),GO:0009653(anatomical structure morphogenesis),GO:0008289(lipid binding),GO:0003700(sequence-specific DNA binding transcription factor activity),GO:0003677(DNA binding),GO:0005634(nucleus),GO:0043565(sequence-specific DNA b…	NA
osa-miR169i_R-1	TAGCCAAGGATGACTTGCCT	LOC_Os03g07880.2	3	994-1013	1004	0	0.0276304	4	1.33333	0	0.0330928	8	2.66667	up	1.38974	0.12432	0.48772	no	GO:0003700(sequence-specific DNA binding transcription factor activity),GO:0006139(nucleobase-containing compound metabolic process),GO:0009058(biosynthetic process),GO:0005654(nucleoplasm),GO:0006355(regulation of transcription, DNA-dependent),GO:0005634(nucleus)	NA
osa-miR166b-3p	TCGGACCAGGCTTCATTCCCC	LOC_Os10g33960.1	3	924-944	935	0	0.0276304	20	3.41667	0	0.0330928	40	7.58333	up	0.511052	0.99005	0.990353	no	GO:0007275(multicellular organismal development),GO:0003700(sequence-specific DNA binding transcription factor activity),GO:0008289(lipid binding),GO:0009653(anatomical structure morphogenesis),GO:0006139(nucleobase-containing compound metabolic process),GO:0009058(biosynthetic process),GO:0030154(cell differentiation),GO:0005634(nucleus),GO:0003677(DNA binding),GO:0043565(sequence-specific DNA b…	NA
osa-miR167c-5p_R-1	TGAAGCTGCCAGCATGATCT	LOC_Os06g03830.2	4	1496-1515	1506	0	0.028096	9	4.5					up	3.13712	0.31304	0.631212	no	GO:0008152(metabolic process),GO:0003824(catalytic activity),GO:0005488(binding),GO:0016491(oxidoreductase activity),GO:0050662(coenzyme binding),GO:0044237(cellular metabolic process)	NA
osa-miR171b	TGATTGAGCCGTGCCAATATC	LOC_Os06g01620.1	1	456-476	467	0	0.0123758	8	8	0	0.0148455	11	11	down	-0.0778957	0.99005	0.990353	no	GO:0009536(plastid),GO:0016043(cellular component organization),GO:0006139(nucleobase-containing compound metabolic process),GO:0009653(anatomical structure morphogenesis),GO:0030154(cell differentiation),GO:0016049(cell growth),GO:0007275(multicellular organismal development),GO:0009058(biosynthetic process),GO:0008150(biological_process),GO:0005515(protein binding),GO:0009987(cellular process),…	NA
osa-miR171d-3p	TGATTGAGCCGTGCCAATATC	LOC_Os04g46860.1	1	1326-1346	1337	0	0.0123758	10	10	0	0.0148455	20	20	down	-0.542096	0.54546	0.832891	no	GO:0016049(cell growth),GO:0007275(multicellular organismal development),GO:0009653(anatomical structure morphogenesis),GO:0008150(biological_process),GO:0009536(plastid),GO:0003700(sequence-specific DNA binding transcription factor activity),GO:0009987(cellular process),GO:0030154(cell differentiation),GO:0005515(protein binding),GO:0009058(biosynthetic process),GO:0006139(nucleobase-containing …	NA
osa-miR169j_R-1	TAGCCAAGGATGACTTGCCT	LOC_Os03g48970.4	3	1229-1248	1239					1	0.0389544	21	5.25	up	0.185752	0.66194	0.89461	no	GO:0009058(biosynthetic process),GO:0009790(embryo development),GO:0009791(post-embryonic development),GO:0006139(nucleobase-containing compound metabolic process),GO:0007275(multicellular organismal development),GO:0000003(reproduction),GO:0005654(nucleoplasm),GO:0003700(sequence-specific DNA binding transcription factor activity),GO:0006355(regulation of transcription, DNA-dependent),GO:0005634…	NA
osa-miR396e-5p	TCCACAGGCTTTCTTGAACTG	LOC_Os06g02560.2	1	605-625	616	0	0.0396642	2	0.666667					up	0.995123	0.31304	0.631212	no	GO:0007275(multicellular organismal development),GO:0005634(nucleus),GO:0005515(protein binding),GO:0005524(ATP binding),GO:0016818(hydrolase activity, acting on acid anhydrides, in phosphorus-containing anhydrides),GO:0006355(regulation of transcription, DNA-dependent)	NA
osa-miR167a-5p_R-1	TGAAGCTGCCAGCATGATCT	LOC_Os06g03830.2	4	1496-1515	1506	0	0.028096	9	4.5					up	3.13712	0.31304	0.631212	no	GO:0008152(metabolic process),GO:0003824(catalytic activity),GO:0005488(binding),GO:0016491(oxidoreductase activity),GO:0050662(coenzyme binding),GO:0044237(cellular metabolic process)	NA
osa-miR169m_R-1	TAGCCAAGGATGACTTGCCT	LOC_Os03g07880.2	3	994-1013	1004	0	0.0276304	4	1.33333	0	0.0330928	8	2.66667	up	1.38974	0.12432	0.48772	no	GO:0003700(sequence-specific DNA binding transcription factor activity),GO:0006139(nucleobase-containing compound metabolic process),GO:0009058(biosynthetic process),GO:0005654(nucleoplasm),GO:0006355(regulation of transcription, DNA-dependent),GO:0005634(nucleus)	NA
osa-miR166m_R-1	TCGGACCAGGCTTCATTCCC	LOC_Os10g33960.3	2	925-944	935	0	0.0234298	20	3.41667	0	0.0280738	40	7.58333	up	1.79497	0.31304	0.631212	no	GO:0007275(multicellular organismal development),GO:0003700(sequence-specific DNA binding transcription factor activity),GO:0008289(lipid binding),GO:0009653(anatomical structure morphogenesis),GO:0006139(nucleobase-containing compound metabolic process),GO:0009058(biosynthetic process),GO:0030154(cell differentiation),GO:0005634(nucleus),GO:0003677(DNA binding),GO:0043565(sequence-specific DNA b…	NA
osa-miR169o	TAGCCAAGAATGACTTGCCTA	LOC_Os03g48970.2	3	1765-1785	1776					1	0.0121512	21	5.25	up	0.27416	0.61085	0.870098	no	GO:0007275(multicellular organismal development),GO:0005654(nucleoplasm),GO:0009058(biosynthetic process),GO:0006139(nucleobase-containing compound metabolic process),GO:0003700(sequence-specific DNA binding transcription factor activity),GO:0000003(reproduction),GO:0009791(post-embryonic development),GO:0009790(embryo development),GO:0006355(regulation of transcription, DNA-dependent),GO:0005634…	NA
osa-miR169l_R-1	TAGCCAAGGATGACTTGCCT	LOC_Os03g44540.1	3	1719-1738	1729					1	0.0389544	10	10	down	-0.555425	0.43934	0.761381	no	GO:0005654(nucleoplasm),GO:0005634(nucleus),GO:0003700(sequence-specific DNA binding transcription factor activity),GO:0006139(nucleobase-containing compound metabolic process),GO:0009058(biosynthetic process),GO:0006355(regulation of transcription, DNA-dependent)	NA
osa-miR394	TTGGCATTCTGTCCACCTCC	LOC_Os01g69940.1	0	1241-1260	1251	1	0.00654873	2	2					down	-1.03343	0.054025	0.284345	no	GO:0003674(molecular_function),GO:0008150(biological_process),GO:0005515(protein binding)	NA
osa-miR172a	AGAATCTTGATGATGCTGCAT	LOC_Os04g55560.2	4	1623-1643	1634					0	0.0219041	5	1.66667	down	-1.00642	0.42666	0.743526	no	GO:0000003(reproduction),GO:0005634(nucleus),GO:0003700(sequence-specific DNA binding transcription factor activity),GO:0009653(anatomical structure morphogenesis),GO:0007275(multicellular organismal development),GO:0009908(flower development),GO:0006139(nucleobase-containing compound metabolic process),GO:0009791(post-embryonic development),GO:0030154(cell differentiation),GO:0009058(biosyntheti…	NA
osa-miR169n	TAGCCAAGAATGACTTGCCTA	LOC_Os03g48970.1	3	1236-1256	1247					1	0.0121512	21	5.25	up	0.151428	0.66194	0.89461	no	GO:0009790(embryo development),GO:0009791(post-embryonic development),GO:0000003(reproduction),GO:0003700(sequence-specific DNA binding transcription factor activity),GO:0006139(nucleobase-containing compound metabolic process),GO:0009058(biosynthetic process),GO:0005654(nucleoplasm),GO:0007275(multicellular organismal development),GO:0006355(regulation of transcription, DNA-dependent),GO:0005634…	NA
osa-miR166d-3p	TCGGACCAGGCTTCATTCCCC	LOC_Os10g33960.3	3	924-944	935	0	0.0276304	20	3.41667	0	0.0330928	40	7.58333	up	1.79497	0.31304	0.631212	no	GO:0007275(multicellular organismal development),GO:0003700(sequence-specific DNA binding transcription factor activity),GO:0008289(lipid binding),GO:0009653(anatomical structure morphogenesis),GO:0006139(nucleobase-containing compound metabolic process),GO:0009058(biosynthetic process),GO:0030154(cell differentiation),GO:0005634(nucleus),GO:0003677(DNA binding),GO:0043565(sequence-specific DNA b…	NA
osa-miR166b-3p	TCGGACCAGGCTTCATTCCCC	LOC_Os10g33960.2	3	696-716	707	0	0.0276304	20	3.41667	0	0.0330928	40	7.58333	up	0.533021	0.99004	0.990353	no	GO:0007275(multicellular organismal development),GO:0030154(cell differentiation),GO:0009058(biosynthetic process),GO:0006139(nucleobase-containing compound metabolic process),GO:0009653(anatomical structure morphogenesis),GO:0008289(lipid binding),GO:0003700(sequence-specific DNA binding transcription factor activity),GO:0003677(DNA binding),GO:0005634(nucleus),GO:0043565(sequence-specific DNA b…	NA
osa-miR396c-5p	TTCCACAGCTTTCTTGAACTT	LOC_Os06g02560.2	4	605-626	616	0	0.0410431	2	0.666667					up	0.995123	0.31304	0.631212	no	GO:0007275(multicellular organismal development),GO:0005634(nucleus),GO:0005515(protein binding),GO:0005524(ATP binding),GO:0016818(hydrolase activity, acting on acid anhydrides, in phosphorus-containing anhydrides),GO:0006355(regulation of transcription, DNA-dependent)	NA
osa-miR167c-5p_R-1	TGAAGCTGCCAGCATGATCT	LOC_Os06g03830.1	4	1088-1107	1098	0	0.028096	9	4.5					up	2.13712	0.31304	0.631212	no	GO:0003824(catalytic activity),GO:0005488(binding),GO:0008152(metabolic process),GO:0016491(oxidoreductase activity)	NA
osa-miR160f-5p	TGCCTGGCTCCCTGAATGCCA	LOC_Os06g47150.2	2	1844-1864	1855	0	0.0208538	178	44.45	0	0.0249938	643	160.2	down	-0.321415	0.78542	0.959871	no	GO:0008150(biological_process),GO:0007165(signal transduction),GO:0009719(response to endogenous stimulus),GO:0005634(nucleus),GO:0009908(flower development),GO:0003700(sequence-specific DNA binding transcription factor activity),GO:0007275(multicellular organismal development),GO:0006139(nucleobase-containing compound metabolic process),GO:0009058(biosynthetic process),GO:0000003(reproduction),G…	NA
osa-miR166m_R-1	TCGGACCAGGCTTCATTCCC	LOC_Os03g01890.1	2	1090-1109	1100	0	0.0234298	19	3.16667	0	0.0280738	29	4.83333	up	0.016783	0.99005	0.990353	no	GO:0003700(sequence-specific DNA binding transcription factor activity),GO:0007275(multicellular organismal development),GO:0009653(anatomical structure morphogenesis),GO:0030154(cell differentiation),GO:0006139(nucleobase-containing compound metabolic process),GO:0008289(lipid binding),GO:0009058(biosynthetic process),GO:0003677(DNA binding),GO:0005634(nucleus),GO:0043565(sequence-specific DNA b…	NA
osa-miR166a-3p	TCGGACCAGGCTTCATTCCCC	LOC_Os10g33960.1	3	924-944	935	0	0.0276304	20	3.41667	0	0.0330928	40	7.58333	up	0.511052	0.99005	0.990353	no	GO:0007275(multicellular organismal development),GO:0003700(sequence-specific DNA binding transcription factor activity),GO:0008289(lipid binding),GO:0009653(anatomical structure morphogenesis),GO:0006139(nucleobase-containing compound metabolic process),GO:0009058(biosynthetic process),GO:0030154(cell differentiation),GO:0005634(nucleus),GO:0003677(DNA binding),GO:0043565(sequence-specific DNA b…	NA
osa-miR169f.1_R-1	TAGCCAAGGATGACTTGCCT	LOC_Os03g07880.3	3	757-776	767	0	0.0276304	4	1.33333	0	0.0330928	8	2.66667	up	1.31356	0.19606	0.600453	no	GO:0005654(nucleoplasm),GO:0009058(biosynthetic process),GO:0006139(nucleobase-containing compound metabolic process),GO:0003700(sequence-specific DNA binding transcription factor activity),GO:0006355(regulation of transcription, DNA-dependent),GO:0005634(nucleus)	NA
osa-miR528-5p	TGGAAGGGGCATGCAGAGGAG	LOC_Os07g38290.1	2	528-547	538	0	0.00263082	61	61	0	0.00315894	59	59	up	0.622544	0.99005	0.990353	no	GO:0016020(membrane),GO:0003674(molecular_function),GO:0005488(binding),GO:0005507(copper ion binding),GO:0009055(electron carrier activity)	NA
osa-miR169i_R-1	TAGCCAAGGATGACTTGCCT	LOC_Os03g48970.1	3	1237-1256	1247					1	0.0389544	21	5.25	up	0.151428	0.66194	0.89461	no	GO:0009790(embryo development),GO:0009791(post-embryonic development),GO:0000003(reproduction),GO:0003700(sequence-specific DNA binding transcription factor activity),GO:0006139(nucleobase-containing compound metabolic process),GO:0009058(biosynthetic process),GO:0005654(nucleoplasm),GO:0007275(multicellular organismal development),GO:0006355(regulation of transcription, DNA-dependent),GO:0005634…	NA
osa-miR528-5p	TGGAAGGGGCATGCAGAGGAG	LOC_Os06g06050.1	3.5	2648-2668	2659	0	0.0095335	7	7	0	0.0114393	10	10	down	-1.03389	0.065295	0.318688	no	GO:0007275(multicellular organismal development),GO:0006464(cellular protein modification process),GO:0005634(nucleus),GO:0009653(anatomical structure morphogenesis),GO:0009628(response to abiotic stimulus),GO:0005622(intracellular),GO:0008150(biological_process),GO:0006950(response to stress),GO:0003824(catalytic activity),GO:0006810(transport),GO:0019538(protein metabolic process),GO:0009987(ce…	NA
osa-miR166c-3p	TCGGACCAGGCTTCATTCCCC	LOC_Os10g33960.1	3	924-944	935	0	0.0276304	20	3.41667	0	0.0330928	40	7.58333	up	0.511052	0.99005	0.990353	no	GO:0007275(multicellular organismal development),GO:0003700(sequence-specific DNA binding transcription factor activity),GO:0008289(lipid binding),GO:0009653(anatomical structure morphogenesis),GO:0006139(nucleobase-containing compound metabolic process),GO:0009058(biosynthetic process),GO:0030154(cell differentiation),GO:0005634(nucleus),GO:0003677(DNA binding),GO:0043565(sequence-specific DNA b…	NA
osa-miR169f.1_R-1	TAGCCAAGGATGACTTGCCT	LOC_Os03g48970.2	3	1766-1785	1776					1	0.0389544	21	5.25	up	0.27416	0.61085	0.870098	no	GO:0007275(multicellular organismal development),GO:0005654(nucleoplasm),GO:0009058(biosynthetic process),GO:0006139(nucleobase-containing compound metabolic process),GO:0003700(sequence-specific DNA binding transcription factor activity),GO:0000003(reproduction),GO:0009791(post-embryonic development),GO:0009790(embryo development),GO:0006355(regulation of transcription, DNA-dependent),GO:0005634…	NA
osa-miR166k-3p	TCGGACCAGGCTTCAATCCCT	LOC_Os12g41860.1	2.5	878-897	888					0	0.0255546	26	8.66667	up	1.82295	0.31304	0.631212	no	GO:0009908(flower development),GO:0009790(embryo development),GO:0009791(post-embryonic development),GO:0009058(biosynthetic process),GO:0006139(nucleobase-containing compound metabolic process),GO:0007275(multicellular organismal development),GO:0000003(reproduction),GO:0009653(anatomical structure morphogenesis),GO:0003677(DNA binding),GO:0005634(nucleus),GO:0003700(sequence-specific DNA bindin…	NA
osa-miR172c	TGAATCTTGATGATGCTGCAC	LOC_Os04g55560.4	4	807-827	818	1	0.0272178	2	0.666667	0	0.0179575	5	1.66667	down	-0.877629	0.42666	0.743526	no	NA	NA
osa-miR166l-3p	TCGGACCAGGCTTCAATCCCT	LOC_Os10g33960.3	2.5	925-944	935	0	0.0213227	20	3.41667	0	0.0255546	40	7.58333	up	1.79497	0.31304	0.631212	no	GO:0007275(multicellular organismal development),GO:0003700(sequence-specific DNA binding transcription factor activity),GO:0008289(lipid binding),GO:0009653(anatomical structure morphogenesis),GO:0006139(nucleobase-containing compound metabolic process),GO:0009058(biosynthetic process),GO:0030154(cell differentiation),GO:0005634(nucleus),GO:0003677(DNA binding),GO:0043565(sequence-specific DNA b…	NA
osa-miR166d-3p	TCGGACCAGGCTTCATTCCCC	LOC_Os12g41860.1	3	877-897	888					0	0.0330928	26	8.66667	up	1.82295	0.31304	0.631212	no	GO:0009908(flower development),GO:0009790(embryo development),GO:0009791(post-embryonic development),GO:0009058(biosynthetic process),GO:0006139(nucleobase-containing compound metabolic process),GO:0007275(multicellular organismal development),GO:0000003(reproduction),GO:0009653(anatomical structure morphogenesis),GO:0003677(DNA binding),GO:0005634(nucleus),GO:0003700(sequence-specific DNA bindin…	NA
osa-miR160f-5p	TGCCTGGCTCCCTGAATGCCA	LOC_Os06g47150.4	2	1844-1864	1855	0	0.0208538	178	44.45	0	0.0249938	643	160.2	down	-0.270702	0.75893	0.942393	no	GO:0009719(response to endogenous stimulus),GO:0005634(nucleus),GO:0009908(flower development),GO:0003700(sequence-specific DNA binding transcription factor activity),GO:0007275(multicellular organismal development),GO:0000003(reproduction),GO:0006139(nucleobase-containing compound metabolic process),GO:0009058(biosynthetic process),GO:0007165(signal transduction),GO:0019748(secondary metabolic p…	NA
osa-miR166k-3p	TCGGACCAGGCTTCAATCCCT	LOC_Os03g01890.2	2.5	1090-1109	1100	0	0.0213227	19	3.16667	0	0.0255546	29	4.83333	down	-0.308453	0.99005	0.990353	no	GO:0006139(nucleobase-containing compound metabolic process),GO:0003700(sequence-specific DNA binding transcription factor activity),GO:0007275(multicellular organismal development),GO:0009058(biosynthetic process),GO:0009653(anatomical structure morphogenesis),GO:0030154(cell differentiation),GO:0003677(DNA binding),GO:0008289(lipid binding),GO:0005634(nucleus),GO:0043565(sequence-specific DNA b…	NA
osa-miR159f_R-1	CTTGGATTGAAGGGAGCTCT	LOC_Os01g59660.3	2.5	1259-1278	1269	0	0.0142661	44	11	0	0.0171098	68	17	down	-0.329704	0.99005	0.990353	no	GO:0006139(nucleobase-containing compound metabolic process),GO:0040007(growth),GO:0003677(DNA binding),GO:0005634(nucleus),GO:0009058(biosynthetic process),GO:0000003(reproduction),GO:0030154(cell differentiation),GO:0007275(multicellular organismal development),GO:0007165(signal transduction),GO:0009719(response to endogenous stimulus),GO:0003700(sequence-specific DNA binding transcription fact…	NA
osa-miR167a-5p_R-1	TGAAGCTGCCAGCATGATCT	LOC_Os06g03830.1	4	1088-1107	1098	0	0.028096	9	4.5					up	2.13712	0.31304	0.631212	no	GO:0003824(catalytic activity),GO:0005488(binding),GO:0008152(metabolic process),GO:0016491(oxidoreductase activity)	NA
osa-miR166f	TCGGACCAGGCTTCATTCCCC	LOC_Os03g43930.1	3	955-975	966					0	0.0330928	26	8.66667	down	-0.0661645	0.98592	0.990353	no	GO:0003700(sequence-specific DNA binding transcription factor activity),GO:0007275(multicellular organismal development),GO:0009058(biosynthetic process),GO:0006139(nucleobase-containing compound metabolic process),GO:0005634(nucleus),GO:0003677(DNA binding),GO:0009653(anatomical structure morphogenesis),GO:0000003(reproduction),GO:0009791(post-embryonic development),GO:0009790(embryo development…	NA
osa-miR172a	AGAATCTTGATGATGCTGCAT	LOC_Os04g55560.4	4	807-827	818	1	0.0331649	2	0.666667	0	0.0219041	5	1.66667	down	-0.877629	0.42666	0.743526	no	NA	NA
osa-miR166m_R-1	TCGGACCAGGCTTCATTCCC	LOC_Os10g33960.4	2	925-944	935	0	0.0234298	20	3.41667	0	0.0280738	40	7.58333	up	0.612933	0.31304	0.631212	no	GO:0007275(multicellular organismal development),GO:0003677(DNA binding),GO:0005634(nucleus),GO:0030154(cell differentiation),GO:0009058(biosynthetic process),GO:0006139(nucleobase-containing compound metabolic process),GO:0009653(anatomical structure morphogenesis),GO:0008289(lipid binding),GO:0003700(sequence-specific DNA binding transcription factor activity),GO:0043565(sequence-specific DNA b…	NA
osa-miR166j-3p	TCGGACCAGGCTTCATTCCCC	LOC_Os03g43930.1	3	955-975	966					0	0.0330928	26	8.66667	down	-0.0661645	0.98592	0.990353	no	GO:0003700(sequence-specific DNA binding transcription factor activity),GO:0007275(multicellular organismal development),GO:0009058(biosynthetic process),GO:0006139(nucleobase-containing compound metabolic process),GO:0005634(nucleus),GO:0003677(DNA binding),GO:0009653(anatomical structure morphogenesis),GO:0000003(reproduction),GO:0009791(post-embryonic development),GO:0009790(embryo development…	NA
osa-miR166j-3p	TCGGACCAGGCTTCATTCCCC	LOC_Os03g01890.1	3	1089-1109	1100	0	0.0276304	19	3.16667	0	0.0330928	29	4.83333	up	0.016783	0.99005	0.990353	no	GO:0003700(sequence-specific DNA binding transcription factor activity),GO:0007275(multicellular organismal development),GO:0009653(anatomical structure morphogenesis),GO:0030154(cell differentiation),GO:0006139(nucleobase-containing compound metabolic process),GO:0008289(lipid binding),GO:0009058(biosynthetic process),GO:0003677(DNA binding),GO:0005634(nucleus),GO:0043565(sequence-specific DNA b…	NA
osa-MIR164f-p3	TGCCCTTCTTCTCCACCGTGC	LOC_Os06g06980.3	3.5	646-665	656					1	0.0477262	7	3.5	up	0.254179	0.26594	0.631212	no	NA	NA
osa-miR166f	TCGGACCAGGCTTCATTCCCC	LOC_Os10g33960.2	3	696-716	707	0	0.0276304	20	3.41667	0	0.0330928	40	7.58333	up	0.533021	0.99004	0.990353	no	GO:0007275(multicellular organismal development),GO:0030154(cell differentiation),GO:0009058(biosynthetic process),GO:0006139(nucleobase-containing compound metabolic process),GO:0009653(anatomical structure morphogenesis),GO:0008289(lipid binding),GO:0003700(sequence-specific DNA binding transcription factor activity),GO:0003677(DNA binding),GO:0005634(nucleus),GO:0043565(sequence-specific DNA b…	NA
osa-miR172c	TGAATCTTGATGATGCTGCAC	LOC_Os07g13170.2	3	1463-1483	1474	0	0.0170948	11	5.5	0	0.0204964	8	4	up	2.57008	0.15365	0.540719	no	GO:0009791(post-embryonic development),GO:0009653(anatomical structure morphogenesis),GO:0007275(multicellular organismal development),GO:0003677(DNA binding),GO:0005634(nucleus),GO:0009058(biosynthetic process),GO:0006139(nucleobase-containing compound metabolic process),GO:0003700(sequence-specific DNA binding transcription factor activity),GO:0000003(reproduction),GO:0006355(regulation of tran…	NA
osa-miR166f	TCGGACCAGGCTTCATTCCCC	LOC_Os10g33960.3	3	924-944	935	0	0.0276304	20	3.41667	0	0.0330928	40	7.58333	up	1.79497	0.31304	0.631212	no	GO:0007275(multicellular organismal development),GO:0003700(sequence-specific DNA binding transcription factor activity),GO:0008289(lipid binding),GO:0009653(anatomical structure morphogenesis),GO:0006139(nucleobase-containing compound metabolic process),GO:0009058(biosynthetic process),GO:0030154(cell differentiation),GO:0005634(nucleus),GO:0003677(DNA binding),GO:0043565(sequence-specific DNA b…	NA
osa-miR166d-3p	TCGGACCAGGCTTCATTCCCC	LOC_Os03g43930.2	3	955-975	966					0	0.0330928	26	8.66667	down	-0.0661645	0.98592	0.990353	no	GO:0000003(reproduction),GO:0009653(anatomical structure morphogenesis),GO:0009791(post-embryonic development),GO:0009790(embryo development),GO:0009058(biosynthetic process),GO:0007275(multicellular organismal development),GO:0005634(nucleus),GO:0006139(nucleobase-containing compound metabolic process),GO:0009908(flower development),GO:0003700(sequence-specific DNA binding transcription factor a…	NA
osa-miR166h-3p	TCGGACCAGGCTTCATTCCTC	LOC_Os03g01890.1	3	1089-1109	1100	0	0.019211	19	3.16667	0	0.0230288	29	4.83333	up	0.016783	0.99005	0.990353	no	GO:0003700(sequence-specific DNA binding transcription factor activity),GO:0007275(multicellular organismal development),GO:0009653(anatomical structure morphogenesis),GO:0030154(cell differentiation),GO:0006139(nucleobase-containing compound metabolic process),GO:0008289(lipid binding),GO:0009058(biosynthetic process),GO:0003677(DNA binding),GO:0005634(nucleus),GO:0043565(sequence-specific DNA b…	NA
osa-miR169h_R-1	TAGCCAAGGATGACTTGCCT	LOC_Os03g48970.1	3	1237-1256	1247					1	0.0389544	21	5.25	up	0.151428	0.66194	0.89461	no	GO:0009790(embryo development),GO:0009791(post-embryonic development),GO:0000003(reproduction),GO:0003700(sequence-specific DNA binding transcription factor activity),GO:0006139(nucleobase-containing compound metabolic process),GO:0009058(biosynthetic process),GO:0005654(nucleoplasm),GO:0007275(multicellular organismal development),GO:0006355(regulation of transcription, DNA-dependent),GO:0005634…	NA
osa-miR166m_R-1	TCGGACCAGGCTTCATTCCC	LOC_Os12g41860.1	2	878-897	888					0	0.0280738	26	8.66667	up	1.82295	0.31304	0.631212	no	GO:0009908(flower development),GO:0009790(embryo development),GO:0009791(post-embryonic development),GO:0009058(biosynthetic process),GO:0006139(nucleobase-containing compound metabolic process),GO:0007275(multicellular organismal development),GO:0000003(reproduction),GO:0009653(anatomical structure morphogenesis),GO:0003677(DNA binding),GO:0005634(nucleus),GO:0003700(sequence-specific DNA bindin…	NA
osa-miR169g_R-1	TAGCCAAGGATGACTTGCCT	LOC_Os03g48970.2	3	1766-1785	1776					1	0.0389544	21	5.25	up	0.27416	0.61085	0.870098	no	GO:0007275(multicellular organismal development),GO:0005654(nucleoplasm),GO:0009058(biosynthetic process),GO:0006139(nucleobase-containing compound metabolic process),GO:0003700(sequence-specific DNA binding transcription factor activity),GO:0000003(reproduction),GO:0009791(post-embryonic development),GO:0009790(embryo development),GO:0006355(regulation of transcription, DNA-dependent),GO:0005634…	NA
osa-miR159a.1	TTTGGATTGAAGGGAGCTCTG	LOC_Os01g59660.2	3.5	1348-1368	1359	0	0.0152099	44	11	0	0.01824	68	17	down	-0.453076	0.99005	0.990353	no	GO:0007165(signal transduction),GO:0007275(multicellular organismal development),GO:0009058(biosynthetic process),GO:0005634(nucleus),GO:0003677(DNA binding),GO:0040007(growth),GO:0009719(response to endogenous stimulus),GO:0006139(nucleobase-containing compound metabolic process),GO:0000003(reproduction),GO:0030154(cell differentiation),GO:0008219(cell death),GO:0003700(sequence-specific DNA bin…	NA

## Sheet: Table S7 N2Y6-M VS LYP9-M
#SmallRNA	seq	Target	AlignmentScore	AlignmentRange	CleavageSite	N2Y6-M _Category	N2Y6-M _P-value	N2Y6-M _raw_reads	N2Y6-M _norm_reads	LYP9-M_Category	LYP9-M_P-value	LYP9-M_raw_reads	LYP9-M_norm_reads	regulation	log2fold_change	pvalue	FDR	significant	go	kegg
osa-miR530-5p_R+1	TGCATTTGCACCTGCACCTAC	LOC_Os04g51400.2	3	641-661	652	0	0.0149741	109	27.25	0	0.0179575	135	33.75	up	1.46051	0.0022884	0.0224395	yes	GO:0005488(binding)	NA
osa-miR166j-3p	TCGGACCAGGCTTCATTCCCC	LOC_Os03g43930.2	3	955-975	966					0	0.0330928	26	8.66667	up	2.97126	0.0086756	0.0692939	yes	GO:0000003(reproduction),GO:0009653(anatomical structure morphogenesis),GO:0009791(post-embryonic development),GO:0009790(embryo development),GO:0009058(biosynthetic process),GO:0007275(multicellular organismal development),GO:0005634(nucleus),GO:0006139(nucleobase-containing compound metabolic process),GO:0009908(flower development),GO:0003700(sequence-specific DNA binding transcription factor a…	NA
osa-miR167b_R-1	TGAAGCTGCCAGCATGATCT	LOC_Os06g03830.2	4	1496-1515	1506	0	0.028096	9	4.5					down	-4.44452	0.010212	0.0782911	yes	GO:0008152(metabolic process),GO:0003824(catalytic activity),GO:0005488(binding),GO:0016491(oxidoreductase activity),GO:0050662(coenzyme binding),GO:0044237(cellular metabolic process)	NA
osa-miR166a-3p	TCGGACCAGGCTTCATTCCCC	LOC_Os03g43930.2	3	955-975	966					0	0.0330928	26	8.66667	up	2.97126	0.0086756	0.0692939	yes	GO:0000003(reproduction),GO:0009653(anatomical structure morphogenesis),GO:0009791(post-embryonic development),GO:0009790(embryo development),GO:0009058(biosynthetic process),GO:0007275(multicellular organismal development),GO:0005634(nucleus),GO:0006139(nucleobase-containing compound metabolic process),GO:0009908(flower development),GO:0003700(sequence-specific DNA binding transcription factor a…	NA
osa-miR166m_R-1	TCGGACCAGGCTTCATTCCC	LOC_Os03g43930.2	2	956-975	966					0	0.0280738	26	8.66667	up	2.97126	0.0086756	0.0692939	yes	GO:0000003(reproduction),GO:0009653(anatomical structure morphogenesis),GO:0009791(post-embryonic development),GO:0009790(embryo development),GO:0009058(biosynthetic process),GO:0007275(multicellular organismal development),GO:0005634(nucleus),GO:0006139(nucleobase-containing compound metabolic process),GO:0009908(flower development),GO:0003700(sequence-specific DNA binding transcription factor a…	NA
osa-miR166l-3p	TCGGACCAGGCTTCAATCCCT	LOC_Os03g43930.1	2.5	956-975	966					0	0.0255546	26	8.66667	up	2.95776	0.0086756	0.0692939	yes	GO:0003700(sequence-specific DNA binding transcription factor activity),GO:0007275(multicellular organismal development),GO:0009058(biosynthetic process),GO:0006139(nucleobase-containing compound metabolic process),GO:0005634(nucleus),GO:0003677(DNA binding),GO:0009653(anatomical structure morphogenesis),GO:0000003(reproduction),GO:0009791(post-embryonic development),GO:0009790(embryo development…	NA
osa-miR398b	TGTGTTCTCAGGTCGCCCCTG	LOC_Os07g46990.1	2.5	124-144	135	0	0.00239194	29	29	0	0.00287217	44	44	down	-1.27234	7.1621e-05	0.00110467	yes	GO:0005829(cytosol),GO:0005488(binding),GO:0005576(extracellular region),GO:0008150(biological_process),GO:0006950(response to stress),GO:0009628(response to abiotic stimulus),GO:0008152(metabolic process),GO:0009607(response to biotic stimulus),GO:0003824(catalytic activity),GO:0009987(cellular process),GO:0005737(cytoplasm),GO:0046872(metal ion binding),GO:0006801(superoxide metabolic process),…	04146(Peroxisome),05014(Amyotrophic lateral sclerosis (ALS)),05016(Huntington's disease),05020(Prion diseases)
osa-miR156j_L+1	TTGACAGAAGAGAGTGAGCAC	LOC_Os02g04680.2	2	1962-1982	1973	1	0.0331649	4	2	0	0.0219041	5	2.5	up	2.02699	0.024459	0.156	yes	GO:0009908(flower development),GO:0003700(sequence-specific DNA binding transcription factor activity),GO:0006139(nucleobase-containing compound metabolic process),GO:0009058(biosynthetic process),GO:0007275(multicellular organismal development),GO:0005634(nucleus),GO:0003677(DNA binding)	NA
osa-miR395h_L-1	TGAAGTGTTTGGGGGAACTC	LOC_Os10g35870.1	4	651-671	662					3	0.097884	2	2	down	-0.969647	8.7878e-10	3.12566e-08	yes	GO:0005634(nucleus),GO:0016020(membrane),GO:0005488(binding),GO:0009579(thylakoid),GO:0009536(plastid),GO:0020037(heme binding)	NA
osa-miR166b-3p	TCGGACCAGGCTTCATTCCCC	LOC_Os03g43930.2	3	955-975	966					0	0.0330928	26	8.66667	up	2.97126	0.0086756	0.0692939	yes	GO:0000003(reproduction),GO:0009653(anatomical structure morphogenesis),GO:0009791(post-embryonic development),GO:0009790(embryo development),GO:0009058(biosynthetic process),GO:0007275(multicellular organismal development),GO:0005634(nucleus),GO:0006139(nucleobase-containing compound metabolic process),GO:0009908(flower development),GO:0003700(sequence-specific DNA binding transcription factor a…	NA
osa-miR156f_L+1	TTGACAGAAGAGAGTGAGCAC	LOC_Os02g04680.2	2	1962-1982	1973	1	0.0331649	4	2	0	0.0219041	5	2.5	up	2.02699	0.024459	0.156	yes	GO:0009908(flower development),GO:0003700(sequence-specific DNA binding transcription factor activity),GO:0006139(nucleobase-containing compound metabolic process),GO:0009058(biosynthetic process),GO:0007275(multicellular organismal development),GO:0005634(nucleus),GO:0003677(DNA binding)	NA
osa-miR395m_L-1	TGAAGTGTTTGGGGGAACTC	LOC_Os10g35870.1	4	651-671	662					3	0.097884	2	2	down	-0.969647	8.7878e-10	3.12566e-08	yes	GO:0005634(nucleus),GO:0016020(membrane),GO:0005488(binding),GO:0009579(thylakoid),GO:0009536(plastid),GO:0020037(heme binding)	NA
osa-miR156d_L+1	TTGACAGAAGAGAGTGAGCAC	LOC_Os02g04680.1	2	1965-1985	1976	1	0.0331649	4	2	0	0.0219041	5	2.5	up	2.02699	0.024459	0.156	yes	GO:0006139(nucleobase-containing compound metabolic process),GO:0009058(biosynthetic process),GO:0007275(multicellular organismal development),GO:0005634(nucleus),GO:0003677(DNA binding),GO:0009908(flower development),GO:0003700(sequence-specific DNA binding transcription factor activity)	NA
osa-miR398a	TGTGTTCTCAGGTCACCCCTT	LOC_Os07g46990.1	3	124-144	135	0	0.00215301	29	29	0	0.00258533	44	44	down	-1.27234	7.1621e-05	0.00110467	yes	GO:0005829(cytosol),GO:0005488(binding),GO:0005576(extracellular region),GO:0008150(biological_process),GO:0006950(response to stress),GO:0009628(response to abiotic stimulus),GO:0008152(metabolic process),GO:0009607(response to biotic stimulus),GO:0003824(catalytic activity),GO:0009987(cellular process),GO:0005737(cytoplasm),GO:0046872(metal ion binding),GO:0006801(superoxide metabolic process),…	04146(Peroxisome),05014(Amyotrophic lateral sclerosis (ALS)),05016(Huntington's disease),05020(Prion diseases)
osa-miR530-5p_R+1	TGCATTTGCACCTGCACCTAC	LOC_Os04g51400.5	3	694-714	705	0	0.0149741	109	27.25	0	0.0179575	135	33.75	up	1.40998	0.0082054	0.0661373	yes	NA	NA
osa-miR530-5p_R+1	TGCATTTGCACCTGCACCTAC	LOC_Os01g56780.1	3	429-449	440	0	0.0149741	22	11	0	0.0179575	21	10.5	up	1.70548	0.0043185	0.0383662	yes	GO:0005488(binding),GO:0005634(nucleus),GO:0040007(growth),GO:0009058(biosynthetic process),GO:0003676(nucleic acid binding),GO:0003677(DNA binding),GO:0006139(nucleobase-containing compound metabolic process),GO:0006352(transcription initiation, DNA-dependent),GO:0016570(histone modification)	NA
osa-miR166b-3p	TCGGACCAGGCTTCATTCCCC	LOC_Os03g43930.1	3	955-975	966					0	0.0330928	26	8.66667	up	2.95776	0.0086756	0.0692939	yes	GO:0003700(sequence-specific DNA binding transcription factor activity),GO:0007275(multicellular organismal development),GO:0009058(biosynthetic process),GO:0006139(nucleobase-containing compound metabolic process),GO:0005634(nucleus),GO:0003677(DNA binding),GO:0009653(anatomical structure morphogenesis),GO:0000003(reproduction),GO:0009791(post-embryonic development),GO:0009790(embryo development…	NA
osa-miR166c-3p	TCGGACCAGGCTTCATTCCCC	LOC_Os03g43930.2	3	955-975	966					0	0.0330928	26	8.66667	up	2.97126	0.0086756	0.0692939	yes	GO:0000003(reproduction),GO:0009653(anatomical structure morphogenesis),GO:0009791(post-embryonic development),GO:0009790(embryo development),GO:0009058(biosynthetic process),GO:0007275(multicellular organismal development),GO:0005634(nucleus),GO:0006139(nucleobase-containing compound metabolic process),GO:0009908(flower development),GO:0003700(sequence-specific DNA binding transcription factor a…	NA
osa-miR530-5p_R+1	TGCATTTGCACCTGCACCTAC	LOC_Os04g51400.1	3	694-714	705	0	0.0149741	109	27.25	0	0.0179575	135	33.75	up	1.45186	0.0035242	0.0324937	yes	GO:0005488(binding)	NA
osa-miR166d-3p	TCGGACCAGGCTTCATTCCCC	LOC_Os03g43930.1	3	955-975	966					0	0.0330928	26	8.66667	up	2.95776	0.0086756	0.0692939	yes	GO:0003700(sequence-specific DNA binding transcription factor activity),GO:0007275(multicellular organismal development),GO:0009058(biosynthetic process),GO:0006139(nucleobase-containing compound metabolic process),GO:0005634(nucleus),GO:0003677(DNA binding),GO:0009653(anatomical structure morphogenesis),GO:0000003(reproduction),GO:0009791(post-embryonic development),GO:0009790(embryo development…	NA
osa-miR395k_L-1	TGAAGTGTTTGGGGGAACTC	LOC_Os10g35870.1	4	651-671	662					3	0.097884	2	2	down	-0.969647	8.7878e-10	3.12566e-08	yes	GO:0005634(nucleus),GO:0016020(membrane),GO:0005488(binding),GO:0009579(thylakoid),GO:0009536(plastid),GO:0020037(heme binding)	NA
osa-miR166m_R-1	TCGGACCAGGCTTCATTCCC	LOC_Os03g43930.1	2	956-975	966					0	0.0280738	26	8.66667	up	2.95776	0.0086756	0.0692939	yes	GO:0003700(sequence-specific DNA binding transcription factor activity),GO:0007275(multicellular organismal development),GO:0009058(biosynthetic process),GO:0006139(nucleobase-containing compound metabolic process),GO:0005634(nucleus),GO:0003677(DNA binding),GO:0009653(anatomical structure morphogenesis),GO:0000003(reproduction),GO:0009791(post-embryonic development),GO:0009790(embryo development…	NA
osa-miR166l-3p	TCGGACCAGGCTTCAATCCCT	LOC_Os03g43930.2	2.5	956-975	966					0	0.0255546	26	8.66667	up	2.97126	0.0086756	0.0692939	yes	GO:0000003(reproduction),GO:0009653(anatomical structure morphogenesis),GO:0009791(post-embryonic development),GO:0009790(embryo development),GO:0009058(biosynthetic process),GO:0007275(multicellular organismal development),GO:0005634(nucleus),GO:0006139(nucleobase-containing compound metabolic process),GO:0009908(flower development),GO:0003700(sequence-specific DNA binding transcription factor a…	NA
osa-MIR169h-p3	GGCAGTCTCCTTGGCTAGC	LOC_Os05g28290.1	3.5	760-777	768	1	0.0378121	32	32					down	-1.34051	1.8928e-07	4.67879e-06	yes	GO:0005575(cellular_component),GO:0006810(transport),GO:0005515(protein binding),GO:0009987(cellular process),GO:0046907(intracellular transport)	NA
osa-miR1425-5p	TAGGATTCAATCCTTGCTGCT	LOC_Os05g40700.1	4	148-168	159	1	0.0121896	4	4					down	-3.6896	1.9342e-08	5.59798e-07	yes	GO:0003674(molecular_function),GO:0008150(biological_process),GO:0016021(integral to membrane)	NA
osa-miR395s_L-1	TGAAGTGTTTGGGGGAACTC	LOC_Os10g35870.1	4	651-671	662					3	0.097884	2	2	down	-0.969647	8.7878e-10	3.12566e-08	yes	GO:0005634(nucleus),GO:0016020(membrane),GO:0005488(binding),GO:0009579(thylakoid),GO:0009536(plastid),GO:0020037(heme binding)	NA
osa-miR395y_L-1	TGAAGTGTTTGGGGGAACTC	LOC_Os10g35870.1	4	651-671	662					3	0.097884	2	2	down	-0.969647	8.7878e-10	3.12566e-08	yes	GO:0005634(nucleus),GO:0016020(membrane),GO:0005488(binding),GO:0009579(thylakoid),GO:0009536(plastid),GO:0020037(heme binding)	NA
osa-miR156f_L+1	TTGACAGAAGAGAGTGAGCAC	LOC_Os02g04680.1	2	1965-1985	1976	1	0.0331649	4	2	0	0.0219041	5	2.5	up	2.02699	0.024459	0.156	yes	GO:0006139(nucleobase-containing compound metabolic process),GO:0009058(biosynthetic process),GO:0007275(multicellular organismal development),GO:0005634(nucleus),GO:0003677(DNA binding),GO:0009908(flower development),GO:0003700(sequence-specific DNA binding transcription factor activity)	NA
osa-miR166h-3p	TCGGACCAGGCTTCATTCCTC	LOC_Os03g43930.1	3	955-975	966					0	0.0230288	26	8.66667	up	2.95776	0.0086756	0.0692939	yes	GO:0003700(sequence-specific DNA binding transcription factor activity),GO:0007275(multicellular organismal development),GO:0009058(biosynthetic process),GO:0006139(nucleobase-containing compound metabolic process),GO:0005634(nucleus),GO:0003677(DNA binding),GO:0009653(anatomical structure morphogenesis),GO:0000003(reproduction),GO:0009791(post-embryonic development),GO:0009790(embryo development…	NA
osa-miR395j_L-1	TGAAGTGTTTGGGGGAACTC	LOC_Os10g35870.1	4	651-671	662					3	0.097884	2	2	down	-0.969647	8.7878e-10	3.12566e-08	yes	GO:0005634(nucleus),GO:0016020(membrane),GO:0005488(binding),GO:0009579(thylakoid),GO:0009536(plastid),GO:0020037(heme binding)	NA
osa-miR166c-3p	TCGGACCAGGCTTCATTCCCC	LOC_Os03g43930.1	3	955-975	966					0	0.0330928	26	8.66667	up	2.95776	0.0086756	0.0692939	yes	GO:0003700(sequence-specific DNA binding transcription factor activity),GO:0007275(multicellular organismal development),GO:0009058(biosynthetic process),GO:0006139(nucleobase-containing compound metabolic process),GO:0005634(nucleus),GO:0003677(DNA binding),GO:0009653(anatomical structure morphogenesis),GO:0000003(reproduction),GO:0009791(post-embryonic development),GO:0009790(embryo development…	NA
osa-miR395q_L-1	TGAAGTGTTTGGGGGAACTC	LOC_Os10g35870.1	4	651-671	662					3	0.097884	2	2	down	-0.969647	8.7878e-10	3.12566e-08	yes	GO:0005634(nucleus),GO:0016020(membrane),GO:0005488(binding),GO:0009579(thylakoid),GO:0009536(plastid),GO:0020037(heme binding)	NA
osa-miR395n_L-1	TGAAGTGTTTGGGGGAACTC	LOC_Os10g35870.1	4	651-671	662					3	0.097884	2	2	down	-0.969647	8.7878e-10	3.12566e-08	yes	GO:0005634(nucleus),GO:0016020(membrane),GO:0005488(binding),GO:0009579(thylakoid),GO:0009536(plastid),GO:0020037(heme binding)	NA
osa-miR156d_L+1	TTGACAGAAGAGAGTGAGCAC	LOC_Os02g04680.2	2	1962-1982	1973	1	0.0331649	4	2	0	0.0219041	5	2.5	up	2.02699	0.024459	0.156	yes	GO:0009908(flower development),GO:0003700(sequence-specific DNA binding transcription factor activity),GO:0006139(nucleobase-containing compound metabolic process),GO:0009058(biosynthetic process),GO:0007275(multicellular organismal development),GO:0005634(nucleus),GO:0003677(DNA binding)	NA
osa-miR156j_L+1	TTGACAGAAGAGAGTGAGCAC	LOC_Os02g04680.1	2	1965-1985	1976	1	0.0331649	4	2	0	0.0219041	5	2.5	up	2.02699	0.024459	0.156	yes	GO:0006139(nucleobase-containing compound metabolic process),GO:0009058(biosynthetic process),GO:0007275(multicellular organismal development),GO:0005634(nucleus),GO:0003677(DNA binding),GO:0009908(flower development),GO:0003700(sequence-specific DNA binding transcription factor activity)	NA
osa-miR166k-3p	TCGGACCAGGCTTCAATCCCT	LOC_Os03g43930.2	2.5	956-975	966					0	0.0255546	26	8.66667	up	2.97126	0.0086756	0.0692939	yes	GO:0000003(reproduction),GO:0009653(anatomical structure morphogenesis),GO:0009791(post-embryonic development),GO:0009790(embryo development),GO:0009058(biosynthetic process),GO:0007275(multicellular organismal development),GO:0005634(nucleus),GO:0006139(nucleobase-containing compound metabolic process),GO:0009908(flower development),GO:0003700(sequence-specific DNA binding transcription factor a…	NA
osa-miR395a_L-1	TGAAGTGCTTGGGGGAACTC	LOC_Os10g35870.1	3	651-671	662					3	0.064077	2	2	down	-0.969647	8.7878e-10	3.12566e-08	yes	GO:0005634(nucleus),GO:0016020(membrane),GO:0005488(binding),GO:0009579(thylakoid),GO:0009536(plastid),GO:0020037(heme binding)	NA
osa-miR167b_R-1	TGAAGCTGCCAGCATGATCT	LOC_Os06g03830.1	4	1088-1107	1098	0	0.028096	9	4.5					down	-4.92908	0.0035856	0.0328277	yes	GO:0003824(catalytic activity),GO:0005488(binding),GO:0008152(metabolic process),GO:0016491(oxidoreductase activity)	NA
osa-miR166h-3p	TCGGACCAGGCTTCATTCCTC	LOC_Os03g43930.2	3	955-975	966					0	0.0230288	26	8.66667	up	2.97126	0.0086756	0.0692939	yes	GO:0000003(reproduction),GO:0009653(anatomical structure morphogenesis),GO:0009791(post-embryonic development),GO:0009790(embryo development),GO:0009058(biosynthetic process),GO:0007275(multicellular organismal development),GO:0005634(nucleus),GO:0006139(nucleobase-containing compound metabolic process),GO:0009908(flower development),GO:0003700(sequence-specific DNA binding transcription factor a…	NA
osa-miR166k-3p	TCGGACCAGGCTTCAATCCCT	LOC_Os03g43930.1	2.5	956-975	966					0	0.0255546	26	8.66667	up	2.95776	0.0086756	0.0692939	yes	GO:0003700(sequence-specific DNA binding transcription factor activity),GO:0007275(multicellular organismal development),GO:0009058(biosynthetic process),GO:0006139(nucleobase-containing compound metabolic process),GO:0005634(nucleus),GO:0003677(DNA binding),GO:0009653(anatomical structure morphogenesis),GO:0000003(reproduction),GO:0009791(post-embryonic development),GO:0009790(embryo development…	NA
osa-miR166a-3p	TCGGACCAGGCTTCATTCCCC	LOC_Os03g43930.1	3	955-975	966					0	0.0330928	26	8.66667	up	2.95776	0.0086756	0.0692939	yes	GO:0003700(sequence-specific DNA binding transcription factor activity),GO:0007275(multicellular organismal development),GO:0009058(biosynthetic process),GO:0006139(nucleobase-containing compound metabolic process),GO:0005634(nucleus),GO:0003677(DNA binding),GO:0009653(anatomical structure morphogenesis),GO:0000003(reproduction),GO:0009791(post-embryonic development),GO:0009790(embryo development…	NA
osa-miR395e_L-1	TGAAGTGTTTGGGGGAACTC	LOC_Os10g35870.1	4	651-671	662					3	0.097884	2	2	down	-0.969647	8.7878e-10	3.12566e-08	yes	GO:0005634(nucleus),GO:0016020(membrane),GO:0005488(binding),GO:0009579(thylakoid),GO:0009536(plastid),GO:0020037(heme binding)	NA
osa-miR530-5p_R+1	TGCATTTGCACCTGCACCTAC	LOC_Os04g51400.3	3	763-783	774	0	0.0149741	109	27.25	0	0.0179575	135	33.75	up	1.4882	0.0053949	0.0463914	yes	GO:0005488(binding)	NA
osa-miR408-3p	CTGCACTGCCTCTTCCCTGGC	LOC_Os08g37670.1	3	657-677	668	0	0.00644512	313	313	0	0.00773595	63	63	down	-4.23747	4.213e-15	2.75213e-13	yes	GO:0003674(molecular_function),GO:0016020(membrane),GO:0005488(binding),GO:0005507(copper ion binding),GO:0009055(electron carrier activity)	NA
osa-miR812s_1ss11AG	AAGACGGACAGTCAAACGTTGGAC	LOC_Os02g53180.2	4	1369-1391	1382	0	0.0083468	8	4					down	-2.15408	0.0415	0.230594	yes	GO:0003824(catalytic activity),GO:0008152(metabolic process),GO:0009987(cellular process),GO:0009058(biosynthetic process),GO:0009607(response to biotic stimulus),GO:0016491(oxidoreductase activity),GO:0016706(oxidoreductase activity, acting on paired donors, with incorporation or reduction of molecular oxygen, 2-oxoglutarate as one donor, and incorporation of one atom each of oxygen into both do…	00270(Cysteine and methionine metabolism)
osa-MIR164f-p3	TGCCCTTCTTCTCCACCGTGC	LOC_Os06g06980.1	3.5	548-567	558					1	0.0477262	7	3.5	down	-0.712511	0.0031374	0.0293241	yes	GO:0016740(transferase activity),GO:0008150(biological_process),GO:0005829(cytosol),GO:0019748(secondary metabolic process),GO:0009987(cellular process),GO:0009058(biosynthetic process),GO:0008152(metabolic process),GO:0008171(O-methyltransferase activity)	00360(Phenylalanine metabolism),00940(Phenylpropanoid biosynthesis),00941(Flavonoid biosynthesis),00945(Stilbenoid, diarylheptanoid and gingerol biosynthesis)
osa-miR395i_L-1	TGAAGTGTTTGGGGGAACTC	LOC_Os10g35870.1	4	651-671	662					3	0.097884	2	2	down	-0.969647	8.7878e-10	3.12566e-08	yes	GO:0005634(nucleus),GO:0016020(membrane),GO:0005488(binding),GO:0009579(thylakoid),GO:0009536(plastid),GO:0020037(heme binding)	NA
osa-miR166f	TCGGACCAGGCTTCATTCCCC	LOC_Os03g43930.2	3	955-975	966					0	0.0330928	26	8.66667	up	2.97126	0.0086756	0.0692939	yes	GO:0000003(reproduction),GO:0009653(anatomical structure morphogenesis),GO:0009791(post-embryonic development),GO:0009790(embryo development),GO:0009058(biosynthetic process),GO:0007275(multicellular organismal development),GO:0005634(nucleus),GO:0006139(nucleobase-containing compound metabolic process),GO:0009908(flower development),GO:0003700(sequence-specific DNA binding transcription factor a…	NA
osa-miR167c-5p_R-1	TGAAGCTGCCAGCATGATCT	LOC_Os06g03830.2	4	1496-1515	1506	0	0.028096	9	4.5					down	-4.44452	0.010212	0.0782911	yes	GO:0008152(metabolic process),GO:0003824(catalytic activity),GO:0005488(binding),GO:0016491(oxidoreductase activity),GO:0050662(coenzyme binding),GO:0044237(cellular metabolic process)	NA
osa-miR2876-5p_L-2R+2	TTGCTGGCAGCACTGTTTATA	LOC_Os12g05050.1	3.5	1001-1022	1013					3	0.0571651	2	2	down	-0.970309	5.8628e-16	4.12653e-14	yes	GO:0003674(molecular_function),GO:0009719(response to endogenous stimulus),GO:0008150(biological_process),GO:0005886(plasma membrane)	NA
osa-miR167a-5p_R-1	TGAAGCTGCCAGCATGATCT	LOC_Os06g03830.2	4	1496-1515	1506	0	0.028096	9	4.5					down	-4.44452	0.010212	0.0782911	yes	GO:0008152(metabolic process),GO:0003824(catalytic activity),GO:0005488(binding),GO:0016491(oxidoreductase activity),GO:0050662(coenzyme binding),GO:0044237(cellular metabolic process)	NA
osa-miR395g_L-1	TGAAGTGTTTGGGGGAACTC	LOC_Os10g35870.1	4	651-671	662					3	0.097884	2	2	down	-0.969647	8.7878e-10	3.12566e-08	yes	GO:0005634(nucleus),GO:0016020(membrane),GO:0005488(binding),GO:0009579(thylakoid),GO:0009536(plastid),GO:0020037(heme binding)	NA
osa-miR167c-5p_R-1	TGAAGCTGCCAGCATGATCT	LOC_Os06g03830.1	4	1088-1107	1098	0	0.028096	9	4.5					down	-4.92908	0.0035856	0.0328277	yes	GO:0003824(catalytic activity),GO:0005488(binding),GO:0008152(metabolic process),GO:0016491(oxidoreductase activity)	NA
osa-MIR169l-p3	GGCAGTCTCCTTGGCTAGC	LOC_Os05g28290.1	3.5	760-777	768	1	0.0378121	32	32					down	-1.34051	1.8928e-07	4.67879e-06	yes	GO:0005575(cellular_component),GO:0006810(transport),GO:0005515(protein binding),GO:0009987(cellular process),GO:0046907(intracellular transport)	NA
osa-miR528-5p	TGGAAGGGGCATGCAGAGGAG	LOC_Os06g06050.1	3.5	2648-2668	2659	0	0.0095335	7	7	0	0.0114393	10	10	up	1.74985	0.0023508	0.0229523	yes	GO:0007275(multicellular organismal development),GO:0006464(cellular protein modification process),GO:0005634(nucleus),GO:0009653(anatomical structure morphogenesis),GO:0009628(response to abiotic stimulus),GO:0005622(intracellular),GO:0008150(biological_process),GO:0006950(response to stress),GO:0003824(catalytic activity),GO:0006810(transport),GO:0019538(protein metabolic process),GO:0009987(ce…	NA
osa-miR395b_L-1	TGAAGTGTTTGGGGGAACTC	LOC_Os10g35870.1	4	651-671	662					3	0.097884	2	2	down	-0.969647	8.7878e-10	3.12566e-08	yes	GO:0005634(nucleus),GO:0016020(membrane),GO:0005488(binding),GO:0009579(thylakoid),GO:0009536(plastid),GO:0020037(heme binding)	NA
osa-miR395d_L-1	TGAAGTGTTTGGGGGAACTC	LOC_Os10g35870.1	4	651-671	662					3	0.097884	2	2	down	-0.969647	8.7878e-10	3.12566e-08	yes	GO:0005634(nucleus),GO:0016020(membrane),GO:0005488(binding),GO:0009579(thylakoid),GO:0009536(plastid),GO:0020037(heme binding)	NA
osa-miR395p_L-1	TGAAGTGTTTGGGGGAACTC	LOC_Os10g35870.1	4	651-671	662					3	0.097884	2	2	down	-0.969647	8.7878e-10	3.12566e-08	yes	GO:0005634(nucleus),GO:0016020(membrane),GO:0005488(binding),GO:0009579(thylakoid),GO:0009536(plastid),GO:0020037(heme binding)	NA
osa-miR167a-5p_R-1	TGAAGCTGCCAGCATGATCT	LOC_Os06g03830.1	4	1088-1107	1098	0	0.028096	9	4.5					down	-4.92908	0.0035856	0.0328277	yes	GO:0003824(catalytic activity),GO:0005488(binding),GO:0008152(metabolic process),GO:0016491(oxidoreductase activity)	NA
osa-miR166f	TCGGACCAGGCTTCATTCCCC	LOC_Os03g43930.1	3	955-975	966					0	0.0330928	26	8.66667	up	2.95776	0.0086756	0.0692939	yes	GO:0003700(sequence-specific DNA binding transcription factor activity),GO:0007275(multicellular organismal development),GO:0009058(biosynthetic process),GO:0006139(nucleobase-containing compound metabolic process),GO:0005634(nucleus),GO:0003677(DNA binding),GO:0009653(anatomical structure morphogenesis),GO:0000003(reproduction),GO:0009791(post-embryonic development),GO:0009790(embryo development…	NA
osa-miR166j-3p	TCGGACCAGGCTTCATTCCCC	LOC_Os03g43930.1	3	955-975	966					0	0.0330928	26	8.66667	up	2.95776	0.0086756	0.0692939	yes	GO:0003700(sequence-specific DNA binding transcription factor activity),GO:0007275(multicellular organismal development),GO:0009058(biosynthetic process),GO:0006139(nucleobase-containing compound metabolic process),GO:0005634(nucleus),GO:0003677(DNA binding),GO:0009653(anatomical structure morphogenesis),GO:0000003(reproduction),GO:0009791(post-embryonic development),GO:0009790(embryo development…	NA
osa-MIR164f-p3	TGCCCTTCTTCTCCACCGTGC	LOC_Os06g06980.3	3.5	646-665	656					1	0.0477262	7	3.5	down	-0.754952	0.0034511	0.0318786	yes	NA	NA
osa-miR166d-3p	TCGGACCAGGCTTCATTCCCC	LOC_Os03g43930.2	3	955-975	966					0	0.0330928	26	8.66667	up	2.97126	0.0086756	0.0692939	yes	GO:0000003(reproduction),GO:0009653(anatomical structure morphogenesis),GO:0009791(post-embryonic development),GO:0009790(embryo development),GO:0009058(biosynthetic process),GO:0007275(multicellular organismal development),GO:0005634(nucleus),GO:0006139(nucleobase-containing compound metabolic process),GO:0009908(flower development),GO:0003700(sequence-specific DNA binding transcription factor a…	NA
osa-miR395r_L-1	TGAAGTGTTTGGGGGAACTC	LOC_Os10g35870.1	4	651-671	662					3	0.097884	2	2	down	-0.969647	8.7878e-10	3.12566e-08	yes	GO:0005634(nucleus),GO:0016020(membrane),GO:0005488(binding),GO:0009579(thylakoid),GO:0009536(plastid),GO:0020037(heme binding)	NA
osa-miR160d-5p	TGCCTGGCTCCCTGTATGCCA	LOC_Os06g47150.4	1	1844-1864	1855	0	0.0245984	178	44.45	0	0.0294706	643	160.2	up	0.329722	0.67279	0.899266	no	GO:0009719(response to endogenous stimulus),GO:0005634(nucleus),GO:0009908(flower development),GO:0003700(sequence-specific DNA binding transcription factor activity),GO:0007275(multicellular organismal development),GO:0000003(reproduction),GO:0006139(nucleobase-containing compound metabolic process),GO:0009058(biosynthetic process),GO:0007165(signal transduction),GO:0019748(secondary metabolic p…	NA
osa-miR160d-5p	TGCCTGGCTCCCTGTATGCCA	LOC_Os06g47150.2	1	1844-1864	1855	0	0.0245984	178	44.45	0	0.0294706	643	160.2	up	0.327329	0.67279	0.899266	no	GO:0008150(biological_process),GO:0007165(signal transduction),GO:0009719(response to endogenous stimulus),GO:0005634(nucleus),GO:0009908(flower development),GO:0003700(sequence-specific DNA binding transcription factor activity),GO:0007275(multicellular organismal development),GO:0006139(nucleobase-containing compound metabolic process),GO:0009058(biosynthetic process),GO:0000003(reproduction),G…	NA
osa-miR169n	TAGCCAAGAATGACTTGCCTA	LOC_Os03g48970.2	3	1765-1785	1776					1	0.0121512	21	5.25	up	0.951107	0.059201	0.295659	no	GO:0007275(multicellular organismal development),GO:0005654(nucleoplasm),GO:0009058(biosynthetic process),GO:0006139(nucleobase-containing compound metabolic process),GO:0003700(sequence-specific DNA binding transcription factor activity),GO:0000003(reproduction),GO:0009791(post-embryonic development),GO:0009790(embryo development),GO:0006355(regulation of transcription, DNA-dependent),GO:0005634…	NA
osa-miR169k_R-1	TAGCCAAGGATGACTTGCCT	LOC_Os03g48970.4	3	1229-1248	1239					1	0.0389544	21	5.25	up	0.837572	0.051518	0.267442	no	GO:0009058(biosynthetic process),GO:0009790(embryo development),GO:0009791(post-embryonic development),GO:0006139(nucleobase-containing compound metabolic process),GO:0007275(multicellular organismal development),GO:0000003(reproduction),GO:0005654(nucleoplasm),GO:0003700(sequence-specific DNA binding transcription factor activity),GO:0006355(regulation of transcription, DNA-dependent),GO:0005634…	NA
osa-miR166f	TCGGACCAGGCTTCATTCCCC	LOC_Os10g33960.4	3	924-944	935	0	0.0276304	20	3.41667	0	0.0330928	40	7.58333	up	0.68336	0.9666	0.972616	no	GO:0007275(multicellular organismal development),GO:0003677(DNA binding),GO:0005634(nucleus),GO:0030154(cell differentiation),GO:0009058(biosynthetic process),GO:0006139(nucleobase-containing compound metabolic process),GO:0009653(anatomical structure morphogenesis),GO:0008289(lipid binding),GO:0003700(sequence-specific DNA binding transcription factor activity),GO:0043565(sequence-specific DNA b…	NA
osa-miR169g_R-1	TAGCCAAGGATGACTTGCCT	LOC_Os03g44540.1	3	1719-1738	1729					1	0.0389544	10	10	down	-0.114764	0.93416	0.972616	no	GO:0005654(nucleoplasm),GO:0005634(nucleus),GO:0003700(sequence-specific DNA binding transcription factor activity),GO:0006139(nucleobase-containing compound metabolic process),GO:0009058(biosynthetic process),GO:0006355(regulation of transcription, DNA-dependent)	NA
osa-miR159a.1	TTTGGATTGAAGGGAGCTCTG	LOC_Os01g59660.3	3.5	1258-1278	1269	0	0.0152099	44	11	0	0.01824	68	17	up	0.965605	0.9666	0.972616	no	GO:0006139(nucleobase-containing compound metabolic process),GO:0040007(growth),GO:0003677(DNA binding),GO:0005634(nucleus),GO:0009058(biosynthetic process),GO:0000003(reproduction),GO:0030154(cell differentiation),GO:0007275(multicellular organismal development),GO:0007165(signal transduction),GO:0009719(response to endogenous stimulus),GO:0003700(sequence-specific DNA binding transcription fact…	NA
osa-miR169l_R-1	TAGCCAAGGATGACTTGCCT	LOC_Os03g07880.1	3	845-864	855	0	0.0276304	4	1.33333	0	0.0330928	8	2.66667	up	0.110862	0.91178	0.972616	no	GO:0009536(plastid),GO:0009058(biosynthetic process),GO:0005654(nucleoplasm),GO:0005634(nucleus),GO:0003700(sequence-specific DNA binding transcription factor activity),GO:0006139(nucleobase-containing compound metabolic process),GO:0006355(regulation of transcription, DNA-dependent)	NA
osa-miR166m_R-1	TCGGACCAGGCTTCATTCCC	LOC_Os03g01890.2	2	1090-1109	1100	0	0.0234298	19	3.16667	0	0.0280738	29	4.83333	up	0.826853	0.9666	0.972616	no	GO:0006139(nucleobase-containing compound metabolic process),GO:0003700(sequence-specific DNA binding transcription factor activity),GO:0007275(multicellular organismal development),GO:0009058(biosynthetic process),GO:0009653(anatomical structure morphogenesis),GO:0030154(cell differentiation),GO:0003677(DNA binding),GO:0008289(lipid binding),GO:0005634(nucleus),GO:0043565(sequence-specific DNA b…	NA
osa-miR169n	TAGCCAAGAATGACTTGCCTA	LOC_Os03g44540.1	2	1718-1738	1729					1	0.00372865	10	10	down	-0.114764	0.93416	0.972616	no	GO:0005654(nucleoplasm),GO:0005634(nucleus),GO:0003700(sequence-specific DNA binding transcription factor activity),GO:0006139(nucleobase-containing compound metabolic process),GO:0009058(biosynthetic process),GO:0006355(regulation of transcription, DNA-dependent)	NA
osa-miR166c-3p	TCGGACCAGGCTTCATTCCCC	LOC_Os12g41860.1	3	877-897	888					0	0.0330928	26	8.66667	up	0.537399	0.95277	0.972616	no	GO:0009908(flower development),GO:0009790(embryo development),GO:0009791(post-embryonic development),GO:0009058(biosynthetic process),GO:0006139(nucleobase-containing compound metabolic process),GO:0007275(multicellular organismal development),GO:0000003(reproduction),GO:0009653(anatomical structure morphogenesis),GO:0003677(DNA binding),GO:0005634(nucleus),GO:0003700(sequence-specific DNA bindin…	NA
osa-miR159b	TTTGGATTGAAGGGAGCTCTG	LOC_Os01g59660.4	3.5	1180-1200	1191	0	0.0152099	44	11	0	0.01824	68	17	up	0.885337	0.9666	0.972616	no	GO:0007165(signal transduction),GO:0009719(response to endogenous stimulus),GO:0040007(growth),GO:0003677(DNA binding),GO:0005634(nucleus),GO:0009058(biosynthetic process),GO:0006139(nucleobase-containing compound metabolic process),GO:0000003(reproduction),GO:0030154(cell differentiation),GO:0007275(multicellular organismal development),GO:0008219(cell death),GO:0003700(sequence-specific DNA bin…	NA
osa-miR166k-3p	TCGGACCAGGCTTCAATCCCT	LOC_Os10g33960.4	2.5	925-944	935	0	0.0213227	20	3.41667	0	0.0255546	40	7.58333	up	0.68336	0.9666	0.972616	no	GO:0007275(multicellular organismal development),GO:0003677(DNA binding),GO:0005634(nucleus),GO:0030154(cell differentiation),GO:0009058(biosynthetic process),GO:0006139(nucleobase-containing compound metabolic process),GO:0009653(anatomical structure morphogenesis),GO:0008289(lipid binding),GO:0003700(sequence-specific DNA binding transcription factor activity),GO:0043565(sequence-specific DNA b…	NA
osa-miR169o	TAGCCAAGAATGACTTGCCTA	LOC_Os03g48970.1	3	1236-1256	1247					1	0.0121512	21	5.25	up	0.832782	0.051518	0.267442	no	GO:0009790(embryo development),GO:0009791(post-embryonic development),GO:0000003(reproduction),GO:0003700(sequence-specific DNA binding transcription factor activity),GO:0006139(nucleobase-containing compound metabolic process),GO:0009058(biosynthetic process),GO:0005654(nucleoplasm),GO:0007275(multicellular organismal development),GO:0006355(regulation of transcription, DNA-dependent),GO:0005634…	NA
osa-miR169i_R-1	TAGCCAAGGATGACTTGCCT	LOC_Os03g48970.4	3	1229-1248	1239					1	0.0389544	21	5.25	up	0.837572	0.051518	0.267442	no	GO:0009058(biosynthetic process),GO:0009790(embryo development),GO:0009791(post-embryonic development),GO:0006139(nucleobase-containing compound metabolic process),GO:0007275(multicellular organismal development),GO:0000003(reproduction),GO:0005654(nucleoplasm),GO:0003700(sequence-specific DNA binding transcription factor activity),GO:0006355(regulation of transcription, DNA-dependent),GO:0005634…	NA
osa-miR169k_R-1	TAGCCAAGGATGACTTGCCT	LOC_Os03g07880.3	3	757-776	767	0	0.0276304	4	1.33333	0	0.0330928	8	2.66667	down	-0.0384025	0.8388	0.972616	no	GO:0005654(nucleoplasm),GO:0009058(biosynthetic process),GO:0006139(nucleobase-containing compound metabolic process),GO:0003700(sequence-specific DNA binding transcription factor activity),GO:0006355(regulation of transcription, DNA-dependent),GO:0005634(nucleus)	NA
osa-miR159f_R-1	CTTGGATTGAAGGGAGCTCT	LOC_Os01g59660.1	2.5	1261-1280	1271	0	0.0142661	44	11	0	0.0171098	68	17	up	0.983677	0.30299	0.648806	no	GO:0003700(sequence-specific DNA binding transcription factor activity),GO:0008219(cell death),GO:0009719(response to endogenous stimulus),GO:0007165(signal transduction),GO:0006139(nucleobase-containing compound metabolic process),GO:0009058(biosynthetic process),GO:0007275(multicellular organismal development),GO:0030154(cell differentiation),GO:0040007(growth),GO:0003677(DNA binding),GO:000563…	NA
osa-miR169b	CAGCCAAGGATGACTTGCCGG	LOC_Os03g07880.3	3.5	756-776	767	0	0.0264653	4	1.33333	0	0.0317013	8	2.66667	down	-0.0384025	0.8388	0.972616	no	GO:0005654(nucleoplasm),GO:0009058(biosynthetic process),GO:0006139(nucleobase-containing compound metabolic process),GO:0003700(sequence-specific DNA binding transcription factor activity),GO:0006355(regulation of transcription, DNA-dependent),GO:0005634(nucleus)	NA
osa-miR169g_R-1	TAGCCAAGGATGACTTGCCT	LOC_Os03g07880.1	3	845-864	855	0	0.0276304	4	1.33333	0	0.0330928	8	2.66667	up	0.110862	0.91178	0.972616	no	GO:0009536(plastid),GO:0009058(biosynthetic process),GO:0005654(nucleoplasm),GO:0005634(nucleus),GO:0003700(sequence-specific DNA binding transcription factor activity),GO:0006139(nucleobase-containing compound metabolic process),GO:0006355(regulation of transcription, DNA-dependent)	NA
osa-miR172d	AGAATCTTGATGATGCTGCAT	LOC_Os04g55560.4	4	807-827	818	1	0.0331649	2	0.666667	0	0.0219041	5	1.66667	down	-0.0618578	0.94218	0.972616	no	NA	NA
osa-miR169m_R-1	TAGCCAAGGATGACTTGCCT	LOC_Os03g48970.4	3	1229-1248	1239					1	0.0389544	21	5.25	up	0.837572	0.051518	0.267442	no	GO:0009058(biosynthetic process),GO:0009790(embryo development),GO:0009791(post-embryonic development),GO:0006139(nucleobase-containing compound metabolic process),GO:0007275(multicellular organismal development),GO:0000003(reproduction),GO:0005654(nucleoplasm),GO:0003700(sequence-specific DNA binding transcription factor activity),GO:0006355(regulation of transcription, DNA-dependent),GO:0005634…	NA
osa-miR169l_R-1	TAGCCAAGGATGACTTGCCT	LOC_Os03g48970.1	3	1237-1256	1247					1	0.0389544	21	5.25	up	0.832782	0.051518	0.267442	no	GO:0009790(embryo development),GO:0009791(post-embryonic development),GO:0000003(reproduction),GO:0003700(sequence-specific DNA binding transcription factor activity),GO:0006139(nucleobase-containing compound metabolic process),GO:0009058(biosynthetic process),GO:0005654(nucleoplasm),GO:0007275(multicellular organismal development),GO:0006355(regulation of transcription, DNA-dependent),GO:0005634…	NA
osa-miR169i_R-1	TAGCCAAGGATGACTTGCCT	LOC_Os03g07880.3	3	757-776	767	0	0.0276304	4	1.33333	0	0.0330928	8	2.66667	down	-0.0384025	0.8388	0.972616	no	GO:0005654(nucleoplasm),GO:0009058(biosynthetic process),GO:0006139(nucleobase-containing compound metabolic process),GO:0003700(sequence-specific DNA binding transcription factor activity),GO:0006355(regulation of transcription, DNA-dependent),GO:0005634(nucleus)	NA
osa-miR160e-5p	TGCCTGGCTCCCTGTATGCCG	LOC_Os06g47150.3	1	1811-1831	1822	0	0.0245984	178	44.45	0	0.0294706	643	160.2	up	0.349003	0.67279	0.899266	no	GO:0009987(cellular process),GO:0009058(biosynthetic process),GO:0007275(multicellular organismal development),GO:0040007(growth),GO:0003723(RNA binding),GO:0008150(biological_process),GO:0007165(signal transduction),GO:0009719(response to endogenous stimulus),GO:0005634(nucleus),GO:0009908(flower development),GO:0003700(sequence-specific DNA binding transcription factor activity),GO:0000003(repr…	NA
osa-miR166b-3p	TCGGACCAGGCTTCATTCCCC	LOC_Os10g33960.3	3	924-944	935	0	0.0276304	20	3.41667	0	0.0330928	40	7.58333	up	0.52249	0.9666	0.972616	no	GO:0007275(multicellular organismal development),GO:0003700(sequence-specific DNA binding transcription factor activity),GO:0008289(lipid binding),GO:0009653(anatomical structure morphogenesis),GO:0006139(nucleobase-containing compound metabolic process),GO:0009058(biosynthetic process),GO:0030154(cell differentiation),GO:0005634(nucleus),GO:0003677(DNA binding),GO:0043565(sequence-specific DNA b…	NA
osa-miR171d-3p	TGATTGAGCCGTGCCAATATC	LOC_Os06g01620.1	1	456-476	467	0	0.0123758	8	8	0	0.0148455	11	11	down	-0.819161	0.70306	0.904395	no	GO:0009536(plastid),GO:0016043(cellular component organization),GO:0006139(nucleobase-containing compound metabolic process),GO:0009653(anatomical structure morphogenesis),GO:0030154(cell differentiation),GO:0016049(cell growth),GO:0007275(multicellular organismal development),GO:0009058(biosynthetic process),GO:0008150(biological_process),GO:0005515(protein binding),GO:0009987(cellular process),…	NA
osa-miR169j_R-1	TAGCCAAGGATGACTTGCCT	LOC_Os03g48970.2	3	1766-1785	1776					1	0.0389544	21	5.25	up	0.951107	0.059201	0.295659	no	GO:0007275(multicellular organismal development),GO:0005654(nucleoplasm),GO:0009058(biosynthetic process),GO:0006139(nucleobase-containing compound metabolic process),GO:0003700(sequence-specific DNA binding transcription factor activity),GO:0000003(reproduction),GO:0009791(post-embryonic development),GO:0009790(embryo development),GO:0006355(regulation of transcription, DNA-dependent),GO:0005634…	NA
osa-miR166j-3p	TCGGACCAGGCTTCATTCCCC	LOC_Os10g33960.4	3	924-944	935	0	0.0276304	20	3.41667	0	0.0330928	40	7.58333	up	0.68336	0.9666	0.972616	no	GO:0007275(multicellular organismal development),GO:0003677(DNA binding),GO:0005634(nucleus),GO:0030154(cell differentiation),GO:0009058(biosynthetic process),GO:0006139(nucleobase-containing compound metabolic process),GO:0009653(anatomical structure morphogenesis),GO:0008289(lipid binding),GO:0003700(sequence-specific DNA binding transcription factor activity),GO:0043565(sequence-specific DNA b…	NA
osa-miR160e-5p	TGCCTGGCTCCCTGTATGCCG	LOC_Os06g47150.2	1	1844-1864	1855	0	0.0245984	178	44.45	0	0.0294706	643	160.2	up	0.327329	0.67279	0.899266	no	GO:0008150(biological_process),GO:0007165(signal transduction),GO:0009719(response to endogenous stimulus),GO:0005634(nucleus),GO:0009908(flower development),GO:0003700(sequence-specific DNA binding transcription factor activity),GO:0007275(multicellular organismal development),GO:0006139(nucleobase-containing compound metabolic process),GO:0009058(biosynthetic process),GO:0000003(reproduction),G…	NA
osa-miR166h-3p	TCGGACCAGGCTTCATTCCTC	LOC_Os10g33960.4	3	924-944	935	0	0.019211	20	3.41667	0	0.0230288	40	7.58333	up	0.68336	0.9666	0.972616	no	GO:0007275(multicellular organismal development),GO:0003677(DNA binding),GO:0005634(nucleus),GO:0030154(cell differentiation),GO:0009058(biosynthetic process),GO:0006139(nucleobase-containing compound metabolic process),GO:0009653(anatomical structure morphogenesis),GO:0008289(lipid binding),GO:0003700(sequence-specific DNA binding transcription factor activity),GO:0043565(sequence-specific DNA b…	NA
osa-miR160d-5p	TGCCTGGCTCCCTGTATGCCA	LOC_Os06g47150.1	1	2042-2062	2053	0	0.0245984	178	44.45	0	0.0294706	643	160.2	up	0.269034	0.67279	0.899266	no	GO:0006139(nucleobase-containing compound metabolic process),GO:0000003(reproduction),GO:0009719(response to endogenous stimulus),GO:0007165(signal transduction),GO:0009058(biosynthetic process),GO:0007275(multicellular organismal development),GO:0003700(sequence-specific DNA binding transcription factor activity),GO:0009908(flower development),GO:0005634(nucleus),GO:0008150(biological_process),G…	NA
osa-miR169b	CAGCCAAGGATGACTTGCCGG	LOC_Os03g48970.4	4	1228-1248	1239					1	0.018838	21	5.25	up	0.837572	0.051518	0.267442	no	GO:0009058(biosynthetic process),GO:0009790(embryo development),GO:0009791(post-embryonic development),GO:0006139(nucleobase-containing compound metabolic process),GO:0007275(multicellular organismal development),GO:0000003(reproduction),GO:0005654(nucleoplasm),GO:0003700(sequence-specific DNA binding transcription factor activity),GO:0006355(regulation of transcription, DNA-dependent),GO:0005634…	NA
osa-miR166h-3p	TCGGACCAGGCTTCATTCCTC	LOC_Os10g33960.2	3	696-716	707	0	0.019211	20	3.41667	0	0.0230288	40	7.58333	up	0.612038	0.52942	0.825385	no	GO:0007275(multicellular organismal development),GO:0030154(cell differentiation),GO:0009058(biosynthetic process),GO:0006139(nucleobase-containing compound metabolic process),GO:0009653(anatomical structure morphogenesis),GO:0008289(lipid binding),GO:0003700(sequence-specific DNA binding transcription factor activity),GO:0003677(DNA binding),GO:0005634(nucleus),GO:0043565(sequence-specific DNA b…	NA
osa-miR160d-5p	TGCCTGGCTCCCTGTATGCCA	LOC_Os02g41800.2	1	1484-1504	1495	0	0.0245984	7	3.5	0	0.0294706	11	5.5	up	0.841407	0.30299	0.648806	no	GO:0003700(sequence-specific DNA binding transcription factor activity),GO:0009987(cellular process),GO:0005634(nucleus),GO:0009719(response to endogenous stimulus),GO:0007275(multicellular organismal development),GO:0009058(biosynthetic process),GO:0006139(nucleobase-containing compound metabolic process),GO:0003723(RNA binding),GO:0003677(DNA binding),GO:0006355(regulation of transcription, DNA…	NA
osa-miR166m_R-1	TCGGACCAGGCTTCATTCCC	LOC_Os10g33960.2	2	697-716	707	0	0.0234298	20	3.41667	0	0.0280738	40	7.58333	up	0.612038	0.52942	0.825385	no	GO:0007275(multicellular organismal development),GO:0030154(cell differentiation),GO:0009058(biosynthetic process),GO:0006139(nucleobase-containing compound metabolic process),GO:0009653(anatomical structure morphogenesis),GO:0008289(lipid binding),GO:0003700(sequence-specific DNA binding transcription factor activity),GO:0003677(DNA binding),GO:0005634(nucleus),GO:0043565(sequence-specific DNA b…	NA
osa-miR528-5p	TGGAAGGGGCATGCAGAGGAG	LOC_Os09g20090.1	4	229-248	239	0	0.0313491	13	13	1	0.0441622	2	2	down	-2.92291	0.16977	0.549836	no	GO:0005488(binding),GO:0008152(metabolic process),GO:0003824(catalytic activity),GO:0016491(oxidoreductase activity),GO:0055114(oxidation-reduction process),GO:0005507(copper ion binding)	NA
osa-miR169n	TAGCCAAGAATGACTTGCCTA	LOC_Os03g48970.4	3	1228-1248	1239					1	0.0121512	21	5.25	up	0.837572	0.051518	0.267442	no	GO:0009058(biosynthetic process),GO:0009790(embryo development),GO:0009791(post-embryonic development),GO:0006139(nucleobase-containing compound metabolic process),GO:0007275(multicellular organismal development),GO:0000003(reproduction),GO:0005654(nucleoplasm),GO:0003700(sequence-specific DNA binding transcription factor activity),GO:0006355(regulation of transcription, DNA-dependent),GO:0005634…	NA
osa-miR393a	TCCAAAGGGATCGCATTGATC	LOC_Os04g32460.2	1	1823-1842	1833	1	0.0169376	2	1					up	0.200462	0.91178	0.972616	no	GO:0003824(catalytic activity),GO:0006464(cellular protein modification process),GO:0007275(multicellular organismal development),GO:0009607(response to biotic stimulus),GO:0005515(protein binding),GO:0005488(binding),GO:0016020(membrane),GO:0005773(vacuole),GO:0009908(flower development)	NA
osa-miR160d-5p	TGCCTGGCTCCCTGTATGCCA	LOC_Os02g41800.1	1	1484-1504	1495	0	0.0245984	7	3.5	0	0.0294706	11	5.5	up	0.944325	0.30299	0.648806	no	GO:0009987(cellular process),GO:0003723(RNA binding),GO:0009058(biosynthetic process),GO:0009719(response to endogenous stimulus),GO:0006139(nucleobase-containing compound metabolic process),GO:0005634(nucleus),GO:0007275(multicellular organismal development),GO:0003700(sequence-specific DNA binding transcription factor activity),GO:0006355(regulation of transcription, DNA-dependent),GO:0003677(D…	NA
osa-miR160f-5p	TGCCTGGCTCCCTGAATGCCA	LOC_Os06g47150.1	2	2042-2062	2053	0	0.0208538	178	44.45	0	0.0249938	643	160.2	up	0.269034	0.67279	0.899266	no	GO:0006139(nucleobase-containing compound metabolic process),GO:0000003(reproduction),GO:0009719(response to endogenous stimulus),GO:0007165(signal transduction),GO:0009058(biosynthetic process),GO:0007275(multicellular organismal development),GO:0003700(sequence-specific DNA binding transcription factor activity),GO:0009908(flower development),GO:0005634(nucleus),GO:0008150(biological_process),G…	NA
osa-miR166a-3p	TCGGACCAGGCTTCATTCCCC	LOC_Os03g01890.1	3	1089-1109	1100	0	0.0276304	19	3.16667	0	0.0330928	29	4.83333	up	0.643178	0.60751	0.848711	no	GO:0003700(sequence-specific DNA binding transcription factor activity),GO:0007275(multicellular organismal development),GO:0009653(anatomical structure morphogenesis),GO:0030154(cell differentiation),GO:0006139(nucleobase-containing compound metabolic process),GO:0008289(lipid binding),GO:0009058(biosynthetic process),GO:0003677(DNA binding),GO:0005634(nucleus),GO:0043565(sequence-specific DNA b…	NA
osa-miR166a-3p	TCGGACCAGGCTTCATTCCCC	LOC_Os12g41860.1	3	877-897	888					0	0.0330928	26	8.66667	up	0.537399	0.95277	0.972616	no	GO:0009908(flower development),GO:0009790(embryo development),GO:0009791(post-embryonic development),GO:0009058(biosynthetic process),GO:0006139(nucleobase-containing compound metabolic process),GO:0007275(multicellular organismal development),GO:0000003(reproduction),GO:0009653(anatomical structure morphogenesis),GO:0003677(DNA binding),GO:0005634(nucleus),GO:0003700(sequence-specific DNA bindin…	NA
osa-miR166b-3p	TCGGACCAGGCTTCATTCCCC	LOC_Os03g01890.2	3	1089-1109	1100	0	0.0276304	19	3.16667	0	0.0330928	29	4.83333	up	0.826853	0.9666	0.972616	no	GO:0006139(nucleobase-containing compound metabolic process),GO:0003700(sequence-specific DNA binding transcription factor activity),GO:0007275(multicellular organismal development),GO:0009058(biosynthetic process),GO:0009653(anatomical structure morphogenesis),GO:0030154(cell differentiation),GO:0003677(DNA binding),GO:0008289(lipid binding),GO:0005634(nucleus),GO:0043565(sequence-specific DNA b…	NA
osa-miR160f-5p	TGCCTGGCTCCCTGAATGCCA	LOC_Os02g41800.2	2	1484-1504	1495	0	0.0208538	7	3.5	0	0.0249938	11	5.5	up	0.841407	0.30299	0.648806	no	GO:0003700(sequence-specific DNA binding transcription factor activity),GO:0009987(cellular process),GO:0005634(nucleus),GO:0009719(response to endogenous stimulus),GO:0007275(multicellular organismal development),GO:0009058(biosynthetic process),GO:0006139(nucleobase-containing compound metabolic process),GO:0003723(RNA binding),GO:0003677(DNA binding),GO:0006355(regulation of transcription, DNA…	NA
osa-miR169m_R-1	TAGCCAAGGATGACTTGCCT	LOC_Os03g48970.1	3	1237-1256	1247					1	0.0389544	21	5.25	up	0.832782	0.051518	0.267442	no	GO:0009790(embryo development),GO:0009791(post-embryonic development),GO:0000003(reproduction),GO:0003700(sequence-specific DNA binding transcription factor activity),GO:0006139(nucleobase-containing compound metabolic process),GO:0009058(biosynthetic process),GO:0005654(nucleoplasm),GO:0007275(multicellular organismal development),GO:0006355(regulation of transcription, DNA-dependent),GO:0005634…	NA
osa-miR160d-5p	TGCCTGGCTCCCTGTATGCCA	LOC_Os04g43910.1	1	1344-1364	1355	1	0.0445318	3	3	0	0.0294706	3	3	up	0.135985	0.9666	0.972616	no	GO:0007275(multicellular organismal development),GO:0003700(sequence-specific DNA binding transcription factor activity),GO:0009908(flower development),GO:0005634(nucleus),GO:0009719(response to endogenous stimulus),GO:0019748(secondary metabolic process),GO:0009058(biosynthetic process),GO:0009987(cellular process),GO:0007165(signal transduction),GO:0006139(nucleobase-containing compound metabol…	NA
osa-miR169j_R-1	TAGCCAAGGATGACTTGCCT	LOC_Os03g44540.1	3	1719-1738	1729					1	0.0389544	10	10	down	-0.114764	0.93416	0.972616	no	GO:0005654(nucleoplasm),GO:0005634(nucleus),GO:0003700(sequence-specific DNA binding transcription factor activity),GO:0006139(nucleobase-containing compound metabolic process),GO:0009058(biosynthetic process),GO:0006355(regulation of transcription, DNA-dependent)	NA
osa-miR166j-3p	TCGGACCAGGCTTCATTCCCC	LOC_Os10g33960.1	3	924-944	935	0	0.0276304	20	3.41667	0	0.0330928	40	7.58333	up	0.610984	0.52942	0.825385	no	GO:0007275(multicellular organismal development),GO:0003700(sequence-specific DNA binding transcription factor activity),GO:0008289(lipid binding),GO:0009653(anatomical structure morphogenesis),GO:0006139(nucleobase-containing compound metabolic process),GO:0009058(biosynthetic process),GO:0030154(cell differentiation),GO:0005634(nucleus),GO:0003677(DNA binding),GO:0043565(sequence-specific DNA b…	NA
osa-miR1425-5p	TAGGATTCAATCCTTGCTGCT	LOC_Os10g35240.1	3.5	1296-1316	1307	1	0.0104574	2	1	0	0.00687936	4	2	down	-0.13106	0.95277	0.972616	no	GO:0006139(nucleobase-containing compound metabolic process),GO:0005739(mitochondrion),GO:0003723(RNA binding)	NA
osa-miR172a	AGAATCTTGATGATGCTGCAT	LOC_Os04g55560.3	4	1634-1654	1645					0	0.0219041	5	1.66667	down	-0.242636	0.94218	0.972616	no	GO:0009908(flower development),GO:0007275(multicellular organismal development),GO:0003700(sequence-specific DNA binding transcription factor activity),GO:0000003(reproduction),GO:0009791(post-embryonic development),GO:0005634(nucleus),GO:0030154(cell differentiation),GO:0009058(biosynthetic process),GO:0006139(nucleobase-containing compound metabolic process),GO:0009653(anatomical structure morp…	NA
osa-miR166c-3p	TCGGACCAGGCTTCATTCCCC	LOC_Os10g33960.4	3	924-944	935	0	0.0276304	20	3.41667	0	0.0330928	40	7.58333	up	0.68336	0.9666	0.972616	no	GO:0007275(multicellular organismal development),GO:0003677(DNA binding),GO:0005634(nucleus),GO:0030154(cell differentiation),GO:0009058(biosynthetic process),GO:0006139(nucleobase-containing compound metabolic process),GO:0009653(anatomical structure morphogenesis),GO:0008289(lipid binding),GO:0003700(sequence-specific DNA binding transcription factor activity),GO:0043565(sequence-specific DNA b…	NA
osa-miR159f_R-1	CTTGGATTGAAGGGAGCTCT	LOC_Os01g59660.2	2.5	1349-1368	1359	0	0.0142661	44	11	0	0.0171098	68	17	up	0.965605	0.9666	0.972616	no	GO:0007165(signal transduction),GO:0007275(multicellular organismal development),GO:0009058(biosynthetic process),GO:0005634(nucleus),GO:0003677(DNA binding),GO:0040007(growth),GO:0009719(response to endogenous stimulus),GO:0006139(nucleobase-containing compound metabolic process),GO:0000003(reproduction),GO:0030154(cell differentiation),GO:0008219(cell death),GO:0003700(sequence-specific DNA bin…	NA
osa-miR166j-3p	TCGGACCAGGCTTCATTCCCC	LOC_Os03g01890.2	3	1089-1109	1100	0	0.0276304	19	3.16667	0	0.0330928	29	4.83333	up	0.826853	0.9666	0.972616	no	GO:0006139(nucleobase-containing compound metabolic process),GO:0003700(sequence-specific DNA binding transcription factor activity),GO:0007275(multicellular organismal development),GO:0009058(biosynthetic process),GO:0009653(anatomical structure morphogenesis),GO:0030154(cell differentiation),GO:0003677(DNA binding),GO:0008289(lipid binding),GO:0005634(nucleus),GO:0043565(sequence-specific DNA b…	NA
osa-miR166l-3p	TCGGACCAGGCTTCAATCCCT	LOC_Os03g01890.2	2.5	1090-1109	1100	0	0.0213227	19	3.16667	0	0.0255546	29	4.83333	up	0.826853	0.9666	0.972616	no	GO:0006139(nucleobase-containing compound metabolic process),GO:0003700(sequence-specific DNA binding transcription factor activity),GO:0007275(multicellular organismal development),GO:0009058(biosynthetic process),GO:0009653(anatomical structure morphogenesis),GO:0030154(cell differentiation),GO:0003677(DNA binding),GO:0008289(lipid binding),GO:0005634(nucleus),GO:0043565(sequence-specific DNA b…	NA
osa-miR172a	AGAATCTTGATGATGCTGCAT	LOC_Os07g13170.2	2	1463-1483	1474	0	0.018271	11	5.5	0	0.0219041	8	4	down	-0.310663	0.9666	0.972616	no	GO:0009791(post-embryonic development),GO:0009653(anatomical structure morphogenesis),GO:0007275(multicellular organismal development),GO:0003677(DNA binding),GO:0005634(nucleus),GO:0009058(biosynthetic process),GO:0006139(nucleobase-containing compound metabolic process),GO:0003700(sequence-specific DNA binding transcription factor activity),GO:0000003(reproduction),GO:0006355(regulation of tran…	NA
osa-miR171b	TGATTGAGCCGTGCCAATATC	LOC_Os02g44360.1	1	1351-1371	1362	0	0.0123758	4	4					up	0.601694	0.13863	0.519585	no	GO:0030154(cell differentiation),GO:0009987(cellular process),GO:0007275(multicellular organismal development),GO:0016043(cellular component organization),GO:0006139(nucleobase-containing compound metabolic process),GO:0009058(biosynthetic process),GO:0008150(biological_process),GO:0003700(sequence-specific DNA binding transcription factor activity),GO:0009536(plastid),GO:0009653(anatomical struc…	NA
osa-miR171f-3p	TGATTGAGCCGTGCCAATATC	LOC_Os06g01620.1	1	456-476	467	0	0.0123758	8	8	0	0.0148455	11	11	down	-0.819161	0.70306	0.904395	no	GO:0009536(plastid),GO:0016043(cellular component organization),GO:0006139(nucleobase-containing compound metabolic process),GO:0009653(anatomical structure morphogenesis),GO:0030154(cell differentiation),GO:0016049(cell growth),GO:0007275(multicellular organismal development),GO:0009058(biosynthetic process),GO:0008150(biological_process),GO:0005515(protein binding),GO:0009987(cellular process),…	NA
osa-miR169g_R-1	TAGCCAAGGATGACTTGCCT	LOC_Os03g48970.1	3	1237-1256	1247					1	0.0389544	21	5.25	up	0.832782	0.051518	0.267442	no	GO:0009790(embryo development),GO:0009791(post-embryonic development),GO:0000003(reproduction),GO:0003700(sequence-specific DNA binding transcription factor activity),GO:0006139(nucleobase-containing compound metabolic process),GO:0009058(biosynthetic process),GO:0005654(nucleoplasm),GO:0007275(multicellular organismal development),GO:0006355(regulation of transcription, DNA-dependent),GO:0005634…	NA
osa-miR171d-3p	TGATTGAGCCGTGCCAATATC	LOC_Os02g44360.1	1	1351-1371	1362	0	0.0123758	4	4					up	0.601694	0.13863	0.519585	no	GO:0030154(cell differentiation),GO:0009987(cellular process),GO:0007275(multicellular organismal development),GO:0016043(cellular component organization),GO:0006139(nucleobase-containing compound metabolic process),GO:0009058(biosynthetic process),GO:0008150(biological_process),GO:0003700(sequence-specific DNA binding transcription factor activity),GO:0009536(plastid),GO:0009653(anatomical struc…	NA
osa-miR172c	TGAATCTTGATGATGCTGCAC	LOC_Os04g55560.2	4	1623-1643	1634					0	0.0179575	5	1.66667	down	-0.217472	0.76434	0.945539	no	GO:0000003(reproduction),GO:0005634(nucleus),GO:0003700(sequence-specific DNA binding transcription factor activity),GO:0009653(anatomical structure morphogenesis),GO:0007275(multicellular organismal development),GO:0009908(flower development),GO:0006139(nucleobase-containing compound metabolic process),GO:0009791(post-embryonic development),GO:0030154(cell differentiation),GO:0009058(biosyntheti…	NA
osa-miR166d-3p	TCGGACCAGGCTTCATTCCCC	LOC_Os10g33960.4	3	924-944	935	0	0.0276304	20	3.41667	0	0.0330928	40	7.58333	up	0.68336	0.9666	0.972616	no	GO:0007275(multicellular organismal development),GO:0003677(DNA binding),GO:0005634(nucleus),GO:0030154(cell differentiation),GO:0009058(biosynthetic process),GO:0006139(nucleobase-containing compound metabolic process),GO:0009653(anatomical structure morphogenesis),GO:0008289(lipid binding),GO:0003700(sequence-specific DNA binding transcription factor activity),GO:0043565(sequence-specific DNA b…	NA
osa-miR166l-3p	TCGGACCAGGCTTCAATCCCT	LOC_Os10g33960.1	2.5	925-944	935	0	0.0213227	20	3.41667	0	0.0255546	40	7.58333	up	0.610984	0.52942	0.825385	no	GO:0007275(multicellular organismal development),GO:0003700(sequence-specific DNA binding transcription factor activity),GO:0008289(lipid binding),GO:0009653(anatomical structure morphogenesis),GO:0006139(nucleobase-containing compound metabolic process),GO:0009058(biosynthetic process),GO:0030154(cell differentiation),GO:0005634(nucleus),GO:0003677(DNA binding),GO:0043565(sequence-specific DNA b…	NA
osa-miR166c-3p	TCGGACCAGGCTTCATTCCCC	LOC_Os03g01890.1	3	1089-1109	1100	0	0.0276304	19	3.16667	0	0.0330928	29	4.83333	up	0.643178	0.60751	0.848711	no	GO:0003700(sequence-specific DNA binding transcription factor activity),GO:0007275(multicellular organismal development),GO:0009653(anatomical structure morphogenesis),GO:0030154(cell differentiation),GO:0006139(nucleobase-containing compound metabolic process),GO:0008289(lipid binding),GO:0009058(biosynthetic process),GO:0003677(DNA binding),GO:0005634(nucleus),GO:0043565(sequence-specific DNA b…	NA
osa-miR172d	AGAATCTTGATGATGCTGCAT	LOC_Os04g55560.2	4	1623-1643	1634					0	0.0219041	5	1.66667	down	-0.217472	0.76434	0.945539	no	GO:0000003(reproduction),GO:0005634(nucleus),GO:0003700(sequence-specific DNA binding transcription factor activity),GO:0009653(anatomical structure morphogenesis),GO:0007275(multicellular organismal development),GO:0009908(flower development),GO:0006139(nucleobase-containing compound metabolic process),GO:0009791(post-embryonic development),GO:0030154(cell differentiation),GO:0009058(biosyntheti…	NA
osa-miR166b-3p	TCGGACCAGGCTTCATTCCCC	LOC_Os12g41860.1	3	877-897	888					0	0.0330928	26	8.66667	up	0.537399	0.95277	0.972616	no	GO:0009908(flower development),GO:0009790(embryo development),GO:0009791(post-embryonic development),GO:0009058(biosynthetic process),GO:0006139(nucleobase-containing compound metabolic process),GO:0007275(multicellular organismal development),GO:0000003(reproduction),GO:0009653(anatomical structure morphogenesis),GO:0003677(DNA binding),GO:0005634(nucleus),GO:0003700(sequence-specific DNA bindin…	NA
osa-miR171e-3p	TGATTGAGCCGTGCCAATATC	LOC_Os02g44360.1	1	1351-1371	1362	0	0.0123758	4	4					up	0.601694	0.13863	0.519585	no	GO:0030154(cell differentiation),GO:0009987(cellular process),GO:0007275(multicellular organismal development),GO:0016043(cellular component organization),GO:0006139(nucleobase-containing compound metabolic process),GO:0009058(biosynthetic process),GO:0008150(biological_process),GO:0003700(sequence-specific DNA binding transcription factor activity),GO:0009536(plastid),GO:0009653(anatomical struc…	NA
osa-miR166m_R-1	TCGGACCAGGCTTCATTCCC	LOC_Os10g33960.1	2	925-944	935	0	0.0234298	20	3.41667	0	0.0280738	40	7.58333	up	0.610984	0.52942	0.825385	no	GO:0007275(multicellular organismal development),GO:0003700(sequence-specific DNA binding transcription factor activity),GO:0008289(lipid binding),GO:0009653(anatomical structure morphogenesis),GO:0006139(nucleobase-containing compound metabolic process),GO:0009058(biosynthetic process),GO:0030154(cell differentiation),GO:0005634(nucleus),GO:0003677(DNA binding),GO:0043565(sequence-specific DNA b…	NA
osa-miR166h-3p	TCGGACCAGGCTTCATTCCTC	LOC_Os10g33960.3	3	924-944	935	0	0.019211	20	3.41667	0	0.0230288	40	7.58333	up	0.52249	0.9666	0.972616	no	GO:0007275(multicellular organismal development),GO:0003700(sequence-specific DNA binding transcription factor activity),GO:0008289(lipid binding),GO:0009653(anatomical structure morphogenesis),GO:0006139(nucleobase-containing compound metabolic process),GO:0009058(biosynthetic process),GO:0030154(cell differentiation),GO:0005634(nucleus),GO:0003677(DNA binding),GO:0043565(sequence-specific DNA b…	NA
osa-miR160f-5p	TGCCTGGCTCCCTGAATGCCA	LOC_Os06g47150.3	2	1811-1831	1822	0	0.0208538	178	44.45	0	0.0249938	643	160.2	up	0.349003	0.67279	0.899266	no	GO:0009987(cellular process),GO:0009058(biosynthetic process),GO:0007275(multicellular organismal development),GO:0040007(growth),GO:0003723(RNA binding),GO:0008150(biological_process),GO:0007165(signal transduction),GO:0009719(response to endogenous stimulus),GO:0005634(nucleus),GO:0009908(flower development),GO:0003700(sequence-specific DNA binding transcription factor activity),GO:0000003(repr…	NA
osa-miR169o	TAGCCAAGAATGACTTGCCTA	LOC_Os03g48970.4	3	1228-1248	1239					1	0.0121512	21	5.25	up	0.837572	0.051518	0.267442	no	GO:0009058(biosynthetic process),GO:0009790(embryo development),GO:0009791(post-embryonic development),GO:0006139(nucleobase-containing compound metabolic process),GO:0007275(multicellular organismal development),GO:0000003(reproduction),GO:0005654(nucleoplasm),GO:0003700(sequence-specific DNA binding transcription factor activity),GO:0006355(regulation of transcription, DNA-dependent),GO:0005634…	NA
osa-miR166d-3p	TCGGACCAGGCTTCATTCCCC	LOC_Os03g01890.2	3	1089-1109	1100	0	0.0276304	19	3.16667	0	0.0330928	29	4.83333	up	0.826853	0.9666	0.972616	no	GO:0006139(nucleobase-containing compound metabolic process),GO:0003700(sequence-specific DNA binding transcription factor activity),GO:0007275(multicellular organismal development),GO:0009058(biosynthetic process),GO:0009653(anatomical structure morphogenesis),GO:0030154(cell differentiation),GO:0003677(DNA binding),GO:0008289(lipid binding),GO:0005634(nucleus),GO:0043565(sequence-specific DNA b…	NA
osa-miR164d	TGGAGAAGCAGGGCACGTGCT	LOC_Os06g46270.1	1	954-974	965					1	0.0131572	5	5	up	0.114161	0.71531	0.91388	no	GO:0009653(anatomical structure morphogenesis),GO:0009058(biosynthetic process),GO:0009790(embryo development),GO:0000003(reproduction),GO:0003700(sequence-specific DNA binding transcription factor activity),GO:0009791(post-embryonic development),GO:0007165(signal transduction),GO:0009719(response to endogenous stimulus),GO:0007275(multicellular organismal development),GO:0006139(nucleobase-conta…	NA
osa-miR169l_R-1	TAGCCAAGGATGACTTGCCT	LOC_Os03g07880.2	3	994-1013	1004	0	0.0276304	4	1.33333	0	0.0330928	8	2.66667	up	0.0996923	0.9183	0.972616	no	GO:0003700(sequence-specific DNA binding transcription factor activity),GO:0006139(nucleobase-containing compound metabolic process),GO:0009058(biosynthetic process),GO:0005654(nucleoplasm),GO:0006355(regulation of transcription, DNA-dependent),GO:0005634(nucleus)	NA
osa-miR169f.1_R-1	TAGCCAAGGATGACTTGCCT	LOC_Os03g44540.1	3	1719-1738	1729					1	0.0389544	10	10	down	-0.114764	0.93416	0.972616	no	GO:0005654(nucleoplasm),GO:0005634(nucleus),GO:0003700(sequence-specific DNA binding transcription factor activity),GO:0006139(nucleobase-containing compound metabolic process),GO:0009058(biosynthetic process),GO:0006355(regulation of transcription, DNA-dependent)	NA
osa-miR160f-5p	TGCCTGGCTCCCTGAATGCCA	LOC_Os10g33940.1	2	1635-1655	1646	0	0.0208538	71	70.2	0	0.0249938	118	109.2	up	0.166879	0.72587	0.918028	no	GO:0009719(response to endogenous stimulus),GO:0003723(RNA binding),GO:0007275(multicellular organismal development),GO:0009987(cellular process),GO:0005634(nucleus),GO:0003700(sequence-specific DNA binding transcription factor activity),GO:0009058(biosynthetic process),GO:0006139(nucleobase-containing compound metabolic process),GO:0006355(regulation of transcription, DNA-dependent),GO:0003677(D…	NA
osa-miR160e-5p	TGCCTGGCTCCCTGTATGCCG	LOC_Os06g47150.1	1	2042-2062	2053	0	0.0245984	178	44.45	0	0.0294706	643	160.2	up	0.269034	0.67279	0.899266	no	GO:0006139(nucleobase-containing compound metabolic process),GO:0000003(reproduction),GO:0009719(response to endogenous stimulus),GO:0007165(signal transduction),GO:0009058(biosynthetic process),GO:0007275(multicellular organismal development),GO:0003700(sequence-specific DNA binding transcription factor activity),GO:0009908(flower development),GO:0005634(nucleus),GO:0008150(biological_process),G…	NA
osa-miR169b	CAGCCAAGGATGACTTGCCGG	LOC_Os03g48970.2	4	1765-1785	1776					1	0.018838	21	5.25	up	0.951107	0.059201	0.295659	no	GO:0007275(multicellular organismal development),GO:0005654(nucleoplasm),GO:0009058(biosynthetic process),GO:0006139(nucleobase-containing compound metabolic process),GO:0003700(sequence-specific DNA binding transcription factor activity),GO:0000003(reproduction),GO:0009791(post-embryonic development),GO:0009790(embryo development),GO:0006355(regulation of transcription, DNA-dependent),GO:0005634…	NA
osa-miR159b	TTTGGATTGAAGGGAGCTCTG	LOC_Os01g59660.1	3.5	1260-1280	1271	0	0.0152099	44	11	0	0.01824	68	17	up	0.983677	0.30299	0.648806	no	GO:0003700(sequence-specific DNA binding transcription factor activity),GO:0008219(cell death),GO:0009719(response to endogenous stimulus),GO:0007165(signal transduction),GO:0006139(nucleobase-containing compound metabolic process),GO:0009058(biosynthetic process),GO:0007275(multicellular organismal development),GO:0030154(cell differentiation),GO:0040007(growth),GO:0003677(DNA binding),GO:000563…	NA
osa-miR169f.1_R-1	TAGCCAAGGATGACTTGCCT	LOC_Os03g48970.4	3	1229-1248	1239					1	0.0389544	21	5.25	up	0.837572	0.051518	0.267442	no	GO:0009058(biosynthetic process),GO:0009790(embryo development),GO:0009791(post-embryonic development),GO:0006139(nucleobase-containing compound metabolic process),GO:0007275(multicellular organismal development),GO:0000003(reproduction),GO:0005654(nucleoplasm),GO:0003700(sequence-specific DNA binding transcription factor activity),GO:0006355(regulation of transcription, DNA-dependent),GO:0005634…	NA
osa-miR171e-3p	TGATTGAGCCGTGCCAATATC	LOC_Os06g01620.1	1	456-476	467	0	0.0123758	8	8	0	0.0148455	11	11	down	-0.819161	0.70306	0.904395	no	GO:0009536(plastid),GO:0016043(cellular component organization),GO:0006139(nucleobase-containing compound metabolic process),GO:0009653(anatomical structure morphogenesis),GO:0030154(cell differentiation),GO:0016049(cell growth),GO:0007275(multicellular organismal development),GO:0009058(biosynthetic process),GO:0008150(biological_process),GO:0005515(protein binding),GO:0009987(cellular process),…	NA
osa-miR171e-3p	TGATTGAGCCGTGCCAATATC	LOC_Os04g46860.1	1	1326-1346	1337	0	0.0123758	10	10	0	0.0148455	20	20	up	1.15566	0.17411	0.558955	no	GO:0016049(cell growth),GO:0007275(multicellular organismal development),GO:0009653(anatomical structure morphogenesis),GO:0008150(biological_process),GO:0009536(plastid),GO:0003700(sequence-specific DNA binding transcription factor activity),GO:0009987(cellular process),GO:0030154(cell differentiation),GO:0005515(protein binding),GO:0009058(biosynthetic process),GO:0006139(nucleobase-containing …	NA
osa-miR166k-3p	TCGGACCAGGCTTCAATCCCT	LOC_Os10g33960.2	2.5	697-716	707	0	0.0213227	20	3.41667	0	0.0255546	40	7.58333	up	0.612038	0.52942	0.825385	no	GO:0007275(multicellular organismal development),GO:0030154(cell differentiation),GO:0009058(biosynthetic process),GO:0006139(nucleobase-containing compound metabolic process),GO:0009653(anatomical structure morphogenesis),GO:0008289(lipid binding),GO:0003700(sequence-specific DNA binding transcription factor activity),GO:0003677(DNA binding),GO:0005634(nucleus),GO:0043565(sequence-specific DNA b…	NA
osa-miR169i_R-1	TAGCCAAGGATGACTTGCCT	LOC_Os03g07880.1	3	845-864	855	0	0.0276304	4	1.33333	0	0.0330928	8	2.66667	up	0.110862	0.91178	0.972616	no	GO:0009536(plastid),GO:0009058(biosynthetic process),GO:0005654(nucleoplasm),GO:0005634(nucleus),GO:0003700(sequence-specific DNA binding transcription factor activity),GO:0006139(nucleobase-containing compound metabolic process),GO:0006355(regulation of transcription, DNA-dependent)	NA
osa-miR159a.1	TTTGGATTGAAGGGAGCTCTG	LOC_Os01g59660.4	3.5	1180-1200	1191	0	0.0152099	44	11	0	0.01824	68	17	up	0.885337	0.9666	0.972616	no	GO:0007165(signal transduction),GO:0009719(response to endogenous stimulus),GO:0040007(growth),GO:0003677(DNA binding),GO:0005634(nucleus),GO:0009058(biosynthetic process),GO:0006139(nucleobase-containing compound metabolic process),GO:0000003(reproduction),GO:0030154(cell differentiation),GO:0007275(multicellular organismal development),GO:0008219(cell death),GO:0003700(sequence-specific DNA bin…	NA
osa-miR166c-3p	TCGGACCAGGCTTCATTCCCC	LOC_Os10g33960.3	3	924-944	935	0	0.0276304	20	3.41667	0	0.0330928	40	7.58333	up	0.52249	0.9666	0.972616	no	GO:0007275(multicellular organismal development),GO:0003700(sequence-specific DNA binding transcription factor activity),GO:0008289(lipid binding),GO:0009653(anatomical structure morphogenesis),GO:0006139(nucleobase-containing compound metabolic process),GO:0009058(biosynthetic process),GO:0030154(cell differentiation),GO:0005634(nucleus),GO:0003677(DNA binding),GO:0043565(sequence-specific DNA b…	NA
osa-miR160f-5p	TGCCTGGCTCCCTGAATGCCA	LOC_Os02g41800.1	2	1484-1504	1495	0	0.0208538	7	3.5	0	0.0249938	11	5.5	up	0.944325	0.30299	0.648806	no	GO:0009987(cellular process),GO:0003723(RNA binding),GO:0009058(biosynthetic process),GO:0009719(response to endogenous stimulus),GO:0006139(nucleobase-containing compound metabolic process),GO:0005634(nucleus),GO:0007275(multicellular organismal development),GO:0003700(sequence-specific DNA binding transcription factor activity),GO:0006355(regulation of transcription, DNA-dependent),GO:0003677(D…	NA
osa-miR160d-5p	TGCCTGGCTCCCTGTATGCCA	LOC_Os06g47150.3	1	1811-1831	1822	0	0.0245984	178	44.45	0	0.0294706	643	160.2	up	0.349003	0.67279	0.899266	no	GO:0009987(cellular process),GO:0009058(biosynthetic process),GO:0007275(multicellular organismal development),GO:0040007(growth),GO:0003723(RNA binding),GO:0008150(biological_process),GO:0007165(signal transduction),GO:0009719(response to endogenous stimulus),GO:0005634(nucleus),GO:0009908(flower development),GO:0003700(sequence-specific DNA binding transcription factor activity),GO:0000003(repr…	NA
osa-miR160e-5p	TGCCTGGCTCCCTGTATGCCG	LOC_Os06g47150.4	1	1844-1864	1855	0	0.0245984	178	44.45	0	0.0294706	643	160.2	up	0.329722	0.67279	0.899266	no	GO:0009719(response to endogenous stimulus),GO:0005634(nucleus),GO:0009908(flower development),GO:0003700(sequence-specific DNA binding transcription factor activity),GO:0007275(multicellular organismal development),GO:0000003(reproduction),GO:0006139(nucleobase-containing compound metabolic process),GO:0009058(biosynthetic process),GO:0007165(signal transduction),GO:0019748(secondary metabolic p…	NA
osa-miR169h_R-1	TAGCCAAGGATGACTTGCCT	LOC_Os03g48970.2	3	1766-1785	1776					1	0.0389544	21	5.25	up	0.951107	0.059201	0.295659	no	GO:0007275(multicellular organismal development),GO:0005654(nucleoplasm),GO:0009058(biosynthetic process),GO:0006139(nucleobase-containing compound metabolic process),GO:0003700(sequence-specific DNA binding transcription factor activity),GO:0000003(reproduction),GO:0009791(post-embryonic development),GO:0009790(embryo development),GO:0006355(regulation of transcription, DNA-dependent),GO:0005634…	NA
osa-miR169m_R-1	TAGCCAAGGATGACTTGCCT	LOC_Os03g07880.3	3	757-776	767	0	0.0276304	4	1.33333	0	0.0330928	8	2.66667	down	-0.0384025	0.8388	0.972616	no	GO:0005654(nucleoplasm),GO:0009058(biosynthetic process),GO:0006139(nucleobase-containing compound metabolic process),GO:0003700(sequence-specific DNA binding transcription factor activity),GO:0006355(regulation of transcription, DNA-dependent),GO:0005634(nucleus)	NA
osa-miR166d-3p	TCGGACCAGGCTTCATTCCCC	LOC_Os03g01890.1	3	1089-1109	1100	0	0.0276304	19	3.16667	0	0.0330928	29	4.83333	up	0.643178	0.60751	0.848711	no	GO:0003700(sequence-specific DNA binding transcription factor activity),GO:0007275(multicellular organismal development),GO:0009653(anatomical structure morphogenesis),GO:0030154(cell differentiation),GO:0006139(nucleobase-containing compound metabolic process),GO:0008289(lipid binding),GO:0009058(biosynthetic process),GO:0003677(DNA binding),GO:0005634(nucleus),GO:0043565(sequence-specific DNA b…	NA
osa-miR169g_R-1	TAGCCAAGGATGACTTGCCT	LOC_Os03g07880.2	3	994-1013	1004	0	0.0276304	4	1.33333	0	0.0330928	8	2.66667	up	0.0996923	0.9183	0.972616	no	GO:0003700(sequence-specific DNA binding transcription factor activity),GO:0006139(nucleobase-containing compound metabolic process),GO:0009058(biosynthetic process),GO:0005654(nucleoplasm),GO:0006355(regulation of transcription, DNA-dependent),GO:0005634(nucleus)	NA
osa-miR396a-5p	TTCCACAGCTTTCTTGAACTG	LOC_Os06g02560.2	3	605-626	616	0	0.038053	2	0.666667					up	1.03862	0.30299	0.648806	no	GO:0007275(multicellular organismal development),GO:0005634(nucleus),GO:0005515(protein binding),GO:0005524(ATP binding),GO:0016818(hydrolase activity, acting on acid anhydrides, in phosphorus-containing anhydrides),GO:0006355(regulation of transcription, DNA-dependent)	NA
osa-miR172c	TGAATCTTGATGATGCTGCAC	LOC_Os04g55560.3	4	1634-1654	1645					0	0.0179575	5	1.66667	down	-0.242636	0.94218	0.972616	no	GO:0009908(flower development),GO:0007275(multicellular organismal development),GO:0003700(sequence-specific DNA binding transcription factor activity),GO:0000003(reproduction),GO:0009791(post-embryonic development),GO:0005634(nucleus),GO:0030154(cell differentiation),GO:0009058(biosynthetic process),GO:0006139(nucleobase-containing compound metabolic process),GO:0009653(anatomical structure morp…	NA
osa-miR169h_R-1	TAGCCAAGGATGACTTGCCT	LOC_Os03g07880.3	3	757-776	767	0	0.0276304	4	1.33333	0	0.0330928	8	2.66667	down	-0.0384025	0.8388	0.972616	no	GO:0005654(nucleoplasm),GO:0009058(biosynthetic process),GO:0006139(nucleobase-containing compound metabolic process),GO:0003700(sequence-specific DNA binding transcription factor activity),GO:0006355(regulation of transcription, DNA-dependent),GO:0005634(nucleus)	NA
osa-miR166b-3p	TCGGACCAGGCTTCATTCCCC	LOC_Os10g33960.4	3	924-944	935	0	0.0276304	20	3.41667	0	0.0330928	40	7.58333	up	0.68336	0.9666	0.972616	no	GO:0007275(multicellular organismal development),GO:0003677(DNA binding),GO:0005634(nucleus),GO:0030154(cell differentiation),GO:0009058(biosynthetic process),GO:0006139(nucleobase-containing compound metabolic process),GO:0009653(anatomical structure morphogenesis),GO:0008289(lipid binding),GO:0003700(sequence-specific DNA binding transcription factor activity),GO:0043565(sequence-specific DNA b…	NA
osa-miR169f.1_R-1	TAGCCAAGGATGACTTGCCT	LOC_Os03g48970.1	3	1237-1256	1247					1	0.0389544	21	5.25	up	0.832782	0.051518	0.267442	no	GO:0009790(embryo development),GO:0009791(post-embryonic development),GO:0000003(reproduction),GO:0003700(sequence-specific DNA binding transcription factor activity),GO:0006139(nucleobase-containing compound metabolic process),GO:0009058(biosynthetic process),GO:0005654(nucleoplasm),GO:0007275(multicellular organismal development),GO:0006355(regulation of transcription, DNA-dependent),GO:0005634…	NA
osa-miR169l_R-1	TAGCCAAGGATGACTTGCCT	LOC_Os03g48970.2	3	1766-1785	1776					1	0.0389544	21	5.25	up	0.951107	0.059201	0.295659	no	GO:0007275(multicellular organismal development),GO:0005654(nucleoplasm),GO:0009058(biosynthetic process),GO:0006139(nucleobase-containing compound metabolic process),GO:0003700(sequence-specific DNA binding transcription factor activity),GO:0000003(reproduction),GO:0009791(post-embryonic development),GO:0009790(embryo development),GO:0006355(regulation of transcription, DNA-dependent),GO:0005634…	NA
osa-miR169k_R-1	TAGCCAAGGATGACTTGCCT	LOC_Os03g48970.2	3	1766-1785	1776					1	0.0389544	21	5.25	up	0.951107	0.059201	0.295659	no	GO:0007275(multicellular organismal development),GO:0005654(nucleoplasm),GO:0009058(biosynthetic process),GO:0006139(nucleobase-containing compound metabolic process),GO:0003700(sequence-specific DNA binding transcription factor activity),GO:0000003(reproduction),GO:0009791(post-embryonic development),GO:0009790(embryo development),GO:0006355(regulation of transcription, DNA-dependent),GO:0005634…	NA
osa-miR169f.1_R-1	TAGCCAAGGATGACTTGCCT	LOC_Os03g07880.2	3	994-1013	1004	0	0.0276304	4	1.33333	0	0.0330928	8	2.66667	up	0.0996923	0.9183	0.972616	no	GO:0003700(sequence-specific DNA binding transcription factor activity),GO:0006139(nucleobase-containing compound metabolic process),GO:0009058(biosynthetic process),GO:0005654(nucleoplasm),GO:0006355(regulation of transcription, DNA-dependent),GO:0005634(nucleus)	NA
osa-miR166h-3p	TCGGACCAGGCTTCATTCCTC	LOC_Os03g01890.2	3	1089-1109	1100	0	0.019211	19	3.16667	0	0.0230288	29	4.83333	up	0.826853	0.9666	0.972616	no	GO:0006139(nucleobase-containing compound metabolic process),GO:0003700(sequence-specific DNA binding transcription factor activity),GO:0007275(multicellular organismal development),GO:0009058(biosynthetic process),GO:0009653(anatomical structure morphogenesis),GO:0030154(cell differentiation),GO:0003677(DNA binding),GO:0008289(lipid binding),GO:0005634(nucleus),GO:0043565(sequence-specific DNA b…	NA
osa-miR166h-3p	TCGGACCAGGCTTCATTCCTC	LOC_Os10g33960.1	3	924-944	935	0	0.019211	20	3.41667	0	0.0230288	40	7.58333	up	0.610984	0.52942	0.825385	no	GO:0007275(multicellular organismal development),GO:0003700(sequence-specific DNA binding transcription factor activity),GO:0008289(lipid binding),GO:0009653(anatomical structure morphogenesis),GO:0006139(nucleobase-containing compound metabolic process),GO:0009058(biosynthetic process),GO:0030154(cell differentiation),GO:0005634(nucleus),GO:0003677(DNA binding),GO:0043565(sequence-specific DNA b…	NA
osa-miR166k-3p	TCGGACCAGGCTTCAATCCCT	LOC_Os10g33960.3	2.5	925-944	935	0	0.0213227	20	3.41667	0	0.0255546	40	7.58333	up	0.52249	0.9666	0.972616	no	GO:0007275(multicellular organismal development),GO:0003700(sequence-specific DNA binding transcription factor activity),GO:0008289(lipid binding),GO:0009653(anatomical structure morphogenesis),GO:0006139(nucleobase-containing compound metabolic process),GO:0009058(biosynthetic process),GO:0030154(cell differentiation),GO:0005634(nucleus),GO:0003677(DNA binding),GO:0043565(sequence-specific DNA b…	NA
osa-miR166a-3p	TCGGACCAGGCTTCATTCCCC	LOC_Os10g33960.3	3	924-944	935	0	0.0276304	20	3.41667	0	0.0330928	40	7.58333	up	0.52249	0.9666	0.972616	no	GO:0007275(multicellular organismal development),GO:0003700(sequence-specific DNA binding transcription factor activity),GO:0008289(lipid binding),GO:0009653(anatomical structure morphogenesis),GO:0006139(nucleobase-containing compound metabolic process),GO:0009058(biosynthetic process),GO:0030154(cell differentiation),GO:0005634(nucleus),GO:0003677(DNA binding),GO:0043565(sequence-specific DNA b…	NA
osa-miR160e-5p	TGCCTGGCTCCCTGTATGCCG	LOC_Os02g41800.1	1	1484-1504	1495	0	0.0245984	7	3.5	0	0.0294706	11	5.5	up	0.944325	0.30299	0.648806	no	GO:0009987(cellular process),GO:0003723(RNA binding),GO:0009058(biosynthetic process),GO:0009719(response to endogenous stimulus),GO:0006139(nucleobase-containing compound metabolic process),GO:0005634(nucleus),GO:0007275(multicellular organismal development),GO:0003700(sequence-specific DNA binding transcription factor activity),GO:0006355(regulation of transcription, DNA-dependent),GO:0003677(D…	NA
osa-miR169f.1_R-1	TAGCCAAGGATGACTTGCCT	LOC_Os03g07880.1	3	845-864	855	0	0.0276304	4	1.33333	0	0.0330928	8	2.66667	up	0.110862	0.91178	0.972616	no	GO:0009536(plastid),GO:0009058(biosynthetic process),GO:0005654(nucleoplasm),GO:0005634(nucleus),GO:0003700(sequence-specific DNA binding transcription factor activity),GO:0006139(nucleobase-containing compound metabolic process),GO:0006355(regulation of transcription, DNA-dependent)	NA
osa-miR166c-3p	TCGGACCAGGCTTCATTCCCC	LOC_Os10g33960.2	3	696-716	707	0	0.0276304	20	3.41667	0	0.0330928	40	7.58333	up	0.612038	0.52942	0.825385	no	GO:0007275(multicellular organismal development),GO:0030154(cell differentiation),GO:0009058(biosynthetic process),GO:0006139(nucleobase-containing compound metabolic process),GO:0009653(anatomical structure morphogenesis),GO:0008289(lipid binding),GO:0003700(sequence-specific DNA binding transcription factor activity),GO:0003677(DNA binding),GO:0005634(nucleus),GO:0043565(sequence-specific DNA b…	NA
osa-miR166j-3p	TCGGACCAGGCTTCATTCCCC	LOC_Os12g41860.1	3	877-897	888					0	0.0330928	26	8.66667	up	0.537399	0.95277	0.972616	no	GO:0009908(flower development),GO:0009790(embryo development),GO:0009791(post-embryonic development),GO:0009058(biosynthetic process),GO:0006139(nucleobase-containing compound metabolic process),GO:0007275(multicellular organismal development),GO:0000003(reproduction),GO:0009653(anatomical structure morphogenesis),GO:0003677(DNA binding),GO:0005634(nucleus),GO:0003700(sequence-specific DNA bindin…	NA
osa-miR169j_R-1	TAGCCAAGGATGACTTGCCT	LOC_Os03g07880.2	3	994-1013	1004	0	0.0276304	4	1.33333	0	0.0330928	8	2.66667	up	0.0996923	0.9183	0.972616	no	GO:0003700(sequence-specific DNA binding transcription factor activity),GO:0006139(nucleobase-containing compound metabolic process),GO:0009058(biosynthetic process),GO:0005654(nucleoplasm),GO:0006355(regulation of transcription, DNA-dependent),GO:0005634(nucleus)	NA
osa-miR172a	AGAATCTTGATGATGCTGCAT	LOC_Os07g13170.1	2	1404-1424	1415	0	0.018271	11	5.5	0	0.0219041	8	4	down	-0.600981	0.59867	0.848711	no	GO:0003677(DNA binding),GO:0009058(biosynthetic process),GO:0000003(reproduction),GO:0009791(post-embryonic development),GO:0003700(sequence-specific DNA binding transcription factor activity),GO:0006139(nucleobase-containing compound metabolic process),GO:0009653(anatomical structure morphogenesis),GO:0007275(multicellular organismal development),GO:0005634(nucleus),GO:0006355(regulation of tran…	NA
osa-miR159b	TTTGGATTGAAGGGAGCTCTG	LOC_Os01g59660.2	3.5	1348-1368	1359	0	0.0152099	44	11	0	0.01824	68	17	up	0.965605	0.9666	0.972616	no	GO:0007165(signal transduction),GO:0007275(multicellular organismal development),GO:0009058(biosynthetic process),GO:0005634(nucleus),GO:0003677(DNA binding),GO:0040007(growth),GO:0009719(response to endogenous stimulus),GO:0006139(nucleobase-containing compound metabolic process),GO:0000003(reproduction),GO:0030154(cell differentiation),GO:0008219(cell death),GO:0003700(sequence-specific DNA bin…	NA
osa-miR160f-5p	TGCCTGGCTCCCTGAATGCCA	LOC_Os04g43910.1	2	1344-1364	1355	1	0.0378121	3	3	0	0.0249938	3	3	up	0.135985	0.9666	0.972616	no	GO:0007275(multicellular organismal development),GO:0003700(sequence-specific DNA binding transcription factor activity),GO:0009908(flower development),GO:0005634(nucleus),GO:0009719(response to endogenous stimulus),GO:0019748(secondary metabolic process),GO:0009058(biosynthetic process),GO:0009987(cellular process),GO:0007165(signal transduction),GO:0006139(nucleobase-containing compound metabol…	NA
osa-miR169o	TAGCCAAGAATGACTTGCCTA	LOC_Os03g44540.1	2	1718-1738	1729					1	0.00372865	10	10	down	-0.114764	0.93416	0.972616	no	GO:0005654(nucleoplasm),GO:0005634(nucleus),GO:0003700(sequence-specific DNA binding transcription factor activity),GO:0006139(nucleobase-containing compound metabolic process),GO:0009058(biosynthetic process),GO:0006355(regulation of transcription, DNA-dependent)	NA
osa-miR169m_R-1	TAGCCAAGGATGACTTGCCT	LOC_Os03g44540.1	3	1719-1738	1729					1	0.0389544	10	10	down	-0.114764	0.93416	0.972616	no	GO:0005654(nucleoplasm),GO:0005634(nucleus),GO:0003700(sequence-specific DNA binding transcription factor activity),GO:0006139(nucleobase-containing compound metabolic process),GO:0009058(biosynthetic process),GO:0006355(regulation of transcription, DNA-dependent)	NA
osa-miR169k_R-1	TAGCCAAGGATGACTTGCCT	LOC_Os03g44540.1	3	1719-1738	1729					1	0.0389544	10	10	down	-0.114764	0.93416	0.972616	no	GO:0005654(nucleoplasm),GO:0005634(nucleus),GO:0003700(sequence-specific DNA binding transcription factor activity),GO:0006139(nucleobase-containing compound metabolic process),GO:0009058(biosynthetic process),GO:0006355(regulation of transcription, DNA-dependent)	NA
osa-miR166d-3p	TCGGACCAGGCTTCATTCCCC	LOC_Os10g33960.1	3	924-944	935	0	0.0276304	20	3.41667	0	0.0330928	40	7.58333	up	0.610984	0.52942	0.825385	no	GO:0007275(multicellular organismal development),GO:0003700(sequence-specific DNA binding transcription factor activity),GO:0008289(lipid binding),GO:0009653(anatomical structure morphogenesis),GO:0006139(nucleobase-containing compound metabolic process),GO:0009058(biosynthetic process),GO:0030154(cell differentiation),GO:0005634(nucleus),GO:0003677(DNA binding),GO:0043565(sequence-specific DNA b…	NA
osa-miR169k_R-1	TAGCCAAGGATGACTTGCCT	LOC_Os03g07880.2	3	994-1013	1004	0	0.0276304	4	1.33333	0	0.0330928	8	2.66667	up	0.0996923	0.9183	0.972616	no	GO:0003700(sequence-specific DNA binding transcription factor activity),GO:0006139(nucleobase-containing compound metabolic process),GO:0009058(biosynthetic process),GO:0005654(nucleoplasm),GO:0006355(regulation of transcription, DNA-dependent),GO:0005634(nucleus)	NA
osa-miR166f	TCGGACCAGGCTTCATTCCCC	LOC_Os12g41860.1	3	877-897	888					0	0.0330928	26	8.66667	up	0.537399	0.95277	0.972616	no	GO:0009908(flower development),GO:0009790(embryo development),GO:0009791(post-embryonic development),GO:0009058(biosynthetic process),GO:0006139(nucleobase-containing compound metabolic process),GO:0007275(multicellular organismal development),GO:0000003(reproduction),GO:0009653(anatomical structure morphogenesis),GO:0003677(DNA binding),GO:0005634(nucleus),GO:0003700(sequence-specific DNA bindin…	NA
osa-miR393a	TCCAAAGGGATCGCATTGATC	LOC_Os05g05800.1	1	1698-1717	1708					0	0.0111549	10	10	up	0.459996	0.065513	0.320884	no	GO:0003824(catalytic activity),GO:0019538(protein metabolic process),GO:0009056(catabolic process),GO:0009987(cellular process),GO:0005622(intracellular),GO:0005488(binding),GO:0009719(response to endogenous stimulus),GO:0009991(response to extracellular stimulus),GO:0007154(cell communication),GO:0006950(response to stress),GO:0009653(anatomical structure morphogenesis),GO:0009791(post-embryonic…	NA
osa-miR166d-3p	TCGGACCAGGCTTCATTCCCC	LOC_Os10g33960.2	3	696-716	707	0	0.0276304	20	3.41667	0	0.0330928	40	7.58333	up	0.612038	0.52942	0.825385	no	GO:0007275(multicellular organismal development),GO:0030154(cell differentiation),GO:0009058(biosynthetic process),GO:0006139(nucleobase-containing compound metabolic process),GO:0009653(anatomical structure morphogenesis),GO:0008289(lipid binding),GO:0003700(sequence-specific DNA binding transcription factor activity),GO:0003677(DNA binding),GO:0005634(nucleus),GO:0043565(sequence-specific DNA b…	NA
osa-miR169i_R-1	TAGCCAAGGATGACTTGCCT	LOC_Os03g48970.2	3	1766-1785	1776					1	0.0389544	21	5.25	up	0.951107	0.059201	0.295659	no	GO:0007275(multicellular organismal development),GO:0005654(nucleoplasm),GO:0009058(biosynthetic process),GO:0006139(nucleobase-containing compound metabolic process),GO:0003700(sequence-specific DNA binding transcription factor activity),GO:0000003(reproduction),GO:0009791(post-embryonic development),GO:0009790(embryo development),GO:0006355(regulation of transcription, DNA-dependent),GO:0005634…	NA
osa-miR169l_R-1	TAGCCAAGGATGACTTGCCT	LOC_Os03g07880.3	3	757-776	767	0	0.0276304	4	1.33333	0	0.0330928	8	2.66667	down	-0.0384025	0.8388	0.972616	no	GO:0005654(nucleoplasm),GO:0009058(biosynthetic process),GO:0006139(nucleobase-containing compound metabolic process),GO:0003700(sequence-specific DNA binding transcription factor activity),GO:0006355(regulation of transcription, DNA-dependent),GO:0005634(nucleus)	NA
osa-miR172c	TGAATCTTGATGATGCTGCAC	LOC_Os07g13170.1	3	1404-1424	1415	0	0.0170948	11	5.5	0	0.0204964	8	4	down	-0.600981	0.59867	0.848711	no	GO:0003677(DNA binding),GO:0009058(biosynthetic process),GO:0000003(reproduction),GO:0009791(post-embryonic development),GO:0003700(sequence-specific DNA binding transcription factor activity),GO:0006139(nucleobase-containing compound metabolic process),GO:0009653(anatomical structure morphogenesis),GO:0007275(multicellular organismal development),GO:0005634(nucleus),GO:0006355(regulation of tran…	NA
osa-miR164a	TGGAGAAGCAGGGCACGTGCA	LOC_Os06g46270.1	2	954-974	965					1	0.0111443	5	5	up	0.114161	0.71531	0.91388	no	GO:0009653(anatomical structure morphogenesis),GO:0009058(biosynthetic process),GO:0009790(embryo development),GO:0000003(reproduction),GO:0003700(sequence-specific DNA binding transcription factor activity),GO:0009791(post-embryonic development),GO:0007165(signal transduction),GO:0009719(response to endogenous stimulus),GO:0007275(multicellular organismal development),GO:0006139(nucleobase-conta…	NA
osa-miR169i_R-1	TAGCCAAGGATGACTTGCCT	LOC_Os03g44540.1	3	1719-1738	1729					1	0.0389544	10	10	down	-0.114764	0.93416	0.972616	no	GO:0005654(nucleoplasm),GO:0005634(nucleus),GO:0003700(sequence-specific DNA binding transcription factor activity),GO:0006139(nucleobase-containing compound metabolic process),GO:0009058(biosynthetic process),GO:0006355(regulation of transcription, DNA-dependent)	NA
osa-miR166l-3p	TCGGACCAGGCTTCAATCCCT	LOC_Os10g33960.4	2.5	925-944	935	0	0.0213227	20	3.41667	0	0.0255546	40	7.58333	up	0.68336	0.9666	0.972616	no	GO:0007275(multicellular organismal development),GO:0003677(DNA binding),GO:0005634(nucleus),GO:0030154(cell differentiation),GO:0009058(biosynthetic process),GO:0006139(nucleobase-containing compound metabolic process),GO:0009653(anatomical structure morphogenesis),GO:0008289(lipid binding),GO:0003700(sequence-specific DNA binding transcription factor activity),GO:0043565(sequence-specific DNA b…	NA
osa-miR166l-3p	TCGGACCAGGCTTCAATCCCT	LOC_Os10g33960.2	2.5	697-716	707	0	0.0213227	20	3.41667	0	0.0255546	40	7.58333	up	0.612038	0.52942	0.825385	no	GO:0007275(multicellular organismal development),GO:0030154(cell differentiation),GO:0009058(biosynthetic process),GO:0006139(nucleobase-containing compound metabolic process),GO:0009653(anatomical structure morphogenesis),GO:0008289(lipid binding),GO:0003700(sequence-specific DNA binding transcription factor activity),GO:0003677(DNA binding),GO:0005634(nucleus),GO:0043565(sequence-specific DNA b…	NA
osa-miR166a-3p	TCGGACCAGGCTTCATTCCCC	LOC_Os10g33960.4	3	924-944	935	0	0.0276304	20	3.41667	0	0.0330928	40	7.58333	up	0.68336	0.9666	0.972616	no	GO:0007275(multicellular organismal development),GO:0003677(DNA binding),GO:0005634(nucleus),GO:0030154(cell differentiation),GO:0009058(biosynthetic process),GO:0006139(nucleobase-containing compound metabolic process),GO:0009653(anatomical structure morphogenesis),GO:0008289(lipid binding),GO:0003700(sequence-specific DNA binding transcription factor activity),GO:0043565(sequence-specific DNA b…	NA
osa-miR169j_R-1	TAGCCAAGGATGACTTGCCT	LOC_Os03g48970.1	3	1237-1256	1247					1	0.0389544	21	5.25	up	0.832782	0.051518	0.267442	no	GO:0009790(embryo development),GO:0009791(post-embryonic development),GO:0000003(reproduction),GO:0003700(sequence-specific DNA binding transcription factor activity),GO:0006139(nucleobase-containing compound metabolic process),GO:0009058(biosynthetic process),GO:0005654(nucleoplasm),GO:0007275(multicellular organismal development),GO:0006355(regulation of transcription, DNA-dependent),GO:0005634…	NA
osa-miR171f-3p	TGATTGAGCCGTGCCAATATC	LOC_Os02g44360.1	1	1351-1371	1362	0	0.0123758	4	4					up	0.601694	0.13863	0.519585	no	GO:0030154(cell differentiation),GO:0009987(cellular process),GO:0007275(multicellular organismal development),GO:0016043(cellular component organization),GO:0006139(nucleobase-containing compound metabolic process),GO:0009058(biosynthetic process),GO:0008150(biological_process),GO:0003700(sequence-specific DNA binding transcription factor activity),GO:0009536(plastid),GO:0009653(anatomical struc…	NA
osa-miR169j_R-1	TAGCCAAGGATGACTTGCCT	LOC_Os03g07880.1	3	845-864	855	0	0.0276304	4	1.33333	0	0.0330928	8	2.66667	up	0.110862	0.91178	0.972616	no	GO:0009536(plastid),GO:0009058(biosynthetic process),GO:0005654(nucleoplasm),GO:0005634(nucleus),GO:0003700(sequence-specific DNA binding transcription factor activity),GO:0006139(nucleobase-containing compound metabolic process),GO:0006355(regulation of transcription, DNA-dependent)	NA
osa-miR166b-3p	TCGGACCAGGCTTCATTCCCC	LOC_Os03g01890.1	3	1089-1109	1100	0	0.0276304	19	3.16667	0	0.0330928	29	4.83333	up	0.643178	0.60751	0.848711	no	GO:0003700(sequence-specific DNA binding transcription factor activity),GO:0007275(multicellular organismal development),GO:0009653(anatomical structure morphogenesis),GO:0030154(cell differentiation),GO:0006139(nucleobase-containing compound metabolic process),GO:0008289(lipid binding),GO:0009058(biosynthetic process),GO:0003677(DNA binding),GO:0005634(nucleus),GO:0043565(sequence-specific DNA b…	NA
osa-miR169g_R-1	TAGCCAAGGATGACTTGCCT	LOC_Os03g07880.3	3	757-776	767	0	0.0276304	4	1.33333	0	0.0330928	8	2.66667	down	-0.0384025	0.8388	0.972616	no	GO:0005654(nucleoplasm),GO:0009058(biosynthetic process),GO:0006139(nucleobase-containing compound metabolic process),GO:0003700(sequence-specific DNA binding transcription factor activity),GO:0006355(regulation of transcription, DNA-dependent),GO:0005634(nucleus)	NA
osa-miR171c-3p	TGATTGAGCCGTGCCAATATC	LOC_Os04g46860.1	1	1326-1346	1337	0	0.0123758	10	10	0	0.0148455	20	20	up	1.15566	0.17411	0.558955	no	GO:0016049(cell growth),GO:0007275(multicellular organismal development),GO:0009653(anatomical structure morphogenesis),GO:0008150(biological_process),GO:0009536(plastid),GO:0003700(sequence-specific DNA binding transcription factor activity),GO:0009987(cellular process),GO:0030154(cell differentiation),GO:0005515(protein binding),GO:0009058(biosynthetic process),GO:0006139(nucleobase-containing …	NA
osa-miR160e-5p	TGCCTGGCTCCCTGTATGCCG	LOC_Os10g33940.1	1	1635-1655	1646	0	0.0245984	71	70.2	0	0.0294706	118	109.2	up	0.166879	0.72587	0.918028	no	GO:0009719(response to endogenous stimulus),GO:0003723(RNA binding),GO:0007275(multicellular organismal development),GO:0009987(cellular process),GO:0005634(nucleus),GO:0003700(sequence-specific DNA binding transcription factor activity),GO:0009058(biosynthetic process),GO:0006139(nucleobase-containing compound metabolic process),GO:0006355(regulation of transcription, DNA-dependent),GO:0003677(D…	NA
osa-miR169g_R-1	TAGCCAAGGATGACTTGCCT	LOC_Os03g48970.4	3	1229-1248	1239					1	0.0389544	21	5.25	up	0.837572	0.051518	0.267442	no	GO:0009058(biosynthetic process),GO:0009790(embryo development),GO:0009791(post-embryonic development),GO:0006139(nucleobase-containing compound metabolic process),GO:0007275(multicellular organismal development),GO:0000003(reproduction),GO:0005654(nucleoplasm),GO:0003700(sequence-specific DNA binding transcription factor activity),GO:0006355(regulation of transcription, DNA-dependent),GO:0005634…	NA
osa-miR166l-3p	TCGGACCAGGCTTCAATCCCT	LOC_Os12g41860.1	2.5	878-897	888					0	0.0255546	26	8.66667	up	0.537399	0.95277	0.972616	no	GO:0009908(flower development),GO:0009790(embryo development),GO:0009791(post-embryonic development),GO:0009058(biosynthetic process),GO:0006139(nucleobase-containing compound metabolic process),GO:0007275(multicellular organismal development),GO:0000003(reproduction),GO:0009653(anatomical structure morphogenesis),GO:0003677(DNA binding),GO:0005634(nucleus),GO:0003700(sequence-specific DNA bindin…	NA
osa-miR169l_R-1	TAGCCAAGGATGACTTGCCT	LOC_Os03g48970.4	3	1229-1248	1239					1	0.0389544	21	5.25	up	0.837572	0.051518	0.267442	no	GO:0009058(biosynthetic process),GO:0009790(embryo development),GO:0009791(post-embryonic development),GO:0006139(nucleobase-containing compound metabolic process),GO:0007275(multicellular organismal development),GO:0000003(reproduction),GO:0005654(nucleoplasm),GO:0003700(sequence-specific DNA binding transcription factor activity),GO:0006355(regulation of transcription, DNA-dependent),GO:0005634…	NA
osa-miR166k-3p	TCGGACCAGGCTTCAATCCCT	LOC_Os03g01890.1	2.5	1090-1109	1100	0	0.0213227	19	3.16667	0	0.0255546	29	4.83333	up	0.643178	0.60751	0.848711	no	GO:0003700(sequence-specific DNA binding transcription factor activity),GO:0007275(multicellular organismal development),GO:0009653(anatomical structure morphogenesis),GO:0030154(cell differentiation),GO:0006139(nucleobase-containing compound metabolic process),GO:0008289(lipid binding),GO:0009058(biosynthetic process),GO:0003677(DNA binding),GO:0005634(nucleus),GO:0043565(sequence-specific DNA b…	NA
osa-miR159a.1	TTTGGATTGAAGGGAGCTCTG	LOC_Os01g59660.1	3.5	1260-1280	1271	0	0.0152099	44	11	0	0.01824	68	17	up	0.983677	0.30299	0.648806	no	GO:0003700(sequence-specific DNA binding transcription factor activity),GO:0008219(cell death),GO:0009719(response to endogenous stimulus),GO:0007165(signal transduction),GO:0006139(nucleobase-containing compound metabolic process),GO:0009058(biosynthetic process),GO:0007275(multicellular organismal development),GO:0030154(cell differentiation),GO:0040007(growth),GO:0003677(DNA binding),GO:000563…	NA
osa-miR166c-3p	TCGGACCAGGCTTCATTCCCC	LOC_Os03g01890.2	3	1089-1109	1100	0	0.0276304	19	3.16667	0	0.0330928	29	4.83333	up	0.826853	0.9666	0.972616	no	GO:0006139(nucleobase-containing compound metabolic process),GO:0003700(sequence-specific DNA binding transcription factor activity),GO:0007275(multicellular organismal development),GO:0009058(biosynthetic process),GO:0009653(anatomical structure morphogenesis),GO:0030154(cell differentiation),GO:0003677(DNA binding),GO:0008289(lipid binding),GO:0005634(nucleus),GO:0043565(sequence-specific DNA b…	NA
osa-miR530-5p_R+1	TGCATTTGCACCTGCACCTAC	LOC_Os12g44340.1	4	909-929	920	0	0.018271	7	7	0	0.0219041	7	7	up	0.151091	0.9666	0.972616	no	GO:0016043(cellular component organization),GO:0005856(cytoskeleton),GO:0005886(plasma membrane),GO:0005515(protein binding),GO:0009987(cellular process)	NA
osa-miR164b	TGGAGAAGCAGGGCACGTGCA	LOC_Os06g46270.1	2	954-974	965					1	0.0111443	5	5	up	0.114161	0.71531	0.91388	no	GO:0009653(anatomical structure morphogenesis),GO:0009058(biosynthetic process),GO:0009790(embryo development),GO:0000003(reproduction),GO:0003700(sequence-specific DNA binding transcription factor activity),GO:0009791(post-embryonic development),GO:0007165(signal transduction),GO:0009719(response to endogenous stimulus),GO:0007275(multicellular organismal development),GO:0006139(nucleobase-conta…	NA
osa-miR171b	TGATTGAGCCGTGCCAATATC	LOC_Os04g46860.1	1	1326-1346	1337	0	0.0123758	10	10	0	0.0148455	20	20	up	1.15566	0.17411	0.558955	no	GO:0016049(cell growth),GO:0007275(multicellular organismal development),GO:0009653(anatomical structure morphogenesis),GO:0008150(biological_process),GO:0009536(plastid),GO:0003700(sequence-specific DNA binding transcription factor activity),GO:0009987(cellular process),GO:0030154(cell differentiation),GO:0005515(protein binding),GO:0009058(biosynthetic process),GO:0006139(nucleobase-containing …	NA
osa-miR169b	CAGCCAAGGATGACTTGCCGG	LOC_Os03g07880.1	3.5	844-864	855	0	0.0264653	4	1.33333	0	0.0317013	8	2.66667	up	0.110862	0.91178	0.972616	no	GO:0009536(plastid),GO:0009058(biosynthetic process),GO:0005654(nucleoplasm),GO:0005634(nucleus),GO:0003700(sequence-specific DNA binding transcription factor activity),GO:0006139(nucleobase-containing compound metabolic process),GO:0006355(regulation of transcription, DNA-dependent)	NA
osa-miR166a-3p	TCGGACCAGGCTTCATTCCCC	LOC_Os10g33960.2	3	696-716	707	0	0.0276304	20	3.41667	0	0.0330928	40	7.58333	up	0.612038	0.52942	0.825385	no	GO:0007275(multicellular organismal development),GO:0030154(cell differentiation),GO:0009058(biosynthetic process),GO:0006139(nucleobase-containing compound metabolic process),GO:0009653(anatomical structure morphogenesis),GO:0008289(lipid binding),GO:0003700(sequence-specific DNA binding transcription factor activity),GO:0003677(DNA binding),GO:0005634(nucleus),GO:0043565(sequence-specific DNA b…	NA
osa-miR166f	TCGGACCAGGCTTCATTCCCC	LOC_Os03g01890.1	3	1089-1109	1100	0	0.0276304	19	3.16667	0	0.0330928	29	4.83333	up	0.643178	0.60751	0.848711	no	GO:0003700(sequence-specific DNA binding transcription factor activity),GO:0007275(multicellular organismal development),GO:0009653(anatomical structure morphogenesis),GO:0030154(cell differentiation),GO:0006139(nucleobase-containing compound metabolic process),GO:0008289(lipid binding),GO:0009058(biosynthetic process),GO:0003677(DNA binding),GO:0005634(nucleus),GO:0043565(sequence-specific DNA b…	NA
osa-miR396f-5p	TCCACAGGCTTTCTTGAACTG	LOC_Os06g02560.2	1	605-625	616	0	0.0396642	2	0.666667					up	1.03862	0.30299	0.648806	no	GO:0007275(multicellular organismal development),GO:0005634(nucleus),GO:0005515(protein binding),GO:0005524(ATP binding),GO:0016818(hydrolase activity, acting on acid anhydrides, in phosphorus-containing anhydrides),GO:0006355(regulation of transcription, DNA-dependent)	NA
osa-miR160e-5p	TGCCTGGCTCCCTGTATGCCG	LOC_Os02g41800.2	1	1484-1504	1495	0	0.0245984	7	3.5	0	0.0294706	11	5.5	up	0.841407	0.30299	0.648806	no	GO:0003700(sequence-specific DNA binding transcription factor activity),GO:0009987(cellular process),GO:0005634(nucleus),GO:0009719(response to endogenous stimulus),GO:0007275(multicellular organismal development),GO:0009058(biosynthetic process),GO:0006139(nucleobase-containing compound metabolic process),GO:0003723(RNA binding),GO:0003677(DNA binding),GO:0006355(regulation of transcription, DNA…	NA
osa-miR171f-3p	TGATTGAGCCGTGCCAATATC	LOC_Os04g46860.1	1	1326-1346	1337	0	0.0123758	10	10	0	0.0148455	20	20	up	1.15566	0.17411	0.558955	no	GO:0016049(cell growth),GO:0007275(multicellular organismal development),GO:0009653(anatomical structure morphogenesis),GO:0008150(biological_process),GO:0009536(plastid),GO:0003700(sequence-specific DNA binding transcription factor activity),GO:0009987(cellular process),GO:0030154(cell differentiation),GO:0005515(protein binding),GO:0009058(biosynthetic process),GO:0006139(nucleobase-containing …	NA
osa-miR169k_R-1	TAGCCAAGGATGACTTGCCT	LOC_Os03g48970.1	3	1237-1256	1247					1	0.0389544	21	5.25	up	0.832782	0.051518	0.267442	no	GO:0009790(embryo development),GO:0009791(post-embryonic development),GO:0000003(reproduction),GO:0003700(sequence-specific DNA binding transcription factor activity),GO:0006139(nucleobase-containing compound metabolic process),GO:0009058(biosynthetic process),GO:0005654(nucleoplasm),GO:0007275(multicellular organismal development),GO:0006355(regulation of transcription, DNA-dependent),GO:0005634…	NA
osa-miR159b	TTTGGATTGAAGGGAGCTCTG	LOC_Os01g59660.3	3.5	1258-1278	1269	0	0.0152099	44	11	0	0.01824	68	17	up	0.965605	0.9666	0.972616	no	GO:0006139(nucleobase-containing compound metabolic process),GO:0040007(growth),GO:0003677(DNA binding),GO:0005634(nucleus),GO:0009058(biosynthetic process),GO:0000003(reproduction),GO:0030154(cell differentiation),GO:0007275(multicellular organismal development),GO:0007165(signal transduction),GO:0009719(response to endogenous stimulus),GO:0003700(sequence-specific DNA binding transcription fact…	NA
osa-miR166f	TCGGACCAGGCTTCATTCCCC	LOC_Os03g01890.2	3	1089-1109	1100	0	0.0276304	19	3.16667	0	0.0330928	29	4.83333	up	0.826853	0.9666	0.972616	no	GO:0006139(nucleobase-containing compound metabolic process),GO:0003700(sequence-specific DNA binding transcription factor activity),GO:0007275(multicellular organismal development),GO:0009058(biosynthetic process),GO:0009653(anatomical structure morphogenesis),GO:0030154(cell differentiation),GO:0003677(DNA binding),GO:0008289(lipid binding),GO:0005634(nucleus),GO:0043565(sequence-specific DNA b…	NA
osa-miR169b	CAGCCAAGGATGACTTGCCGG	LOC_Os03g48970.1	4	1236-1256	1247					1	0.018838	21	5.25	up	0.832782	0.051518	0.267442	no	GO:0009790(embryo development),GO:0009791(post-embryonic development),GO:0000003(reproduction),GO:0003700(sequence-specific DNA binding transcription factor activity),GO:0006139(nucleobase-containing compound metabolic process),GO:0009058(biosynthetic process),GO:0005654(nucleoplasm),GO:0007275(multicellular organismal development),GO:0006355(regulation of transcription, DNA-dependent),GO:0005634…	NA
osa-miR169h_R-1	TAGCCAAGGATGACTTGCCT	LOC_Os03g07880.1	3	845-864	855	0	0.0276304	4	1.33333	0	0.0330928	8	2.66667	up	0.110862	0.91178	0.972616	no	GO:0009536(plastid),GO:0009058(biosynthetic process),GO:0005654(nucleoplasm),GO:0005634(nucleus),GO:0003700(sequence-specific DNA binding transcription factor activity),GO:0006139(nucleobase-containing compound metabolic process),GO:0006355(regulation of transcription, DNA-dependent)	NA
osa-miR169k_R-1	TAGCCAAGGATGACTTGCCT	LOC_Os03g07880.1	3	845-864	855	0	0.0276304	4	1.33333	0	0.0330928	8	2.66667	up	0.110862	0.91178	0.972616	no	GO:0009536(plastid),GO:0009058(biosynthetic process),GO:0005654(nucleoplasm),GO:0005634(nucleus),GO:0003700(sequence-specific DNA binding transcription factor activity),GO:0006139(nucleobase-containing compound metabolic process),GO:0006355(regulation of transcription, DNA-dependent)	NA
osa-miR169h_R-1	TAGCCAAGGATGACTTGCCT	LOC_Os03g44540.1	3	1719-1738	1729					1	0.0389544	10	10	down	-0.114764	0.93416	0.972616	no	GO:0005654(nucleoplasm),GO:0005634(nucleus),GO:0003700(sequence-specific DNA binding transcription factor activity),GO:0006139(nucleobase-containing compound metabolic process),GO:0009058(biosynthetic process),GO:0006355(regulation of transcription, DNA-dependent)	NA
osa-miR169h_R-1	TAGCCAAGGATGACTTGCCT	LOC_Os03g48970.4	3	1229-1248	1239					1	0.0389544	21	5.25	up	0.837572	0.051518	0.267442	no	GO:0009058(biosynthetic process),GO:0009790(embryo development),GO:0009791(post-embryonic development),GO:0006139(nucleobase-containing compound metabolic process),GO:0007275(multicellular organismal development),GO:0000003(reproduction),GO:0005654(nucleoplasm),GO:0003700(sequence-specific DNA binding transcription factor activity),GO:0006355(regulation of transcription, DNA-dependent),GO:0005634…	NA
osa-miR166j-3p	TCGGACCAGGCTTCATTCCCC	LOC_Os10g33960.3	3	924-944	935	0	0.0276304	20	3.41667	0	0.0330928	40	7.58333	up	0.52249	0.9666	0.972616	no	GO:0007275(multicellular organismal development),GO:0003700(sequence-specific DNA binding transcription factor activity),GO:0008289(lipid binding),GO:0009653(anatomical structure morphogenesis),GO:0006139(nucleobase-containing compound metabolic process),GO:0009058(biosynthetic process),GO:0030154(cell differentiation),GO:0005634(nucleus),GO:0003677(DNA binding),GO:0043565(sequence-specific DNA b…	NA
osa-miR166f	TCGGACCAGGCTTCATTCCCC	LOC_Os10g33960.1	3	924-944	935	0	0.0276304	20	3.41667	0	0.0330928	40	7.58333	up	0.610984	0.52942	0.825385	no	GO:0007275(multicellular organismal development),GO:0003700(sequence-specific DNA binding transcription factor activity),GO:0008289(lipid binding),GO:0009653(anatomical structure morphogenesis),GO:0006139(nucleobase-containing compound metabolic process),GO:0009058(biosynthetic process),GO:0030154(cell differentiation),GO:0005634(nucleus),GO:0003677(DNA binding),GO:0043565(sequence-specific DNA b…	NA
osa-miR169h_R-1	TAGCCAAGGATGACTTGCCT	LOC_Os03g07880.2	3	994-1013	1004	0	0.0276304	4	1.33333	0	0.0330928	8	2.66667	up	0.0996923	0.9183	0.972616	no	GO:0003700(sequence-specific DNA binding transcription factor activity),GO:0006139(nucleobase-containing compound metabolic process),GO:0009058(biosynthetic process),GO:0005654(nucleoplasm),GO:0006355(regulation of transcription, DNA-dependent),GO:0005634(nucleus)	NA
osa-miR169m_R-1	TAGCCAAGGATGACTTGCCT	LOC_Os03g07880.1	3	845-864	855	0	0.0276304	4	1.33333	0	0.0330928	8	2.66667	up	0.110862	0.91178	0.972616	no	GO:0009536(plastid),GO:0009058(biosynthetic process),GO:0005654(nucleoplasm),GO:0005634(nucleus),GO:0003700(sequence-specific DNA binding transcription factor activity),GO:0006139(nucleobase-containing compound metabolic process),GO:0006355(regulation of transcription, DNA-dependent)	NA
osa-miR169j_R-1	TAGCCAAGGATGACTTGCCT	LOC_Os03g07880.3	3	757-776	767	0	0.0276304	4	1.33333	0	0.0330928	8	2.66667	down	-0.0384025	0.8388	0.972616	no	GO:0005654(nucleoplasm),GO:0009058(biosynthetic process),GO:0006139(nucleobase-containing compound metabolic process),GO:0003700(sequence-specific DNA binding transcription factor activity),GO:0006355(regulation of transcription, DNA-dependent),GO:0005634(nucleus)	NA
osa-miR171c-3p	TGATTGAGCCGTGCCAATATC	LOC_Os06g01620.1	1	456-476	467	0	0.0123758	8	8	0	0.0148455	11	11	down	-0.819161	0.70306	0.904395	no	GO:0009536(plastid),GO:0016043(cellular component organization),GO:0006139(nucleobase-containing compound metabolic process),GO:0009653(anatomical structure morphogenesis),GO:0030154(cell differentiation),GO:0016049(cell growth),GO:0007275(multicellular organismal development),GO:0009058(biosynthetic process),GO:0008150(biological_process),GO:0005515(protein binding),GO:0009987(cellular process),…	NA
osa-miR166h-3p	TCGGACCAGGCTTCATTCCTC	LOC_Os12g41860.1	3	877-897	888					0	0.0230288	26	8.66667	up	0.537399	0.95277	0.972616	no	GO:0009908(flower development),GO:0009790(embryo development),GO:0009791(post-embryonic development),GO:0009058(biosynthetic process),GO:0006139(nucleobase-containing compound metabolic process),GO:0007275(multicellular organismal development),GO:0000003(reproduction),GO:0009653(anatomical structure morphogenesis),GO:0003677(DNA binding),GO:0005634(nucleus),GO:0003700(sequence-specific DNA bindin…	NA
osa-miR160e-5p	TGCCTGGCTCCCTGTATGCCG	LOC_Os04g43910.1	1	1344-1364	1355	1	0.0445318	3	3	0	0.0294706	3	3	up	0.135985	0.9666	0.972616	no	GO:0007275(multicellular organismal development),GO:0003700(sequence-specific DNA binding transcription factor activity),GO:0009908(flower development),GO:0005634(nucleus),GO:0009719(response to endogenous stimulus),GO:0019748(secondary metabolic process),GO:0009058(biosynthetic process),GO:0009987(cellular process),GO:0007165(signal transduction),GO:0006139(nucleobase-containing compound metabol…	NA
osa-miR169b	CAGCCAAGGATGACTTGCCGG	LOC_Os03g07880.2	3.5	993-1013	1004	0	0.0264653	4	1.33333	0	0.0317013	8	2.66667	up	0.0996923	0.9183	0.972616	no	GO:0003700(sequence-specific DNA binding transcription factor activity),GO:0006139(nucleobase-containing compound metabolic process),GO:0009058(biosynthetic process),GO:0005654(nucleoplasm),GO:0006355(regulation of transcription, DNA-dependent),GO:0005634(nucleus)	NA
osa-miR169m_R-1	TAGCCAAGGATGACTTGCCT	LOC_Os03g48970.2	3	1766-1785	1776					1	0.0389544	21	5.25	up	0.951107	0.059201	0.295659	no	GO:0007275(multicellular organismal development),GO:0005654(nucleoplasm),GO:0009058(biosynthetic process),GO:0006139(nucleobase-containing compound metabolic process),GO:0003700(sequence-specific DNA binding transcription factor activity),GO:0000003(reproduction),GO:0009791(post-embryonic development),GO:0009790(embryo development),GO:0006355(regulation of transcription, DNA-dependent),GO:0005634…	NA
osa-miR1318-5p_L+1R+1	ATCAGGAGAGATGACACCGACA	LOC_Os04g51610.3	4	146-167	158	0	0.00501647	5	2.5	0	0.00602204	18	9	up	1.5672	0.079048	0.357708	no	GO:0009987(cellular process),GO:0005515(protein binding),GO:0006139(nucleobase-containing compound metabolic process),GO:0005886(plasma membrane),GO:0006810(transport),GO:0009056(catabolic process),GO:0009607(response to biotic stimulus),GO:0005215(transporter activity),GO:0016787(hydrolase activity),GO:0005575(cellular_component),GO:0016020(membrane),GO:0000166(nucleotide binding),GO:0046872(met…	NA
osa-miR166a-3p	TCGGACCAGGCTTCATTCCCC	LOC_Os03g01890.2	3	1089-1109	1100	0	0.0276304	19	3.16667	0	0.0330928	29	4.83333	up	0.826853	0.9666	0.972616	no	GO:0006139(nucleobase-containing compound metabolic process),GO:0003700(sequence-specific DNA binding transcription factor activity),GO:0007275(multicellular organismal development),GO:0009058(biosynthetic process),GO:0009653(anatomical structure morphogenesis),GO:0030154(cell differentiation),GO:0003677(DNA binding),GO:0008289(lipid binding),GO:0005634(nucleus),GO:0043565(sequence-specific DNA b…	NA
osa-miR172d	AGAATCTTGATGATGCTGCAT	LOC_Os07g13170.2	2	1463-1483	1474	0	0.018271	11	5.5	0	0.0219041	8	4	down	-0.310663	0.9666	0.972616	no	GO:0009791(post-embryonic development),GO:0009653(anatomical structure morphogenesis),GO:0007275(multicellular organismal development),GO:0003677(DNA binding),GO:0005634(nucleus),GO:0009058(biosynthetic process),GO:0006139(nucleobase-containing compound metabolic process),GO:0003700(sequence-specific DNA binding transcription factor activity),GO:0000003(reproduction),GO:0006355(regulation of tran…	NA
osa-miR166l-3p	TCGGACCAGGCTTCAATCCCT	LOC_Os03g01890.1	2.5	1090-1109	1100	0	0.0213227	19	3.16667	0	0.0255546	29	4.83333	up	0.643178	0.60751	0.848711	no	GO:0003700(sequence-specific DNA binding transcription factor activity),GO:0007275(multicellular organismal development),GO:0009653(anatomical structure morphogenesis),GO:0030154(cell differentiation),GO:0006139(nucleobase-containing compound metabolic process),GO:0008289(lipid binding),GO:0009058(biosynthetic process),GO:0003677(DNA binding),GO:0005634(nucleus),GO:0043565(sequence-specific DNA b…	NA
osa-miR1318-5p_L+1R+1	ATCAGGAGAGATGACACCGACA	LOC_Os04g51610.1	4	146-167	158					0	0.00602204	18	9	up	1.5672	0.10818	0.442943	no	GO:0006810(transport),GO:0009987(cellular process),GO:0016020(membrane),GO:0005575(cellular_component),GO:0005886(plasma membrane),GO:0005515(protein binding),GO:0016787(hydrolase activity),GO:0005215(transporter activity),GO:0009607(response to biotic stimulus),GO:0009056(catabolic process),GO:0006139(nucleobase-containing compound metabolic process),GO:0000166(nucleotide binding),GO:0046872(met…	NA
osa-miR166k-3p	TCGGACCAGGCTTCAATCCCT	LOC_Os10g33960.1	2.5	925-944	935	0	0.0213227	20	3.41667	0	0.0255546	40	7.58333	up	0.610984	0.52942	0.825385	no	GO:0007275(multicellular organismal development),GO:0003700(sequence-specific DNA binding transcription factor activity),GO:0008289(lipid binding),GO:0009653(anatomical structure morphogenesis),GO:0006139(nucleobase-containing compound metabolic process),GO:0009058(biosynthetic process),GO:0030154(cell differentiation),GO:0005634(nucleus),GO:0003677(DNA binding),GO:0043565(sequence-specific DNA b…	NA
osa-miR160d-5p	TGCCTGGCTCCCTGTATGCCA	LOC_Os10g33940.1	1	1635-1655	1646	0	0.0245984	71	70.2	0	0.0294706	118	109.2	up	0.166879	0.72587	0.918028	no	GO:0009719(response to endogenous stimulus),GO:0003723(RNA binding),GO:0007275(multicellular organismal development),GO:0009987(cellular process),GO:0005634(nucleus),GO:0003700(sequence-specific DNA binding transcription factor activity),GO:0009058(biosynthetic process),GO:0006139(nucleobase-containing compound metabolic process),GO:0006355(regulation of transcription, DNA-dependent),GO:0003677(D…	NA
osa-miR159f_R-1	CTTGGATTGAAGGGAGCTCT	LOC_Os01g59660.4	2.5	1181-1200	1191	0	0.0142661	44	11	0	0.0171098	68	17	up	0.885337	0.9666	0.972616	no	GO:0007165(signal transduction),GO:0009719(response to endogenous stimulus),GO:0040007(growth),GO:0003677(DNA binding),GO:0005634(nucleus),GO:0009058(biosynthetic process),GO:0006139(nucleobase-containing compound metabolic process),GO:0000003(reproduction),GO:0030154(cell differentiation),GO:0007275(multicellular organismal development),GO:0008219(cell death),GO:0003700(sequence-specific DNA bin…	NA
osa-miR171c-3p	TGATTGAGCCGTGCCAATATC	LOC_Os02g44360.1	1	1351-1371	1362	0	0.0123758	4	4					up	0.601694	0.13863	0.519585	no	GO:0030154(cell differentiation),GO:0009987(cellular process),GO:0007275(multicellular organismal development),GO:0016043(cellular component organization),GO:0006139(nucleobase-containing compound metabolic process),GO:0009058(biosynthetic process),GO:0008150(biological_process),GO:0003700(sequence-specific DNA binding transcription factor activity),GO:0009536(plastid),GO:0009653(anatomical struc…	NA
osa-miR172d	AGAATCTTGATGATGCTGCAT	LOC_Os04g55560.3	4	1634-1654	1645					0	0.0219041	5	1.66667	down	-0.242636	0.94218	0.972616	no	GO:0009908(flower development),GO:0007275(multicellular organismal development),GO:0003700(sequence-specific DNA binding transcription factor activity),GO:0000003(reproduction),GO:0009791(post-embryonic development),GO:0005634(nucleus),GO:0030154(cell differentiation),GO:0009058(biosynthetic process),GO:0006139(nucleobase-containing compound metabolic process),GO:0009653(anatomical structure morp…	NA
osa-miR172d	AGAATCTTGATGATGCTGCAT	LOC_Os07g13170.1	2	1404-1424	1415	0	0.018271	11	5.5	0	0.0219041	8	4	down	-0.600981	0.59867	0.848711	no	GO:0003677(DNA binding),GO:0009058(biosynthetic process),GO:0000003(reproduction),GO:0009791(post-embryonic development),GO:0003700(sequence-specific DNA binding transcription factor activity),GO:0006139(nucleobase-containing compound metabolic process),GO:0009653(anatomical structure morphogenesis),GO:0007275(multicellular organismal development),GO:0005634(nucleus),GO:0006355(regulation of tran…	NA
osa-miR166j-3p	TCGGACCAGGCTTCATTCCCC	LOC_Os10g33960.2	3	696-716	707	0	0.0276304	20	3.41667	0	0.0330928	40	7.58333	up	0.612038	0.52942	0.825385	no	GO:0007275(multicellular organismal development),GO:0030154(cell differentiation),GO:0009058(biosynthetic process),GO:0006139(nucleobase-containing compound metabolic process),GO:0009653(anatomical structure morphogenesis),GO:0008289(lipid binding),GO:0003700(sequence-specific DNA binding transcription factor activity),GO:0003677(DNA binding),GO:0005634(nucleus),GO:0043565(sequence-specific DNA b…	NA
osa-miR169i_R-1	TAGCCAAGGATGACTTGCCT	LOC_Os03g07880.2	3	994-1013	1004	0	0.0276304	4	1.33333	0	0.0330928	8	2.66667	up	0.0996923	0.9183	0.972616	no	GO:0003700(sequence-specific DNA binding transcription factor activity),GO:0006139(nucleobase-containing compound metabolic process),GO:0009058(biosynthetic process),GO:0005654(nucleoplasm),GO:0006355(regulation of transcription, DNA-dependent),GO:0005634(nucleus)	NA
osa-miR166b-3p	TCGGACCAGGCTTCATTCCCC	LOC_Os10g33960.1	3	924-944	935	0	0.0276304	20	3.41667	0	0.0330928	40	7.58333	up	0.610984	0.52942	0.825385	no	GO:0007275(multicellular organismal development),GO:0003700(sequence-specific DNA binding transcription factor activity),GO:0008289(lipid binding),GO:0009653(anatomical structure morphogenesis),GO:0006139(nucleobase-containing compound metabolic process),GO:0009058(biosynthetic process),GO:0030154(cell differentiation),GO:0005634(nucleus),GO:0003677(DNA binding),GO:0043565(sequence-specific DNA b…	NA
osa-miR171b	TGATTGAGCCGTGCCAATATC	LOC_Os06g01620.1	1	456-476	467	0	0.0123758	8	8	0	0.0148455	11	11	down	-0.819161	0.70306	0.904395	no	GO:0009536(plastid),GO:0016043(cellular component organization),GO:0006139(nucleobase-containing compound metabolic process),GO:0009653(anatomical structure morphogenesis),GO:0030154(cell differentiation),GO:0016049(cell growth),GO:0007275(multicellular organismal development),GO:0009058(biosynthetic process),GO:0008150(biological_process),GO:0005515(protein binding),GO:0009987(cellular process),…	NA
osa-miR171d-3p	TGATTGAGCCGTGCCAATATC	LOC_Os04g46860.1	1	1326-1346	1337	0	0.0123758	10	10	0	0.0148455	20	20	up	1.15566	0.17411	0.558955	no	GO:0016049(cell growth),GO:0007275(multicellular organismal development),GO:0009653(anatomical structure morphogenesis),GO:0008150(biological_process),GO:0009536(plastid),GO:0003700(sequence-specific DNA binding transcription factor activity),GO:0009987(cellular process),GO:0030154(cell differentiation),GO:0005515(protein binding),GO:0009058(biosynthetic process),GO:0006139(nucleobase-containing …	NA
osa-miR169j_R-1	TAGCCAAGGATGACTTGCCT	LOC_Os03g48970.4	3	1229-1248	1239					1	0.0389544	21	5.25	up	0.837572	0.051518	0.267442	no	GO:0009058(biosynthetic process),GO:0009790(embryo development),GO:0009791(post-embryonic development),GO:0006139(nucleobase-containing compound metabolic process),GO:0007275(multicellular organismal development),GO:0000003(reproduction),GO:0005654(nucleoplasm),GO:0003700(sequence-specific DNA binding transcription factor activity),GO:0006355(regulation of transcription, DNA-dependent),GO:0005634…	NA
osa-miR396e-5p	TCCACAGGCTTTCTTGAACTG	LOC_Os06g02560.2	1	605-625	616	0	0.0396642	2	0.666667					up	1.03862	0.30299	0.648806	no	GO:0007275(multicellular organismal development),GO:0005634(nucleus),GO:0005515(protein binding),GO:0005524(ATP binding),GO:0016818(hydrolase activity, acting on acid anhydrides, in phosphorus-containing anhydrides),GO:0006355(regulation of transcription, DNA-dependent)	NA
osa-miR169m_R-1	TAGCCAAGGATGACTTGCCT	LOC_Os03g07880.2	3	994-1013	1004	0	0.0276304	4	1.33333	0	0.0330928	8	2.66667	up	0.0996923	0.9183	0.972616	no	GO:0003700(sequence-specific DNA binding transcription factor activity),GO:0006139(nucleobase-containing compound metabolic process),GO:0009058(biosynthetic process),GO:0005654(nucleoplasm),GO:0006355(regulation of transcription, DNA-dependent),GO:0005634(nucleus)	NA
osa-miR166m_R-1	TCGGACCAGGCTTCATTCCC	LOC_Os10g33960.3	2	925-944	935	0	0.0234298	20	3.41667	0	0.0280738	40	7.58333	up	0.52249	0.9666	0.972616	no	GO:0007275(multicellular organismal development),GO:0003700(sequence-specific DNA binding transcription factor activity),GO:0008289(lipid binding),GO:0009653(anatomical structure morphogenesis),GO:0006139(nucleobase-containing compound metabolic process),GO:0009058(biosynthetic process),GO:0030154(cell differentiation),GO:0005634(nucleus),GO:0003677(DNA binding),GO:0043565(sequence-specific DNA b…	NA
osa-miR169o	TAGCCAAGAATGACTTGCCTA	LOC_Os03g48970.2	3	1765-1785	1776					1	0.0121512	21	5.25	up	0.951107	0.059201	0.295659	no	GO:0007275(multicellular organismal development),GO:0005654(nucleoplasm),GO:0009058(biosynthetic process),GO:0006139(nucleobase-containing compound metabolic process),GO:0003700(sequence-specific DNA binding transcription factor activity),GO:0000003(reproduction),GO:0009791(post-embryonic development),GO:0009790(embryo development),GO:0006355(regulation of transcription, DNA-dependent),GO:0005634…	NA
osa-miR169l_R-1	TAGCCAAGGATGACTTGCCT	LOC_Os03g44540.1	3	1719-1738	1729					1	0.0389544	10	10	down	-0.114764	0.93416	0.972616	no	GO:0005654(nucleoplasm),GO:0005634(nucleus),GO:0003700(sequence-specific DNA binding transcription factor activity),GO:0006139(nucleobase-containing compound metabolic process),GO:0009058(biosynthetic process),GO:0006355(regulation of transcription, DNA-dependent)	NA
osa-miR394	TTGGCATTCTGTCCACCTCC	LOC_Os01g69940.1	0	1241-1260	1251	1	0.00654873	2	2					up	0.12797	0.72991	0.918028	no	GO:0003674(molecular_function),GO:0008150(biological_process),GO:0005515(protein binding)	NA
osa-miR172a	AGAATCTTGATGATGCTGCAT	LOC_Os04g55560.2	4	1623-1643	1634					0	0.0219041	5	1.66667	down	-0.217472	0.76434	0.945539	no	GO:0000003(reproduction),GO:0005634(nucleus),GO:0003700(sequence-specific DNA binding transcription factor activity),GO:0009653(anatomical structure morphogenesis),GO:0007275(multicellular organismal development),GO:0009908(flower development),GO:0006139(nucleobase-containing compound metabolic process),GO:0009791(post-embryonic development),GO:0030154(cell differentiation),GO:0009058(biosyntheti…	NA
osa-miR169n	TAGCCAAGAATGACTTGCCTA	LOC_Os03g48970.1	3	1236-1256	1247					1	0.0121512	21	5.25	up	0.832782	0.051518	0.267442	no	GO:0009790(embryo development),GO:0009791(post-embryonic development),GO:0000003(reproduction),GO:0003700(sequence-specific DNA binding transcription factor activity),GO:0006139(nucleobase-containing compound metabolic process),GO:0009058(biosynthetic process),GO:0005654(nucleoplasm),GO:0007275(multicellular organismal development),GO:0006355(regulation of transcription, DNA-dependent),GO:0005634…	NA
osa-miR166d-3p	TCGGACCAGGCTTCATTCCCC	LOC_Os10g33960.3	3	924-944	935	0	0.0276304	20	3.41667	0	0.0330928	40	7.58333	up	0.52249	0.9666	0.972616	no	GO:0007275(multicellular organismal development),GO:0003700(sequence-specific DNA binding transcription factor activity),GO:0008289(lipid binding),GO:0009653(anatomical structure morphogenesis),GO:0006139(nucleobase-containing compound metabolic process),GO:0009058(biosynthetic process),GO:0030154(cell differentiation),GO:0005634(nucleus),GO:0003677(DNA binding),GO:0043565(sequence-specific DNA b…	NA
osa-miR166b-3p	TCGGACCAGGCTTCATTCCCC	LOC_Os10g33960.2	3	696-716	707	0	0.0276304	20	3.41667	0	0.0330928	40	7.58333	up	0.612038	0.52942	0.825385	no	GO:0007275(multicellular organismal development),GO:0030154(cell differentiation),GO:0009058(biosynthetic process),GO:0006139(nucleobase-containing compound metabolic process),GO:0009653(anatomical structure morphogenesis),GO:0008289(lipid binding),GO:0003700(sequence-specific DNA binding transcription factor activity),GO:0003677(DNA binding),GO:0005634(nucleus),GO:0043565(sequence-specific DNA b…	NA
osa-miR396c-5p	TTCCACAGCTTTCTTGAACTT	LOC_Os06g02560.2	4	605-626	616	0	0.0410431	2	0.666667					up	1.03862	0.30299	0.648806	no	GO:0007275(multicellular organismal development),GO:0005634(nucleus),GO:0005515(protein binding),GO:0005524(ATP binding),GO:0016818(hydrolase activity, acting on acid anhydrides, in phosphorus-containing anhydrides),GO:0006355(regulation of transcription, DNA-dependent)	NA
osa-miR160f-5p	TGCCTGGCTCCCTGAATGCCA	LOC_Os06g47150.2	2	1844-1864	1855	0	0.0208538	178	44.45	0	0.0249938	643	160.2	up	0.327329	0.67279	0.899266	no	GO:0008150(biological_process),GO:0007165(signal transduction),GO:0009719(response to endogenous stimulus),GO:0005634(nucleus),GO:0009908(flower development),GO:0003700(sequence-specific DNA binding transcription factor activity),GO:0007275(multicellular organismal development),GO:0006139(nucleobase-containing compound metabolic process),GO:0009058(biosynthetic process),GO:0000003(reproduction),G…	NA
osa-miR166m_R-1	TCGGACCAGGCTTCATTCCC	LOC_Os03g01890.1	2	1090-1109	1100	0	0.0234298	19	3.16667	0	0.0280738	29	4.83333	up	0.643178	0.60751	0.848711	no	GO:0003700(sequence-specific DNA binding transcription factor activity),GO:0007275(multicellular organismal development),GO:0009653(anatomical structure morphogenesis),GO:0030154(cell differentiation),GO:0006139(nucleobase-containing compound metabolic process),GO:0008289(lipid binding),GO:0009058(biosynthetic process),GO:0003677(DNA binding),GO:0005634(nucleus),GO:0043565(sequence-specific DNA b…	NA
osa-miR166a-3p	TCGGACCAGGCTTCATTCCCC	LOC_Os10g33960.1	3	924-944	935	0	0.0276304	20	3.41667	0	0.0330928	40	7.58333	up	0.610984	0.52942	0.825385	no	GO:0007275(multicellular organismal development),GO:0003700(sequence-specific DNA binding transcription factor activity),GO:0008289(lipid binding),GO:0009653(anatomical structure morphogenesis),GO:0006139(nucleobase-containing compound metabolic process),GO:0009058(biosynthetic process),GO:0030154(cell differentiation),GO:0005634(nucleus),GO:0003677(DNA binding),GO:0043565(sequence-specific DNA b…	NA
osa-miR169f.1_R-1	TAGCCAAGGATGACTTGCCT	LOC_Os03g07880.3	3	757-776	767	0	0.0276304	4	1.33333	0	0.0330928	8	2.66667	down	-0.0384025	0.8388	0.972616	no	GO:0005654(nucleoplasm),GO:0009058(biosynthetic process),GO:0006139(nucleobase-containing compound metabolic process),GO:0003700(sequence-specific DNA binding transcription factor activity),GO:0006355(regulation of transcription, DNA-dependent),GO:0005634(nucleus)	NA
osa-miR528-5p	TGGAAGGGGCATGCAGAGGAG	LOC_Os07g38290.1	2	528-547	538	0	0.00263082	61	61	0	0.00315894	59	59	up	2.72095	0.087962	0.387808	no	GO:0016020(membrane),GO:0003674(molecular_function),GO:0005488(binding),GO:0005507(copper ion binding),GO:0009055(electron carrier activity)	NA
osa-miR169i_R-1	TAGCCAAGGATGACTTGCCT	LOC_Os03g48970.1	3	1237-1256	1247					1	0.0389544	21	5.25	up	0.832782	0.051518	0.267442	no	GO:0009790(embryo development),GO:0009791(post-embryonic development),GO:0000003(reproduction),GO:0003700(sequence-specific DNA binding transcription factor activity),GO:0006139(nucleobase-containing compound metabolic process),GO:0009058(biosynthetic process),GO:0005654(nucleoplasm),GO:0007275(multicellular organismal development),GO:0006355(regulation of transcription, DNA-dependent),GO:0005634…	NA
osa-miR166c-3p	TCGGACCAGGCTTCATTCCCC	LOC_Os10g33960.1	3	924-944	935	0	0.0276304	20	3.41667	0	0.0330928	40	7.58333	up	0.610984	0.52942	0.825385	no	GO:0007275(multicellular organismal development),GO:0003700(sequence-specific DNA binding transcription factor activity),GO:0008289(lipid binding),GO:0009653(anatomical structure morphogenesis),GO:0006139(nucleobase-containing compound metabolic process),GO:0009058(biosynthetic process),GO:0030154(cell differentiation),GO:0005634(nucleus),GO:0003677(DNA binding),GO:0043565(sequence-specific DNA b…	NA
osa-miR169f.1_R-1	TAGCCAAGGATGACTTGCCT	LOC_Os03g48970.2	3	1766-1785	1776					1	0.0389544	21	5.25	up	0.951107	0.059201	0.295659	no	GO:0007275(multicellular organismal development),GO:0005654(nucleoplasm),GO:0009058(biosynthetic process),GO:0006139(nucleobase-containing compound metabolic process),GO:0003700(sequence-specific DNA binding transcription factor activity),GO:0000003(reproduction),GO:0009791(post-embryonic development),GO:0009790(embryo development),GO:0006355(regulation of transcription, DNA-dependent),GO:0005634…	NA
osa-miR166k-3p	TCGGACCAGGCTTCAATCCCT	LOC_Os12g41860.1	2.5	878-897	888					0	0.0255546	26	8.66667	up	0.537399	0.95277	0.972616	no	GO:0009908(flower development),GO:0009790(embryo development),GO:0009791(post-embryonic development),GO:0009058(biosynthetic process),GO:0006139(nucleobase-containing compound metabolic process),GO:0007275(multicellular organismal development),GO:0000003(reproduction),GO:0009653(anatomical structure morphogenesis),GO:0003677(DNA binding),GO:0005634(nucleus),GO:0003700(sequence-specific DNA bindin…	NA
osa-miR172c	TGAATCTTGATGATGCTGCAC	LOC_Os04g55560.4	4	807-827	818	1	0.0272178	2	0.666667	0	0.0179575	5	1.66667	down	-0.0618578	0.94218	0.972616	no	NA	NA
osa-miR166l-3p	TCGGACCAGGCTTCAATCCCT	LOC_Os10g33960.3	2.5	925-944	935	0	0.0213227	20	3.41667	0	0.0255546	40	7.58333	up	0.52249	0.9666	0.972616	no	GO:0007275(multicellular organismal development),GO:0003700(sequence-specific DNA binding transcription factor activity),GO:0008289(lipid binding),GO:0009653(anatomical structure morphogenesis),GO:0006139(nucleobase-containing compound metabolic process),GO:0009058(biosynthetic process),GO:0030154(cell differentiation),GO:0005634(nucleus),GO:0003677(DNA binding),GO:0043565(sequence-specific DNA b…	NA
osa-miR166d-3p	TCGGACCAGGCTTCATTCCCC	LOC_Os12g41860.1	3	877-897	888					0	0.0330928	26	8.66667	up	0.537399	0.95277	0.972616	no	GO:0009908(flower development),GO:0009790(embryo development),GO:0009791(post-embryonic development),GO:0009058(biosynthetic process),GO:0006139(nucleobase-containing compound metabolic process),GO:0007275(multicellular organismal development),GO:0000003(reproduction),GO:0009653(anatomical structure morphogenesis),GO:0003677(DNA binding),GO:0005634(nucleus),GO:0003700(sequence-specific DNA bindin…	NA
osa-miR160f-5p	TGCCTGGCTCCCTGAATGCCA	LOC_Os06g47150.4	2	1844-1864	1855	0	0.0208538	178	44.45	0	0.0249938	643	160.2	up	0.329722	0.67279	0.899266	no	GO:0009719(response to endogenous stimulus),GO:0005634(nucleus),GO:0009908(flower development),GO:0003700(sequence-specific DNA binding transcription factor activity),GO:0007275(multicellular organismal development),GO:0000003(reproduction),GO:0006139(nucleobase-containing compound metabolic process),GO:0009058(biosynthetic process),GO:0007165(signal transduction),GO:0019748(secondary metabolic p…	NA
osa-miR164e	TGGAGAAGCAGGGCACGTGAG	LOC_Os06g46270.1	3	954-974	965					1	0.0271329	5	5	up	0.114161	0.71531	0.91388	no	GO:0009653(anatomical structure morphogenesis),GO:0009058(biosynthetic process),GO:0009790(embryo development),GO:0000003(reproduction),GO:0003700(sequence-specific DNA binding transcription factor activity),GO:0009791(post-embryonic development),GO:0007165(signal transduction),GO:0009719(response to endogenous stimulus),GO:0007275(multicellular organismal development),GO:0006139(nucleobase-conta…	NA
osa-miR166k-3p	TCGGACCAGGCTTCAATCCCT	LOC_Os03g01890.2	2.5	1090-1109	1100	0	0.0213227	19	3.16667	0	0.0255546	29	4.83333	up	0.826853	0.9666	0.972616	no	GO:0006139(nucleobase-containing compound metabolic process),GO:0003700(sequence-specific DNA binding transcription factor activity),GO:0007275(multicellular organismal development),GO:0009058(biosynthetic process),GO:0009653(anatomical structure morphogenesis),GO:0030154(cell differentiation),GO:0003677(DNA binding),GO:0008289(lipid binding),GO:0005634(nucleus),GO:0043565(sequence-specific DNA b…	NA
osa-miR159f_R-1	CTTGGATTGAAGGGAGCTCT	LOC_Os01g59660.3	2.5	1259-1278	1269	0	0.0142661	44	11	0	0.0171098	68	17	up	0.965605	0.9666	0.972616	no	GO:0006139(nucleobase-containing compound metabolic process),GO:0040007(growth),GO:0003677(DNA binding),GO:0005634(nucleus),GO:0009058(biosynthetic process),GO:0000003(reproduction),GO:0030154(cell differentiation),GO:0007275(multicellular organismal development),GO:0007165(signal transduction),GO:0009719(response to endogenous stimulus),GO:0003700(sequence-specific DNA binding transcription fact…	NA
osa-miR172a	AGAATCTTGATGATGCTGCAT	LOC_Os04g55560.4	4	807-827	818	1	0.0331649	2	0.666667	0	0.0219041	5	1.66667	down	-0.0618578	0.94218	0.972616	no	NA	NA
osa-miR166m_R-1	TCGGACCAGGCTTCATTCCC	LOC_Os10g33960.4	2	925-944	935	0	0.0234298	20	3.41667	0	0.0280738	40	7.58333	up	0.68336	0.9666	0.972616	no	GO:0007275(multicellular organismal development),GO:0003677(DNA binding),GO:0005634(nucleus),GO:0030154(cell differentiation),GO:0009058(biosynthetic process),GO:0006139(nucleobase-containing compound metabolic process),GO:0009653(anatomical structure morphogenesis),GO:0008289(lipid binding),GO:0003700(sequence-specific DNA binding transcription factor activity),GO:0043565(sequence-specific DNA b…	NA
osa-miR166j-3p	TCGGACCAGGCTTCATTCCCC	LOC_Os03g01890.1	3	1089-1109	1100	0	0.0276304	19	3.16667	0	0.0330928	29	4.83333	up	0.643178	0.60751	0.848711	no	GO:0003700(sequence-specific DNA binding transcription factor activity),GO:0007275(multicellular organismal development),GO:0009653(anatomical structure morphogenesis),GO:0030154(cell differentiation),GO:0006139(nucleobase-containing compound metabolic process),GO:0008289(lipid binding),GO:0009058(biosynthetic process),GO:0003677(DNA binding),GO:0005634(nucleus),GO:0043565(sequence-specific DNA b…	NA
osa-miR166f	TCGGACCAGGCTTCATTCCCC	LOC_Os10g33960.2	3	696-716	707	0	0.0276304	20	3.41667	0	0.0330928	40	7.58333	up	0.612038	0.52942	0.825385	no	GO:0007275(multicellular organismal development),GO:0030154(cell differentiation),GO:0009058(biosynthetic process),GO:0006139(nucleobase-containing compound metabolic process),GO:0009653(anatomical structure morphogenesis),GO:0008289(lipid binding),GO:0003700(sequence-specific DNA binding transcription factor activity),GO:0003677(DNA binding),GO:0005634(nucleus),GO:0043565(sequence-specific DNA b…	NA
osa-miR172c	TGAATCTTGATGATGCTGCAC	LOC_Os07g13170.2	3	1463-1483	1474	0	0.0170948	11	5.5	0	0.0204964	8	4	down	-0.310663	0.9666	0.972616	no	GO:0009791(post-embryonic development),GO:0009653(anatomical structure morphogenesis),GO:0007275(multicellular organismal development),GO:0003677(DNA binding),GO:0005634(nucleus),GO:0009058(biosynthetic process),GO:0006139(nucleobase-containing compound metabolic process),GO:0003700(sequence-specific DNA binding transcription factor activity),GO:0000003(reproduction),GO:0006355(regulation of tran…	NA
osa-miR166f	TCGGACCAGGCTTCATTCCCC	LOC_Os10g33960.3	3	924-944	935	0	0.0276304	20	3.41667	0	0.0330928	40	7.58333	up	0.52249	0.9666	0.972616	no	GO:0007275(multicellular organismal development),GO:0003700(sequence-specific DNA binding transcription factor activity),GO:0008289(lipid binding),GO:0009653(anatomical structure morphogenesis),GO:0006139(nucleobase-containing compound metabolic process),GO:0009058(biosynthetic process),GO:0030154(cell differentiation),GO:0005634(nucleus),GO:0003677(DNA binding),GO:0043565(sequence-specific DNA b…	NA
osa-miR166h-3p	TCGGACCAGGCTTCATTCCTC	LOC_Os03g01890.1	3	1089-1109	1100	0	0.019211	19	3.16667	0	0.0230288	29	4.83333	up	0.643178	0.60751	0.848711	no	GO:0003700(sequence-specific DNA binding transcription factor activity),GO:0007275(multicellular organismal development),GO:0009653(anatomical structure morphogenesis),GO:0030154(cell differentiation),GO:0006139(nucleobase-containing compound metabolic process),GO:0008289(lipid binding),GO:0009058(biosynthetic process),GO:0003677(DNA binding),GO:0005634(nucleus),GO:0043565(sequence-specific DNA b…	NA
osa-miR169h_R-1	TAGCCAAGGATGACTTGCCT	LOC_Os03g48970.1	3	1237-1256	1247					1	0.0389544	21	5.25	up	0.832782	0.051518	0.267442	no	GO:0009790(embryo development),GO:0009791(post-embryonic development),GO:0000003(reproduction),GO:0003700(sequence-specific DNA binding transcription factor activity),GO:0006139(nucleobase-containing compound metabolic process),GO:0009058(biosynthetic process),GO:0005654(nucleoplasm),GO:0007275(multicellular organismal development),GO:0006355(regulation of transcription, DNA-dependent),GO:0005634…	NA
osa-miR166m_R-1	TCGGACCAGGCTTCATTCCC	LOC_Os12g41860.1	2	878-897	888					0	0.0280738	26	8.66667	up	0.537399	0.95277	0.972616	no	GO:0009908(flower development),GO:0009790(embryo development),GO:0009791(post-embryonic development),GO:0009058(biosynthetic process),GO:0006139(nucleobase-containing compound metabolic process),GO:0007275(multicellular organismal development),GO:0000003(reproduction),GO:0009653(anatomical structure morphogenesis),GO:0003677(DNA binding),GO:0005634(nucleus),GO:0003700(sequence-specific DNA bindin…	NA
osa-miR169g_R-1	TAGCCAAGGATGACTTGCCT	LOC_Os03g48970.2	3	1766-1785	1776					1	0.0389544	21	5.25	up	0.951107	0.059201	0.295659	no	GO:0007275(multicellular organismal development),GO:0005654(nucleoplasm),GO:0009058(biosynthetic process),GO:0006139(nucleobase-containing compound metabolic process),GO:0003700(sequence-specific DNA binding transcription factor activity),GO:0000003(reproduction),GO:0009791(post-embryonic development),GO:0009790(embryo development),GO:0006355(regulation of transcription, DNA-dependent),GO:0005634…	NA
osa-miR159a.1	TTTGGATTGAAGGGAGCTCTG	LOC_Os01g59660.2	3.5	1348-1368	1359	0	0.0152099	44	11	0	0.01824	68	17	up	0.965605	0.9666	0.972616	no	GO:0007165(signal transduction),GO:0007275(multicellular organismal development),GO:0009058(biosynthetic process),GO:0005634(nucleus),GO:0003677(DNA binding),GO:0040007(growth),GO:0009719(response to endogenous stimulus),GO:0006139(nucleobase-containing compound metabolic process),GO:0000003(reproduction),GO:0030154(cell differentiation),GO:0008219(cell death),GO:0003700(sequence-specific DNA bin…	NA

## Sheet: Table S7 N2Y6-E VS LYP9-E
#SmallRNA	seq	Target	AlignmentScore	AlignmentRange	CleavageSite	N2Y6-E_Category	N2Y6-E_P-value	N2Y6-E_raw_reads	N2Y6-E_norm_reads	LYP9-E_Category	LYP9-E_P-value	LYP9-E_raw_reads	LYP9-E_norm_reads	regulation	log2fold_change	pvalue	FDR	significant	go	kegg
osa-MIR164f-p3	TGCCCTTCTTCTCCACCGTGC	LOC_Os06g06980.1	3.5	548-567	558					1	0.0477262	7	3.5	up	0.77868	0.04839	0.984025	yes	GO:0016740(transferase activity),GO:0008150(biological_process),GO:0005829(cytosol),GO:0019748(secondary metabolic process),GO:0009987(cellular process),GO:0009058(biosynthetic process),GO:0008152(metabolic process),GO:0008171(O-methyltransferase activity)	00360(Phenylalanine metabolism),00940(Phenylpropanoid biosynthesis),00941(Flavonoid biosynthesis),00945(Stilbenoid, diarylheptanoid and gingerol biosynthesis)
osa-miR2876-5p_L-2R+2	TTGCTGGCAGCACTGTTTATA	LOC_Os12g05050.1	3.5	1001-1022	1013					3	0.0571651	2	2	up	0.34319	1.0584e-05	0.00172438	yes	GO:0003674(molecular_function),GO:0009719(response to endogenous stimulus),GO:0008150(biological_process),GO:0005886(plasma membrane)	NA
osa-miR160d-5p	TGCCTGGCTCCCTGTATGCCA	LOC_Os06g47150.4	1	1844-1864	1855	0	0.0245984	178	44.45	0	0.0294706	643	160.2	up	0.635599	0.45068	0.984025	no	GO:0009719(response to endogenous stimulus),GO:0005634(nucleus),GO:0009908(flower development),GO:0003700(sequence-specific DNA binding transcription factor activity),GO:0007275(multicellular organismal development),GO:0000003(reproduction),GO:0006139(nucleobase-containing compound metabolic process),GO:0009058(biosynthetic process),GO:0007165(signal transduction),GO:0019748(secondary metabolic p…	NA
osa-miR160d-5p	TGCCTGGCTCCCTGTATGCCA	LOC_Os06g47150.2	1	1844-1864	1855	0	0.0245984	178	44.45	0	0.0294706	643	160.2	up	0.617866	0.49324	0.984025	no	GO:0008150(biological_process),GO:0007165(signal transduction),GO:0009719(response to endogenous stimulus),GO:0005634(nucleus),GO:0009908(flower development),GO:0003700(sequence-specific DNA binding transcription factor activity),GO:0007275(multicellular organismal development),GO:0006139(nucleobase-containing compound metabolic process),GO:0009058(biosynthetic process),GO:0000003(reproduction),G…	NA
osa-miR169n	TAGCCAAGAATGACTTGCCTA	LOC_Os03g48970.2	3	1765-1785	1776					1	0.0121512	21	5.25	up	0.174016	0.75566	0.984025	no	GO:0007275(multicellular organismal development),GO:0005654(nucleoplasm),GO:0009058(biosynthetic process),GO:0006139(nucleobase-containing compound metabolic process),GO:0003700(sequence-specific DNA binding transcription factor activity),GO:0000003(reproduction),GO:0009791(post-embryonic development),GO:0009790(embryo development),GO:0006355(regulation of transcription, DNA-dependent),GO:0005634…	NA
osa-miR169k_R-1	TAGCCAAGGATGACTTGCCT	LOC_Os03g48970.4	3	1229-1248	1239					1	0.0389544	21	5.25	up	0.0493482	0.93778	0.984025	no	GO:0009058(biosynthetic process),GO:0009790(embryo development),GO:0009791(post-embryonic development),GO:0006139(nucleobase-containing compound metabolic process),GO:0007275(multicellular organismal development),GO:0000003(reproduction),GO:0005654(nucleoplasm),GO:0003700(sequence-specific DNA binding transcription factor activity),GO:0006355(regulation of transcription, DNA-dependent),GO:0005634…	NA
osa-miR530-5p_R+1	TGCATTTGCACCTGCACCTAC	LOC_Os04g51400.2	3	641-661	652	0	0.0149741	109	27.25	0	0.0179575	135	33.75	down	-1.00442	0.14665	0.984025	no	GO:0005488(binding)	NA
osa-miR166f	TCGGACCAGGCTTCATTCCCC	LOC_Os10g33960.4	3	924-944	935	0	0.0276304	20	3.41667	0	0.0330928	40	7.58333	up	0.577993	0.98122	0.984025	no	GO:0007275(multicellular organismal development),GO:0003677(DNA binding),GO:0005634(nucleus),GO:0030154(cell differentiation),GO:0009058(biosynthetic process),GO:0006139(nucleobase-containing compound metabolic process),GO:0009653(anatomical structure morphogenesis),GO:0008289(lipid binding),GO:0003700(sequence-specific DNA binding transcription factor activity),GO:0043565(sequence-specific DNA b…	NA
osa-miR166j-3p	TCGGACCAGGCTTCATTCCCC	LOC_Os03g43930.2	3	955-975	966					0	0.0330928	26	8.66667	up	0.108819	0.67299	0.984025	no	GO:0000003(reproduction),GO:0009653(anatomical structure morphogenesis),GO:0009791(post-embryonic development),GO:0009790(embryo development),GO:0009058(biosynthetic process),GO:0007275(multicellular organismal development),GO:0005634(nucleus),GO:0006139(nucleobase-containing compound metabolic process),GO:0009908(flower development),GO:0003700(sequence-specific DNA binding transcription factor a…	NA
osa-miR169g_R-1	TAGCCAAGGATGACTTGCCT	LOC_Os03g44540.1	3	1719-1738	1729					1	0.0389544	10	10	up	0.539411	0.27865	0.984025	no	GO:0005654(nucleoplasm),GO:0005634(nucleus),GO:0003700(sequence-specific DNA binding transcription factor activity),GO:0006139(nucleobase-containing compound metabolic process),GO:0009058(biosynthetic process),GO:0006355(regulation of transcription, DNA-dependent)	NA
osa-miR169j_R-1	TAGCCAAGGATGACTTGCCT	LOC_Os12g42400.1	2.5	1257-1276	1267	0	0.0119026	3	1					up	0.171637	0.98122	0.984025	no	GO:0005634(nucleus),GO:0005654(nucleoplasm),GO:0009058(biosynthetic process),GO:0006139(nucleobase-containing compound metabolic process),GO:0003700(sequence-specific DNA binding transcription factor activity),GO:0006355(regulation of transcription, DNA-dependent)	NA
osa-miR169l_R-1	TAGCCAAGGATGACTTGCCT	LOC_Os03g07880.1	3	845-864	855	0	0.0276304	4	1.33333	0	0.0330928	8	2.66667	up	0.22963	0.76266	0.984025	no	GO:0009536(plastid),GO:0009058(biosynthetic process),GO:0005654(nucleoplasm),GO:0005634(nucleus),GO:0003700(sequence-specific DNA binding transcription factor activity),GO:0006139(nucleobase-containing compound metabolic process),GO:0006355(regulation of transcription, DNA-dependent)	NA
osa-miR166m_R-1	TCGGACCAGGCTTCATTCCC	LOC_Os03g01890.2	2	1090-1109	1100	0	0.0234298	19	3.16667	0	0.0280738	29	4.83333	up	1.32287	0.54434	0.984025	no	GO:0006139(nucleobase-containing compound metabolic process),GO:0003700(sequence-specific DNA binding transcription factor activity),GO:0007275(multicellular organismal development),GO:0009058(biosynthetic process),GO:0009653(anatomical structure morphogenesis),GO:0030154(cell differentiation),GO:0003677(DNA binding),GO:0008289(lipid binding),GO:0005634(nucleus),GO:0043565(sequence-specific DNA b…	NA
osa-miR169l_R-1	TAGCCAAGGATGACTTGCCT	LOC_Os12g42400.2	2.5	1203-1222	1213	0	0.0119026	3	1					up	0.171637	0.98122	0.984025	no	GO:0005634(nucleus),GO:0005654(nucleoplasm),GO:0009058(biosynthetic process),GO:0006139(nucleobase-containing compound metabolic process),GO:0003700(sequence-specific DNA binding transcription factor activity),GO:0006355(regulation of transcription, DNA-dependent)	NA
osa-miR169n	TAGCCAAGAATGACTTGCCTA	LOC_Os03g44540.1	2	1718-1738	1729					1	0.00372865	10	10	up	0.539411	0.27865	0.984025	no	GO:0005654(nucleoplasm),GO:0005634(nucleus),GO:0003700(sequence-specific DNA binding transcription factor activity),GO:0006139(nucleobase-containing compound metabolic process),GO:0009058(biosynthetic process),GO:0006355(regulation of transcription, DNA-dependent)	NA
osa-miR166c-3p	TCGGACCAGGCTTCATTCCCC	LOC_Os12g41860.1	3	877-897	888					0	0.0330928	26	8.66667	up	0.463271	0.96748	0.984025	no	GO:0009908(flower development),GO:0009790(embryo development),GO:0009791(post-embryonic development),GO:0009058(biosynthetic process),GO:0006139(nucleobase-containing compound metabolic process),GO:0007275(multicellular organismal development),GO:0000003(reproduction),GO:0009653(anatomical structure morphogenesis),GO:0003677(DNA binding),GO:0005634(nucleus),GO:0003700(sequence-specific DNA bindin…	NA
osa-miR159b	TTTGGATTGAAGGGAGCTCTG	LOC_Os01g59660.4	3.5	1180-1200	1191	0	0.0152099	44	11	0	0.01824	68	17	up	0.376255	0.30926	0.984025	no	GO:0007165(signal transduction),GO:0009719(response to endogenous stimulus),GO:0040007(growth),GO:0003677(DNA binding),GO:0005634(nucleus),GO:0009058(biosynthetic process),GO:0006139(nucleobase-containing compound metabolic process),GO:0000003(reproduction),GO:0030154(cell differentiation),GO:0007275(multicellular organismal development),GO:0008219(cell death),GO:0003700(sequence-specific DNA bin…	NA
osa-miR166k-3p	TCGGACCAGGCTTCAATCCCT	LOC_Os10g33960.4	2.5	925-944	935	0	0.0213227	20	3.41667	0	0.0255546	40	7.58333	up	0.577993	0.98122	0.984025	no	GO:0007275(multicellular organismal development),GO:0003677(DNA binding),GO:0005634(nucleus),GO:0030154(cell differentiation),GO:0009058(biosynthetic process),GO:0006139(nucleobase-containing compound metabolic process),GO:0009653(anatomical structure morphogenesis),GO:0008289(lipid binding),GO:0003700(sequence-specific DNA binding transcription factor activity),GO:0043565(sequence-specific DNA b…	NA
osa-miR169o	TAGCCAAGAATGACTTGCCTA	LOC_Os03g48970.1	3	1236-1256	1247					1	0.0121512	21	5.25	up	0.0333998	0.93778	0.984025	no	GO:0009790(embryo development),GO:0009791(post-embryonic development),GO:0000003(reproduction),GO:0003700(sequence-specific DNA binding transcription factor activity),GO:0006139(nucleobase-containing compound metabolic process),GO:0009058(biosynthetic process),GO:0005654(nucleoplasm),GO:0007275(multicellular organismal development),GO:0006355(regulation of transcription, DNA-dependent),GO:0005634…	NA
osa-miR169i_R-1	TAGCCAAGGATGACTTGCCT	LOC_Os03g48970.4	3	1229-1248	1239					1	0.0389544	21	5.25	up	0.0493482	0.93778	0.984025	no	GO:0009058(biosynthetic process),GO:0009790(embryo development),GO:0009791(post-embryonic development),GO:0006139(nucleobase-containing compound metabolic process),GO:0007275(multicellular organismal development),GO:0000003(reproduction),GO:0005654(nucleoplasm),GO:0003700(sequence-specific DNA binding transcription factor activity),GO:0006355(regulation of transcription, DNA-dependent),GO:0005634…	NA
osa-miR169k_R-1	TAGCCAAGGATGACTTGCCT	LOC_Os03g07880.3	3	757-776	767	0	0.0276304	4	1.33333	0	0.0330928	8	2.66667	up	0.226942	0.57096	0.984025	no	GO:0005654(nucleoplasm),GO:0009058(biosynthetic process),GO:0006139(nucleobase-containing compound metabolic process),GO:0003700(sequence-specific DNA binding transcription factor activity),GO:0006355(regulation of transcription, DNA-dependent),GO:0005634(nucleus)	NA
osa-miR159f_R-1	CTTGGATTGAAGGGAGCTCT	LOC_Os01g59660.1	2.5	1261-1280	1271	0	0.0142661	44	11	0	0.0171098	68	17	up	0.653789	0.30926	0.984025	no	GO:0003700(sequence-specific DNA binding transcription factor activity),GO:0008219(cell death),GO:0009719(response to endogenous stimulus),GO:0007165(signal transduction),GO:0006139(nucleobase-containing compound metabolic process),GO:0009058(biosynthetic process),GO:0007275(multicellular organismal development),GO:0030154(cell differentiation),GO:0040007(growth),GO:0003677(DNA binding),GO:000563…	NA
osa-miR169b	CAGCCAAGGATGACTTGCCGG	LOC_Os03g07880.3	3.5	756-776	767	0	0.0264653	4	1.33333	0	0.0317013	8	2.66667	up	0.226942	0.57096	0.984025	no	GO:0005654(nucleoplasm),GO:0009058(biosynthetic process),GO:0006139(nucleobase-containing compound metabolic process),GO:0003700(sequence-specific DNA binding transcription factor activity),GO:0006355(regulation of transcription, DNA-dependent),GO:0005634(nucleus)	NA
osa-miR169g_R-1	TAGCCAAGGATGACTTGCCT	LOC_Os03g07880.1	3	845-864	855	0	0.0276304	4	1.33333	0	0.0330928	8	2.66667	up	0.22963	0.76266	0.984025	no	GO:0009536(plastid),GO:0009058(biosynthetic process),GO:0005654(nucleoplasm),GO:0005634(nucleus),GO:0003700(sequence-specific DNA binding transcription factor activity),GO:0006139(nucleobase-containing compound metabolic process),GO:0006355(regulation of transcription, DNA-dependent)	NA
osa-miR172d	AGAATCTTGATGATGCTGCAT	LOC_Os04g55560.4	4	807-827	818	1	0.0331649	2	0.666667	0	0.0219041	5	1.66667	down	-0.0831769	0.97345	0.984025	no	NA	NA
osa-miR169m_R-1	TAGCCAAGGATGACTTGCCT	LOC_Os03g48970.4	3	1229-1248	1239					1	0.0389544	21	5.25	up	0.0493482	0.93778	0.984025	no	GO:0009058(biosynthetic process),GO:0009790(embryo development),GO:0009791(post-embryonic development),GO:0006139(nucleobase-containing compound metabolic process),GO:0007275(multicellular organismal development),GO:0000003(reproduction),GO:0005654(nucleoplasm),GO:0003700(sequence-specific DNA binding transcription factor activity),GO:0006355(regulation of transcription, DNA-dependent),GO:0005634…	NA
osa-miR169l_R-1	TAGCCAAGGATGACTTGCCT	LOC_Os03g48970.1	3	1237-1256	1247					1	0.0389544	21	5.25	up	0.0333998	0.93778	0.984025	no	GO:0009790(embryo development),GO:0009791(post-embryonic development),GO:0000003(reproduction),GO:0003700(sequence-specific DNA binding transcription factor activity),GO:0006139(nucleobase-containing compound metabolic process),GO:0009058(biosynthetic process),GO:0005654(nucleoplasm),GO:0007275(multicellular organismal development),GO:0006355(regulation of transcription, DNA-dependent),GO:0005634…	NA
osa-miR167b_R-1	TGAAGCTGCCAGCATGATCT	LOC_Os06g03830.2	4	1496-1515	1506	0	0.028096	9	4.5					up	0.863242	0.62804	0.984025	no	GO:0008152(metabolic process),GO:0003824(catalytic activity),GO:0005488(binding),GO:0016491(oxidoreductase activity),GO:0050662(coenzyme binding),GO:0044237(cellular metabolic process)	NA
osa-miR169i_R-1	TAGCCAAGGATGACTTGCCT	LOC_Os03g07880.3	3	757-776	767	0	0.0276304	4	1.33333	0	0.0330928	8	2.66667	up	0.226942	0.57096	0.984025	no	GO:0005654(nucleoplasm),GO:0009058(biosynthetic process),GO:0006139(nucleobase-containing compound metabolic process),GO:0003700(sequence-specific DNA binding transcription factor activity),GO:0006355(regulation of transcription, DNA-dependent),GO:0005634(nucleus)	NA
osa-miR160e-5p	TGCCTGGCTCCCTGTATGCCG	LOC_Os06g47150.3	1	1811-1831	1822	0	0.0245984	178	44.45	0	0.0294706	643	160.2	up	0.613678	0.49324	0.984025	no	GO:0009987(cellular process),GO:0009058(biosynthetic process),GO:0007275(multicellular organismal development),GO:0040007(growth),GO:0003723(RNA binding),GO:0008150(biological_process),GO:0007165(signal transduction),GO:0009719(response to endogenous stimulus),GO:0005634(nucleus),GO:0009908(flower development),GO:0003700(sequence-specific DNA binding transcription factor activity),GO:0000003(repr…	NA
osa-miR169f.1_R-1	TAGCCAAGGATGACTTGCCT	LOC_Os12g42400.2	2.5	1203-1222	1213	0	0.0119026	3	1					up	0.171637	0.98122	0.984025	no	GO:0005634(nucleus),GO:0005654(nucleoplasm),GO:0009058(biosynthetic process),GO:0006139(nucleobase-containing compound metabolic process),GO:0003700(sequence-specific DNA binding transcription factor activity),GO:0006355(regulation of transcription, DNA-dependent)	NA
osa-miR166b-3p	TCGGACCAGGCTTCATTCCCC	LOC_Os10g33960.3	3	924-944	935	0	0.0276304	20	3.41667	0	0.0330928	40	7.58333	up	0.56742	0.98122	0.984025	no	GO:0007275(multicellular organismal development),GO:0003700(sequence-specific DNA binding transcription factor activity),GO:0008289(lipid binding),GO:0009653(anatomical structure morphogenesis),GO:0006139(nucleobase-containing compound metabolic process),GO:0009058(biosynthetic process),GO:0030154(cell differentiation),GO:0005634(nucleus),GO:0003677(DNA binding),GO:0043565(sequence-specific DNA b…	NA
osa-miR171d-3p	TGATTGAGCCGTGCCAATATC	LOC_Os06g01620.1	1	456-476	467	0	0.0123758	8	8	0	0.0148455	11	11	down	-0.481141	0.73839	0.984025	no	GO:0009536(plastid),GO:0016043(cellular component organization),GO:0006139(nucleobase-containing compound metabolic process),GO:0009653(anatomical structure morphogenesis),GO:0030154(cell differentiation),GO:0016049(cell growth),GO:0007275(multicellular organismal development),GO:0009058(biosynthetic process),GO:0008150(biological_process),GO:0005515(protein binding),GO:0009987(cellular process),…	NA
osa-miR169j_R-1	TAGCCAAGGATGACTTGCCT	LOC_Os03g48970.2	3	1766-1785	1776					1	0.0389544	21	5.25	up	0.174016	0.75566	0.984025	no	GO:0007275(multicellular organismal development),GO:0005654(nucleoplasm),GO:0009058(biosynthetic process),GO:0006139(nucleobase-containing compound metabolic process),GO:0003700(sequence-specific DNA binding transcription factor activity),GO:0000003(reproduction),GO:0009791(post-embryonic development),GO:0009790(embryo development),GO:0006355(regulation of transcription, DNA-dependent),GO:0005634…	NA
osa-miR166j-3p	TCGGACCAGGCTTCATTCCCC	LOC_Os10g33960.4	3	924-944	935	0	0.0276304	20	3.41667	0	0.0330928	40	7.58333	up	0.577993	0.98122	0.984025	no	GO:0007275(multicellular organismal development),GO:0003677(DNA binding),GO:0005634(nucleus),GO:0030154(cell differentiation),GO:0009058(biosynthetic process),GO:0006139(nucleobase-containing compound metabolic process),GO:0009653(anatomical structure morphogenesis),GO:0008289(lipid binding),GO:0003700(sequence-specific DNA binding transcription factor activity),GO:0043565(sequence-specific DNA b…	NA
osa-miR160e-5p	TGCCTGGCTCCCTGTATGCCG	LOC_Os06g47150.2	1	1844-1864	1855	0	0.0245984	178	44.45	0	0.0294706	643	160.2	up	0.617866	0.49324	0.984025	no	GO:0008150(biological_process),GO:0007165(signal transduction),GO:0009719(response to endogenous stimulus),GO:0005634(nucleus),GO:0009908(flower development),GO:0003700(sequence-specific DNA binding transcription factor activity),GO:0007275(multicellular organismal development),GO:0006139(nucleobase-containing compound metabolic process),GO:0009058(biosynthetic process),GO:0000003(reproduction),G…	NA
osa-miR166a-3p	TCGGACCAGGCTTCATTCCCC	LOC_Os03g43930.2	3	955-975	966					0	0.0330928	26	8.66667	up	0.108819	0.67299	0.984025	no	GO:0000003(reproduction),GO:0009653(anatomical structure morphogenesis),GO:0009791(post-embryonic development),GO:0009790(embryo development),GO:0009058(biosynthetic process),GO:0007275(multicellular organismal development),GO:0005634(nucleus),GO:0006139(nucleobase-containing compound metabolic process),GO:0009908(flower development),GO:0003700(sequence-specific DNA binding transcription factor a…	NA
osa-miR166h-3p	TCGGACCAGGCTTCATTCCTC	LOC_Os10g33960.4	3	924-944	935	0	0.019211	20	3.41667	0	0.0230288	40	7.58333	up	0.577993	0.98122	0.984025	no	GO:0007275(multicellular organismal development),GO:0003677(DNA binding),GO:0005634(nucleus),GO:0030154(cell differentiation),GO:0009058(biosynthetic process),GO:0006139(nucleobase-containing compound metabolic process),GO:0009653(anatomical structure morphogenesis),GO:0008289(lipid binding),GO:0003700(sequence-specific DNA binding transcription factor activity),GO:0043565(sequence-specific DNA b…	NA
osa-miR160d-5p	TGCCTGGCTCCCTGTATGCCA	LOC_Os06g47150.1	1	2042-2062	2053	0	0.0245984	178	44.45	0	0.0294706	643	160.2	up	0.622752	0.49323	0.984025	no	GO:0006139(nucleobase-containing compound metabolic process),GO:0000003(reproduction),GO:0009719(response to endogenous stimulus),GO:0007165(signal transduction),GO:0009058(biosynthetic process),GO:0007275(multicellular organismal development),GO:0003700(sequence-specific DNA binding transcription factor activity),GO:0009908(flower development),GO:0005634(nucleus),GO:0008150(biological_process),G…	NA
osa-miR166m_R-1	TCGGACCAGGCTTCATTCCC	LOC_Os03g43930.2	2	956-975	966					0	0.0280738	26	8.66667	up	0.108819	0.67299	0.984025	no	GO:0000003(reproduction),GO:0009653(anatomical structure morphogenesis),GO:0009791(post-embryonic development),GO:0009790(embryo development),GO:0009058(biosynthetic process),GO:0007275(multicellular organismal development),GO:0005634(nucleus),GO:0006139(nucleobase-containing compound metabolic process),GO:0009908(flower development),GO:0003700(sequence-specific DNA binding transcription factor a…	NA
osa-miR169b	CAGCCAAGGATGACTTGCCGG	LOC_Os03g48970.4	4	1228-1248	1239					1	0.018838	21	5.25	up	0.0493482	0.93778	0.984025	no	GO:0009058(biosynthetic process),GO:0009790(embryo development),GO:0009791(post-embryonic development),GO:0006139(nucleobase-containing compound metabolic process),GO:0007275(multicellular organismal development),GO:0000003(reproduction),GO:0005654(nucleoplasm),GO:0003700(sequence-specific DNA binding transcription factor activity),GO:0006355(regulation of transcription, DNA-dependent),GO:0005634…	NA
osa-miR166h-3p	TCGGACCAGGCTTCATTCCTC	LOC_Os10g33960.2	3	696-716	707	0	0.019211	20	3.41667	0	0.0230288	40	7.58333	up	0.888651	0.54434	0.984025	no	GO:0007275(multicellular organismal development),GO:0030154(cell differentiation),GO:0009058(biosynthetic process),GO:0006139(nucleobase-containing compound metabolic process),GO:0009653(anatomical structure morphogenesis),GO:0008289(lipid binding),GO:0003700(sequence-specific DNA binding transcription factor activity),GO:0003677(DNA binding),GO:0005634(nucleus),GO:0043565(sequence-specific DNA b…	NA
osa-miR166l-3p	TCGGACCAGGCTTCAATCCCT	LOC_Os03g43930.1	2.5	956-975	966					0	0.0255546	26	8.66667	up	0.126252	0.67299	0.984025	no	GO:0003700(sequence-specific DNA binding transcription factor activity),GO:0007275(multicellular organismal development),GO:0009058(biosynthetic process),GO:0006139(nucleobase-containing compound metabolic process),GO:0005634(nucleus),GO:0003677(DNA binding),GO:0009653(anatomical structure morphogenesis),GO:0000003(reproduction),GO:0009791(post-embryonic development),GO:0009790(embryo development…	NA
osa-miR398b	TGTGTTCTCAGGTCGCCCCTG	LOC_Os07g46990.1	2.5	124-144	135	0	0.00239194	29	29	0	0.00287217	44	44	up	0.517672	0.144	0.984025	no	GO:0005829(cytosol),GO:0005488(binding),GO:0005576(extracellular region),GO:0008150(biological_process),GO:0006950(response to stress),GO:0009628(response to abiotic stimulus),GO:0008152(metabolic process),GO:0009607(response to biotic stimulus),GO:0003824(catalytic activity),GO:0009987(cellular process),GO:0005737(cytoplasm),GO:0046872(metal ion binding),GO:0006801(superoxide metabolic process),…	04146(Peroxisome),05014(Amyotrophic lateral sclerosis (ALS)),05016(Huntington's disease),05020(Prion diseases)
osa-miR160d-5p	TGCCTGGCTCCCTGTATGCCA	LOC_Os02g41800.2	1	1484-1504	1495	0	0.0245984	7	3.5	0	0.0294706	11	5.5	up	0.180846	0.97345	0.984025	no	GO:0003700(sequence-specific DNA binding transcription factor activity),GO:0009987(cellular process),GO:0005634(nucleus),GO:0009719(response to endogenous stimulus),GO:0007275(multicellular organismal development),GO:0009058(biosynthetic process),GO:0006139(nucleobase-containing compound metabolic process),GO:0003723(RNA binding),GO:0003677(DNA binding),GO:0006355(regulation of transcription, DNA…	NA
osa-miR166m_R-1	TCGGACCAGGCTTCATTCCC	LOC_Os10g33960.2	2	697-716	707	0	0.0234298	20	3.41667	0	0.0280738	40	7.58333	up	0.888651	0.54434	0.984025	no	GO:0007275(multicellular organismal development),GO:0030154(cell differentiation),GO:0009058(biosynthetic process),GO:0006139(nucleobase-containing compound metabolic process),GO:0009653(anatomical structure morphogenesis),GO:0008289(lipid binding),GO:0003700(sequence-specific DNA binding transcription factor activity),GO:0003677(DNA binding),GO:0005634(nucleus),GO:0043565(sequence-specific DNA b…	NA
osa-miR156j_L+1	TTGACAGAAGAGAGTGAGCAC	LOC_Os02g04680.2	2	1962-1982	1973	1	0.0331649	4	2	0	0.0219041	5	2.5	up	0.957379	0.17522	0.984025	no	GO:0009908(flower development),GO:0003700(sequence-specific DNA binding transcription factor activity),GO:0006139(nucleobase-containing compound metabolic process),GO:0009058(biosynthetic process),GO:0007275(multicellular organismal development),GO:0005634(nucleus),GO:0003677(DNA binding)	NA
osa-miR169n	TAGCCAAGAATGACTTGCCTA	LOC_Os03g48970.4	3	1228-1248	1239					1	0.0121512	21	5.25	up	0.0493482	0.93778	0.984025	no	GO:0009058(biosynthetic process),GO:0009790(embryo development),GO:0009791(post-embryonic development),GO:0006139(nucleobase-containing compound metabolic process),GO:0007275(multicellular organismal development),GO:0000003(reproduction),GO:0005654(nucleoplasm),GO:0003700(sequence-specific DNA binding transcription factor activity),GO:0006355(regulation of transcription, DNA-dependent),GO:0005634…	NA
osa-miR393a	TCCAAAGGGATCGCATTGATC	LOC_Os04g32460.2	1	1823-1842	1833	1	0.0169376	2	1					up	0.256673	0.72128	0.984025	no	GO:0003824(catalytic activity),GO:0006464(cellular protein modification process),GO:0007275(multicellular organismal development),GO:0009607(response to biotic stimulus),GO:0005515(protein binding),GO:0005488(binding),GO:0016020(membrane),GO:0005773(vacuole),GO:0009908(flower development)	NA
osa-miR160d-5p	TGCCTGGCTCCCTGTATGCCA	LOC_Os02g41800.1	1	1484-1504	1495	0	0.0245984	7	3.5	0	0.0294706	11	5.5	up	0.225273	0.97345	0.984025	no	GO:0009987(cellular process),GO:0003723(RNA binding),GO:0009058(biosynthetic process),GO:0009719(response to endogenous stimulus),GO:0006139(nucleobase-containing compound metabolic process),GO:0005634(nucleus),GO:0007275(multicellular organismal development),GO:0003700(sequence-specific DNA binding transcription factor activity),GO:0006355(regulation of transcription, DNA-dependent),GO:0003677(D…	NA
osa-miR395h_L-1	TGAAGTGTTTGGGGGAACTC	LOC_Os10g35870.1	4	651-671	662					3	0.097884	2	2	up	0.1913	0.078277	0.984025	no	GO:0005634(nucleus),GO:0016020(membrane),GO:0005488(binding),GO:0009579(thylakoid),GO:0009536(plastid),GO:0020037(heme binding)	NA
osa-miR160f-5p	TGCCTGGCTCCCTGAATGCCA	LOC_Os06g47150.1	2	2042-2062	2053	0	0.0208538	178	44.45	0	0.0249938	643	160.2	up	0.622752	0.49323	0.984025	no	GO:0006139(nucleobase-containing compound metabolic process),GO:0000003(reproduction),GO:0009719(response to endogenous stimulus),GO:0007165(signal transduction),GO:0009058(biosynthetic process),GO:0007275(multicellular organismal development),GO:0003700(sequence-specific DNA binding transcription factor activity),GO:0009908(flower development),GO:0005634(nucleus),GO:0008150(biological_process),G…	NA
osa-miR166a-3p	TCGGACCAGGCTTCATTCCCC	LOC_Os03g01890.1	3	1089-1109	1100	0	0.0276304	19	3.16667	0	0.0330928	29	4.83333	up	0.771313	0.39124	0.984025	no	GO:0003700(sequence-specific DNA binding transcription factor activity),GO:0007275(multicellular organismal development),GO:0009653(anatomical structure morphogenesis),GO:0030154(cell differentiation),GO:0006139(nucleobase-containing compound metabolic process),GO:0008289(lipid binding),GO:0009058(biosynthetic process),GO:0003677(DNA binding),GO:0005634(nucleus),GO:0043565(sequence-specific DNA b…	NA
osa-miR166a-3p	TCGGACCAGGCTTCATTCCCC	LOC_Os12g41860.1	3	877-897	888					0	0.0330928	26	8.66667	up	0.463271	0.96748	0.984025	no	GO:0009908(flower development),GO:0009790(embryo development),GO:0009791(post-embryonic development),GO:0009058(biosynthetic process),GO:0006139(nucleobase-containing compound metabolic process),GO:0007275(multicellular organismal development),GO:0000003(reproduction),GO:0009653(anatomical structure morphogenesis),GO:0003677(DNA binding),GO:0005634(nucleus),GO:0003700(sequence-specific DNA bindin…	NA
osa-miR169j_R-1	TAGCCAAGGATGACTTGCCT	LOC_Os12g42400.3	2.5	1248-1267	1258	0	0.0119026	3	1					up	0.171637	0.98122	0.984025	no	GO:0003700(sequence-specific DNA binding transcription factor activity),GO:0006139(nucleobase-containing compound metabolic process),GO:0009058(biosynthetic process),GO:0005654(nucleoplasm),GO:0005634(nucleus),GO:0006355(regulation of transcription, DNA-dependent)	NA
osa-miR166b-3p	TCGGACCAGGCTTCATTCCCC	LOC_Os03g01890.2	3	1089-1109	1100	0	0.0276304	19	3.16667	0	0.0330928	29	4.83333	up	1.32287	0.54434	0.984025	no	GO:0006139(nucleobase-containing compound metabolic process),GO:0003700(sequence-specific DNA binding transcription factor activity),GO:0007275(multicellular organismal development),GO:0009058(biosynthetic process),GO:0009653(anatomical structure morphogenesis),GO:0030154(cell differentiation),GO:0003677(DNA binding),GO:0008289(lipid binding),GO:0005634(nucleus),GO:0043565(sequence-specific DNA b…	NA
osa-miR166b-3p	TCGGACCAGGCTTCATTCCCC	LOC_Os03g43930.2	3	955-975	966					0	0.0330928	26	8.66667	up	0.108819	0.67299	0.984025	no	GO:0000003(reproduction),GO:0009653(anatomical structure morphogenesis),GO:0009791(post-embryonic development),GO:0009790(embryo development),GO:0009058(biosynthetic process),GO:0007275(multicellular organismal development),GO:0005634(nucleus),GO:0006139(nucleobase-containing compound metabolic process),GO:0009908(flower development),GO:0003700(sequence-specific DNA binding transcription factor a…	NA
osa-miR160f-5p	TGCCTGGCTCCCTGAATGCCA	LOC_Os02g41800.2	2	1484-1504	1495	0	0.0208538	7	3.5	0	0.0249938	11	5.5	up	0.180846	0.97345	0.984025	no	GO:0003700(sequence-specific DNA binding transcription factor activity),GO:0009987(cellular process),GO:0005634(nucleus),GO:0009719(response to endogenous stimulus),GO:0007275(multicellular organismal development),GO:0009058(biosynthetic process),GO:0006139(nucleobase-containing compound metabolic process),GO:0003723(RNA binding),GO:0003677(DNA binding),GO:0006355(regulation of transcription, DNA…	NA
osa-miR169m_R-1	TAGCCAAGGATGACTTGCCT	LOC_Os03g48970.1	3	1237-1256	1247					1	0.0389544	21	5.25	up	0.0333998	0.93778	0.984025	no	GO:0009790(embryo development),GO:0009791(post-embryonic development),GO:0000003(reproduction),GO:0003700(sequence-specific DNA binding transcription factor activity),GO:0006139(nucleobase-containing compound metabolic process),GO:0009058(biosynthetic process),GO:0005654(nucleoplasm),GO:0007275(multicellular organismal development),GO:0006355(regulation of transcription, DNA-dependent),GO:0005634…	NA
osa-miR160d-5p	TGCCTGGCTCCCTGTATGCCA	LOC_Os04g43910.1	1	1344-1364	1355	1	0.0445318	3	3	0	0.0294706	3	3	up	1.58925	0.30926	0.984025	no	GO:0007275(multicellular organismal development),GO:0003700(sequence-specific DNA binding transcription factor activity),GO:0009908(flower development),GO:0005634(nucleus),GO:0009719(response to endogenous stimulus),GO:0019748(secondary metabolic process),GO:0009058(biosynthetic process),GO:0009987(cellular process),GO:0007165(signal transduction),GO:0006139(nucleobase-containing compound metabol…	NA
osa-miR169j_R-1	TAGCCAAGGATGACTTGCCT	LOC_Os03g44540.1	3	1719-1738	1729					1	0.0389544	10	10	up	0.539411	0.27865	0.984025	no	GO:0005654(nucleoplasm),GO:0005634(nucleus),GO:0003700(sequence-specific DNA binding transcription factor activity),GO:0006139(nucleobase-containing compound metabolic process),GO:0009058(biosynthetic process),GO:0006355(regulation of transcription, DNA-dependent)	NA
osa-miR166j-3p	TCGGACCAGGCTTCATTCCCC	LOC_Os10g33960.1	3	924-944	935	0	0.0276304	20	3.41667	0	0.0330928	40	7.58333	up	0.881717	0.54434	0.984025	no	GO:0007275(multicellular organismal development),GO:0003700(sequence-specific DNA binding transcription factor activity),GO:0008289(lipid binding),GO:0009653(anatomical structure morphogenesis),GO:0006139(nucleobase-containing compound metabolic process),GO:0009058(biosynthetic process),GO:0030154(cell differentiation),GO:0005634(nucleus),GO:0003677(DNA binding),GO:0043565(sequence-specific DNA b…	NA
osa-miR1425-5p	TAGGATTCAATCCTTGCTGCT	LOC_Os10g35240.1	3.5	1296-1316	1307	1	0.0104574	2	1	0	0.00687936	4	2	up	0.585565	0.54435	0.984025	no	GO:0006139(nucleobase-containing compound metabolic process),GO:0005739(mitochondrion),GO:0003723(RNA binding)	NA
osa-miR169h_R-1	TAGCCAAGGATGACTTGCCT	LOC_Os12g42400.3	2.5	1248-1267	1258	0	0.0119026	3	1					up	0.171637	0.98122	0.984025	no	GO:0003700(sequence-specific DNA binding transcription factor activity),GO:0006139(nucleobase-containing compound metabolic process),GO:0009058(biosynthetic process),GO:0005654(nucleoplasm),GO:0005634(nucleus),GO:0006355(regulation of transcription, DNA-dependent)	NA
osa-miR172a	AGAATCTTGATGATGCTGCAT	LOC_Os04g55560.3	4	1634-1654	1645					0	0.0219041	5	1.66667	down	-0.18046	0.97345	0.984025	no	GO:0009908(flower development),GO:0007275(multicellular organismal development),GO:0003700(sequence-specific DNA binding transcription factor activity),GO:0000003(reproduction),GO:0009791(post-embryonic development),GO:0005634(nucleus),GO:0030154(cell differentiation),GO:0009058(biosynthetic process),GO:0006139(nucleobase-containing compound metabolic process),GO:0009653(anatomical structure morp…	NA
osa-miR166c-3p	TCGGACCAGGCTTCATTCCCC	LOC_Os10g33960.4	3	924-944	935	0	0.0276304	20	3.41667	0	0.0330928	40	7.58333	up	0.577993	0.98122	0.984025	no	GO:0007275(multicellular organismal development),GO:0003677(DNA binding),GO:0005634(nucleus),GO:0030154(cell differentiation),GO:0009058(biosynthetic process),GO:0006139(nucleobase-containing compound metabolic process),GO:0009653(anatomical structure morphogenesis),GO:0008289(lipid binding),GO:0003700(sequence-specific DNA binding transcription factor activity),GO:0043565(sequence-specific DNA b…	NA
osa-miR166j-3p	TCGGACCAGGCTTCATTCCCC	LOC_Os03g01890.2	3	1089-1109	1100	0	0.0276304	19	3.16667	0	0.0330928	29	4.83333	up	1.32287	0.54434	0.984025	no	GO:0006139(nucleobase-containing compound metabolic process),GO:0003700(sequence-specific DNA binding transcription factor activity),GO:0007275(multicellular organismal development),GO:0009058(biosynthetic process),GO:0009653(anatomical structure morphogenesis),GO:0030154(cell differentiation),GO:0003677(DNA binding),GO:0008289(lipid binding),GO:0005634(nucleus),GO:0043565(sequence-specific DNA b…	NA
osa-miR166l-3p	TCGGACCAGGCTTCAATCCCT	LOC_Os03g01890.2	2.5	1090-1109	1100	0	0.0213227	19	3.16667	0	0.0255546	29	4.83333	up	1.32287	0.54434	0.984025	no	GO:0006139(nucleobase-containing compound metabolic process),GO:0003700(sequence-specific DNA binding transcription factor activity),GO:0007275(multicellular organismal development),GO:0009058(biosynthetic process),GO:0009653(anatomical structure morphogenesis),GO:0030154(cell differentiation),GO:0003677(DNA binding),GO:0008289(lipid binding),GO:0005634(nucleus),GO:0043565(sequence-specific DNA b…	NA
osa-miR172a	AGAATCTTGATGATGCTGCAT	LOC_Os07g13170.2	2	1463-1483	1474	0	0.018271	11	5.5	0	0.0219041	8	4	up	0.482677	0.62804	0.984025	no	GO:0009791(post-embryonic development),GO:0009653(anatomical structure morphogenesis),GO:0007275(multicellular organismal development),GO:0003677(DNA binding),GO:0005634(nucleus),GO:0009058(biosynthetic process),GO:0006139(nucleobase-containing compound metabolic process),GO:0003700(sequence-specific DNA binding transcription factor activity),GO:0000003(reproduction),GO:0006355(regulation of tran…	NA
osa-miR171b	TGATTGAGCCGTGCCAATATC	LOC_Os02g44360.1	1	1351-1371	1362	0	0.0123758	4	4					up	0.309141	0.57096	0.984025	no	GO:0030154(cell differentiation),GO:0009987(cellular process),GO:0007275(multicellular organismal development),GO:0016043(cellular component organization),GO:0006139(nucleobase-containing compound metabolic process),GO:0009058(biosynthetic process),GO:0008150(biological_process),GO:0003700(sequence-specific DNA binding transcription factor activity),GO:0009536(plastid),GO:0009653(anatomical struc…	NA
osa-miR169h_R-1	TAGCCAAGGATGACTTGCCT	LOC_Os12g42400.2	2.5	1203-1222	1213	0	0.0119026	3	1					up	0.171637	0.98122	0.984025	no	GO:0005634(nucleus),GO:0005654(nucleoplasm),GO:0009058(biosynthetic process),GO:0006139(nucleobase-containing compound metabolic process),GO:0003700(sequence-specific DNA binding transcription factor activity),GO:0006355(regulation of transcription, DNA-dependent)	NA
osa-miR171f-3p	TGATTGAGCCGTGCCAATATC	LOC_Os06g01620.1	1	456-476	467	0	0.0123758	8	8	0	0.0148455	11	11	down	-0.481141	0.73839	0.984025	no	GO:0009536(plastid),GO:0016043(cellular component organization),GO:0006139(nucleobase-containing compound metabolic process),GO:0009653(anatomical structure morphogenesis),GO:0030154(cell differentiation),GO:0016049(cell growth),GO:0007275(multicellular organismal development),GO:0009058(biosynthetic process),GO:0008150(biological_process),GO:0005515(protein binding),GO:0009987(cellular process),…	NA
osa-miR169g_R-1	TAGCCAAGGATGACTTGCCT	LOC_Os03g48970.1	3	1237-1256	1247					1	0.0389544	21	5.25	up	0.0333998	0.93778	0.984025	no	GO:0009790(embryo development),GO:0009791(post-embryonic development),GO:0000003(reproduction),GO:0003700(sequence-specific DNA binding transcription factor activity),GO:0006139(nucleobase-containing compound metabolic process),GO:0009058(biosynthetic process),GO:0005654(nucleoplasm),GO:0007275(multicellular organismal development),GO:0006355(regulation of transcription, DNA-dependent),GO:0005634…	NA
osa-miR171d-3p	TGATTGAGCCGTGCCAATATC	LOC_Os02g44360.1	1	1351-1371	1362	0	0.0123758	4	4					up	0.309141	0.57096	0.984025	no	GO:0030154(cell differentiation),GO:0009987(cellular process),GO:0007275(multicellular organismal development),GO:0016043(cellular component organization),GO:0006139(nucleobase-containing compound metabolic process),GO:0009058(biosynthetic process),GO:0008150(biological_process),GO:0003700(sequence-specific DNA binding transcription factor activity),GO:0009536(plastid),GO:0009653(anatomical struc…	NA
osa-miR172c	TGAATCTTGATGATGCTGCAC	LOC_Os04g55560.2	4	1623-1643	1634					0	0.0179575	5	1.66667	down	-0.231504	0.97345	0.984025	no	GO:0000003(reproduction),GO:0005634(nucleus),GO:0003700(sequence-specific DNA binding transcription factor activity),GO:0009653(anatomical structure morphogenesis),GO:0007275(multicellular organismal development),GO:0009908(flower development),GO:0006139(nucleobase-containing compound metabolic process),GO:0009791(post-embryonic development),GO:0030154(cell differentiation),GO:0009058(biosyntheti…	NA
osa-miR166d-3p	TCGGACCAGGCTTCATTCCCC	LOC_Os10g33960.4	3	924-944	935	0	0.0276304	20	3.41667	0	0.0330928	40	7.58333	up	0.577993	0.98122	0.984025	no	GO:0007275(multicellular organismal development),GO:0003677(DNA binding),GO:0005634(nucleus),GO:0030154(cell differentiation),GO:0009058(biosynthetic process),GO:0006139(nucleobase-containing compound metabolic process),GO:0009653(anatomical structure morphogenesis),GO:0008289(lipid binding),GO:0003700(sequence-specific DNA binding transcription factor activity),GO:0043565(sequence-specific DNA b…	NA
osa-miR156f_L+1	TTGACAGAAGAGAGTGAGCAC	LOC_Os02g04680.2	2	1962-1982	1973	1	0.0331649	4	2	0	0.0219041	5	2.5	up	0.957379	0.17522	0.984025	no	GO:0009908(flower development),GO:0003700(sequence-specific DNA binding transcription factor activity),GO:0006139(nucleobase-containing compound metabolic process),GO:0009058(biosynthetic process),GO:0007275(multicellular organismal development),GO:0005634(nucleus),GO:0003677(DNA binding)	NA
osa-miR166l-3p	TCGGACCAGGCTTCAATCCCT	LOC_Os10g33960.1	2.5	925-944	935	0	0.0213227	20	3.41667	0	0.0255546	40	7.58333	up	0.881717	0.54434	0.984025	no	GO:0007275(multicellular organismal development),GO:0003700(sequence-specific DNA binding transcription factor activity),GO:0008289(lipid binding),GO:0009653(anatomical structure morphogenesis),GO:0006139(nucleobase-containing compound metabolic process),GO:0009058(biosynthetic process),GO:0030154(cell differentiation),GO:0005634(nucleus),GO:0003677(DNA binding),GO:0043565(sequence-specific DNA b…	NA
osa-miR166c-3p	TCGGACCAGGCTTCATTCCCC	LOC_Os03g01890.1	3	1089-1109	1100	0	0.0276304	19	3.16667	0	0.0330928	29	4.83333	up	0.771313	0.39124	0.984025	no	GO:0003700(sequence-specific DNA binding transcription factor activity),GO:0007275(multicellular organismal development),GO:0009653(anatomical structure morphogenesis),GO:0030154(cell differentiation),GO:0006139(nucleobase-containing compound metabolic process),GO:0008289(lipid binding),GO:0009058(biosynthetic process),GO:0003677(DNA binding),GO:0005634(nucleus),GO:0043565(sequence-specific DNA b…	NA
osa-miR172d	AGAATCTTGATGATGCTGCAT	LOC_Os04g55560.2	4	1623-1643	1634					0	0.0219041	5	1.66667	down	-0.231504	0.97345	0.984025	no	GO:0000003(reproduction),GO:0005634(nucleus),GO:0003700(sequence-specific DNA binding transcription factor activity),GO:0009653(anatomical structure morphogenesis),GO:0007275(multicellular organismal development),GO:0009908(flower development),GO:0006139(nucleobase-containing compound metabolic process),GO:0009791(post-embryonic development),GO:0030154(cell differentiation),GO:0009058(biosyntheti…	NA
osa-miR395m_L-1	TGAAGTGTTTGGGGGAACTC	LOC_Os10g35870.1	4	651-671	662					3	0.097884	2	2	up	0.1913	0.078277	0.984025	no	GO:0005634(nucleus),GO:0016020(membrane),GO:0005488(binding),GO:0009579(thylakoid),GO:0009536(plastid),GO:0020037(heme binding)	NA
osa-miR166b-3p	TCGGACCAGGCTTCATTCCCC	LOC_Os12g41860.1	3	877-897	888					0	0.0330928	26	8.66667	up	0.463271	0.96748	0.984025	no	GO:0009908(flower development),GO:0009790(embryo development),GO:0009791(post-embryonic development),GO:0009058(biosynthetic process),GO:0006139(nucleobase-containing compound metabolic process),GO:0007275(multicellular organismal development),GO:0000003(reproduction),GO:0009653(anatomical structure morphogenesis),GO:0003677(DNA binding),GO:0005634(nucleus),GO:0003700(sequence-specific DNA bindin…	NA
osa-miR156d_L+1	TTGACAGAAGAGAGTGAGCAC	LOC_Os02g04680.1	2	1965-1985	1976	1	0.0331649	4	2	0	0.0219041	5	2.5	up	0.927752	0.17522	0.984025	no	GO:0006139(nucleobase-containing compound metabolic process),GO:0009058(biosynthetic process),GO:0007275(multicellular organismal development),GO:0005634(nucleus),GO:0003677(DNA binding),GO:0009908(flower development),GO:0003700(sequence-specific DNA binding transcription factor activity)	NA
osa-miR169f.1_R-1	TAGCCAAGGATGACTTGCCT	LOC_Os12g42400.3	2.5	1248-1267	1258	0	0.0119026	3	1					up	0.171637	0.98122	0.984025	no	GO:0003700(sequence-specific DNA binding transcription factor activity),GO:0006139(nucleobase-containing compound metabolic process),GO:0009058(biosynthetic process),GO:0005654(nucleoplasm),GO:0005634(nucleus),GO:0006355(regulation of transcription, DNA-dependent)	NA
osa-miR171e-3p	TGATTGAGCCGTGCCAATATC	LOC_Os02g44360.1	1	1351-1371	1362	0	0.0123758	4	4					up	0.309141	0.57096	0.984025	no	GO:0030154(cell differentiation),GO:0009987(cellular process),GO:0007275(multicellular organismal development),GO:0016043(cellular component organization),GO:0006139(nucleobase-containing compound metabolic process),GO:0009058(biosynthetic process),GO:0008150(biological_process),GO:0003700(sequence-specific DNA binding transcription factor activity),GO:0009536(plastid),GO:0009653(anatomical struc…	NA
osa-miR166m_R-1	TCGGACCAGGCTTCATTCCC	LOC_Os10g33960.1	2	925-944	935	0	0.0234298	20	3.41667	0	0.0280738	40	7.58333	up	0.881717	0.54434	0.984025	no	GO:0007275(multicellular organismal development),GO:0003700(sequence-specific DNA binding transcription factor activity),GO:0008289(lipid binding),GO:0009653(anatomical structure morphogenesis),GO:0006139(nucleobase-containing compound metabolic process),GO:0009058(biosynthetic process),GO:0030154(cell differentiation),GO:0005634(nucleus),GO:0003677(DNA binding),GO:0043565(sequence-specific DNA b…	NA
osa-miR398a	TGTGTTCTCAGGTCACCCCTT	LOC_Os07g46990.1	3	124-144	135	0	0.00215301	29	29	0	0.00258533	44	44	up	0.517672	0.144	0.984025	no	GO:0005829(cytosol),GO:0005488(binding),GO:0005576(extracellular region),GO:0008150(biological_process),GO:0006950(response to stress),GO:0009628(response to abiotic stimulus),GO:0008152(metabolic process),GO:0009607(response to biotic stimulus),GO:0003824(catalytic activity),GO:0009987(cellular process),GO:0005737(cytoplasm),GO:0046872(metal ion binding),GO:0006801(superoxide metabolic process),…	04146(Peroxisome),05014(Amyotrophic lateral sclerosis (ALS)),05016(Huntington's disease),05020(Prion diseases)
osa-miR166h-3p	TCGGACCAGGCTTCATTCCTC	LOC_Os10g33960.3	3	924-944	935	0	0.019211	20	3.41667	0	0.0230288	40	7.58333	up	0.56742	0.98122	0.984025	no	GO:0007275(multicellular organismal development),GO:0003700(sequence-specific DNA binding transcription factor activity),GO:0008289(lipid binding),GO:0009653(anatomical structure morphogenesis),GO:0006139(nucleobase-containing compound metabolic process),GO:0009058(biosynthetic process),GO:0030154(cell differentiation),GO:0005634(nucleus),GO:0003677(DNA binding),GO:0043565(sequence-specific DNA b…	NA
osa-miR530-5p_R+1	TGCATTTGCACCTGCACCTAC	LOC_Os04g51400.5	3	694-714	705	0	0.0149741	109	27.25	0	0.0179575	135	33.75	down	-0.910183	0.17901	0.984025	no	NA	NA
osa-miR530-5p_R+1	TGCATTTGCACCTGCACCTAC	LOC_Os01g56780.1	3	429-449	440	0	0.0149741	22	11	0	0.0179575	21	10.5	up	0.380957	0.72128	0.984025	no	GO:0005488(binding),GO:0005634(nucleus),GO:0040007(growth),GO:0009058(biosynthetic process),GO:0003676(nucleic acid binding),GO:0003677(DNA binding),GO:0006139(nucleobase-containing compound metabolic process),GO:0006352(transcription initiation, DNA-dependent),GO:0016570(histone modification)	NA
osa-miR160f-5p	TGCCTGGCTCCCTGAATGCCA	LOC_Os06g47150.3	2	1811-1831	1822	0	0.0208538	178	44.45	0	0.0249938	643	160.2	up	0.613678	0.49324	0.984025	no	GO:0009987(cellular process),GO:0009058(biosynthetic process),GO:0007275(multicellular organismal development),GO:0040007(growth),GO:0003723(RNA binding),GO:0008150(biological_process),GO:0007165(signal transduction),GO:0009719(response to endogenous stimulus),GO:0005634(nucleus),GO:0009908(flower development),GO:0003700(sequence-specific DNA binding transcription factor activity),GO:0000003(repr…	NA
osa-miR169o	TAGCCAAGAATGACTTGCCTA	LOC_Os03g48970.4	3	1228-1248	1239					1	0.0121512	21	5.25	up	0.0493482	0.93778	0.984025	no	GO:0009058(biosynthetic process),GO:0009790(embryo development),GO:0009791(post-embryonic development),GO:0006139(nucleobase-containing compound metabolic process),GO:0007275(multicellular organismal development),GO:0000003(reproduction),GO:0005654(nucleoplasm),GO:0003700(sequence-specific DNA binding transcription factor activity),GO:0006355(regulation of transcription, DNA-dependent),GO:0005634…	NA
osa-miR166d-3p	TCGGACCAGGCTTCATTCCCC	LOC_Os03g01890.2	3	1089-1109	1100	0	0.0276304	19	3.16667	0	0.0330928	29	4.83333	up	1.32287	0.54434	0.984025	no	GO:0006139(nucleobase-containing compound metabolic process),GO:0003700(sequence-specific DNA binding transcription factor activity),GO:0007275(multicellular organismal development),GO:0009058(biosynthetic process),GO:0009653(anatomical structure morphogenesis),GO:0030154(cell differentiation),GO:0003677(DNA binding),GO:0008289(lipid binding),GO:0005634(nucleus),GO:0043565(sequence-specific DNA b…	NA
osa-miR169o	TAGCCAAGAATGACTTGCCTA	LOC_Os12g42400.2	1.5	1202-1222	1213	0	0.00858425	3	1					up	0.171637	0.98122	0.984025	no	GO:0005634(nucleus),GO:0005654(nucleoplasm),GO:0009058(biosynthetic process),GO:0006139(nucleobase-containing compound metabolic process),GO:0003700(sequence-specific DNA binding transcription factor activity),GO:0006355(regulation of transcription, DNA-dependent)	NA
osa-miR164d	TGGAGAAGCAGGGCACGTGCT	LOC_Os06g46270.1	1	954-974	965					1	0.0131572	5	5	down	-0.777074	0.32536	0.984025	no	GO:0009653(anatomical structure morphogenesis),GO:0009058(biosynthetic process),GO:0009790(embryo development),GO:0000003(reproduction),GO:0003700(sequence-specific DNA binding transcription factor activity),GO:0009791(post-embryonic development),GO:0007165(signal transduction),GO:0009719(response to endogenous stimulus),GO:0007275(multicellular organismal development),GO:0006139(nucleobase-conta…	NA
osa-miR169l_R-1	TAGCCAAGGATGACTTGCCT	LOC_Os03g07880.2	3	994-1013	1004	0	0.0276304	4	1.33333	0	0.0330928	8	2.66667	up	0.238751	0.75566	0.984025	no	GO:0003700(sequence-specific DNA binding transcription factor activity),GO:0006139(nucleobase-containing compound metabolic process),GO:0009058(biosynthetic process),GO:0005654(nucleoplasm),GO:0006355(regulation of transcription, DNA-dependent),GO:0005634(nucleus)	NA
osa-miR166b-3p	TCGGACCAGGCTTCATTCCCC	LOC_Os03g43930.1	3	955-975	966					0	0.0330928	26	8.66667	up	0.126252	0.67299	0.984025	no	GO:0003700(sequence-specific DNA binding transcription factor activity),GO:0007275(multicellular organismal development),GO:0009058(biosynthetic process),GO:0006139(nucleobase-containing compound metabolic process),GO:0005634(nucleus),GO:0003677(DNA binding),GO:0009653(anatomical structure morphogenesis),GO:0000003(reproduction),GO:0009791(post-embryonic development),GO:0009790(embryo development…	NA
osa-miR169f.1_R-1	TAGCCAAGGATGACTTGCCT	LOC_Os03g44540.1	3	1719-1738	1729					1	0.0389544	10	10	up	0.539411	0.27865	0.984025	no	GO:0005654(nucleoplasm),GO:0005634(nucleus),GO:0003700(sequence-specific DNA binding transcription factor activity),GO:0006139(nucleobase-containing compound metabolic process),GO:0009058(biosynthetic process),GO:0006355(regulation of transcription, DNA-dependent)	NA
osa-miR160f-5p	TGCCTGGCTCCCTGAATGCCA	LOC_Os10g33940.1	2	1635-1655	1646	0	0.0208538	71	70.2	0	0.0249938	118	109.2	down	-0.177655	0.77683	0.984025	no	GO:0009719(response to endogenous stimulus),GO:0003723(RNA binding),GO:0007275(multicellular organismal development),GO:0009987(cellular process),GO:0005634(nucleus),GO:0003700(sequence-specific DNA binding transcription factor activity),GO:0009058(biosynthetic process),GO:0006139(nucleobase-containing compound metabolic process),GO:0006355(regulation of transcription, DNA-dependent),GO:0003677(D…	NA
osa-miR160e-5p	TGCCTGGCTCCCTGTATGCCG	LOC_Os06g47150.1	1	2042-2062	2053	0	0.0245984	178	44.45	0	0.0294706	643	160.2	up	0.622752	0.49323	0.984025	no	GO:0006139(nucleobase-containing compound metabolic process),GO:0000003(reproduction),GO:0009719(response to endogenous stimulus),GO:0007165(signal transduction),GO:0009058(biosynthetic process),GO:0007275(multicellular organismal development),GO:0003700(sequence-specific DNA binding transcription factor activity),GO:0009908(flower development),GO:0005634(nucleus),GO:0008150(biological_process),G…	NA
osa-miR169b	CAGCCAAGGATGACTTGCCGG	LOC_Os03g48970.2	4	1765-1785	1776					1	0.018838	21	5.25	up	0.174016	0.75566	0.984025	no	GO:0007275(multicellular organismal development),GO:0005654(nucleoplasm),GO:0009058(biosynthetic process),GO:0006139(nucleobase-containing compound metabolic process),GO:0003700(sequence-specific DNA binding transcription factor activity),GO:0000003(reproduction),GO:0009791(post-embryonic development),GO:0009790(embryo development),GO:0006355(regulation of transcription, DNA-dependent),GO:0005634…	NA
osa-miR159b	TTTGGATTGAAGGGAGCTCTG	LOC_Os01g59660.1	3.5	1260-1280	1271	0	0.0152099	44	11	0	0.01824	68	17	up	0.653789	0.30926	0.984025	no	GO:0003700(sequence-specific DNA binding transcription factor activity),GO:0008219(cell death),GO:0009719(response to endogenous stimulus),GO:0007165(signal transduction),GO:0006139(nucleobase-containing compound metabolic process),GO:0009058(biosynthetic process),GO:0007275(multicellular organismal development),GO:0030154(cell differentiation),GO:0040007(growth),GO:0003677(DNA binding),GO:000563…	NA
osa-miR169f.1_R-1	TAGCCAAGGATGACTTGCCT	LOC_Os03g48970.4	3	1229-1248	1239					1	0.0389544	21	5.25	up	0.0493482	0.93778	0.984025	no	GO:0009058(biosynthetic process),GO:0009790(embryo development),GO:0009791(post-embryonic development),GO:0006139(nucleobase-containing compound metabolic process),GO:0007275(multicellular organismal development),GO:0000003(reproduction),GO:0005654(nucleoplasm),GO:0003700(sequence-specific DNA binding transcription factor activity),GO:0006355(regulation of transcription, DNA-dependent),GO:0005634…	NA
osa-miR171e-3p	TGATTGAGCCGTGCCAATATC	LOC_Os06g01620.1	1	456-476	467	0	0.0123758	8	8	0	0.0148455	11	11	down	-0.481141	0.73839	0.984025	no	GO:0009536(plastid),GO:0016043(cellular component organization),GO:0006139(nucleobase-containing compound metabolic process),GO:0009653(anatomical structure morphogenesis),GO:0030154(cell differentiation),GO:0016049(cell growth),GO:0007275(multicellular organismal development),GO:0009058(biosynthetic process),GO:0008150(biological_process),GO:0005515(protein binding),GO:0009987(cellular process),…	NA
osa-miR171e-3p	TGATTGAGCCGTGCCAATATC	LOC_Os04g46860.1	1	1326-1346	1337	0	0.0123758	10	10	0	0.0148455	20	20	up	0.229706	0.70149	0.984025	no	GO:0016049(cell growth),GO:0007275(multicellular organismal development),GO:0009653(anatomical structure morphogenesis),GO:0008150(biological_process),GO:0009536(plastid),GO:0003700(sequence-specific DNA binding transcription factor activity),GO:0009987(cellular process),GO:0030154(cell differentiation),GO:0005515(protein binding),GO:0009058(biosynthetic process),GO:0006139(nucleobase-containing …	NA
osa-miR166k-3p	TCGGACCAGGCTTCAATCCCT	LOC_Os10g33960.2	2.5	697-716	707	0	0.0213227	20	3.41667	0	0.0255546	40	7.58333	up	0.888651	0.54434	0.984025	no	GO:0007275(multicellular organismal development),GO:0030154(cell differentiation),GO:0009058(biosynthetic process),GO:0006139(nucleobase-containing compound metabolic process),GO:0009653(anatomical structure morphogenesis),GO:0008289(lipid binding),GO:0003700(sequence-specific DNA binding transcription factor activity),GO:0003677(DNA binding),GO:0005634(nucleus),GO:0043565(sequence-specific DNA b…	NA
osa-miR169i_R-1	TAGCCAAGGATGACTTGCCT	LOC_Os03g07880.1	3	845-864	855	0	0.0276304	4	1.33333	0	0.0330928	8	2.66667	up	0.22963	0.76266	0.984025	no	GO:0009536(plastid),GO:0009058(biosynthetic process),GO:0005654(nucleoplasm),GO:0005634(nucleus),GO:0003700(sequence-specific DNA binding transcription factor activity),GO:0006139(nucleobase-containing compound metabolic process),GO:0006355(regulation of transcription, DNA-dependent)	NA
osa-miR159a.1	TTTGGATTGAAGGGAGCTCTG	LOC_Os01g59660.4	3.5	1180-1200	1191	0	0.0152099	44	11	0	0.01824	68	17	up	0.376255	0.30926	0.984025	no	GO:0007165(signal transduction),GO:0009719(response to endogenous stimulus),GO:0040007(growth),GO:0003677(DNA binding),GO:0005634(nucleus),GO:0009058(biosynthetic process),GO:0006139(nucleobase-containing compound metabolic process),GO:0000003(reproduction),GO:0030154(cell differentiation),GO:0007275(multicellular organismal development),GO:0008219(cell death),GO:0003700(sequence-specific DNA bin…	NA
osa-miR166c-3p	TCGGACCAGGCTTCATTCCCC	LOC_Os10g33960.3	3	924-944	935	0	0.0276304	20	3.41667	0	0.0330928	40	7.58333	up	0.56742	0.98122	0.984025	no	GO:0007275(multicellular organismal development),GO:0003700(sequence-specific DNA binding transcription factor activity),GO:0008289(lipid binding),GO:0009653(anatomical structure morphogenesis),GO:0006139(nucleobase-containing compound metabolic process),GO:0009058(biosynthetic process),GO:0030154(cell differentiation),GO:0005634(nucleus),GO:0003677(DNA binding),GO:0043565(sequence-specific DNA b…	NA
osa-miR169g_R-1	TAGCCAAGGATGACTTGCCT	LOC_Os12g42400.1	2.5	1257-1276	1267	0	0.0119026	3	1					up	0.171637	0.98122	0.984025	no	GO:0005634(nucleus),GO:0005654(nucleoplasm),GO:0009058(biosynthetic process),GO:0006139(nucleobase-containing compound metabolic process),GO:0003700(sequence-specific DNA binding transcription factor activity),GO:0006355(regulation of transcription, DNA-dependent)	NA
osa-miR160f-5p	TGCCTGGCTCCCTGAATGCCA	LOC_Os02g41800.1	2	1484-1504	1495	0	0.0208538	7	3.5	0	0.0249938	11	5.5	up	0.225273	0.97345	0.984025	no	GO:0009987(cellular process),GO:0003723(RNA binding),GO:0009058(biosynthetic process),GO:0009719(response to endogenous stimulus),GO:0006139(nucleobase-containing compound metabolic process),GO:0005634(nucleus),GO:0007275(multicellular organismal development),GO:0003700(sequence-specific DNA binding transcription factor activity),GO:0006355(regulation of transcription, DNA-dependent),GO:0003677(D…	NA
osa-miR160d-5p	TGCCTGGCTCCCTGTATGCCA	LOC_Os06g47150.3	1	1811-1831	1822	0	0.0245984	178	44.45	0	0.0294706	643	160.2	up	0.613678	0.49324	0.984025	no	GO:0009987(cellular process),GO:0009058(biosynthetic process),GO:0007275(multicellular organismal development),GO:0040007(growth),GO:0003723(RNA binding),GO:0008150(biological_process),GO:0007165(signal transduction),GO:0009719(response to endogenous stimulus),GO:0005634(nucleus),GO:0009908(flower development),GO:0003700(sequence-specific DNA binding transcription factor activity),GO:0000003(repr…	NA
osa-miR169f.1_R-1	TAGCCAAGGATGACTTGCCT	LOC_Os12g42400.1	2.5	1257-1276	1267	0	0.0119026	3	1					up	0.171637	0.98122	0.984025	no	GO:0005634(nucleus),GO:0005654(nucleoplasm),GO:0009058(biosynthetic process),GO:0006139(nucleobase-containing compound metabolic process),GO:0003700(sequence-specific DNA binding transcription factor activity),GO:0006355(regulation of transcription, DNA-dependent)	NA
osa-miR169k_R-1	TAGCCAAGGATGACTTGCCT	LOC_Os12g42400.1	2.5	1257-1276	1267	0	0.0119026	3	1					up	0.171637	0.98122	0.984025	no	GO:0005634(nucleus),GO:0005654(nucleoplasm),GO:0009058(biosynthetic process),GO:0006139(nucleobase-containing compound metabolic process),GO:0003700(sequence-specific DNA binding transcription factor activity),GO:0006355(regulation of transcription, DNA-dependent)	NA
osa-miR166c-3p	TCGGACCAGGCTTCATTCCCC	LOC_Os03g43930.2	3	955-975	966					0	0.0330928	26	8.66667	up	0.108819	0.67299	0.984025	no	GO:0000003(reproduction),GO:0009653(anatomical structure morphogenesis),GO:0009791(post-embryonic development),GO:0009790(embryo development),GO:0009058(biosynthetic process),GO:0007275(multicellular organismal development),GO:0005634(nucleus),GO:0006139(nucleobase-containing compound metabolic process),GO:0009908(flower development),GO:0003700(sequence-specific DNA binding transcription factor a…	NA
osa-miR160e-5p	TGCCTGGCTCCCTGTATGCCG	LOC_Os06g47150.4	1	1844-1864	1855	0	0.0245984	178	44.45	0	0.0294706	643	160.2	up	0.635599	0.45068	0.984025	no	GO:0009719(response to endogenous stimulus),GO:0005634(nucleus),GO:0009908(flower development),GO:0003700(sequence-specific DNA binding transcription factor activity),GO:0007275(multicellular organismal development),GO:0000003(reproduction),GO:0006139(nucleobase-containing compound metabolic process),GO:0009058(biosynthetic process),GO:0007165(signal transduction),GO:0019748(secondary metabolic p…	NA
osa-miR530-5p_R+1	TGCATTTGCACCTGCACCTAC	LOC_Os04g51400.1	3	694-714	705	0	0.0149741	109	27.25	0	0.0179575	135	33.75	down	-0.92722	0.20501	0.984025	no	GO:0005488(binding)	NA
osa-miR169m_R-1	TAGCCAAGGATGACTTGCCT	LOC_Os12g42400.3	2.5	1248-1267	1258	0	0.0119026	3	1					up	0.171637	0.98122	0.984025	no	GO:0003700(sequence-specific DNA binding transcription factor activity),GO:0006139(nucleobase-containing compound metabolic process),GO:0009058(biosynthetic process),GO:0005654(nucleoplasm),GO:0005634(nucleus),GO:0006355(regulation of transcription, DNA-dependent)	NA
osa-miR166d-3p	TCGGACCAGGCTTCATTCCCC	LOC_Os03g43930.1	3	955-975	966					0	0.0330928	26	8.66667	up	0.126252	0.67299	0.984025	no	GO:0003700(sequence-specific DNA binding transcription factor activity),GO:0007275(multicellular organismal development),GO:0009058(biosynthetic process),GO:0006139(nucleobase-containing compound metabolic process),GO:0005634(nucleus),GO:0003677(DNA binding),GO:0009653(anatomical structure morphogenesis),GO:0000003(reproduction),GO:0009791(post-embryonic development),GO:0009790(embryo development…	NA
osa-miR169h_R-1	TAGCCAAGGATGACTTGCCT	LOC_Os03g48970.2	3	1766-1785	1776					1	0.0389544	21	5.25	up	0.174016	0.75566	0.984025	no	GO:0007275(multicellular organismal development),GO:0005654(nucleoplasm),GO:0009058(biosynthetic process),GO:0006139(nucleobase-containing compound metabolic process),GO:0003700(sequence-specific DNA binding transcription factor activity),GO:0000003(reproduction),GO:0009791(post-embryonic development),GO:0009790(embryo development),GO:0006355(regulation of transcription, DNA-dependent),GO:0005634…	NA
osa-miR169m_R-1	TAGCCAAGGATGACTTGCCT	LOC_Os03g07880.3	3	757-776	767	0	0.0276304	4	1.33333	0	0.0330928	8	2.66667	up	0.226942	0.57096	0.984025	no	GO:0005654(nucleoplasm),GO:0009058(biosynthetic process),GO:0006139(nucleobase-containing compound metabolic process),GO:0003700(sequence-specific DNA binding transcription factor activity),GO:0006355(regulation of transcription, DNA-dependent),GO:0005634(nucleus)	NA
osa-miR166d-3p	TCGGACCAGGCTTCATTCCCC	LOC_Os03g01890.1	3	1089-1109	1100	0	0.0276304	19	3.16667	0	0.0330928	29	4.83333	up	0.771313	0.39124	0.984025	no	GO:0003700(sequence-specific DNA binding transcription factor activity),GO:0007275(multicellular organismal development),GO:0009653(anatomical structure morphogenesis),GO:0030154(cell differentiation),GO:0006139(nucleobase-containing compound metabolic process),GO:0008289(lipid binding),GO:0009058(biosynthetic process),GO:0003677(DNA binding),GO:0005634(nucleus),GO:0043565(sequence-specific DNA b…	NA
osa-miR169g_R-1	TAGCCAAGGATGACTTGCCT	LOC_Os03g07880.2	3	994-1013	1004	0	0.0276304	4	1.33333	0	0.0330928	8	2.66667	up	0.238751	0.75566	0.984025	no	GO:0003700(sequence-specific DNA binding transcription factor activity),GO:0006139(nucleobase-containing compound metabolic process),GO:0009058(biosynthetic process),GO:0005654(nucleoplasm),GO:0006355(regulation of transcription, DNA-dependent),GO:0005634(nucleus)	NA
osa-miR396a-5p	TTCCACAGCTTTCTTGAACTG	LOC_Os06g02560.2	3	605-626	616	0	0.038053	2	0.666667					up	0.179858	0.98122	0.984025	no	GO:0007275(multicellular organismal development),GO:0005634(nucleus),GO:0005515(protein binding),GO:0005524(ATP binding),GO:0016818(hydrolase activity, acting on acid anhydrides, in phosphorus-containing anhydrides),GO:0006355(regulation of transcription, DNA-dependent)	NA
osa-miR169n	TAGCCAAGAATGACTTGCCTA	LOC_Os12g42400.2	1.5	1202-1222	1213	0	0.00858425	3	1					up	0.171637	0.98122	0.984025	no	GO:0005634(nucleus),GO:0005654(nucleoplasm),GO:0009058(biosynthetic process),GO:0006139(nucleobase-containing compound metabolic process),GO:0003700(sequence-specific DNA binding transcription factor activity),GO:0006355(regulation of transcription, DNA-dependent)	NA
osa-miR395k_L-1	TGAAGTGTTTGGGGGAACTC	LOC_Os10g35870.1	4	651-671	662					3	0.097884	2	2	up	0.1913	0.078277	0.984025	no	GO:0005634(nucleus),GO:0016020(membrane),GO:0005488(binding),GO:0009579(thylakoid),GO:0009536(plastid),GO:0020037(heme binding)	NA
osa-miR172c	TGAATCTTGATGATGCTGCAC	LOC_Os04g55560.3	4	1634-1654	1645					0	0.0179575	5	1.66667	down	-0.18046	0.97345	0.984025	no	GO:0009908(flower development),GO:0007275(multicellular organismal development),GO:0003700(sequence-specific DNA binding transcription factor activity),GO:0000003(reproduction),GO:0009791(post-embryonic development),GO:0005634(nucleus),GO:0030154(cell differentiation),GO:0009058(biosynthetic process),GO:0006139(nucleobase-containing compound metabolic process),GO:0009653(anatomical structure morp…	NA
osa-miR166m_R-1	TCGGACCAGGCTTCATTCCC	LOC_Os03g43930.1	2	956-975	966					0	0.0280738	26	8.66667	up	0.126252	0.67299	0.984025	no	GO:0003700(sequence-specific DNA binding transcription factor activity),GO:0007275(multicellular organismal development),GO:0009058(biosynthetic process),GO:0006139(nucleobase-containing compound metabolic process),GO:0005634(nucleus),GO:0003677(DNA binding),GO:0009653(anatomical structure morphogenesis),GO:0000003(reproduction),GO:0009791(post-embryonic development),GO:0009790(embryo development…	NA
osa-miR166l-3p	TCGGACCAGGCTTCAATCCCT	LOC_Os03g43930.2	2.5	956-975	966					0	0.0255546	26	8.66667	up	0.108819	0.67299	0.984025	no	GO:0000003(reproduction),GO:0009653(anatomical structure morphogenesis),GO:0009791(post-embryonic development),GO:0009790(embryo development),GO:0009058(biosynthetic process),GO:0007275(multicellular organismal development),GO:0005634(nucleus),GO:0006139(nucleobase-containing compound metabolic process),GO:0009908(flower development),GO:0003700(sequence-specific DNA binding transcription factor a…	NA
osa-miR169k_R-1	TAGCCAAGGATGACTTGCCT	LOC_Os12g42400.2	2.5	1203-1222	1213	0	0.0119026	3	1					up	0.171637	0.98122	0.984025	no	GO:0005634(nucleus),GO:0005654(nucleoplasm),GO:0009058(biosynthetic process),GO:0006139(nucleobase-containing compound metabolic process),GO:0003700(sequence-specific DNA binding transcription factor activity),GO:0006355(regulation of transcription, DNA-dependent)	NA
osa-miR169k_R-1	TAGCCAAGGATGACTTGCCT	LOC_Os12g42400.3	2.5	1248-1267	1258	0	0.0119026	3	1					up	0.171637	0.98122	0.984025	no	GO:0003700(sequence-specific DNA binding transcription factor activity),GO:0006139(nucleobase-containing compound metabolic process),GO:0009058(biosynthetic process),GO:0005654(nucleoplasm),GO:0005634(nucleus),GO:0006355(regulation of transcription, DNA-dependent)	NA
osa-miR169h_R-1	TAGCCAAGGATGACTTGCCT	LOC_Os03g07880.3	3	757-776	767	0	0.0276304	4	1.33333	0	0.0330928	8	2.66667	up	0.226942	0.57096	0.984025	no	GO:0005654(nucleoplasm),GO:0009058(biosynthetic process),GO:0006139(nucleobase-containing compound metabolic process),GO:0003700(sequence-specific DNA binding transcription factor activity),GO:0006355(regulation of transcription, DNA-dependent),GO:0005634(nucleus)	NA
osa-MIR169h-p3	GGCAGTCTCCTTGGCTAGC	LOC_Os05g28290.1	3.5	760-777	768	1	0.0378121	32	32					down	-0.159945	0.6691	0.984025	no	GO:0005575(cellular_component),GO:0006810(transport),GO:0005515(protein binding),GO:0009987(cellular process),GO:0046907(intracellular transport)	NA
osa-miR166b-3p	TCGGACCAGGCTTCATTCCCC	LOC_Os10g33960.4	3	924-944	935	0	0.0276304	20	3.41667	0	0.0330928	40	7.58333	up	0.577993	0.98122	0.984025	no	GO:0007275(multicellular organismal development),GO:0003677(DNA binding),GO:0005634(nucleus),GO:0030154(cell differentiation),GO:0009058(biosynthetic process),GO:0006139(nucleobase-containing compound metabolic process),GO:0009653(anatomical structure morphogenesis),GO:0008289(lipid binding),GO:0003700(sequence-specific DNA binding transcription factor activity),GO:0043565(sequence-specific DNA b…	NA
osa-miR169f.1_R-1	TAGCCAAGGATGACTTGCCT	LOC_Os03g48970.1	3	1237-1256	1247					1	0.0389544	21	5.25	up	0.0333998	0.93778	0.984025	no	GO:0009790(embryo development),GO:0009791(post-embryonic development),GO:0000003(reproduction),GO:0003700(sequence-specific DNA binding transcription factor activity),GO:0006139(nucleobase-containing compound metabolic process),GO:0009058(biosynthetic process),GO:0005654(nucleoplasm),GO:0007275(multicellular organismal development),GO:0006355(regulation of transcription, DNA-dependent),GO:0005634…	NA
osa-miR169l_R-1	TAGCCAAGGATGACTTGCCT	LOC_Os03g48970.2	3	1766-1785	1776					1	0.0389544	21	5.25	up	0.174016	0.75566	0.984025	no	GO:0007275(multicellular organismal development),GO:0005654(nucleoplasm),GO:0009058(biosynthetic process),GO:0006139(nucleobase-containing compound metabolic process),GO:0003700(sequence-specific DNA binding transcription factor activity),GO:0000003(reproduction),GO:0009791(post-embryonic development),GO:0009790(embryo development),GO:0006355(regulation of transcription, DNA-dependent),GO:0005634…	NA
osa-miR169k_R-1	TAGCCAAGGATGACTTGCCT	LOC_Os03g48970.2	3	1766-1785	1776					1	0.0389544	21	5.25	up	0.174016	0.75566	0.984025	no	GO:0007275(multicellular organismal development),GO:0005654(nucleoplasm),GO:0009058(biosynthetic process),GO:0006139(nucleobase-containing compound metabolic process),GO:0003700(sequence-specific DNA binding transcription factor activity),GO:0000003(reproduction),GO:0009791(post-embryonic development),GO:0009790(embryo development),GO:0006355(regulation of transcription, DNA-dependent),GO:0005634…	NA
osa-miR169f.1_R-1	TAGCCAAGGATGACTTGCCT	LOC_Os03g07880.2	3	994-1013	1004	0	0.0276304	4	1.33333	0	0.0330928	8	2.66667	up	0.238751	0.75566	0.984025	no	GO:0003700(sequence-specific DNA binding transcription factor activity),GO:0006139(nucleobase-containing compound metabolic process),GO:0009058(biosynthetic process),GO:0005654(nucleoplasm),GO:0006355(regulation of transcription, DNA-dependent),GO:0005634(nucleus)	NA
osa-miR166h-3p	TCGGACCAGGCTTCATTCCTC	LOC_Os03g01890.2	3	1089-1109	1100	0	0.019211	19	3.16667	0	0.0230288	29	4.83333	up	1.32287	0.54434	0.984025	no	GO:0006139(nucleobase-containing compound metabolic process),GO:0003700(sequence-specific DNA binding transcription factor activity),GO:0007275(multicellular organismal development),GO:0009058(biosynthetic process),GO:0009653(anatomical structure morphogenesis),GO:0030154(cell differentiation),GO:0003677(DNA binding),GO:0008289(lipid binding),GO:0005634(nucleus),GO:0043565(sequence-specific DNA b…	NA
osa-miR166h-3p	TCGGACCAGGCTTCATTCCTC	LOC_Os10g33960.1	3	924-944	935	0	0.019211	20	3.41667	0	0.0230288	40	7.58333	up	0.881717	0.54434	0.984025	no	GO:0007275(multicellular organismal development),GO:0003700(sequence-specific DNA binding transcription factor activity),GO:0008289(lipid binding),GO:0009653(anatomical structure morphogenesis),GO:0006139(nucleobase-containing compound metabolic process),GO:0009058(biosynthetic process),GO:0030154(cell differentiation),GO:0005634(nucleus),GO:0003677(DNA binding),GO:0043565(sequence-specific DNA b…	NA
osa-miR1425-5p	TAGGATTCAATCCTTGCTGCT	LOC_Os05g40700.1	4	148-168	159	1	0.0121896	4	4					up	0.490535	0.30857	0.984025	no	GO:0003674(molecular_function),GO:0008150(biological_process),GO:0016021(integral to membrane)	NA
osa-miR166k-3p	TCGGACCAGGCTTCAATCCCT	LOC_Os10g33960.3	2.5	925-944	935	0	0.0213227	20	3.41667	0	0.0255546	40	7.58333	up	0.56742	0.98122	0.984025	no	GO:0007275(multicellular organismal development),GO:0003700(sequence-specific DNA binding transcription factor activity),GO:0008289(lipid binding),GO:0009653(anatomical structure morphogenesis),GO:0006139(nucleobase-containing compound metabolic process),GO:0009058(biosynthetic process),GO:0030154(cell differentiation),GO:0005634(nucleus),GO:0003677(DNA binding),GO:0043565(sequence-specific DNA b…	NA
osa-miR166a-3p	TCGGACCAGGCTTCATTCCCC	LOC_Os10g33960.3	3	924-944	935	0	0.0276304	20	3.41667	0	0.0330928	40	7.58333	up	0.56742	0.98122	0.984025	no	GO:0007275(multicellular organismal development),GO:0003700(sequence-specific DNA binding transcription factor activity),GO:0008289(lipid binding),GO:0009653(anatomical structure morphogenesis),GO:0006139(nucleobase-containing compound metabolic process),GO:0009058(biosynthetic process),GO:0030154(cell differentiation),GO:0005634(nucleus),GO:0003677(DNA binding),GO:0043565(sequence-specific DNA b…	NA
osa-miR160e-5p	TGCCTGGCTCCCTGTATGCCG	LOC_Os02g41800.1	1	1484-1504	1495	0	0.0245984	7	3.5	0	0.0294706	11	5.5	up	0.225273	0.97345	0.984025	no	GO:0009987(cellular process),GO:0003723(RNA binding),GO:0009058(biosynthetic process),GO:0009719(response to endogenous stimulus),GO:0006139(nucleobase-containing compound metabolic process),GO:0005634(nucleus),GO:0007275(multicellular organismal development),GO:0003700(sequence-specific DNA binding transcription factor activity),GO:0006355(regulation of transcription, DNA-dependent),GO:0003677(D…	NA
osa-miR169f.1_R-1	TAGCCAAGGATGACTTGCCT	LOC_Os03g07880.1	3	845-864	855	0	0.0276304	4	1.33333	0	0.0330928	8	2.66667	up	0.22963	0.76266	0.984025	no	GO:0009536(plastid),GO:0009058(biosynthetic process),GO:0005654(nucleoplasm),GO:0005634(nucleus),GO:0003700(sequence-specific DNA binding transcription factor activity),GO:0006139(nucleobase-containing compound metabolic process),GO:0006355(regulation of transcription, DNA-dependent)	NA
osa-miR166c-3p	TCGGACCAGGCTTCATTCCCC	LOC_Os10g33960.2	3	696-716	707	0	0.0276304	20	3.41667	0	0.0330928	40	7.58333	up	0.888651	0.54434	0.984025	no	GO:0007275(multicellular organismal development),GO:0030154(cell differentiation),GO:0009058(biosynthetic process),GO:0006139(nucleobase-containing compound metabolic process),GO:0009653(anatomical structure morphogenesis),GO:0008289(lipid binding),GO:0003700(sequence-specific DNA binding transcription factor activity),GO:0003677(DNA binding),GO:0005634(nucleus),GO:0043565(sequence-specific DNA b…	NA
osa-miR395s_L-1	TGAAGTGTTTGGGGGAACTC	LOC_Os10g35870.1	4	651-671	662					3	0.097884	2	2	up	0.1913	0.078277	0.984025	no	GO:0005634(nucleus),GO:0016020(membrane),GO:0005488(binding),GO:0009579(thylakoid),GO:0009536(plastid),GO:0020037(heme binding)	NA
osa-miR166j-3p	TCGGACCAGGCTTCATTCCCC	LOC_Os12g41860.1	3	877-897	888					0	0.0330928	26	8.66667	up	0.463271	0.96748	0.984025	no	GO:0009908(flower development),GO:0009790(embryo development),GO:0009791(post-embryonic development),GO:0009058(biosynthetic process),GO:0006139(nucleobase-containing compound metabolic process),GO:0007275(multicellular organismal development),GO:0000003(reproduction),GO:0009653(anatomical structure morphogenesis),GO:0003677(DNA binding),GO:0005634(nucleus),GO:0003700(sequence-specific DNA bindin…	NA
osa-miR395y_L-1	TGAAGTGTTTGGGGGAACTC	LOC_Os10g35870.1	4	651-671	662					3	0.097884	2	2	up	0.1913	0.078277	0.984025	no	GO:0005634(nucleus),GO:0016020(membrane),GO:0005488(binding),GO:0009579(thylakoid),GO:0009536(plastid),GO:0020037(heme binding)	NA
osa-miR169j_R-1	TAGCCAAGGATGACTTGCCT	LOC_Os03g07880.2	3	994-1013	1004	0	0.0276304	4	1.33333	0	0.0330928	8	2.66667	up	0.238751	0.75566	0.984025	no	GO:0003700(sequence-specific DNA binding transcription factor activity),GO:0006139(nucleobase-containing compound metabolic process),GO:0009058(biosynthetic process),GO:0005654(nucleoplasm),GO:0006355(regulation of transcription, DNA-dependent),GO:0005634(nucleus)	NA
osa-miR172a	AGAATCTTGATGATGCTGCAT	LOC_Os07g13170.1	2	1404-1424	1415	0	0.018271	11	5.5	0	0.0219041	8	4	up	0.440385	0.62804	0.984025	no	GO:0003677(DNA binding),GO:0009058(biosynthetic process),GO:0000003(reproduction),GO:0009791(post-embryonic development),GO:0003700(sequence-specific DNA binding transcription factor activity),GO:0006139(nucleobase-containing compound metabolic process),GO:0009653(anatomical structure morphogenesis),GO:0007275(multicellular organismal development),GO:0005634(nucleus),GO:0006355(regulation of tran…	NA
osa-miR160f-5p	TGCCTGGCTCCCTGAATGCCA	LOC_Os04g43910.1	2	1344-1364	1355	1	0.0378121	3	3	0	0.0249938	3	3	up	1.58925	0.30926	0.984025	no	GO:0007275(multicellular organismal development),GO:0003700(sequence-specific DNA binding transcription factor activity),GO:0009908(flower development),GO:0005634(nucleus),GO:0009719(response to endogenous stimulus),GO:0019748(secondary metabolic process),GO:0009058(biosynthetic process),GO:0009987(cellular process),GO:0007165(signal transduction),GO:0006139(nucleobase-containing compound metabol…	NA
osa-miR169o	TAGCCAAGAATGACTTGCCTA	LOC_Os03g44540.1	2	1718-1738	1729					1	0.00372865	10	10	up	0.539411	0.27865	0.984025	no	GO:0005654(nucleoplasm),GO:0005634(nucleus),GO:0003700(sequence-specific DNA binding transcription factor activity),GO:0006139(nucleobase-containing compound metabolic process),GO:0009058(biosynthetic process),GO:0006355(regulation of transcription, DNA-dependent)	NA
osa-miR169m_R-1	TAGCCAAGGATGACTTGCCT	LOC_Os03g44540.1	3	1719-1738	1729					1	0.0389544	10	10	up	0.539411	0.27865	0.984025	no	GO:0005654(nucleoplasm),GO:0005634(nucleus),GO:0003700(sequence-specific DNA binding transcription factor activity),GO:0006139(nucleobase-containing compound metabolic process),GO:0009058(biosynthetic process),GO:0006355(regulation of transcription, DNA-dependent)	NA
osa-miR156f_L+1	TTGACAGAAGAGAGTGAGCAC	LOC_Os02g04680.1	2	1965-1985	1976	1	0.0331649	4	2	0	0.0219041	5	2.5	up	0.927752	0.17522	0.984025	no	GO:0006139(nucleobase-containing compound metabolic process),GO:0009058(biosynthetic process),GO:0007275(multicellular organismal development),GO:0005634(nucleus),GO:0003677(DNA binding),GO:0009908(flower development),GO:0003700(sequence-specific DNA binding transcription factor activity)	NA
osa-miR169k_R-1	TAGCCAAGGATGACTTGCCT	LOC_Os03g44540.1	3	1719-1738	1729					1	0.0389544	10	10	up	0.539411	0.27865	0.984025	no	GO:0005654(nucleoplasm),GO:0005634(nucleus),GO:0003700(sequence-specific DNA binding transcription factor activity),GO:0006139(nucleobase-containing compound metabolic process),GO:0009058(biosynthetic process),GO:0006355(regulation of transcription, DNA-dependent)	NA
osa-miR169n	TAGCCAAGAATGACTTGCCTA	LOC_Os12g42400.3	1.5	1247-1267	1258	0	0.00858425	3	1					up	0.171637	0.98122	0.984025	no	GO:0003700(sequence-specific DNA binding transcription factor activity),GO:0006139(nucleobase-containing compound metabolic process),GO:0009058(biosynthetic process),GO:0005654(nucleoplasm),GO:0005634(nucleus),GO:0006355(regulation of transcription, DNA-dependent)	NA
osa-miR169n	TAGCCAAGAATGACTTGCCTA	LOC_Os12g42400.1	1.5	1256-1276	1267	0	0.00858425	3	1					up	0.171637	0.98122	0.984025	no	GO:0005634(nucleus),GO:0005654(nucleoplasm),GO:0009058(biosynthetic process),GO:0006139(nucleobase-containing compound metabolic process),GO:0003700(sequence-specific DNA binding transcription factor activity),GO:0006355(regulation of transcription, DNA-dependent)	NA
osa-miR166d-3p	TCGGACCAGGCTTCATTCCCC	LOC_Os10g33960.1	3	924-944	935	0	0.0276304	20	3.41667	0	0.0330928	40	7.58333	up	0.881717	0.54434	0.984025	no	GO:0007275(multicellular organismal development),GO:0003700(sequence-specific DNA binding transcription factor activity),GO:0008289(lipid binding),GO:0009653(anatomical structure morphogenesis),GO:0006139(nucleobase-containing compound metabolic process),GO:0009058(biosynthetic process),GO:0030154(cell differentiation),GO:0005634(nucleus),GO:0003677(DNA binding),GO:0043565(sequence-specific DNA b…	NA
osa-miR169k_R-1	TAGCCAAGGATGACTTGCCT	LOC_Os03g07880.2	3	994-1013	1004	0	0.0276304	4	1.33333	0	0.0330928	8	2.66667	up	0.238751	0.75566	0.984025	no	GO:0003700(sequence-specific DNA binding transcription factor activity),GO:0006139(nucleobase-containing compound metabolic process),GO:0009058(biosynthetic process),GO:0005654(nucleoplasm),GO:0006355(regulation of transcription, DNA-dependent),GO:0005634(nucleus)	NA
osa-miR166f	TCGGACCAGGCTTCATTCCCC	LOC_Os12g41860.1	3	877-897	888					0	0.0330928	26	8.66667	up	0.463271	0.96748	0.984025	no	GO:0009908(flower development),GO:0009790(embryo development),GO:0009791(post-embryonic development),GO:0009058(biosynthetic process),GO:0006139(nucleobase-containing compound metabolic process),GO:0007275(multicellular organismal development),GO:0000003(reproduction),GO:0009653(anatomical structure morphogenesis),GO:0003677(DNA binding),GO:0005634(nucleus),GO:0003700(sequence-specific DNA bindin…	NA
osa-miR393a	TCCAAAGGGATCGCATTGATC	LOC_Os05g05800.1	1	1698-1717	1708					0	0.0111549	10	10	up	0.148866	0.68037	0.984025	no	GO:0003824(catalytic activity),GO:0019538(protein metabolic process),GO:0009056(catabolic process),GO:0009987(cellular process),GO:0005622(intracellular),GO:0005488(binding),GO:0009719(response to endogenous stimulus),GO:0009991(response to extracellular stimulus),GO:0007154(cell communication),GO:0006950(response to stress),GO:0009653(anatomical structure morphogenesis),GO:0009791(post-embryonic…	NA
osa-miR166d-3p	TCGGACCAGGCTTCATTCCCC	LOC_Os10g33960.2	3	696-716	707	0	0.0276304	20	3.41667	0	0.0330928	40	7.58333	up	0.888651	0.54434	0.984025	no	GO:0007275(multicellular organismal development),GO:0030154(cell differentiation),GO:0009058(biosynthetic process),GO:0006139(nucleobase-containing compound metabolic process),GO:0009653(anatomical structure morphogenesis),GO:0008289(lipid binding),GO:0003700(sequence-specific DNA binding transcription factor activity),GO:0003677(DNA binding),GO:0005634(nucleus),GO:0043565(sequence-specific DNA b…	NA
osa-miR169i_R-1	TAGCCAAGGATGACTTGCCT	LOC_Os03g48970.2	3	1766-1785	1776					1	0.0389544	21	5.25	up	0.174016	0.75566	0.984025	no	GO:0007275(multicellular organismal development),GO:0005654(nucleoplasm),GO:0009058(biosynthetic process),GO:0006139(nucleobase-containing compound metabolic process),GO:0003700(sequence-specific DNA binding transcription factor activity),GO:0000003(reproduction),GO:0009791(post-embryonic development),GO:0009790(embryo development),GO:0006355(regulation of transcription, DNA-dependent),GO:0005634…	NA
osa-miR169l_R-1	TAGCCAAGGATGACTTGCCT	LOC_Os03g07880.3	3	757-776	767	0	0.0276304	4	1.33333	0	0.0330928	8	2.66667	up	0.226942	0.57096	0.984025	no	GO:0005654(nucleoplasm),GO:0009058(biosynthetic process),GO:0006139(nucleobase-containing compound metabolic process),GO:0003700(sequence-specific DNA binding transcription factor activity),GO:0006355(regulation of transcription, DNA-dependent),GO:0005634(nucleus)	NA
osa-miR172c	TGAATCTTGATGATGCTGCAC	LOC_Os07g13170.1	3	1404-1424	1415	0	0.0170948	11	5.5	0	0.0204964	8	4	up	0.440385	0.62804	0.984025	no	GO:0003677(DNA binding),GO:0009058(biosynthetic process),GO:0000003(reproduction),GO:0009791(post-embryonic development),GO:0003700(sequence-specific DNA binding transcription factor activity),GO:0006139(nucleobase-containing compound metabolic process),GO:0009653(anatomical structure morphogenesis),GO:0007275(multicellular organismal development),GO:0005634(nucleus),GO:0006355(regulation of tran…	NA
osa-miR164a	TGGAGAAGCAGGGCACGTGCA	LOC_Os06g46270.1	2	954-974	965					1	0.0111443	5	5	down	-0.777074	0.32536	0.984025	no	GO:0009653(anatomical structure morphogenesis),GO:0009058(biosynthetic process),GO:0009790(embryo development),GO:0000003(reproduction),GO:0003700(sequence-specific DNA binding transcription factor activity),GO:0009791(post-embryonic development),GO:0007165(signal transduction),GO:0009719(response to endogenous stimulus),GO:0007275(multicellular organismal development),GO:0006139(nucleobase-conta…	NA
osa-miR169i_R-1	TAGCCAAGGATGACTTGCCT	LOC_Os03g44540.1	3	1719-1738	1729					1	0.0389544	10	10	up	0.539411	0.27865	0.984025	no	GO:0005654(nucleoplasm),GO:0005634(nucleus),GO:0003700(sequence-specific DNA binding transcription factor activity),GO:0006139(nucleobase-containing compound metabolic process),GO:0009058(biosynthetic process),GO:0006355(regulation of transcription, DNA-dependent)	NA
osa-miR166l-3p	TCGGACCAGGCTTCAATCCCT	LOC_Os10g33960.4	2.5	925-944	935	0	0.0213227	20	3.41667	0	0.0255546	40	7.58333	up	0.577993	0.98122	0.984025	no	GO:0007275(multicellular organismal development),GO:0003677(DNA binding),GO:0005634(nucleus),GO:0030154(cell differentiation),GO:0009058(biosynthetic process),GO:0006139(nucleobase-containing compound metabolic process),GO:0009653(anatomical structure morphogenesis),GO:0008289(lipid binding),GO:0003700(sequence-specific DNA binding transcription factor activity),GO:0043565(sequence-specific DNA b…	NA
osa-miR166l-3p	TCGGACCAGGCTTCAATCCCT	LOC_Os10g33960.2	2.5	697-716	707	0	0.0213227	20	3.41667	0	0.0255546	40	7.58333	up	0.888651	0.54434	0.984025	no	GO:0007275(multicellular organismal development),GO:0030154(cell differentiation),GO:0009058(biosynthetic process),GO:0006139(nucleobase-containing compound metabolic process),GO:0009653(anatomical structure morphogenesis),GO:0008289(lipid binding),GO:0003700(sequence-specific DNA binding transcription factor activity),GO:0003677(DNA binding),GO:0005634(nucleus),GO:0043565(sequence-specific DNA b…	NA
osa-miR166h-3p	TCGGACCAGGCTTCATTCCTC	LOC_Os03g43930.1	3	955-975	966					0	0.0230288	26	8.66667	up	0.126252	0.67299	0.984025	no	GO:0003700(sequence-specific DNA binding transcription factor activity),GO:0007275(multicellular organismal development),GO:0009058(biosynthetic process),GO:0006139(nucleobase-containing compound metabolic process),GO:0005634(nucleus),GO:0003677(DNA binding),GO:0009653(anatomical structure morphogenesis),GO:0000003(reproduction),GO:0009791(post-embryonic development),GO:0009790(embryo development…	NA
osa-miR169m_R-1	TAGCCAAGGATGACTTGCCT	LOC_Os12g42400.1	2.5	1257-1276	1267	0	0.0119026	3	1					up	0.171637	0.98122	0.984025	no	GO:0005634(nucleus),GO:0005654(nucleoplasm),GO:0009058(biosynthetic process),GO:0006139(nucleobase-containing compound metabolic process),GO:0003700(sequence-specific DNA binding transcription factor activity),GO:0006355(regulation of transcription, DNA-dependent)	NA
osa-miR166a-3p	TCGGACCAGGCTTCATTCCCC	LOC_Os10g33960.4	3	924-944	935	0	0.0276304	20	3.41667	0	0.0330928	40	7.58333	up	0.577993	0.98122	0.984025	no	GO:0007275(multicellular organismal development),GO:0003677(DNA binding),GO:0005634(nucleus),GO:0030154(cell differentiation),GO:0009058(biosynthetic process),GO:0006139(nucleobase-containing compound metabolic process),GO:0009653(anatomical structure morphogenesis),GO:0008289(lipid binding),GO:0003700(sequence-specific DNA binding transcription factor activity),GO:0043565(sequence-specific DNA b…	NA
osa-miR169j_R-1	TAGCCAAGGATGACTTGCCT	LOC_Os03g48970.1	3	1237-1256	1247					1	0.0389544	21	5.25	up	0.0333998	0.93778	0.984025	no	GO:0009790(embryo development),GO:0009791(post-embryonic development),GO:0000003(reproduction),GO:0003700(sequence-specific DNA binding transcription factor activity),GO:0006139(nucleobase-containing compound metabolic process),GO:0009058(biosynthetic process),GO:0005654(nucleoplasm),GO:0007275(multicellular organismal development),GO:0006355(regulation of transcription, DNA-dependent),GO:0005634…	NA
osa-miR171f-3p	TGATTGAGCCGTGCCAATATC	LOC_Os02g44360.1	1	1351-1371	1362	0	0.0123758	4	4					up	0.309141	0.57096	0.984025	no	GO:0030154(cell differentiation),GO:0009987(cellular process),GO:0007275(multicellular organismal development),GO:0016043(cellular component organization),GO:0006139(nucleobase-containing compound metabolic process),GO:0009058(biosynthetic process),GO:0008150(biological_process),GO:0003700(sequence-specific DNA binding transcription factor activity),GO:0009536(plastid),GO:0009653(anatomical struc…	NA
osa-miR169j_R-1	TAGCCAAGGATGACTTGCCT	LOC_Os03g07880.1	3	845-864	855	0	0.0276304	4	1.33333	0	0.0330928	8	2.66667	up	0.22963	0.76266	0.984025	no	GO:0009536(plastid),GO:0009058(biosynthetic process),GO:0005654(nucleoplasm),GO:0005634(nucleus),GO:0003700(sequence-specific DNA binding transcription factor activity),GO:0006139(nucleobase-containing compound metabolic process),GO:0006355(regulation of transcription, DNA-dependent)	NA
osa-miR395j_L-1	TGAAGTGTTTGGGGGAACTC	LOC_Os10g35870.1	4	651-671	662					3	0.097884	2	2	up	0.1913	0.078277	0.984025	no	GO:0005634(nucleus),GO:0016020(membrane),GO:0005488(binding),GO:0009579(thylakoid),GO:0009536(plastid),GO:0020037(heme binding)	NA
osa-miR166c-3p	TCGGACCAGGCTTCATTCCCC	LOC_Os03g43930.1	3	955-975	966					0	0.0330928	26	8.66667	up	0.126252	0.67299	0.984025	no	GO:0003700(sequence-specific DNA binding transcription factor activity),GO:0007275(multicellular organismal development),GO:0009058(biosynthetic process),GO:0006139(nucleobase-containing compound metabolic process),GO:0005634(nucleus),GO:0003677(DNA binding),GO:0009653(anatomical structure morphogenesis),GO:0000003(reproduction),GO:0009791(post-embryonic development),GO:0009790(embryo development…	NA
osa-miR166b-3p	TCGGACCAGGCTTCATTCCCC	LOC_Os03g01890.1	3	1089-1109	1100	0	0.0276304	19	3.16667	0	0.0330928	29	4.83333	up	0.771313	0.39124	0.984025	no	GO:0003700(sequence-specific DNA binding transcription factor activity),GO:0007275(multicellular organismal development),GO:0009653(anatomical structure morphogenesis),GO:0030154(cell differentiation),GO:0006139(nucleobase-containing compound metabolic process),GO:0008289(lipid binding),GO:0009058(biosynthetic process),GO:0003677(DNA binding),GO:0005634(nucleus),GO:0043565(sequence-specific DNA b…	NA
osa-miR395q_L-1	TGAAGTGTTTGGGGGAACTC	LOC_Os10g35870.1	4	651-671	662					3	0.097884	2	2	up	0.1913	0.078277	0.984025	no	GO:0005634(nucleus),GO:0016020(membrane),GO:0005488(binding),GO:0009579(thylakoid),GO:0009536(plastid),GO:0020037(heme binding)	NA
osa-miR169g_R-1	TAGCCAAGGATGACTTGCCT	LOC_Os03g07880.3	3	757-776	767	0	0.0276304	4	1.33333	0	0.0330928	8	2.66667	up	0.226942	0.57096	0.984025	no	GO:0005654(nucleoplasm),GO:0009058(biosynthetic process),GO:0006139(nucleobase-containing compound metabolic process),GO:0003700(sequence-specific DNA binding transcription factor activity),GO:0006355(regulation of transcription, DNA-dependent),GO:0005634(nucleus)	NA
osa-miR169j_R-1	TAGCCAAGGATGACTTGCCT	LOC_Os12g42400.2	2.5	1203-1222	1213	0	0.0119026	3	1					up	0.171637	0.98122	0.984025	no	GO:0005634(nucleus),GO:0005654(nucleoplasm),GO:0009058(biosynthetic process),GO:0006139(nucleobase-containing compound metabolic process),GO:0003700(sequence-specific DNA binding transcription factor activity),GO:0006355(regulation of transcription, DNA-dependent)	NA
osa-miR395n_L-1	TGAAGTGTTTGGGGGAACTC	LOC_Os10g35870.1	4	651-671	662					3	0.097884	2	2	up	0.1913	0.078277	0.984025	no	GO:0005634(nucleus),GO:0016020(membrane),GO:0005488(binding),GO:0009579(thylakoid),GO:0009536(plastid),GO:0020037(heme binding)	NA
osa-miR171c-3p	TGATTGAGCCGTGCCAATATC	LOC_Os04g46860.1	1	1326-1346	1337	0	0.0123758	10	10	0	0.0148455	20	20	up	0.229706	0.70149	0.984025	no	GO:0016049(cell growth),GO:0007275(multicellular organismal development),GO:0009653(anatomical structure morphogenesis),GO:0008150(biological_process),GO:0009536(plastid),GO:0003700(sequence-specific DNA binding transcription factor activity),GO:0009987(cellular process),GO:0030154(cell differentiation),GO:0005515(protein binding),GO:0009058(biosynthetic process),GO:0006139(nucleobase-containing …	NA
osa-miR156d_L+1	TTGACAGAAGAGAGTGAGCAC	LOC_Os02g04680.2	2	1962-1982	1973	1	0.0331649	4	2	0	0.0219041	5	2.5	up	0.957379	0.17522	0.984025	no	GO:0009908(flower development),GO:0003700(sequence-specific DNA binding transcription factor activity),GO:0006139(nucleobase-containing compound metabolic process),GO:0009058(biosynthetic process),GO:0007275(multicellular organismal development),GO:0005634(nucleus),GO:0003677(DNA binding)	NA
osa-miR156j_L+1	TTGACAGAAGAGAGTGAGCAC	LOC_Os02g04680.1	2	1965-1985	1976	1	0.0331649	4	2	0	0.0219041	5	2.5	up	0.927752	0.17522	0.984025	no	GO:0006139(nucleobase-containing compound metabolic process),GO:0009058(biosynthetic process),GO:0007275(multicellular organismal development),GO:0005634(nucleus),GO:0003677(DNA binding),GO:0009908(flower development),GO:0003700(sequence-specific DNA binding transcription factor activity)	NA
osa-miR160e-5p	TGCCTGGCTCCCTGTATGCCG	LOC_Os10g33940.1	1	1635-1655	1646	0	0.0245984	71	70.2	0	0.0294706	118	109.2	down	-0.177655	0.77683	0.984025	no	GO:0009719(response to endogenous stimulus),GO:0003723(RNA binding),GO:0007275(multicellular organismal development),GO:0009987(cellular process),GO:0005634(nucleus),GO:0003700(sequence-specific DNA binding transcription factor activity),GO:0009058(biosynthetic process),GO:0006139(nucleobase-containing compound metabolic process),GO:0006355(regulation of transcription, DNA-dependent),GO:0003677(D…	NA
osa-miR169g_R-1	TAGCCAAGGATGACTTGCCT	LOC_Os03g48970.4	3	1229-1248	1239					1	0.0389544	21	5.25	up	0.0493482	0.93778	0.984025	no	GO:0009058(biosynthetic process),GO:0009790(embryo development),GO:0009791(post-embryonic development),GO:0006139(nucleobase-containing compound metabolic process),GO:0007275(multicellular organismal development),GO:0000003(reproduction),GO:0005654(nucleoplasm),GO:0003700(sequence-specific DNA binding transcription factor activity),GO:0006355(regulation of transcription, DNA-dependent),GO:0005634…	NA
osa-miR166l-3p	TCGGACCAGGCTTCAATCCCT	LOC_Os12g41860.1	2.5	878-897	888					0	0.0255546	26	8.66667	up	0.463271	0.96748	0.984025	no	GO:0009908(flower development),GO:0009790(embryo development),GO:0009791(post-embryonic development),GO:0009058(biosynthetic process),GO:0006139(nucleobase-containing compound metabolic process),GO:0007275(multicellular organismal development),GO:0000003(reproduction),GO:0009653(anatomical structure morphogenesis),GO:0003677(DNA binding),GO:0005634(nucleus),GO:0003700(sequence-specific DNA bindin…	NA
osa-miR166k-3p	TCGGACCAGGCTTCAATCCCT	LOC_Os03g43930.2	2.5	956-975	966					0	0.0255546	26	8.66667	up	0.108819	0.67299	0.984025	no	GO:0000003(reproduction),GO:0009653(anatomical structure morphogenesis),GO:0009791(post-embryonic development),GO:0009790(embryo development),GO:0009058(biosynthetic process),GO:0007275(multicellular organismal development),GO:0005634(nucleus),GO:0006139(nucleobase-containing compound metabolic process),GO:0009908(flower development),GO:0003700(sequence-specific DNA binding transcription factor a…	NA
osa-miR169l_R-1	TAGCCAAGGATGACTTGCCT	LOC_Os03g48970.4	3	1229-1248	1239					1	0.0389544	21	5.25	up	0.0493482	0.93778	0.984025	no	GO:0009058(biosynthetic process),GO:0009790(embryo development),GO:0009791(post-embryonic development),GO:0006139(nucleobase-containing compound metabolic process),GO:0007275(multicellular organismal development),GO:0000003(reproduction),GO:0005654(nucleoplasm),GO:0003700(sequence-specific DNA binding transcription factor activity),GO:0006355(regulation of transcription, DNA-dependent),GO:0005634…	NA
osa-miR169o	TAGCCAAGAATGACTTGCCTA	LOC_Os12g42400.1	1.5	1256-1276	1267	0	0.00858425	3	1					up	0.171637	0.98122	0.984025	no	GO:0005634(nucleus),GO:0005654(nucleoplasm),GO:0009058(biosynthetic process),GO:0006139(nucleobase-containing compound metabolic process),GO:0003700(sequence-specific DNA binding transcription factor activity),GO:0006355(regulation of transcription, DNA-dependent)	NA
osa-miR395a_L-1	TGAAGTGCTTGGGGGAACTC	LOC_Os10g35870.1	3	651-671	662					3	0.064077	2	2	up	0.1913	0.078277	0.984025	no	GO:0005634(nucleus),GO:0016020(membrane),GO:0005488(binding),GO:0009579(thylakoid),GO:0009536(plastid),GO:0020037(heme binding)	NA
osa-miR166k-3p	TCGGACCAGGCTTCAATCCCT	LOC_Os03g01890.1	2.5	1090-1109	1100	0	0.0213227	19	3.16667	0	0.0255546	29	4.83333	up	0.771313	0.39124	0.984025	no	GO:0003700(sequence-specific DNA binding transcription factor activity),GO:0007275(multicellular organismal development),GO:0009653(anatomical structure morphogenesis),GO:0030154(cell differentiation),GO:0006139(nucleobase-containing compound metabolic process),GO:0008289(lipid binding),GO:0009058(biosynthetic process),GO:0003677(DNA binding),GO:0005634(nucleus),GO:0043565(sequence-specific DNA b…	NA
osa-miR167b_R-1	TGAAGCTGCCAGCATGATCT	LOC_Os06g03830.1	4	1088-1107	1098	0	0.028096	9	4.5					up	0.901716	0.39124	0.984025	no	GO:0003824(catalytic activity),GO:0005488(binding),GO:0008152(metabolic process),GO:0016491(oxidoreductase activity)	NA
osa-miR159a.1	TTTGGATTGAAGGGAGCTCTG	LOC_Os01g59660.1	3.5	1260-1280	1271	0	0.0152099	44	11	0	0.01824	68	17	up	0.653789	0.30926	0.984025	no	GO:0003700(sequence-specific DNA binding transcription factor activity),GO:0008219(cell death),GO:0009719(response to endogenous stimulus),GO:0007165(signal transduction),GO:0006139(nucleobase-containing compound metabolic process),GO:0009058(biosynthetic process),GO:0007275(multicellular organismal development),GO:0030154(cell differentiation),GO:0040007(growth),GO:0003677(DNA binding),GO:000563…	NA
osa-miR166c-3p	TCGGACCAGGCTTCATTCCCC	LOC_Os03g01890.2	3	1089-1109	1100	0	0.0276304	19	3.16667	0	0.0330928	29	4.83333	up	1.32287	0.54434	0.984025	no	GO:0006139(nucleobase-containing compound metabolic process),GO:0003700(sequence-specific DNA binding transcription factor activity),GO:0007275(multicellular organismal development),GO:0009058(biosynthetic process),GO:0009653(anatomical structure morphogenesis),GO:0030154(cell differentiation),GO:0003677(DNA binding),GO:0008289(lipid binding),GO:0005634(nucleus),GO:0043565(sequence-specific DNA b…	NA
osa-miR530-5p_R+1	TGCATTTGCACCTGCACCTAC	LOC_Os12g44340.1	4	909-929	920	0	0.018271	7	7	0	0.0219041	7	7	up	0.901716	0.98122	0.984025	no	GO:0016043(cellular component organization),GO:0005856(cytoskeleton),GO:0005886(plasma membrane),GO:0005515(protein binding),GO:0009987(cellular process)	NA
osa-miR166h-3p	TCGGACCAGGCTTCATTCCTC	LOC_Os03g43930.2	3	955-975	966					0	0.0230288	26	8.66667	up	0.108819	0.67299	0.984025	no	GO:0000003(reproduction),GO:0009653(anatomical structure morphogenesis),GO:0009791(post-embryonic development),GO:0009790(embryo development),GO:0009058(biosynthetic process),GO:0007275(multicellular organismal development),GO:0005634(nucleus),GO:0006139(nucleobase-containing compound metabolic process),GO:0009908(flower development),GO:0003700(sequence-specific DNA binding transcription factor a…	NA
osa-miR164b	TGGAGAAGCAGGGCACGTGCA	LOC_Os06g46270.1	2	954-974	965					1	0.0111443	5	5	down	-0.777074	0.32536	0.984025	no	GO:0009653(anatomical structure morphogenesis),GO:0009058(biosynthetic process),GO:0009790(embryo development),GO:0000003(reproduction),GO:0003700(sequence-specific DNA binding transcription factor activity),GO:0009791(post-embryonic development),GO:0007165(signal transduction),GO:0009719(response to endogenous stimulus),GO:0007275(multicellular organismal development),GO:0006139(nucleobase-conta…	NA
osa-miR166k-3p	TCGGACCAGGCTTCAATCCCT	LOC_Os03g43930.1	2.5	956-975	966					0	0.0255546	26	8.66667	up	0.126252	0.67299	0.984025	no	GO:0003700(sequence-specific DNA binding transcription factor activity),GO:0007275(multicellular organismal development),GO:0009058(biosynthetic process),GO:0006139(nucleobase-containing compound metabolic process),GO:0005634(nucleus),GO:0003677(DNA binding),GO:0009653(anatomical structure morphogenesis),GO:0000003(reproduction),GO:0009791(post-embryonic development),GO:0009790(embryo development…	NA
osa-miR169b	CAGCCAAGGATGACTTGCCGG	LOC_Os12g42400.3	3.5	1247-1267	1258	0	0.0264653	3	1					up	0.171637	0.98122	0.984025	no	GO:0003700(sequence-specific DNA binding transcription factor activity),GO:0006139(nucleobase-containing compound metabolic process),GO:0009058(biosynthetic process),GO:0005654(nucleoplasm),GO:0005634(nucleus),GO:0006355(regulation of transcription, DNA-dependent)	NA
osa-miR169g_R-1	TAGCCAAGGATGACTTGCCT	LOC_Os12g42400.2	2.5	1203-1222	1213	0	0.0119026	3	1					up	0.171637	0.98122	0.984025	no	GO:0005634(nucleus),GO:0005654(nucleoplasm),GO:0009058(biosynthetic process),GO:0006139(nucleobase-containing compound metabolic process),GO:0003700(sequence-specific DNA binding transcription factor activity),GO:0006355(regulation of transcription, DNA-dependent)	NA
osa-miR166a-3p	TCGGACCAGGCTTCATTCCCC	LOC_Os03g43930.1	3	955-975	966					0	0.0330928	26	8.66667	up	0.126252	0.67299	0.984025	no	GO:0003700(sequence-specific DNA binding transcription factor activity),GO:0007275(multicellular organismal development),GO:0009058(biosynthetic process),GO:0006139(nucleobase-containing compound metabolic process),GO:0005634(nucleus),GO:0003677(DNA binding),GO:0009653(anatomical structure morphogenesis),GO:0000003(reproduction),GO:0009791(post-embryonic development),GO:0009790(embryo development…	NA
osa-miR395e_L-1	TGAAGTGTTTGGGGGAACTC	LOC_Os10g35870.1	4	651-671	662					3	0.097884	2	2	up	0.1913	0.078277	0.984025	no	GO:0005634(nucleus),GO:0016020(membrane),GO:0005488(binding),GO:0009579(thylakoid),GO:0009536(plastid),GO:0020037(heme binding)	NA
osa-miR171b	TGATTGAGCCGTGCCAATATC	LOC_Os04g46860.1	1	1326-1346	1337	0	0.0123758	10	10	0	0.0148455	20	20	up	0.229706	0.70149	0.984025	no	GO:0016049(cell growth),GO:0007275(multicellular organismal development),GO:0009653(anatomical structure morphogenesis),GO:0008150(biological_process),GO:0009536(plastid),GO:0003700(sequence-specific DNA binding transcription factor activity),GO:0009987(cellular process),GO:0030154(cell differentiation),GO:0005515(protein binding),GO:0009058(biosynthetic process),GO:0006139(nucleobase-containing …	NA
osa-miR169b	CAGCCAAGGATGACTTGCCGG	LOC_Os03g07880.1	3.5	844-864	855	0	0.0264653	4	1.33333	0	0.0317013	8	2.66667	up	0.22963	0.76266	0.984025	no	GO:0009536(plastid),GO:0009058(biosynthetic process),GO:0005654(nucleoplasm),GO:0005634(nucleus),GO:0003700(sequence-specific DNA binding transcription factor activity),GO:0006139(nucleobase-containing compound metabolic process),GO:0006355(regulation of transcription, DNA-dependent)	NA
osa-miR166a-3p	TCGGACCAGGCTTCATTCCCC	LOC_Os10g33960.2	3	696-716	707	0	0.0276304	20	3.41667	0	0.0330928	40	7.58333	up	0.888651	0.54434	0.984025	no	GO:0007275(multicellular organismal development),GO:0030154(cell differentiation),GO:0009058(biosynthetic process),GO:0006139(nucleobase-containing compound metabolic process),GO:0009653(anatomical structure morphogenesis),GO:0008289(lipid binding),GO:0003700(sequence-specific DNA binding transcription factor activity),GO:0003677(DNA binding),GO:0005634(nucleus),GO:0043565(sequence-specific DNA b…	NA
osa-miR166f	TCGGACCAGGCTTCATTCCCC	LOC_Os03g01890.1	3	1089-1109	1100	0	0.0276304	19	3.16667	0	0.0330928	29	4.83333	up	0.771313	0.39124	0.984025	no	GO:0003700(sequence-specific DNA binding transcription factor activity),GO:0007275(multicellular organismal development),GO:0009653(anatomical structure morphogenesis),GO:0030154(cell differentiation),GO:0006139(nucleobase-containing compound metabolic process),GO:0008289(lipid binding),GO:0009058(biosynthetic process),GO:0003677(DNA binding),GO:0005634(nucleus),GO:0043565(sequence-specific DNA b…	NA
osa-miR169g_R-1	TAGCCAAGGATGACTTGCCT	LOC_Os12g42400.3	2.5	1248-1267	1258	0	0.0119026	3	1					up	0.171637	0.98122	0.984025	no	GO:0003700(sequence-specific DNA binding transcription factor activity),GO:0006139(nucleobase-containing compound metabolic process),GO:0009058(biosynthetic process),GO:0005654(nucleoplasm),GO:0005634(nucleus),GO:0006355(regulation of transcription, DNA-dependent)	NA
osa-miR396f-5p	TCCACAGGCTTTCTTGAACTG	LOC_Os06g02560.2	1	605-625	616	0	0.0396642	2	0.666667					up	0.179858	0.98122	0.984025	no	GO:0007275(multicellular organismal development),GO:0005634(nucleus),GO:0005515(protein binding),GO:0005524(ATP binding),GO:0016818(hydrolase activity, acting on acid anhydrides, in phosphorus-containing anhydrides),GO:0006355(regulation of transcription, DNA-dependent)	NA
osa-miR160e-5p	TGCCTGGCTCCCTGTATGCCG	LOC_Os02g41800.2	1	1484-1504	1495	0	0.0245984	7	3.5	0	0.0294706	11	5.5	up	0.180846	0.97345	0.984025	no	GO:0003700(sequence-specific DNA binding transcription factor activity),GO:0009987(cellular process),GO:0005634(nucleus),GO:0009719(response to endogenous stimulus),GO:0007275(multicellular organismal development),GO:0009058(biosynthetic process),GO:0006139(nucleobase-containing compound metabolic process),GO:0003723(RNA binding),GO:0003677(DNA binding),GO:0006355(regulation of transcription, DNA…	NA
osa-miR171f-3p	TGATTGAGCCGTGCCAATATC	LOC_Os04g46860.1	1	1326-1346	1337	0	0.0123758	10	10	0	0.0148455	20	20	up	0.229706	0.70149	0.984025	no	GO:0016049(cell growth),GO:0007275(multicellular organismal development),GO:0009653(anatomical structure morphogenesis),GO:0008150(biological_process),GO:0009536(plastid),GO:0003700(sequence-specific DNA binding transcription factor activity),GO:0009987(cellular process),GO:0030154(cell differentiation),GO:0005515(protein binding),GO:0009058(biosynthetic process),GO:0006139(nucleobase-containing …	NA
osa-miR169o	TAGCCAAGAATGACTTGCCTA	LOC_Os12g42400.3	1.5	1247-1267	1258	0	0.00858425	3	1					up	0.171637	0.98122	0.984025	no	GO:0003700(sequence-specific DNA binding transcription factor activity),GO:0006139(nucleobase-containing compound metabolic process),GO:0009058(biosynthetic process),GO:0005654(nucleoplasm),GO:0005634(nucleus),GO:0006355(regulation of transcription, DNA-dependent)	NA
osa-miR530-5p_R+1	TGCATTTGCACCTGCACCTAC	LOC_Os04g51400.3	3	763-783	774	0	0.0149741	109	27.25	0	0.0179575	135	33.75	down	-0.995137	0.17901	0.984025	no	GO:0005488(binding)	NA
osa-miR169k_R-1	TAGCCAAGGATGACTTGCCT	LOC_Os03g48970.1	3	1237-1256	1247					1	0.0389544	21	5.25	up	0.0333998	0.93778	0.984025	no	GO:0009790(embryo development),GO:0009791(post-embryonic development),GO:0000003(reproduction),GO:0003700(sequence-specific DNA binding transcription factor activity),GO:0006139(nucleobase-containing compound metabolic process),GO:0009058(biosynthetic process),GO:0005654(nucleoplasm),GO:0007275(multicellular organismal development),GO:0006355(regulation of transcription, DNA-dependent),GO:0005634…	NA
osa-miR408-3p	CTGCACTGCCTCTTCCCTGGC	LOC_Os08g37670.1	3	657-677	668	0	0.00644512	313	313	0	0.00773595	63	63	up	0.255239	0.50675	0.984025	no	GO:0003674(molecular_function),GO:0016020(membrane),GO:0005488(binding),GO:0005507(copper ion binding),GO:0009055(electron carrier activity)	NA
osa-miR166f	TCGGACCAGGCTTCATTCCCC	LOC_Os03g01890.2	3	1089-1109	1100	0	0.0276304	19	3.16667	0	0.0330928	29	4.83333	up	1.32287	0.54434	0.984025	no	GO:0006139(nucleobase-containing compound metabolic process),GO:0003700(sequence-specific DNA binding transcription factor activity),GO:0007275(multicellular organismal development),GO:0009058(biosynthetic process),GO:0009653(anatomical structure morphogenesis),GO:0030154(cell differentiation),GO:0003677(DNA binding),GO:0008289(lipid binding),GO:0005634(nucleus),GO:0043565(sequence-specific DNA b…	NA
osa-miR169b	CAGCCAAGGATGACTTGCCGG	LOC_Os03g48970.1	4	1236-1256	1247					1	0.018838	21	5.25	up	0.0333998	0.93778	0.984025	no	GO:0009790(embryo development),GO:0009791(post-embryonic development),GO:0000003(reproduction),GO:0003700(sequence-specific DNA binding transcription factor activity),GO:0006139(nucleobase-containing compound metabolic process),GO:0009058(biosynthetic process),GO:0005654(nucleoplasm),GO:0007275(multicellular organismal development),GO:0006355(regulation of transcription, DNA-dependent),GO:0005634…	NA
osa-miR169h_R-1	TAGCCAAGGATGACTTGCCT	LOC_Os03g07880.1	3	845-864	855	0	0.0276304	4	1.33333	0	0.0330928	8	2.66667	up	0.22963	0.76266	0.984025	no	GO:0009536(plastid),GO:0009058(biosynthetic process),GO:0005654(nucleoplasm),GO:0005634(nucleus),GO:0003700(sequence-specific DNA binding transcription factor activity),GO:0006139(nucleobase-containing compound metabolic process),GO:0006355(regulation of transcription, DNA-dependent)	NA
osa-miR169k_R-1	TAGCCAAGGATGACTTGCCT	LOC_Os03g07880.1	3	845-864	855	0	0.0276304	4	1.33333	0	0.0330928	8	2.66667	up	0.22963	0.76266	0.984025	no	GO:0009536(plastid),GO:0009058(biosynthetic process),GO:0005654(nucleoplasm),GO:0005634(nucleus),GO:0003700(sequence-specific DNA binding transcription factor activity),GO:0006139(nucleobase-containing compound metabolic process),GO:0006355(regulation of transcription, DNA-dependent)	NA
osa-miR169h_R-1	TAGCCAAGGATGACTTGCCT	LOC_Os03g44540.1	3	1719-1738	1729					1	0.0389544	10	10	up	0.539411	0.27865	0.984025	no	GO:0005654(nucleoplasm),GO:0005634(nucleus),GO:0003700(sequence-specific DNA binding transcription factor activity),GO:0006139(nucleobase-containing compound metabolic process),GO:0009058(biosynthetic process),GO:0006355(regulation of transcription, DNA-dependent)	NA
osa-miR169b	CAGCCAAGGATGACTTGCCGG	LOC_Os12g42400.1	3.5	1256-1276	1267	0	0.0264653	3	1					up	0.171637	0.98122	0.984025	no	GO:0005634(nucleus),GO:0005654(nucleoplasm),GO:0009058(biosynthetic process),GO:0006139(nucleobase-containing compound metabolic process),GO:0003700(sequence-specific DNA binding transcription factor activity),GO:0006355(regulation of transcription, DNA-dependent)	NA
osa-miR169i_R-1	TAGCCAAGGATGACTTGCCT	LOC_Os12g42400.3	2.5	1248-1267	1258	0	0.0119026	3	1					up	0.171637	0.98122	0.984025	no	GO:0003700(sequence-specific DNA binding transcription factor activity),GO:0006139(nucleobase-containing compound metabolic process),GO:0009058(biosynthetic process),GO:0005654(nucleoplasm),GO:0005634(nucleus),GO:0006355(regulation of transcription, DNA-dependent)	NA
osa-miR169h_R-1	TAGCCAAGGATGACTTGCCT	LOC_Os03g48970.4	3	1229-1248	1239					1	0.0389544	21	5.25	up	0.0493482	0.93778	0.984025	no	GO:0009058(biosynthetic process),GO:0009790(embryo development),GO:0009791(post-embryonic development),GO:0006139(nucleobase-containing compound metabolic process),GO:0007275(multicellular organismal development),GO:0000003(reproduction),GO:0005654(nucleoplasm),GO:0003700(sequence-specific DNA binding transcription factor activity),GO:0006355(regulation of transcription, DNA-dependent),GO:0005634…	NA
osa-miR166j-3p	TCGGACCAGGCTTCATTCCCC	LOC_Os10g33960.3	3	924-944	935	0	0.0276304	20	3.41667	0	0.0330928	40	7.58333	up	0.56742	0.98122	0.984025	no	GO:0007275(multicellular organismal development),GO:0003700(sequence-specific DNA binding transcription factor activity),GO:0008289(lipid binding),GO:0009653(anatomical structure morphogenesis),GO:0006139(nucleobase-containing compound metabolic process),GO:0009058(biosynthetic process),GO:0030154(cell differentiation),GO:0005634(nucleus),GO:0003677(DNA binding),GO:0043565(sequence-specific DNA b…	NA
osa-miR166f	TCGGACCAGGCTTCATTCCCC	LOC_Os10g33960.1	3	924-944	935	0	0.0276304	20	3.41667	0	0.0330928	40	7.58333	up	0.881717	0.54434	0.984025	no	GO:0007275(multicellular organismal development),GO:0003700(sequence-specific DNA binding transcription factor activity),GO:0008289(lipid binding),GO:0009653(anatomical structure morphogenesis),GO:0006139(nucleobase-containing compound metabolic process),GO:0009058(biosynthetic process),GO:0030154(cell differentiation),GO:0005634(nucleus),GO:0003677(DNA binding),GO:0043565(sequence-specific DNA b…	NA
osa-miR169h_R-1	TAGCCAAGGATGACTTGCCT	LOC_Os03g07880.2	3	994-1013	1004	0	0.0276304	4	1.33333	0	0.0330928	8	2.66667	up	0.238751	0.75566	0.984025	no	GO:0003700(sequence-specific DNA binding transcription factor activity),GO:0006139(nucleobase-containing compound metabolic process),GO:0009058(biosynthetic process),GO:0005654(nucleoplasm),GO:0006355(regulation of transcription, DNA-dependent),GO:0005634(nucleus)	NA
osa-miR169m_R-1	TAGCCAAGGATGACTTGCCT	LOC_Os03g07880.1	3	845-864	855	0	0.0276304	4	1.33333	0	0.0330928	8	2.66667	up	0.22963	0.76266	0.984025	no	GO:0009536(plastid),GO:0009058(biosynthetic process),GO:0005654(nucleoplasm),GO:0005634(nucleus),GO:0003700(sequence-specific DNA binding transcription factor activity),GO:0006139(nucleobase-containing compound metabolic process),GO:0006355(regulation of transcription, DNA-dependent)	NA
osa-miR169j_R-1	TAGCCAAGGATGACTTGCCT	LOC_Os03g07880.3	3	757-776	767	0	0.0276304	4	1.33333	0	0.0330928	8	2.66667	up	0.226942	0.57096	0.984025	no	GO:0005654(nucleoplasm),GO:0009058(biosynthetic process),GO:0006139(nucleobase-containing compound metabolic process),GO:0003700(sequence-specific DNA binding transcription factor activity),GO:0006355(regulation of transcription, DNA-dependent),GO:0005634(nucleus)	NA
osa-miR169i_R-1	TAGCCAAGGATGACTTGCCT	LOC_Os12g42400.2	2.5	1203-1222	1213	0	0.0119026	3	1					up	0.171637	0.98122	0.984025	no	GO:0005634(nucleus),GO:0005654(nucleoplasm),GO:0009058(biosynthetic process),GO:0006139(nucleobase-containing compound metabolic process),GO:0003700(sequence-specific DNA binding transcription factor activity),GO:0006355(regulation of transcription, DNA-dependent)	NA
osa-miR171c-3p	TGATTGAGCCGTGCCAATATC	LOC_Os06g01620.1	1	456-476	467	0	0.0123758	8	8	0	0.0148455	11	11	down	-0.481141	0.73839	0.984025	no	GO:0009536(plastid),GO:0016043(cellular component organization),GO:0006139(nucleobase-containing compound metabolic process),GO:0009653(anatomical structure morphogenesis),GO:0030154(cell differentiation),GO:0016049(cell growth),GO:0007275(multicellular organismal development),GO:0009058(biosynthetic process),GO:0008150(biological_process),GO:0005515(protein binding),GO:0009987(cellular process),…	NA
osa-miR166h-3p	TCGGACCAGGCTTCATTCCTC	LOC_Os12g41860.1	3	877-897	888					0	0.0230288	26	8.66667	up	0.463271	0.96748	0.984025	no	GO:0009908(flower development),GO:0009790(embryo development),GO:0009791(post-embryonic development),GO:0009058(biosynthetic process),GO:0006139(nucleobase-containing compound metabolic process),GO:0007275(multicellular organismal development),GO:0000003(reproduction),GO:0009653(anatomical structure morphogenesis),GO:0003677(DNA binding),GO:0005634(nucleus),GO:0003700(sequence-specific DNA bindin…	NA
osa-miR160e-5p	TGCCTGGCTCCCTGTATGCCG	LOC_Os04g43910.1	1	1344-1364	1355	1	0.0445318	3	3	0	0.0294706	3	3	up	1.58925	0.30926	0.984025	no	GO:0007275(multicellular organismal development),GO:0003700(sequence-specific DNA binding transcription factor activity),GO:0009908(flower development),GO:0005634(nucleus),GO:0009719(response to endogenous stimulus),GO:0019748(secondary metabolic process),GO:0009058(biosynthetic process),GO:0009987(cellular process),GO:0007165(signal transduction),GO:0006139(nucleobase-containing compound metabol…	NA
osa-miR169b	CAGCCAAGGATGACTTGCCGG	LOC_Os03g07880.2	3.5	993-1013	1004	0	0.0264653	4	1.33333	0	0.0317013	8	2.66667	up	0.238751	0.75566	0.984025	no	GO:0003700(sequence-specific DNA binding transcription factor activity),GO:0006139(nucleobase-containing compound metabolic process),GO:0009058(biosynthetic process),GO:0005654(nucleoplasm),GO:0006355(regulation of transcription, DNA-dependent),GO:0005634(nucleus)	NA
osa-miR169m_R-1	TAGCCAAGGATGACTTGCCT	LOC_Os03g48970.2	3	1766-1785	1776					1	0.0389544	21	5.25	up	0.174016	0.75566	0.984025	no	GO:0007275(multicellular organismal development),GO:0005654(nucleoplasm),GO:0009058(biosynthetic process),GO:0006139(nucleobase-containing compound metabolic process),GO:0003700(sequence-specific DNA binding transcription factor activity),GO:0000003(reproduction),GO:0009791(post-embryonic development),GO:0009790(embryo development),GO:0006355(regulation of transcription, DNA-dependent),GO:0005634…	NA
osa-miR1318-5p_L+1R+1	ATCAGGAGAGATGACACCGACA	LOC_Os04g51610.3	4	146-167	158	0	0.00501647	5	2.5	0	0.00602204	18	9	up	0.483454	0.55059	0.984025	no	GO:0009987(cellular process),GO:0005515(protein binding),GO:0006139(nucleobase-containing compound metabolic process),GO:0005886(plasma membrane),GO:0006810(transport),GO:0009056(catabolic process),GO:0009607(response to biotic stimulus),GO:0005215(transporter activity),GO:0016787(hydrolase activity),GO:0005575(cellular_component),GO:0016020(membrane),GO:0000166(nucleotide binding),GO:0046872(met…	NA
osa-miR166a-3p	TCGGACCAGGCTTCATTCCCC	LOC_Os03g01890.2	3	1089-1109	1100	0	0.0276304	19	3.16667	0	0.0330928	29	4.83333	up	1.32287	0.54434	0.984025	no	GO:0006139(nucleobase-containing compound metabolic process),GO:0003700(sequence-specific DNA binding transcription factor activity),GO:0007275(multicellular organismal development),GO:0009058(biosynthetic process),GO:0009653(anatomical structure morphogenesis),GO:0030154(cell differentiation),GO:0003677(DNA binding),GO:0008289(lipid binding),GO:0005634(nucleus),GO:0043565(sequence-specific DNA b…	NA
osa-miR172d	AGAATCTTGATGATGCTGCAT	LOC_Os07g13170.2	2	1463-1483	1474	0	0.018271	11	5.5	0	0.0219041	8	4	up	0.482677	0.62804	0.984025	no	GO:0009791(post-embryonic development),GO:0009653(anatomical structure morphogenesis),GO:0007275(multicellular organismal development),GO:0003677(DNA binding),GO:0005634(nucleus),GO:0009058(biosynthetic process),GO:0006139(nucleobase-containing compound metabolic process),GO:0003700(sequence-specific DNA binding transcription factor activity),GO:0000003(reproduction),GO:0006355(regulation of tran…	NA
osa-miR166l-3p	TCGGACCAGGCTTCAATCCCT	LOC_Os03g01890.1	2.5	1090-1109	1100	0	0.0213227	19	3.16667	0	0.0255546	29	4.83333	up	0.771313	0.39124	0.984025	no	GO:0003700(sequence-specific DNA binding transcription factor activity),GO:0007275(multicellular organismal development),GO:0009653(anatomical structure morphogenesis),GO:0030154(cell differentiation),GO:0006139(nucleobase-containing compound metabolic process),GO:0008289(lipid binding),GO:0009058(biosynthetic process),GO:0003677(DNA binding),GO:0005634(nucleus),GO:0043565(sequence-specific DNA b…	NA
osa-miR1318-5p_L+1R+1	ATCAGGAGAGATGACACCGACA	LOC_Os04g51610.1	4	146-167	158					0	0.00602204	18	9	up	0.512674	0.55059	0.984025	no	GO:0006810(transport),GO:0009987(cellular process),GO:0016020(membrane),GO:0005575(cellular_component),GO:0005886(plasma membrane),GO:0005515(protein binding),GO:0016787(hydrolase activity),GO:0005215(transporter activity),GO:0009607(response to biotic stimulus),GO:0009056(catabolic process),GO:0006139(nucleobase-containing compound metabolic process),GO:0000166(nucleotide binding),GO:0046872(met…	NA
osa-miR166k-3p	TCGGACCAGGCTTCAATCCCT	LOC_Os10g33960.1	2.5	925-944	935	0	0.0213227	20	3.41667	0	0.0255546	40	7.58333	up	0.881717	0.54434	0.984025	no	GO:0007275(multicellular organismal development),GO:0003700(sequence-specific DNA binding transcription factor activity),GO:0008289(lipid binding),GO:0009653(anatomical structure morphogenesis),GO:0006139(nucleobase-containing compound metabolic process),GO:0009058(biosynthetic process),GO:0030154(cell differentiation),GO:0005634(nucleus),GO:0003677(DNA binding),GO:0043565(sequence-specific DNA b…	NA
osa-miR160d-5p	TGCCTGGCTCCCTGTATGCCA	LOC_Os10g33940.1	1	1635-1655	1646	0	0.0245984	71	70.2	0	0.0294706	118	109.2	down	-0.177655	0.77683	0.984025	no	GO:0009719(response to endogenous stimulus),GO:0003723(RNA binding),GO:0007275(multicellular organismal development),GO:0009987(cellular process),GO:0005634(nucleus),GO:0003700(sequence-specific DNA binding transcription factor activity),GO:0009058(biosynthetic process),GO:0006139(nucleobase-containing compound metabolic process),GO:0006355(regulation of transcription, DNA-dependent),GO:0003677(D…	NA
osa-miR159f_R-1	CTTGGATTGAAGGGAGCTCT	LOC_Os01g59660.4	2.5	1181-1200	1191	0	0.0142661	44	11	0	0.0171098	68	17	up	0.376255	0.30926	0.984025	no	GO:0007165(signal transduction),GO:0009719(response to endogenous stimulus),GO:0040007(growth),GO:0003677(DNA binding),GO:0005634(nucleus),GO:0009058(biosynthetic process),GO:0006139(nucleobase-containing compound metabolic process),GO:0000003(reproduction),GO:0030154(cell differentiation),GO:0007275(multicellular organismal development),GO:0008219(cell death),GO:0003700(sequence-specific DNA bin…	NA
osa-miR169l_R-1	TAGCCAAGGATGACTTGCCT	LOC_Os12g42400.1	2.5	1257-1276	1267	0	0.0119026	3	1					up	0.171637	0.98122	0.984025	no	GO:0005634(nucleus),GO:0005654(nucleoplasm),GO:0009058(biosynthetic process),GO:0006139(nucleobase-containing compound metabolic process),GO:0003700(sequence-specific DNA binding transcription factor activity),GO:0006355(regulation of transcription, DNA-dependent)	NA
osa-miR171c-3p	TGATTGAGCCGTGCCAATATC	LOC_Os02g44360.1	1	1351-1371	1362	0	0.0123758	4	4					up	0.309141	0.57096	0.984025	no	GO:0030154(cell differentiation),GO:0009987(cellular process),GO:0007275(multicellular organismal development),GO:0016043(cellular component organization),GO:0006139(nucleobase-containing compound metabolic process),GO:0009058(biosynthetic process),GO:0008150(biological_process),GO:0003700(sequence-specific DNA binding transcription factor activity),GO:0009536(plastid),GO:0009653(anatomical struc…	NA
osa-miR812s_1ss11AG	AAGACGGACAGTCAAACGTTGGAC	LOC_Os02g53180.2	4	1369-1391	1382	0	0.0083468	8	4					up	0.143961	0.70149	0.984025	no	GO:0003824(catalytic activity),GO:0008152(metabolic process),GO:0009987(cellular process),GO:0009058(biosynthetic process),GO:0009607(response to biotic stimulus),GO:0016491(oxidoreductase activity),GO:0016706(oxidoreductase activity, acting on paired donors, with incorporation or reduction of molecular oxygen, 2-oxoglutarate as one donor, and incorporation of one atom each of oxygen into both do…	00270(Cysteine and methionine metabolism)
osa-miR395i_L-1	TGAAGTGTTTGGGGGAACTC	LOC_Os10g35870.1	4	651-671	662					3	0.097884	2	2	up	0.1913	0.078277	0.984025	no	GO:0005634(nucleus),GO:0016020(membrane),GO:0005488(binding),GO:0009579(thylakoid),GO:0009536(plastid),GO:0020037(heme binding)	NA
osa-miR166f	TCGGACCAGGCTTCATTCCCC	LOC_Os03g43930.2	3	955-975	966					0	0.0330928	26	8.66667	up	0.108819	0.67299	0.984025	no	GO:0000003(reproduction),GO:0009653(anatomical structure morphogenesis),GO:0009791(post-embryonic development),GO:0009790(embryo development),GO:0009058(biosynthetic process),GO:0007275(multicellular organismal development),GO:0005634(nucleus),GO:0006139(nucleobase-containing compound metabolic process),GO:0009908(flower development),GO:0003700(sequence-specific DNA binding transcription factor a…	NA
osa-miR172d	AGAATCTTGATGATGCTGCAT	LOC_Os04g55560.3	4	1634-1654	1645					0	0.0219041	5	1.66667	down	-0.18046	0.97345	0.984025	no	GO:0009908(flower development),GO:0007275(multicellular organismal development),GO:0003700(sequence-specific DNA binding transcription factor activity),GO:0000003(reproduction),GO:0009791(post-embryonic development),GO:0005634(nucleus),GO:0030154(cell differentiation),GO:0009058(biosynthetic process),GO:0006139(nucleobase-containing compound metabolic process),GO:0009653(anatomical structure morp…	NA
osa-miR172d	AGAATCTTGATGATGCTGCAT	LOC_Os07g13170.1	2	1404-1424	1415	0	0.018271	11	5.5	0	0.0219041	8	4	up	0.440385	0.62804	0.984025	no	GO:0003677(DNA binding),GO:0009058(biosynthetic process),GO:0000003(reproduction),GO:0009791(post-embryonic development),GO:0003700(sequence-specific DNA binding transcription factor activity),GO:0006139(nucleobase-containing compound metabolic process),GO:0009653(anatomical structure morphogenesis),GO:0007275(multicellular organismal development),GO:0005634(nucleus),GO:0006355(regulation of tran…	NA
osa-miR166j-3p	TCGGACCAGGCTTCATTCCCC	LOC_Os10g33960.2	3	696-716	707	0	0.0276304	20	3.41667	0	0.0330928	40	7.58333	up	0.888651	0.54434	0.984025	no	GO:0007275(multicellular organismal development),GO:0030154(cell differentiation),GO:0009058(biosynthetic process),GO:0006139(nucleobase-containing compound metabolic process),GO:0009653(anatomical structure morphogenesis),GO:0008289(lipid binding),GO:0003700(sequence-specific DNA binding transcription factor activity),GO:0003677(DNA binding),GO:0005634(nucleus),GO:0043565(sequence-specific DNA b…	NA
osa-miR169i_R-1	TAGCCAAGGATGACTTGCCT	LOC_Os03g07880.2	3	994-1013	1004	0	0.0276304	4	1.33333	0	0.0330928	8	2.66667	up	0.238751	0.75566	0.984025	no	GO:0003700(sequence-specific DNA binding transcription factor activity),GO:0006139(nucleobase-containing compound metabolic process),GO:0009058(biosynthetic process),GO:0005654(nucleoplasm),GO:0006355(regulation of transcription, DNA-dependent),GO:0005634(nucleus)	NA
[truncated: 60 more rows]
