# Supplementary material for: Genome-Wide Analysis of MicroRNAs and Their Target Genes Related to Leaf Senescence of Rice
Source: PLoS One. 2014 Dec 5;9(12):e114313. doi: 10.1371/journal.pone.0114313 (PMC4257594; doi:10.1371/journal.pone.0114313)
Supplement: Table S8 — Primers of miRNA used in this study. (XLS) [file pone.0114313.s008.xls]

## Sheet: Table S8
No.	Assay name	Sequence(5' to 3')	Length (nt)	RT primer(5' to 3')	Length (nt)	Forward Primer(5' to 3')	Reversed Primer(5' to 3')	PCR product Length (bp)
1	osa-miR1320-5p	UGGAACGGAGGAAUUUUAUAG	21	GTCGTATCCAGTGCAGGGTCCGAGGTATTCGCACTGGATACGACCTATAA	50	GCGGTGGAACGGAGGAAT	AGTGCAGGGTCCGAGGTATT	60
2	osa-miR164a	UGGAGAAGCAGGGCACGUGCA	21	GTCGTATCCAGTGCAGGGTCCGAGGTATTCGCACTGGATACGACTGCACG	50	CGGCGTGGAGAAGCAGG	CAGTGCAGGGTCCGAGGTAT	62
3	osa-miR167c-5p_R-1	UGAAGCUGCCAGCAUGAUCU	20	GTCGTATCCAGTGCAGGGTCCGAGGTATTCGCACTGGATACGACAGATCA	50	TCCGCGTGAAGCTGCCAG	CAGTGCAGGGTCCGAGGTATT	62
4	osa-miR2871a-5p_L+1R-4	UGACCGUAGAAACUAGCAUAG	21	GTCGTATCCAGTGCAGGGTCCGAGGTATTCGCACTGGATACGACCTATGC	50	GGCGGCTGACCGTAGAAAC	CAGTGCAGGGTCCGAGGTAT	63
5	osa-miR530-3p	AGGUGCAGAGGCAGAUGCAAC	21	GTCGTATCCAGTGCAGGGTCCGAGGTATTCGCACTGGATACGACGTTGCA	50	GGAGGTGCAGAGGCAGATG	CGCAGGGTCCGAGGTATTC	56
6	OsU6_snRNA	GTCTCTTCGGAGACATCCGATAAAATTGGAACGATACAGAGAAGATTAGCATGGCCCCTGCGCAAGGATGACACGCACAAATCGAGAAATGGTCCAAATTTT	102	GATTTGTGCGTGTCATCCTTG	21	TGGAACGATACAGAGAAGATTAGC	GATTTGTGCGTGTCATCCTTG	57
